# Supplementary material for: A remedy for unusual SHELXL weighting schemes
Source: Acta Crystallogr E Crystallogr Commun. 2025 Sep 5;81(Pt 10):882–8. doi: 10.1107/S2056989025007327 (PMC12498041; doi:10.1107/S2056989025007327)
Supplement: Supplementary file 2 [file e-81-00882-sup3.txt]

TITL m22168=HSY30=<b>I</b> : space group P21/c
    m22168.res
    created by SHELXL-2019/3 at 19:47:19 on 08-Sep-2024
CELL  0.71073  27.0910   6.2408  18.6851   90.000   90.975   90.000
ZERR        4   0.0029   0.0005   0.0021    0.000    0.003    0.000
LATT  1
SYMM -X, 1/2+Y, 1/2-Z
SFAC C H N O
UNIT 144 172 4 24
TEMP -183
SIZE 0.24 0.14 0.03
REM FORM plate
REM COLR colourless
REM All crystals tried (about a half dozen in total) were twinned by
REM pseudo-merohedry, typically with refined minor component volume
REM fraction of about 0.4, as determined by the BASF parameter. A
REM small number of the plate-like crystals were thick enough that
REM it proved possible to cut along the twin plane, thereby separating
REM the twin components. Data was collected from such a separated
REM individual. The TWIN model was retained for the final model because,
REM in spite of the very low occupancy fraction of 0.191%, its standard
REM uncertainty, at 0.02%, is about one tenth as large. Even with such
REM a tiny residual minor twin component, the refinement statistics are
REM marginally better with TWIN/BASF included.
REM
REM The two largest difference map peaks are only about 0.5 and 0.4
REM electrons per cubic angstrom and are in positions that suggest a
REM third, much lower occupancy, disorder component. This was not
REM modelled due to the necessarily very low occupancy that it would
REM require.
TWIN -1 0 0 0 -1 0 0 0 1
L.S. 10
BOND $H
ACTA
LIST 4
CONF
REM Specific hydrogen-bonds:
HTAB N1 O4
HTAB N1' O4
EQIV $1 x, y-1, z
HTAB C7 O2_$1
EQIV $2 x, -y+5/2, z+1/2
HTAB C8 O6_$2
HTAB C34 O5_$1
EQIV $3 x, y+1, z
HTAB C35 O3_$3
HTAB O5 O3_$3
REM C-H...pi close contacts - dummy atoms for Cg1, Cg2, Cg3 are at the
REM end of the atom list:
EQIV $4 1-x, -y, -z
RTAB D2CG C31 C21_$4 C22_$4 C23_$4 C24_$4 C25_$4 C26_$4
RTAB D2CG H31 C21_$4 C22_$4 C23_$4 C24_$4 C25_$4 C26_$4
HTAB C31 Cg1_$4
EQIV $5 1-x, 1-y, -z
RTAB D2CG C23 C27_$5 C28_$5 C29_$5 C30_$5 C31_$5 C32_$5
RTAB D2CG H23 C27_$5 C28_$5 C29_$5 C30_$5 C31_$5 C32_$5
HTAB C23 Cg2_$5
EQIV $6 1-x, -1/2+y, -1/2-z
RTAB D2CG C25 C21_$6 C22_$6 C23_$6 C24_$6 C25_$6 C26_$6
RTAB D2CG H25 C21_$6 C22_$6 C23_$6 C24_$6 C25_$6 C26_$6
HTAB C25 Cg3_$6
REM Excluded 'hydrogen bond' suggestions:
REM HTAB N1 O3
REM HTAB C3' O4
REM HTAB C5 O3
REM EQIV $7 x, -y+3/2, z+1/2
REM C6 O6_$7
REM HTAB C6' O6_$7
REM Generic short-form potential hydrogen bond command:
HTAB
REM Instructions for planes and dihedrals, torsions etc.
MPLA C7 C8 C9 C10 O2 C11 C12 C13 C14 C15 C16
MPLA C33 O3 O4
MPLA C36 O5 O6
MPLA C21 C22 C23 C24 C25 C26
MPLA C27 C28 C29 C30 C31 C32
MPLA C21' C22' C23' C24' C25' C26'
MPLA C27' C28' C29' C30' C31' C32'
RTAB tors C10 C9 C8 C7
RTAB tors C1 O1 C4 C5
RTAB tors C1' O1' C4' C5'
RTAB tors C4 O1 C1 C27
RTAB tors C4' O1' C1' C27'
REM Numbers to be quoted in manuscript:
REM Disorder occupancies are 0.729(4) and 0.271(4)
REM Distance N1...O4 = 2.697(11) \%A
REM RMS deviation from mean plane of (C7-C16) = 0.0814 \%A
REM Largest deviation is for C7 at 0.1879(13) \%A
REM Torsion for C10-C9-C8-C7 = -168.02(14)\%
REM Hydrogenfumarate COO-/COOH dihedral = 23.51(14)\%
REM Torsion C1-O1-C4-C5 = 177.4(3)\% major vs 85.8(11)\% minor
REM Torsion C4-O1-C1-C27 = 175.6(3)\% major vs 68.67(11)\% minor
REM Phenyl rings dihedral = 73.41(18)\% major, 73.3(6)\% minor
REM COOH/COO- dihedral = 23.51(14)\%
REM COO- distances C33-O3, C33-O4 = 1.2638(18), 1.2503(18) \%A
REM COOH distances C36-O5, C36-O6 = 1.3197(19), 1.211(2) \%A
REM Strong H-bond O5-H5O...O3#3 = 2.5402(17)\%A, long O-H of 1.04(2) \%A
REM Weak H-bond C35-H35...O3#O3 = 3.1450(19)\%A
REM Weak H-bond C34-H34...O5##1 = 3.208(2)\%A
REM Weak H-bond C8-H8B...O6#2 = 3.325(2) \%A
REM Probably won't quote these explicitly, just point them out in the
REM H-bonding table:
REM C31-H31...CG1#4 = 3.534(6) \%A
REM C23-H23...CG2#5 = 3.624(4) \%A
REM C25-H25...CG3#6 = 3.532(4) \%A
FMAP 2
PLAN 5
REM The standard uncertainty of the EXTI parameter is 0.00039, which makes
REM the EXTI parameter a little over 4.5 sigma, therefore it is retained.
WGHT    0.033300    1.537000
EXTI    0.001704
BASF   0.00150
FVAR       0.38150   0.73014
C7    1    0.208464    0.717007   -0.167580    11.00000    0.02771    0.03094 =
         0.03026    0.00520    0.00293   -0.00451
AFIX  23
H7A   2    0.185296    0.615081   -0.190962    11.00000   -1.20000
H7B   2    0.208114    0.689720   -0.115397    11.00000   -1.20000
AFIX   0
C8    1    0.191161    0.943444   -0.182082    11.00000    0.03124    0.02790 =
         0.02317   -0.00138   -0.00020   -0.00669
AFIX  23
H8A   2    0.190860    0.969809   -0.234334    11.00000   -1.20000
H8B   2    0.214682    1.045464   -0.159512    11.00000   -1.20000
AFIX   0
C9    1    0.139983    0.983401   -0.153374    11.00000    0.02995    0.03017 =
         0.02283    0.00093    0.00061   -0.00610
AFIX  23
H9A   2    0.118172    0.862861   -0.167573    11.00000   -1.20000
H9B   2    0.141865    0.987008   -0.100428    11.00000   -1.20000
AFIX   0
C10   1    0.117516    1.190139   -0.180138    11.00000    0.03292    0.02734 =
         0.02113   -0.00147   -0.00335   -0.00922
C11   1    0.067239    1.251874   -0.155904    11.00000    0.03026    0.02601 =
         0.02150    0.00093   -0.00273   -0.00608
C12   1    0.044924    1.435993   -0.183260    11.00000    0.04030    0.03010 =
         0.03108    0.00590    0.00158   -0.00366
AFIX  43
H12   2    0.061931    1.520816   -0.217111    11.00000   -1.20000
AFIX   0
C13   1   -0.001510    1.497303   -0.161997    11.00000    0.04030    0.03229 =
         0.03194    0.00967   -0.00286    0.00399
AFIX  43
H13   2   -0.015844    1.623385   -0.181839    11.00000   -1.20000
AFIX   0
C14   1   -0.028009    1.379307   -0.112161    11.00000    0.02958    0.02982 =
         0.02411   -0.00050   -0.00611   -0.00327
C15   1   -0.005379    1.195716   -0.085403    11.00000    0.03174    0.03265 =
         0.03987    0.01370    0.00284   -0.00051
AFIX  43
H15   2   -0.022300    1.110849   -0.051473    11.00000   -1.20000
AFIX   0
C16   1    0.041107    1.132698   -0.106704    11.00000    0.03231    0.03127 =
         0.03852    0.01124    0.00063    0.00222
AFIX  43
H16   2    0.055325    1.005775   -0.087300    11.00000   -1.20000
AFIX   0
C17   1   -0.080651    1.440737   -0.092088    11.00000    0.03072    0.02815 =
         0.02941    0.00131   -0.00384    0.00164
C18   1   -0.087523    1.683157   -0.091504    11.00000    0.04625    0.03408 =
         0.06693   -0.00190    0.00508    0.00486
AFIX 137
H18A  2   -0.082269    1.740047   -0.139663    11.00000   -1.50000
H18B  2   -0.063624    1.747743   -0.057973    11.00000   -1.50000
H18C  2   -0.121094    1.717531   -0.076502    11.00000   -1.50000
AFIX   0
C19   1   -0.115385    1.341810   -0.148754    11.00000    0.03080    0.05348 =
         0.04061   -0.00327   -0.00774    0.00206
AFIX 137
H19A  2   -0.106982    1.396826   -0.196137    11.00000   -1.50000
H19B  2   -0.149582    1.379845   -0.138114    11.00000   -1.50000
H19C  2   -0.111778    1.185567   -0.148209    11.00000   -1.50000
AFIX   0
C20   1   -0.094498    1.354331   -0.018619    11.00000    0.03953    0.05589 =
         0.03295    0.00672    0.00269    0.01260
AFIX 137
H20A  2   -0.127522    1.405302   -0.006433    11.00000   -1.50000
H20B  2   -0.070503    1.404923    0.017404    11.00000   -1.50000
H20C  2   -0.094351    1.197334   -0.019696    11.00000   -1.50000
AFIX   0
O2    4    0.139508    1.304395   -0.221893    11.00000    0.03826    0.03215 =
         0.03188    0.00499    0.00375   -0.00757
REM The spherical-atom scattering factor approximation imposes an
REM accuracy (note: not 'precision') limit on light-atom coordinates
REM of about 0.02\%A:
SADI 0.020 C6 N1 C6 N1'
SADI 0.020 C3 O1 C3' O1'
SADI 0.020 C2 C3 C2 C3' C4 C3 C4 C3'
SAME 0.020 N1' > C32'
REM Mild flatness restraint for overlapping phenyl rings:
FLAT C27 > C32
FLAT C27' > C32'
REM Rigid-body restraints on Uij for disordered groups:
RIGU N1 > C32
RIGU N1' > C32'
REM Pairwise similarity restraints for overlapping and/or closely
REM proximate disordered atoms:
SIMU 0.005 N1 N1'
SIMU 0.005 C1 C1'
SIMU 0.005 C2 C2'
SIMU 0.005 C3 C3'
SIMU 0.005 C4 C4'
SIMU 0.005 C5 C5'
SIMU 0.005 C6 C6'
SIMU 0.005 C21 C27'
SIMU 0.005 C27 C21'
SIMU 0.005 C28 C22'
SIMU 0.005 C29 C23'
SIMU 0.005 C30 C24'
SIMU 0.005 C31 C25'
SIMU 0.005 C32 C26'
PART 1
N1    3    0.260946    0.677381   -0.195441    21.00000    0.02381    0.02549 =
         0.01089    0.00014   -0.00011   -0.00142
AFIX  14
H1N   2    0.264778    0.759359   -0.238413    21.00000   -1.20000
AFIX   0
O1    4    0.367710    0.364199   -0.140935    21.00000    0.03579    0.03909 =
         0.02461    0.00746   -0.00835    0.01040
C1    1    0.406966    0.405099   -0.089494    21.00000    0.03302    0.04238 =
         0.02119   -0.00327   -0.00719    0.01529
AFIX  13
H1    2    0.401029    0.548281   -0.067210    21.00000   -1.20000
AFIX   0
C2    1    0.298902    0.753326   -0.141476    21.00000    0.04133    0.02449 =
         0.02365   -0.00004   -0.01091   -0.00473
AFIX  23
H2A   2    0.297274    0.664393   -0.097705    21.00000   -1.20000
H2B   2    0.291997    0.903760   -0.128138    21.00000   -1.20000
AFIX   0
C3    1    0.349864    0.737421   -0.172887    21.00000    0.02866    0.02803 =
         0.04495    0.01194   -0.01516    0.00094
AFIX  23
H3A   2    0.374632    0.781944   -0.136263    21.00000   -1.20000
H3B   2    0.352099    0.837815   -0.213726    21.00000   -1.20000
AFIX   0
C4    1    0.362279    0.510932   -0.198580    21.00000    0.03321    0.03516 =
         0.02988    0.01054   -0.00280    0.00362
AFIX  13
H4    2    0.393522    0.514956   -0.226289    21.00000   -1.20000
AFIX   0
C5    1    0.320814    0.425884   -0.246042    21.00000    0.03324    0.03240 =
         0.01850    0.00081   -0.00572    0.00688
AFIX  23
H5A   2    0.327233    0.273085   -0.256659    21.00000   -1.20000
H5B   2    0.320719    0.504975   -0.291972    21.00000   -1.20000
AFIX   0
C6    1    0.270205    0.445883   -0.212865    21.00000    0.03842    0.02041 =
         0.01567    0.00134   -0.00455   -0.00072
AFIX  23
H6A   2    0.244514    0.393044   -0.246795    21.00000   -1.20000
H6B   2    0.268861    0.358442   -0.168734    21.00000   -1.20000
AFIX   0
C21   1    0.457689    0.407292   -0.122100    21.00000    0.03734    0.03421 =
         0.01511    0.00265   -0.00437    0.01147
C22   1    0.492042    0.560674   -0.102570    21.00000    0.03889    0.03783 =
         0.02428    0.00056    0.00275    0.00670
AFIX  43
H22   2    0.483272    0.665750   -0.068266    21.00000   -1.20000
AFIX   0
C23   1    0.538844    0.566958   -0.131173    21.00000    0.04051    0.03583 =
         0.02859   -0.00527    0.00550    0.00542
AFIX  43
H23   2    0.561852    0.674237   -0.116871    21.00000   -1.20000
AFIX   0
C24   1    0.551320    0.412837   -0.181212    21.00000    0.04227    0.03593 =
         0.02330    0.00154    0.00489    0.01022
AFIX  43
H24   2    0.583243    0.413646   -0.201480    21.00000   -1.20000
AFIX   0
C25   1    0.517300    0.257602   -0.201711    21.00000    0.03335    0.04085 =
         0.02485   -0.00467    0.00145    0.00890
AFIX  43
H25   2    0.526038    0.152931   -0.236169    21.00000   -1.20000
AFIX   0
C26   1    0.470755    0.253780   -0.172440    21.00000    0.03029    0.03840 =
         0.02326   -0.00189   -0.00102    0.00314
AFIX  43
H26   2    0.447720    0.146521   -0.186666    21.00000   -1.20000
AFIX   0
C27   1    0.400312    0.234767   -0.032680    21.00000    0.02891    0.05403 =
         0.01939    0.00379   -0.00703    0.01037
C28   1    0.354082    0.221550    0.002202    21.00000    0.02960    0.10158 =
         0.07271    0.05849    0.02083    0.02931
AFIX  43
H28   2    0.328640    0.320472   -0.009960    21.00000   -1.20000
AFIX   0
C29   1    0.345793    0.068296    0.053011    21.00000    0.03586    0.08277 =
         0.05285    0.03898    0.01372    0.02162
AFIX  43
H29   2    0.315314    0.066421    0.077407    21.00000   -1.20000
AFIX   0
C30   1    0.381222   -0.083095    0.069065    21.00000    0.04058    0.05400 =
         0.03202    0.01340    0.00271    0.01573
AFIX  43
H30   2    0.375179   -0.188681    0.104477    21.00000   -1.20000
AFIX   0
C31   1    0.425451   -0.081470    0.033767    21.00000    0.03258    0.04175 =
         0.02897    0.00431   -0.00149    0.01125
AFIX  43
H31   2    0.450295   -0.183837    0.045284    21.00000   -1.20000
AFIX   0
C32   1    0.433354    0.071674   -0.018929    21.00000    0.03372    0.04043 =
         0.02845   -0.00083    0.00193    0.00925
AFIX  43
H32   2    0.462514    0.063425   -0.046325    21.00000   -1.20000
AFIX   0
PART 2
N1'   3    0.257198    0.700844   -0.184873   -21.00000    0.03199    0.02174 =
         0.00798    0.00351    0.00668    0.00034
AFIX  13
H1'   2    0.259241    0.772161   -0.232656   -21.00000   -1.20000
AFIX   0
REM  AFIX  13
REM H1N'  2    0.259455    0.772729   -0.233740   -21.00000   -1.20000
REM AFIX   0
O1'   4    0.368124    0.474941   -0.121255   -21.00000    0.05322    0.03840 =
         0.02945    0.00639   -0.00168    0.01598
C1'   1    0.402269    0.295321   -0.123591   -21.00000    0.03322    0.04182 =
         0.02801    0.00318   -0.00943    0.01251
AFIX  13
H1'   2    0.391874    0.196441   -0.163172   -21.00000   -1.20000
AFIX   0
C2'   1    0.296388    0.809168   -0.140250   -21.00000    0.03908    0.02522 =
         0.02377    0.00010   -0.01263   -0.00282
AFIX  23
H2'1  2    0.299213    0.736882   -0.093195   -21.00000   -1.20000
H2'2  2    0.286793    0.960032   -0.131840   -21.00000   -1.20000
AFIX   0
C3'   1    0.346289    0.803137   -0.176908   -21.00000    0.02812    0.02410 =
         0.04120    0.01665   -0.00934    0.00060
AFIX  23
H3'1  2    0.343945    0.881639   -0.222881   -21.00000   -1.20000
H3'2  2    0.371352    0.875508   -0.146241   -21.00000   -1.20000
AFIX   0
C4'   1    0.362167    0.576087   -0.190599   -21.00000    0.02824    0.03805 =
         0.02643    0.01345   -0.00669    0.00143
AFIX  13
H4'   2    0.393630    0.571842   -0.217787   -21.00000   -1.20000
AFIX   0
C5'   1    0.321370    0.452138   -0.229713   -21.00000    0.03751    0.03471 =
         0.02220   -0.00165   -0.01052    0.01252
AFIX  23
H5'1  2    0.319996    0.500896   -0.280126   -21.00000   -1.20000
H5'2  2    0.330433    0.298463   -0.229896   -21.00000   -1.20000
AFIX   0
C6'   1    0.270761    0.473377   -0.199153   -21.00000    0.03246    0.02376 =
         0.01419   -0.00025   -0.00776    0.00029
AFIX  23
H6'1  2    0.246305    0.410520   -0.233066   -21.00000   -1.20000
H6'2  2    0.269376    0.391178   -0.153916   -21.00000   -1.20000
AFIX   0
C21'  1    0.394251    0.181944   -0.050518   -21.00000    0.02828    0.05420 =
         0.01894    0.01133   -0.01405    0.00534
C22'  1    0.364857    0.270795    0.003314   -21.00000    0.03869    0.10771 =
         0.06624    0.05967    0.02243    0.04165
AFIX  43
H22'  2    0.352897    0.413253   -0.001504   -21.00000   -1.20000
AFIX   0
C23'  1    0.353213    0.151147    0.063561   -21.00000    0.03738    0.08230 =
         0.05675    0.03413    0.01361    0.02831
AFIX  43
H23'  2    0.328624    0.197752    0.095696   -21.00000   -1.20000
AFIX   0
C24'  1    0.378428   -0.035821    0.074831   -21.00000    0.03788    0.06017 =
         0.03455    0.01115    0.00616    0.01170
AFIX  43
H24'  2    0.371180   -0.123636    0.114830   -21.00000   -1.20000
AFIX   0
C25'  1    0.414751   -0.096362    0.027290   -21.00000    0.02751    0.04260 =
         0.03253    0.00568   -0.00167    0.00593
AFIX  43
H25'  2    0.431893   -0.226958    0.035767   -21.00000   -1.20000
AFIX   0
C26'  1    0.427059    0.023682   -0.031405   -21.00000    0.03845    0.04188 =
         0.02765    0.00044   -0.00156    0.00842
AFIX  43
H26'  2    0.456446   -0.001336   -0.057142   -21.00000   -1.20000
AFIX   0
C27'  1    0.454402    0.367684   -0.135796   -21.00000    0.03258    0.03039 =
         0.01743    0.00271   -0.00752    0.00737
C28'  1    0.473671    0.546317   -0.099577   -21.00000    0.02991    0.04606 =
         0.03317   -0.00081   -0.00303    0.00431
AFIX  43
H28'  2    0.453685    0.622359   -0.066896   -21.00000   -1.20000
AFIX   0
C29'  1    0.520851    0.611783   -0.110873   -21.00000    0.02604    0.04293 =
         0.04377   -0.01415   -0.00375    0.00300
AFIX  43
H29'  2    0.533485    0.733703   -0.086244   -21.00000   -1.20000
AFIX   0
C30'  1    0.550020    0.503767   -0.157194   -21.00000    0.03311    0.03592 =
         0.04988    0.00441    0.00385    0.00874
AFIX  43
H30'  2    0.582517    0.556204   -0.164069   -21.00000   -1.20000
AFIX   0
C31'  1    0.535642    0.322536   -0.195067   -21.00000    0.05001    0.04287 =
         0.03528    0.00265    0.00682   -0.00558
AFIX  43
H31'  2    0.556487    0.245238   -0.226260   -21.00000   -1.20000
AFIX   0
C32'  1    0.486832    0.268016   -0.181660   -21.00000    0.04128    0.03443 =
         0.02459    0.00211    0.00652    0.00614
AFIX  43
H32'  2    0.474207    0.147580   -0.207110   -21.00000   -1.20000
AFIX   0
PART 0
REM Fumarate anion
C33   1    0.254921    0.836703   -0.365255    11.00000    0.02578    0.01894 =
         0.01738   -0.00014   -0.00017    0.00339
C34   1    0.244311    0.966548   -0.430765    11.00000    0.03169    0.02123 =
         0.01401   -0.00042    0.00150   -0.00134
AFIX  43
H34   2    0.244701    0.896687   -0.475924    11.00000   -1.20000
AFIX   0
C35   1    0.234447    1.172797   -0.429176    11.00000    0.02770    0.01934 =
         0.01700    0.00000   -0.00246   -0.00251
AFIX  43
H35   2    0.235809    1.247119   -0.384815    11.00000   -1.20000
AFIX   0
C36   1    0.221203    1.291288   -0.495750    11.00000    0.03773    0.01869 =
         0.02182    0.00222   -0.00570   -0.00159
O3    4    0.242980    0.641032   -0.367846    11.00000    0.05356    0.01431 =
         0.02329    0.00279   -0.00988   -0.00044
O4    4    0.273045    0.927053   -0.311150    11.00000    0.03828    0.02355 =
         0.01808    0.00090   -0.00401   -0.00372
O5    4    0.214561    1.499912   -0.489250    11.00000    0.06793    0.01535 =
         0.02739    0.00077   -0.01873    0.00201
H5O   2    0.224629    1.546062   -0.436982    11.00000   -1.50000
O6    4    0.216380    1.203672   -0.553269    11.00000    0.07703    0.02358 =
         0.01786   -0.00010   -0.01123    0.00095
REM Dummy 'Cg' atoms to calculate C-H...pi interactions. Here the occupancies
REM the scattering factors and displacement parameters are irrelevant, so set
REM to values that are obviously fake but cannot cause any harm.
REM Cg1 is Cg(C21-C26)
REM Cg2 is Cg(C27-C32)
REM Cg3 is Cg(C21-C26) same as Cg1 !
AFIX   1
CG1   2    0.504650    0.409770   -0.151920    10.00000   10.99999
CG2   2    0.390320    0.071620    0.017690    10.00000   10.99999
CG3   2    0.504650    0.409770   -0.151920    10.00000   10.99999

REM <hkl>
REM /Users/sparkin/Desktop/wght-b/m22168-ebastinium-fumarate/m22168.hkl
REM </hkl>
AFIX   0
HKLF 4 1 0 0 1 0 -1 0 1 0 0 1.5


REM  m22168=HSY30=<b>I</b> : space group P21/c
REM wR2 = 0.1025, GooF = S = 0.828, Restrained GooF = 0.813 for all data
REM R1 = 0.0411 for 4595 Fo > 4sig(Fo) and 0.0733 for all 7224 data
REM 578 parameters refined using 445 restraints

END  
     
WGHT      0.0402      0.0000 

REM Instructions for potential hydrogen bonds
HTAB C7 O2_$1
HTAB C8 O6_$2
HTAB N1 O3
HTAB N1 O4
HTAB C5 O3
EQIV $7 x, -y+3/2, z+1/2
HTAB C6 O6_$7
HTAB N1' O4
HTAB C3' O4
HTAB C6' O6_$7
HTAB C34 O5_$1
HTAB C35 O3_$3
HTAB O5 O3_$3

REM Highest difference peak  0.467,  deepest hole -0.174,  1-sigma level  0.036
Q1    1   0.3967  0.4272 -0.1662  11.00000  0.05    0.47
Q2    1   0.3390  0.4740 -0.1478  11.00000  0.05    0.37
Q3    1   0.3319  0.6987 -0.1358  11.00000  0.05    0.27
Q4    1   0.3899  0.3601  0.0132  11.00000  0.05    0.17
Q5    1  -0.0553  1.4319 -0.1028  11.00000  0.05    0.16
