# Supplementary material for: A remedy for unusual SHELXL weighting schemes
Source: Acta Crystallogr E Crystallogr Commun. 2025 Sep 5;81(Pt 10):882–8. doi: 10.1107/S2056989025007327 (PMC12498041; doi:10.1107/S2056989025007327)
Supplement: Supplementary file 3 [file e-81-00882-sup4.txt]

   2   0   0 1240.44 55.5739   1
   4   0   0 3559.19 159.358   1
  -8   0   0 37.9430 1.95879   4
   8   0   0 43.9279 2.70565   7
 -16   0   0 258.121 12.1522  12
  16   0   0 270.230 13.6254   7
  18   0   0 1273.89 59.6025  10
  18   0   0 1328.41 58.6774   7
  18   0   0 1209.59 58.1453   6
  18   0   0 1207.09 58.2476  11
  18   0   0 1278.36 58.7408   3
  20   0   0 2087.33 90.7338   3
 -20   0   0 2034.08 89.4626  12
  20   0   0 2005.21 91.5653   7
  20   0   0 1899.39 90.8644   6
  20   0   0 2003.67 92.0120  10
  20   0   0 2001.34 91.1545  11
  20   0   0 1938.93 90.8155   5
  20   0   0 1916.68 90.8583   9
  22   0   0 708.480 36.3055   6
  22   0   0 724.424 36.6206   7
  22   0   0 792.756 36.8145   3
  22   0   0 764.964 37.2080  10
  22   0   0 799.199 36.6980  11
  24   0   0 2000.19 95.6319   6
  24   0   0 2239.61 96.6641   3
  24   0   0 2139.09 95.9915  11
  24   0   0 2069.18 95.5139   5
  24   0   0 2199.01 97.1513  10
  24   0   0 1922.31 96.4377   7
  26   0   0 405.037 19.8615   3
  26   0   0 356.431 18.7968   6
  26   0   0 380.763 19.1961  11
  26   0   0 386.187 20.1355  10
  28   0   0 652.420 30.2823  10
  28   0   0 592.871 30.2332   3
  30   0   0 237.035 12.3790  10
  30   0   0 228.726 12.0889   3
  32   0   0 71.4976 4.38084  10
   1  -1   0 2186.47 98.4425   1
   3  -1   0 2739.97 120.805   1
   3   1   0 2752.22 126.187   1
   5  -1   0 174.180 8.26787   7
   5  -1   0 180.346 8.65919   1
   5  -1   0 177.057 7.97664   4
  -5   1   0 184.807 8.04043  12
  -5   1   0 157.970 8.03856  12
   5   1   0 171.919 8.38519   1
  -5   1   0 169.226 8.08053   4
   5   1   0 181.642 8.53961   7
   7  -1   0 2192.66 98.9868   1
   9  -1   0 624.288 28.8525   1
  13  -1   0 991.077 45.7333   7
  15  -1   0 420.772 20.7609   7
  15   1   0 430.717 21.0920   7
 -15   1   0 431.281 19.6819  12
  17  -1   0 2039.32 92.9013   3
  17  -1   0 2037.20 92.7205  10
  17   1   0 1964.60 92.9022   3
  19  -1   0 6.05038 2.02403   6
  19  -1   0 1.92852 1.97150  11
  19  -1   0 7.13383 2.25056  10
  19  -1   0 5.57244 1.96698   7
  19  -1   0 8.83922 2.24040   3
  19  -1   0 2.75805 1.75635   5
  19   1   0 6.96117 1.77153   5
  19   1   0 3.73985 1.80680   3
  19   1   0 7.67813 1.96317   6
  19   1   0 6.55940 1.96359  11
  19   1   0 6.69409 2.36947  10
  19   1   0 5.34728 1.93584   7
  19   1   0 4.69354 1.94709   9
  21  -1   0 1337.92 62.4636   5
  21  -1   0 1410.73 63.3168   7
  21  -1   0 1319.14 64.0483   3
  21  -1   0 1340.24 62.4754   6
  21  -1   0 1399.13 62.9956  11
  21   1   0 1400.89 63.4382   7
  21   1   0 1283.49 64.0023  10
  21   1   0 1352.12 62.5073   5
  21   1   0 1395.05 62.7273   9
  21   1   0 1406.58 62.6773  11
  21   1   0 1228.31 62.9728   6
  23  -1   0 308.821 16.5930  11
  23  -1   0 312.419 17.3832  10
  23  -1   0 330.906 17.0624   3
  23   1   0 295.626 16.2451  11
  23   1   0 316.744 16.2977   6
  23   1   0 317.890 16.7381   3
  23   1   0 329.561 17.2836  10
  23   1   0 311.375 16.0959   5
  25  -1   0 413.489 20.9641  10
  25  -1   0 411.503 19.6139   3
  25   1   0 328.074 20.0681  10
  25   1   0 336.260 19.7521   3
  27  -1   0 681.115 31.1637   3
  27  -1   0 628.700 31.0137  11
  27  -1   0 638.356 31.4774  10
  27   1   0 644.223 31.0666  10
  27   1   0 631.232 30.2236   6
  27   1   0 635.880 30.8379  11
  27   1   0 619.828 30.6982   9
  27   1   0 657.040 30.7583   3
  29  -1   0 108.514 7.36909  10
  29  -1   0 127.084 7.32580   3
  29   1   0 113.911 6.54045   6
  31  -1   0 429.229 19.6513  10
  31  -1   0 374.315 19.7297   3
  31   1   0 415.947 19.5253   3
  33  -1   0 8.56579 1.52627  10
   0  -2   0 348.788 17.4791   1
   2  -2   0 73.7914 3.74268  12
   2  -2   0 75.5710 5.00938   1
  -2   2   0 76.0978 4.03183  12
   4   2   0 8882.32 398.416   1
   6  -2   0 606.315 27.6360   1
   6   2   0 580.486 28.0813   1
   8  -2   0 1128.48 52.1187   1
  12  -2   0 9.84320 2.19723   1
 -12  -2   0 7.07305 0.78833   4
 -12  -2   0 6.67746 0.77740   4
  12   2   0 8.49131 1.62023   7
  16  -2   0 764.979 33.4787   7
 -16  -2   0 664.450 32.6134  12
  16  -2   0 705.514 34.6121  10
  16  -2   0 717.244 34.3290   3
  16   2   0 748.534 34.0711   7
 -16   2   0 733.855 32.4879  12
  16   2   0 661.790 34.3803   6
  18  -2   0 769.087 35.7909   3
 -18  -2   0 748.587 34.1442  12
  18  -2   0 762.556 35.3165   7
  18  -2   0 723.658 36.2435  11
  18  -2   0 759.858 36.1913  10
  18   2   0 717.473 36.4734   3
  18   2   0 746.999 35.7433   5
  18   2   0 756.929 35.9204   9
  18   2   0 722.280 35.7879   6
 -18   2   0 777.051 34.2670  12
  20  -2   0 455.499 23.7845   3
  20  -2   0 460.847 22.8059   7
  20  -2   0 445.126 22.7837  11
  20  -2   0 458.401 24.3759  10
  20   2   0 457.710 22.5418   5
  20   2   0 441.874 23.0741  10
  20   2   0 463.783 22.4827   9
  20   2   0 463.080 22.6603   3
  20   2   0 460.211 23.0831   7
  20   2   0 437.142 22.5875   6
  20   2   0 457.089 22.4063  11
  22  -2   0 21.2297 3.30696   3
  22  -2   0 22.2421 3.29166  11
  22  -2   0 16.7777 2.82825   7
  22  -2   0 22.2739 3.75135  10
  22   2   0 12.7547 2.95472   7
  22   2   0 12.5094 2.53120   5
  22   2   0 17.6662 3.02177   3
  22   2   0 17.1192 3.06830  10
  22   2   0 12.5482 2.51544   9
  22   2   0 13.1066 2.61191  11
  22   2   0 12.9617 2.66347   6
  24  -2   0 156.639 10.4922  10
  24  -2   0 169.098 9.71046  11
  24  -2   0 158.454 9.98231   3
  24   2   0 162.695 9.52241   6
  24   2   0 164.198 9.63674   3
  24   2   0 159.262 9.83720  10
  24   2   0 158.058 9.26487   5
  24   2   0 162.999 9.24602  11
  26  -2   0 3.72884 2.19780  10
  26  -2   0 5.85253 2.11428   3
  26  -2   0 6.42656 2.17944  11
  26   2   0 2.14345 1.41432   5
  26   2   0 3.63088 1.78912  10
  26   2   0 2.53166 1.74225   6
  26   2   0 5.75809 1.83505   3
  26   2   0 7.31752 1.72318  11
  28  -2   0 431.221 20.9884   3
  28  -2   0 418.766 21.3795  10
  28  -2   0 407.558 20.5766  11
  28   2   0 424.013 20.3929   3
  28   2   0 416.131 19.9665   5
  28   2   0 399.981 20.2523  11
  28   2   0 425.770 20.2590   6
  30  -2   0 254.486 12.2505   3
  30  -2   0 225.455 12.5490  10
  30   2   0 229.997 11.6736   6
  30   2   0 221.555 11.5188   9
  30   2   0 246.055 11.7900   3
   1  -3   0 109.064 5.23792  12
  -1  -3   0 101.426 5.20052  12
  -1  -3   0 97.9879 5.27188   4
   1  -3   0 100.955 5.26657   4
   1  -3   0 111.672 7.66327   1
   3  -3   0 2239.58 102.263   1
   5  -3   0 29.3276 1.96871   4
  -5  -3   0 26.9050 1.95024   4
   5  -3   0 33.5037 4.00857   1
   5  -3   0 29.4064 1.84227  12
  -5   3   0 35.5294 2.25017  12
   5   3   0 28.5711 3.86674   1
   7  -3   0 3351.02 146.867   1
   7   3   0 3202.60 150.407   1
   9  -3   0 251.884 12.9565   7
   9  -3   0 261.736 14.4204   1
  -9   3   0 262.599 12.7948  12
   9   3   0 279.813 14.0751   1
   9   3   0 281.265 13.3255   7
  11  -3   0 1992.98 93.3806   1
  11   3   0 2114.25 93.5299   1
  13  -3   0 2099.40 96.4018   1
  15  -3   0 1050.22 49.8425   3
 -15  -3   0 1075.46 48.6123   4
  15  -3   0 1044.73 50.1658  10
  15  -3   0 1109.32 49.1799   1
  15  -3   0 1106.02 48.8017   7
  15   3   0 1051.67 50.1273   9
  15   3   0 1035.54 50.3001   5
  15   3   0 1016.43 50.1220   6
  15   3   0 1083.40 49.6589   7
  17  -3   0 1733.95 79.5100  10
  17  -3   0 1610.61 79.0773  11
  17  -3   0 1767.76 78.6212   7
  17  -3   0 1696.78 78.9899   3
  17   3   0 1656.90 79.1385   3
  17   3   0 1725.58 79.2963   9
  17   3   0 1738.94 79.1234   5
  17   3   0 1816.27 78.8889   7
  17   3   0 1675.66 79.2475   6
  19  -3   0 119.122 7.39209   7
 -19  -3   0 119.834 5.90946  12
  19  -3   0 121.312 7.90248   3
  19  -3   0 129.520 8.51648  10
  19  -3   0 125.380 7.73578  11
  19   3   0 117.623 7.52226   9
  19   3   0 107.713 7.19967  11
  19   3   0 109.519 7.52166   6
  19   3   0 115.678 7.49702   3
  19   3   0 114.326 7.93001   7
  19   3   0 115.815 7.37095   5
  19   3   0 107.708 7.73794  10
  21  -3   0 412.389 21.6784  11
  21  -3   0 437.585 22.8510  10
  21  -3   0 409.948 21.5905   7
  21  -3   0 428.428 22.0690   3
  21   3   0 442.392 21.6961   9
  21   3   0 433.395 21.6307   6
  21   3   0 439.994 21.5414   3
  21   3   0 434.905 21.4396   5
  21   3   0 418.474 21.1448  11
  23  -3   0 97.8629 6.89294  11
  23  -3   0 117.860 8.08363  10
  23  -3   0 105.523 7.27908   3
  23   3   0 98.3977 6.37390  11
  23   3   0 91.5949 6.46533   5
  23   3   0 94.0119 6.74065   6
  23   3   0 97.6409 6.77153   3
  23   3   0 93.8023 6.91868  10
  25  -3   0 427.149 21.5421  11
  25  -3   0 450.816 22.1435   3
  25  -3   0 438.340 22.6968  10
  25   3   0 430.325 21.0281  11
  25   3   0 422.266 21.3482   3
  25   3   0 422.949 21.8259  10
  25   3   0 435.694 21.1660   5
  25   3   0 425.548 21.5834   6
  27  -3   0 318.730 16.4979   3
  27  -3   0 303.171 16.8725  10
  27   3   0 316.640 15.6504   5
  29  -3   0 20.5733 2.99232   3
  29   3   0 19.6217 2.29923   9
  29   3   0 19.1706 2.08771   5
  29   3   0 21.1588 2.48277   6
  31  -3   0 430.187 20.3139  10
  31   3   0 398.380 19.2340   6
   0  -4   0 6998.69 315.914   1
   2  -4   0 51.4581 6.68323   1
  -2  -4   0 53.6971 3.06577  12
  -2  -4   0 53.2733 3.23454   4
   2  -4   0 48.2410 2.98633  12
   2  -4   0 50.0489 3.16820   4
  -2  -4   0 48.8618 6.20358   1
   4  -4   0 847.237 37.7276  12
   4  -4   0 800.450 40.1059   1
   6  -4   0 1579.15 74.2337   1
   6   4   0 1633.14 76.4881   1
   8  -4   0 48.4868 6.02635   1
   8  -4   0 51.8378 3.12452   4
  -8  -4   0 46.3668 2.92689  12
  -8  -4   0 43.1899 3.03344   4
  -8   4   0 43.4471 3.29179  12
   8   4   0 37.7651 6.08827   1
  10  -4   0 2850.44 129.206   1
  10   4   0 2827.98 130.217   1
  12  -4   0 10.2715 3.40317   1
 -12  -4   0 2.33805 0.81110   4
 -12  -4   0 2.10337 0.67140  12
  12  -4   0 5.06975 1.40419   7
 -12   4   0 3.80149 1.18351  12
  14  -4   0 1890.22 85.4513  10
  14  -4   0 1783.16 85.2433  11
  14  -4   0 1773.19 84.9619   3
  14  -4   0 1913.12 86.2743   1
  14   4   0 1919.29 86.4466   5
 -16  -4   0 6.67680 1.14689  12
  16  -4   0 10.0517 1.93051   2
  16  -4   0 9.47038 2.24222   3
  16  -4   0 5.42518 2.18936  10
 -16  -4   0 6.55460 1.26531   4
  16  -4   0 4.86108 2.22220  11
  16   4   0 12.5691 2.52892   9
  16   4   0 16.0152 2.68589  11
  16   4   0 15.7659 2.62072   5
  16   4   0 13.0860 2.54394   6
  18  -4   0 757.644 37.5964   3
  18  -4   0 806.545 37.9855  10
  18  -4   0 777.360 37.1902   7
 -18  -4   0 778.721 36.0422  12
  18  -4   0 768.251 36.1473   2
  18  -4   0 768.099 37.3961  11
  18   4   0 750.518 37.1117   3
  18   4   0 807.526 37.1655   9
  18   4   0 787.505 37.0413  11
  18   4   0 789.356 37.0331   5
  18   4   0 787.458 37.5301   6
 -20  -4   0 593.551 29.3863  12
  20  -4   0 622.789 30.9528   7
  20  -4   0 620.625 31.9848  10
  20  -4   0 634.450 31.2257  11
  20  -4   0 658.940 31.4095   3
  20   4   0 641.587 30.5976   5
  20   4   0 638.267 31.0553   6
  20   4   0 646.438 30.2912  11
  20   4   0 665.266 30.9338   9
  22  -4   0 183.531 10.9734   3
  22  -4   0 181.788 10.7148  11
  22  -4   0 175.953 11.4146  10
  22   4   0 177.573 10.1168   3
  22   4   0 176.410 10.0993  11
  22   4   0 177.524 10.3239   5
  22   4   0 185.664 10.6361   6
  24  -4   0 777.060 38.4242  10
  24  -4   0 761.918 37.5238  11
  24  -4   0 793.764 37.3825   3
  24   4   0 770.276 36.3647  11
  24   4   0 775.348 36.6191   6
  24   4   0 773.006 37.0342   5
  26  -4   0 9.75198 2.74795  10
  26  -4   0 0.31915 1.86015  11
  26  -4   0 7.13477 2.17451   3
  26   4   0 3.94609 1.38791  11
  26   4   0 1.84385 1.38668   5
  26   4   0 3.57900 1.43764   6
  28   4   0 295.853 14.6051   5
  30  -4   0 174.350 9.16760   3
  30  -4   0 170.694 9.41388  10
   1  -5   0 1940.62 90.1031   1
  -1  -5   0 1940.41 91.4906   1
   3  -5   0 2377.80 111.810   1
  -3  -5   0 2467.42 113.324   1
  -5  -5   0 577.384 26.3064  12
   5  -5   0 556.421 29.3975   1
  -5  -5   0 529.638 26.3622   4
   5  -5   0 574.055 26.1959  12
   5  -5   0 575.317 26.3803   4
   7  -5   0 1717.68 79.2387   1
   7  -5   0 1776.75 75.8277  12
   7   5   0 1529.19 80.5268   1
  -9  -5   0 74.5676 4.34821  12
  -9  -5   0 73.1676 4.58784   4
   9  -5   0 73.2278 8.33721   1
  11  -5   0 1138.84 56.0898   1
  11  -5   0 1100.05 53.9567   2
  11  -5   0 1164.18 52.9250   4
  11   5   0 1174.12 54.5996   6
  11   5   0 1186.04 54.1295   1
  13  -5   0 725.312 34.1383   7
  13  -5   0 676.963 34.9301  10
 -13  -5   0 711.659 33.5312   4
  13  -5   0 718.119 34.8468   3
  13  -5   0 766.001 34.7185   2
  13  -5   0 724.125 36.8089   1
  13   5   0 706.836 34.2254   9
  13   5   0 706.667 35.2791   6
  13   5   0 755.956 34.3276   5
  13   5   0 723.555 33.8293   1
 -15  -5   0 193.977 9.85630  12
  15  -5   0 194.016 11.0239   3
  15  -5   0 205.120 13.0960   1
 -15  -5   0 190.043 9.95436   4
  15  -5   0 174.291 10.2129   2
  15  -5   0 182.656 11.0864  10
  15  -5   0 191.025 10.8330  11
  15   5   0 194.988 10.7390   5
  15   5   0 178.581 10.4074  11
  15   5   0 198.281 10.9625   9
  15   5   0 186.317 11.0216   6
  17  -5   0 632.138 31.0674   1
 -17  -5   0 630.159 28.3404  12
  17  -5   0 600.749 29.4697   7
 -17  -5   0 537.435 28.3747   4
  17  -5   0 605.229 28.8628   2
  17  -5   0 608.158 30.2941  11
  17   5   0 630.898 29.1155  11
  19  -5   0 53.5986 5.38764  10
  19  -5   0 54.7783 5.41488   3
 -19  -5   0 49.4685 3.86912  12
  19  -5   0 47.1430 4.80498  11
  19  -5   0 54.8553 3.88260   2
  19  -5   0 55.8608 4.82711   7
  19   5   0 59.7996 4.88634  11
  19   5   0 56.4663 5.21230   6
  19   5   0 57.2392 4.99324   9
  19   5   0 54.8545 4.77869   5
  21  -5   0 1169.57 56.6599   3
 -21  -5   0 1104.35 54.6329  12
  21  -5   0 1214.19 55.9954  11
  21  -5   0 1193.18 57.3149  10
  21   5   0 1201.55 55.6426   6
  21   5   0 1207.33 55.0445  11
  21   5   0 1205.59 55.4614   5
  21   5   0 1241.48 55.7734   9
  23  -5   0 121.324 8.46820  11
  23  -5   0 130.924 9.19443  10
  23  -5   0 140.301 8.70667   3
  23   5   0 134.930 8.23273   5
  23   5   0 133.145 7.94728  11
  25  -5   0 503.236 25.6365  11
  25  -5   0 513.966 26.6777  10
  25  -5   0 500.893 26.0432   3
  25   5   0 529.355 25.5845   6
  25   5   0 531.004 24.9353  11
  25   5   0 563.863 25.0185   5
  27  -5   0 390.977 19.2870  11
  27   5   0 405.148 19.2184   5
  29  -5   0 26.2064 2.59295   3
  29  -5   0 31.2473 2.86455  10
  29   5   0 30.7965 2.36211   5
  29   5   0 31.1946 2.63132   9
  29   5   0 29.8958 2.78336   6
  31  -5   0 197.176 9.91970  10
   0  -6   0 1299.16 63.9414   1
  -2  -6   0 223.801 20.3216   1
   2  -6   0 228.730 11.3188  12
  -2  -6   0 229.534 11.3675  12
  -2  -6   0 221.085 11.7738   4
   2  -6   0 226.214 11.5198   4
   2  -6   0 217.532 17.5073   1
   4  -6   0 2636.93 123.376   1
  -6  -6   0 658.560 29.7147  12
   6  -6   0 632.785 34.5018   1
  -6  -6   0 625.361 30.6106   4
   6  -6   0 621.552 29.9949  12
   6  -6   0 657.154 29.9578   4
  -8  -6   0 63.7755 4.45395   4
  -8  -6   0 69.1551 4.39848  12
   8  -6   0 50.8303 9.50786   1
   8  -6   0 63.7052 4.91749   2
   8  -6   0 71.0996 4.97720  11
   8  -6   0 65.8958 4.40098   4
  10  -6   0 922.508 42.2080   2
  10  -6   0 860.716 42.8981  11
 -10  -6   0 897.112 41.7447  12
  10  -6   0 883.635 41.8989   4
  10  -6   0 888.484 46.3869   1
 -10  -6   0 883.957 42.5107   4
  10   6   0 958.642 42.9146   6
 -12  -6   0 3.31840 1.17405  12
  12  -6   0 8.88485 2.37139  11
  12  -6   0 9.41362 2.45177   3
  12  -6   0 3.68434 1.72690   4
  12  -6   0 8.08145 2.01104   2
 -12  -6   0 5.33254 1.45997   4
  12   6   0 5.75563 1.86471   9
  12   6   0 9.26247 8.25265   1
  12   6   0 5.51273 2.08069   6
  14  -6   0 841.762 41.7372   3
  14  -6   0 869.097 41.5237   2
  14  -6   0 919.995 41.9136  11
 -14  -6   0 886.732 41.1312  12
 -14  -6   0 898.489 41.3622   4
  14  -6   0 862.803 41.9202  10
  14  -6   0 865.288 44.7924   1
  14  -6   0 873.021 41.6525   7
  14   6   0 886.283 42.0045   9
  14   6   0 855.169 42.0769   6
  14   6   0 920.209 42.0056   5
  16  -6   0 103.121 7.49045   3
  16  -6   0 103.051 7.10828   7
  16  -6   0 97.3044 7.37919  11
 -16  -6   0 111.457 6.47105  12
  16  -6   0 97.4379 7.42132  10
  16  -6   0 119.899 7.18180   2
 -16  -6   0 104.218 6.45547   4
  16  -6   0 116.001 12.0843   1
  16   6   0 117.021 7.33246   5
  16   6   0 111.999 7.65105   6
  16   6   0 119.596 7.10775  11
  16   6   0 107.088 7.30804   9
  18  -6   0 927.896 43.6479   2
  18  -6   0 888.084 44.6049   3
  18  -6   0 961.083 45.2959  10
  18  -6   0 915.636 44.5251  11
 -18  -6   0 939.760 43.1135  12
  18   6   0 919.181 44.1972   5
  18   6   0 963.836 44.2040   9
  18   6   0 936.806 43.9278  11
  20  -6   0 860.192 41.8987  11
  20  -6   0 862.995 42.4793  10
  20  -6   0 888.600 40.4169   2
 -20  -6   0 823.671 40.4096  12
  20  -6   0 874.640 41.7236   3
  20   6   0 864.215 41.1022   5
  20   6   0 913.697 41.2299  11
  20   6   0 867.186 41.6536   9
  22  -6   0 117.526 7.94431   3
  22  -6   0 119.930 7.79461  11
  22  -6   0 121.606 8.41314  10
  22   6   0 119.895 7.11565  11
  22   6   0 118.216 7.56737   5
  24  -6   0 694.270 35.2725  11
  24  -6   0 713.050 36.0572  10
  24  -6   0 731.999 35.4962   3
  24   6   0 758.814 34.2607   5
  24   6   0 772.375 34.5155   6
  26  -6   0 2.56481 1.83909  10
  26  -6   0 1.18150 1.41274   3
  26   6   0 0.09138 1.18080   5
  28  -6   0 452.762 21.4476   3
  28  -6   0 453.040 22.4029  10
  28   6   0 459.201 21.3557   6
   1  -7   0 1460.25 66.2358  12
   1  -7   0 1456.41 65.7264   4
  -1  -7   0 1416.69 74.0695   1
   1  -7   0 1431.83 73.2009   1
  -1  -7   0 1461.05 66.3548  12
   3  -7   0 1234.74 63.5420   1
   3  -7   0 1245.44 58.9317   8
   3  -7   0 1279.85 57.4547   4
   3  -7   0 1155.15 58.4969   2
  -3  -7   0 1281.42 57.3696  12
   3  -7   0 1278.81 57.1463  12
  -5  -7   0 40.7261 4.49827  13
   5  -7   0 28.6260 9.91731   1
   5  -7   0 42.9576 3.51985   4
   5  -7   0 38.4439 3.12771  13
   5  -7   0 37.7520 3.33727  12
  -5  -7   0 43.3175 3.78035   4
   5  -7   0 35.2463 3.71399   8
   5  -7   0 37.3119 4.06598   2
   5   7   0 38.9614 4.52909   6
  -7  -7   0 1492.15 66.5253   4
  -7  -7   0 1347.49 66.3427   8
   7  -7   0 1399.62 66.0035   8
   7  -7   0 1475.60 71.3159   1
  -7  -7   0 1338.96 66.2922  13
   7  -7   0 1517.63 65.1126   4
   7  -7   0 1438.11 66.5622   2
   7   7   0 1443.11 67.2071   6
  -9  -7   0 192.353 10.9729   8
  -9  -7   0 217.290 10.7012  12
   9  -7   0 183.660 17.5590   1
   9  -7   0 200.376 11.6673   2
  -9  -7   0 192.804 11.1042  13
   9  -7   0 187.057 10.7776   8
   9  -7   0 216.869 11.2330  11
  -9  -7   0 207.151 10.8777   4
   9  -7   0 196.597 10.8643   4
   9   7   0 198.065 12.0370   6
   9   7   0 193.071 11.1922   9
  11  -7   0 1084.59 51.3986   8
 -11  -7   0 1050.66 51.9302  13
  11  -7   0 1125.64 57.1828   1
 -11  -7   0 1139.83 50.7119  12
  11  -7   0 1130.62 52.5532   2
  11  -7   0 1015.76 51.7902   3
 -11  -7   0 1069.17 51.9650   8
  11  -7   0 1109.30 52.1661   7
  11  -7   0 1170.61 51.6349  11
  11  -7   0 1125.08 51.7099   4
 -11  -7   0 1168.31 51.0984   4
  11   7   0 1128.74 52.8894   6
  11   7   0 1093.90 52.3456   9
  13  -7   0 311.184 16.2433  11
 -13  -7   0 301.014 15.7940   4
 -13  -7   0 307.257 15.5536  12
  13  -7   0 302.539 16.0917  10
  13  -7   0 307.941 16.5027   3
 -13  -7   0 281.685 15.6073   8
 -13  -7   0 279.607 15.8737  13
  13  -7   0 289.301 16.0637   7
  13  -7   0 320.398 16.2154   2
  13  -7   0 289.326 21.4782   1
  13   7   0 309.825 16.1851   9
  13   7   0 326.853 15.9690   5
  13   7   0 311.209 16.4385   6
  15  -7   0 186.128 10.8081  11
  15  -7   0 156.586 10.7714   7
  15  -7   0 173.129 10.3340   3
 -15  -7   0 166.225 9.91370  13
 -15  -7   0 180.009 9.77181  12
  15  -7   0 173.943 15.4032   1
  15  -7   0 177.910 10.5680  10
  15  -7   0 169.657 10.3834   2
  15   7   0 178.388 10.3336   5
  15   7   0 189.203 10.8927   6
  15   7   0 180.973 10.4979   9
 -17  -7   0 860.599 44.8955   4
 -17  -7   0 983.206 45.2954  12
  17  -7   0 923.881 46.2771  10
  17  -7   0 987.347 48.7254   1
 -17  -7   0 922.151 45.1575  13
  17  -7   0 1026.38 45.5334   2
  17  -7   0 936.823 46.1752   3
  17  -7   0 988.387 46.3920  11
  17   7   0 980.481 45.4735  11
  17   7   0 988.524 45.5935   5
  17   7   0 994.361 45.8646   6
  17   7   0 1026.47 45.8466   9
 -19  -7   0 53.1328 4.56539  13
 -19  -7   0 54.6400 4.64683  12
  19  -7   0 53.7544 4.22179   2
  19  -7   0 58.6686 5.28994   3
  19  -7   0 58.1133 5.17158  11
  19  -7   0 56.9563 5.19350  10
  19   7   0 54.7204 4.81579   5
  19   7   0 57.5021 5.07287   9
  19   7   0 57.7820 4.53680  11
  21  -7   0 866.684 39.6155   2
  21  -7   0 834.217 41.2724  10
  21  -7   0 873.889 41.1409   3
  21  -7   0 863.078 41.0482  11
  21   7   0 847.661 40.0300  11
  21   7   0 877.935 40.2835   5
  23   7   0 249.483 12.4719  11
  23   7   0 227.608 12.5744   5
  25  -7   0 232.885 13.1770  10
  25  -7   0 249.511 13.0874   3
  25   7   0 252.723 12.5902  11
  25   7   0 274.359 13.0780   6
  25   7   0 259.821 12.7597   5
  27  -7   0 507.311 23.7788   3
  27  -7   0 494.292 23.8250  10
  27   7   0 511.576 23.4987   6
   0  -8   0 893.622 40.9393  12
   0  -8   0 869.735 41.3899   8
   0  -8   0 858.018 42.0199  13
   0  -8   0 860.944 42.1860   2
   0  -8   0 895.257 41.2550   4
   2  -8   0 20.4331 3.23787   2
   2  -8   0 20.0110 2.97445  12
  -2  -8   0 23.0066 3.26003  13
   2  -8   0 28.1117 3.18511  13
   2  -8   0 25.1653 3.57734   8
  -2  -8   0 19.4759 2.95020   4
  -2  -8   0 24.3816 3.51022   2
   2  -8   0 19.4415 2.78318   4
  -2  -8   0 22.6784 3.36538   8
   2  -8   0 -7.0071 14.9226   1
  -2  -8   0 20.5769 2.80005  12
   4  -8   0 560.076 26.2630   4
   4  -8   0 528.674 25.9682  13
  -4  -8   0 551.983 26.2463   4
  -4  -8   0 550.712 26.3412  12
  -4  -8   0 542.729 26.9743   8
  -4  -8   0 494.719 28.3242   2
   4  -8   0 552.142 27.0352   8
   4  -8   0 547.706 27.4150   2
   4  -8   0 531.067 36.2464   1
  -4  -8   0 549.399 26.5383  13
   4   8   0 551.538 27.4187   6
  -6  -8   0 843.751 37.9399  12
   6  -8   0 903.490 49.1222   1
   6  -8   0 821.226 38.6976   8
   6  -8   0 696.238 39.4907   2
  -6  -8   0 850.211 38.7289  13
   6  -8   0 825.673 38.5423   4
  -6  -8   0 815.043 38.6831   8
  -6  -8   0 823.584 38.7642   4
   6  -8   0 777.695 37.2234  13
   6   8   0 815.475 39.2455   6
   6   8   0 735.165 38.4277   9
  -8  -8   0 235.193 12.1680  12
  -8  -8   0 232.902 12.6500   4
   8  -8   0 207.649 12.2385   4
   8  -8   0 223.307 22.8234   1
   8  -8   0 244.958 13.2575   2
  -8  -8   0 197.787 12.9800  13
   8   8   0 234.072 12.5639   9
 -10  -8   0 1668.39 74.5750  12
  10  -8   0 1619.26 74.2093   8
 -10  -8   0 1646.79 74.8425   4
  10  -8   0 1530.39 74.4428   4
  10  -8   0 1659.43 74.5631   2
 -10  -8   0 1585.77 74.5163   8
 -10  -8   0 1550.85 74.4030  13
  10  -8   0 1613.64 74.9494   7
  10  -8   0 1545.50 81.0012   1
  10   8   0 1645.37 74.8068   9
  10   8   0 1666.02 75.4529   6
 -12  -8   0 52.5381 4.62787   4
  12  -8   0 56.8605 5.26500   2
 -12  -8   0 53.7373 4.40395  12
 -12  -8   0 50.7656 4.79471  13
  12  -8   0 52.8243 4.24972   8
  12  -8   0 81.5339 13.5035   1
 -12  -8   0 49.9203 4.56438   8
  12   8   0 53.1161 5.53999   6
  12   8   0 56.8141 4.87739   5
  12   8   0 55.2267 4.97758   9
  14  -8   0 1144.71 60.2895   1
 -14  -8   0 1165.89 53.9846  13
 -14  -8   0 1188.86 54.1629  12
  14  -8   0 1113.47 54.5441   3
  14  -8   0 1254.36 54.9439   2
 -14  -8   0 1188.50 54.4245   4
 -14  -8   0 1157.25 53.9268   8
  14  -8   0 1116.72 55.2287   7
  14   8   0 1032.47 53.2224   1
  14   8   0 1207.88 54.4100   9
  14   8   0 1218.52 54.2919   5
  14   8   0 1082.46 52.7560   1
  14   8   0 1245.81 54.8164   6
  16  -8   0 95.1781 13.7919   1
  16  -8   0 90.9051 6.40359   3
 -16  -8   0 94.0581 6.24020  13
  16  -8   0 87.6117 6.41178  10
 -16  -8   0 95.0153 6.17359   8
  18  -8   0 514.464 27.0216  10
  18  -8   0 557.306 26.3743   2
 -18  -8   0 546.177 25.9650  13
  18  -8   0 540.644 26.6713   3
  18   8   0 556.721 26.6164   9
  18   8   0 555.362 26.1140  11
  20  -8   0 357.582 16.7345   2
 -20  -8   0 331.837 17.4387  13
  20   8   0 336.311 17.2432   5
  20   8   0 359.866 17.5990   6
  20   8   0 322.132 16.7083  11
  22  -8   0 48.9363 3.89315   3
  22  -8   0 50.4688 4.16636  10
 -22  -8   0 54.7481 3.75728  13
  22   8   0 48.0499 3.50219  11
  24  -8   0 359.733 20.3624  10
  24  -8   0 423.375 19.5044   3
  24   8   0 433.597 19.3225   5
  26   8   0 33.8797 2.58300   6
  26   8   0 32.9044 2.53087   5
   1  -9   0 325.360 16.8465   4
   1  -9   0 319.094 16.2030  13
  -1  -9   0 329.496 16.8999   8
  -1  -9   0 323.880 16.4366  13
   1  -9   0 321.485 17.0647   2
  -1  -9   0 315.600 17.3051   2
   1  -9   0 301.364 16.7194  12
   1  -9   0 304.912 16.9912   8
  -1  -9   0 321.809 16.8286   4
  -1  -9   0 313.450 16.7287  12
  -3  -9   0 316.378 16.6909  12
  -3  -9   0 310.983 16.9186   8
   3  -9   0 331.761 17.0232   8
   3  -9   0 310.908 15.9419  13
   3  -9   0 316.849 17.3930   2
   3  -9   0 327.218 16.9612   4
   3  -9   0 316.204 39.6205   1
  -3  -9   0 336.451 16.6475  13
  -3  -9   0 307.771 17.1373   2
   3   9   0 303.613 17.3508   6
   5  -9   0 227.399 12.7052   8
  -5  -9   0 218.860 12.5336   8
  -5  -9   0 246.527 12.6603  13
  -5  -9   0 231.092 12.6217   4
   5  -9   0 207.699 11.1250  13
   5  -9   0 181.406 25.7021   1
   5  -9   0 216.260 13.0029   2
   5   9   0 225.272 12.5843   6
   7  -9   0 1654.09 87.0463   1
   7  -9   0 1700.49 76.9193   2
  -7  -9   0 1648.41 76.6012   8
   7  -9   0 1719.72 76.2629   8
   7  -9   0 1614.60 77.0671   4
  -7  -9   0 1693.80 75.9164  13
  -7  -9   0 1657.78 76.8952   4
   7   9   0 1560.37 76.4277   9
   7   9   0 1634.07 76.9610   6
  -9  -9   0 315.194 16.1348   8
   9  -9   0 317.419 16.8274   2
  -9  -9   0 313.962 16.0562  13
  -9  -9   0 299.852 16.0093  12
   9  -9   0 280.113 16.3691   7
   9  -9   0 321.257 15.8083   8
  -9  -9   0 298.467 16.2724   4
   9  -9   0 279.302 16.2520   4
   9   9   0 319.301 16.8239   6
   9   9   0 289.170 15.9496   9
   9   9   0 310.768 16.0279   5
 -11  -9   0 1550.67 73.4355  12
 -11  -9   0 1609.36 73.2985  13
 -11  -9   0 1625.02 73.8595   8
  11  -9   0 1687.30 74.2885   2
  11  -9   0 1476.02 74.6790   7
 -11  -9   0 1613.92 73.8330   4
  11  -9   0 1524.47 82.1629   1
  11   9   0 1632.45 73.5013   5
 -13  -9   0 711.629 37.7387  12
  13  -9   0 817.906 38.1018   2
 -13  -9   0 816.742 37.0466   8
  13  -9   0 740.757 46.3420   1
 -13  -9   0 804.661 37.0247  13
 -13  -9   0 794.410 38.1797   4
  13   9   0 808.009 37.3486   9
  13   9   0 752.485 37.6373   1
  13   9   0 811.218 37.3125   5
 -15  -9   0 172.926 9.75316  13
  15  -9   0 176.027 10.1899   2
  15   9   0 173.319 9.71832  11
  15   9   0 166.259 10.1098   9
  15   9   0 175.433 9.94503   5
 -17  -9   0 277.869 14.7546  13
  17  -9   0 291.506 14.7492   2
  17   9   0 286.842 14.3949  11
  17   9   0 283.506 14.6800   5
 -19  -9   0 3.06663 1.38250  13
  19   9   0 4.00296 1.29227   5
  19   9   0 5.20691 1.62274  11
 -21  -9   0 453.865 19.9691  13
  21   9   0 414.190 20.3907  11
  21   9   0 408.814 20.4914   5
  21   9   0 409.816 20.6030   6
  23   9   0 33.3987 2.74465   5
  23   9   0 34.6971 2.88784   6
   0 -10   0 661.637 31.1298  13
   0 -10   0 632.001 32.3059   4
   0 -10   0 640.968 32.3986   2
   0 -10   0 682.202 32.0405   8
  -2 -10   0 78.3070 6.50385  12
   2 -10   0 92.9951 6.98036   2
   2 -10   0 92.3602 6.77540   8
  -2 -10   0 94.9609 6.84408   4
  -2 -10   0 94.5899 6.40705  13
  -2 -10   0 99.9080 7.02323   8
   2 -10   0 87.1313 6.71708   4
   2 -10   0 89.0452 5.77952  13
   4 -10   0 884.059 38.9255   8
  -4 -10   0 806.822 38.9392  12
  -4 -10   0 766.242 38.2621   4
   4 -10   0 780.890 38.3533   4
  -4 -10   0 701.414 38.2747   8
   6 -10   0 167.703 33.4465   1
   6 -10   0 165.265 12.4106   2
   6  10   0 202.645 11.3363   6
   6  10   0 233.229 12.0953   5
  -8 -10   0 596.619 29.7458   4
  -8 -10   0 561.484 29.6885  12
  -8 -10   0 612.711 29.0130   8
   8 -10   0 613.396 28.8818   8
   8 -10   0 616.308 29.8504   2
   8  10   0 594.957 29.0338   5
   8  10   0 593.677 29.2977   6
  10 -10   0 704.618 33.7839   2
 -10 -10   0 694.133 32.7830   8
  10 -10   0 688.489 32.8229   8
  10  10   0 688.528 33.7244   6
  10  10   0 691.083 32.7440   5
  10  10   0 683.898 33.2624   9
  12 -10   0 2.34256 1.81745   2
  12  10   0 1.48352 1.86511   6
  12  10   0 3.01984 1.56300   5
  12  10   0 0.81082 1.59686   9
  14 -10   0 762.186 36.1334   2
  14  10   0 734.985 35.2849   5
  14  10   0 751.342 35.1280  11
  16  10   0 245.222 12.3131  11
  16  10   0 238.875 12.9466   6
  18 -10   0 226.155 10.7807   2
  18  10   0 220.211 10.6040  11
  18  10   0 206.275 10.8810   5
  18  10   0 196.025 11.1520   6
  20  10   0 145.449 7.96550   5
  20  10   0 155.932 7.86260  11
  22  10   0 55.2833 3.35669   5
   1 -11   0 425.155 20.1774   8
   1 -11   0 394.120 19.0489  13
   1  11   0 376.931 19.7191   5
  -3 -11   0 685.009 32.5163   8
   3 -11   0 723.548 32.7308   8
   3  11   0 632.198 32.6402   5
   5 -11   0 2.34690 1.90231   2
   5  11   0 2.63306 1.54062   5
   7 -11   0 337.271 16.3903   8
   7 -11   0 331.506 17.1381   2
   7  11   0 312.677 16.6077   5
   9 -11   0 54.5852 4.91599   2
   9 -11   0 58.3601 3.96812   8
   9  11   0 62.3019 4.78114   5
   9  11   0 56.6260 4.30059   6
  11 -11   0 171.722 9.73398   2
  11  11   0 157.674 8.95322   6
  11  11   0 168.597 9.09224   5
  13 -11   0 30.3886 3.21174   2
  13  11   0 35.5939 2.99405  11
  13  11   0 35.6296 3.02029   5
  13  11   0 30.3080 3.27712   6
  15 -11   0 103.318 5.96160   2
  15  11   0 99.9346 5.79876   6
  15  11   0 91.3810 5.62225   5
  15  11   0 104.124 5.65287  11
  17  11   0 357.461 19.7916   6
  17  11   0 441.713 18.8842  11
 -19 -11   0 1.48293 0.85799  13
  19  11   0 1.81571 0.80178   5
   4  12   0 386.394 18.7323   5
  10  12   0 103.662 5.72860  11
  10  12   0 96.5818 5.88248   5
  12  12   0 2.00726 1.00041   5
  14 -12   0 274.451 13.1779   2
   7  13   0 299.136 14.2686  11
  30   0  -1 4.02994 1.70914  10
  30   0  -1 2.07160 1.44731   3
  28   0  -1 17.6213 3.03125  10
  28   0  -1 13.4515 2.37062   3
  28   0  -1 13.6546 2.26353  11
  26   0  -1 3.05317 1.93710   3
  26   0  -1 -0.1947 1.55760   5
  26   0  -1 1.44055 2.06814  10
  26   0  -1 1.34450 1.58619  11
  26   0  -1 1.87222 1.75357   6
  24   0  -1 25.3889 3.48139  11
  24   0  -1 19.5706 3.04640   5
  24   0  -1 16.8099 3.19256   7
  24   0  -1 21.2488 3.26276   6
  22   0  -1 22.7179 3.42905   3
  22   0  -1 16.2309 3.00918   9
  22   0  -1 18.9394 3.41587  10
  22   0  -1 15.9663 2.94605  11
  22   0  -1 15.6700 3.12920   7
  20   0  -1 7.09821 2.02190   9
  20   0  -1 8.59707 2.18925  11
  20   0  -1 8.17335 2.24470   5
  20   0  -1 10.0381 2.27725   7
  20   0  -1 8.46570 2.29521   3
  20   0  -1 8.80780 2.38976   6
  20   0  -1 17.1256 3.22482  10
 -18   0   1 7.27617 0.84897  12
  18   0  -1 12.4170 2.17465   7
  18   0  -1 9.76857 2.06073  11
 -16   0   1 1.06951 0.32428  12
 -16   0   1 1.43201 0.38844  12
  16   0  -1 0.87721 0.96497   7
 -14   0   1 4.44864 0.50559  12
  14   0  -1 7.47226 1.62485   7
  12   0  -1 11.2304 1.64846   7
  10   0  -1 3.60919 1.06183   7
  -8   0   1 1.92274 0.26666   4
   8   0  -1 1.61945 0.69231   7
   6   0  -1 1.05851 0.61460   7
  -6   0   1 1.85280 0.23826   4
   6   0  -1 2.26497 0.42416   1
  -6   0   1 2.04161 0.21907   4
  -4   0   1 4.20442 0.26858   4
   4   0  -1 4.52770 0.52550   1
   4   0  -1 3.53259 0.58462   7
   2   0  -1 5.18871 0.56242   1
   2   0  -1 4.23768 0.42917   7
  -2   0   1 4.54253 0.30407   4
  -2   0  -1 3.36490 0.18413  12
   2   0   1 3.02627 0.31224   7
  -2   0  -1 2.98232 0.28952   4
   4   0   1 8.62720 0.78727   7
  -4   0  -1 8.38735 0.57459   4
   6   0   1 3.49285 0.74633   7
  -6   0  -1 1.49017 0.29475   4
   8   0   1 8.36738 1.11905   7
  -8   0  -1 6.86642 0.59592   4
 -10   0  -1 1.84200 0.37039   4
 -10   0  -1 1.64639 0.22002  12
 -10   0  -1 1.91446 0.21090  12
  12   0   1 3.92514 1.11544   7
 -12   0  -1 4.12095 0.47475  12
 -12   0  -1 4.80179 0.54903   4
 -14   0  -1 6.73152 0.72494  12
  14   0   1 7.56413 1.53178   7
  16   0   1 1.81264 1.01018   7
 -16   0  -1 1.01069 0.41115  12
  18   0   1 12.4330 2.58151   6
  18   0   1 10.2262 2.19928   7
  18   0   1 16.7709 2.87239  10
  18   0   1 12.7216 2.63227  11
 -18   0  -1 12.9666 1.18794  12
  18   0   1 16.9433 2.97779   3
  20   0   1 10.2944 2.54707  11
  20   0   1 14.9496 2.92117  10
  20   0   1 8.45084 2.44825   3
  20   0   1 3.63877 2.09756   5
 -20   0  -1 7.34645 0.97180  12
  20   0   1 8.69711 2.44165   6
  20   0   1 6.54999 2.19491   9
  20   0   1 10.6009 2.34026   7
  22   0   1 -0.7316 1.57331   6
  22   0   1 1.28342 2.27520   3
  22   0   1 4.49596 2.36541  10
  22   0   1 1.16253 1.64092  11
  22   0   1 2.98235 1.97655   7
  24   0   1 25.3376 3.40981  11
  24   0   1 17.0305 2.89456   6
  24   0   1 28.4311 3.95851  10
  24   0   1 23.6383 3.61729   3
  26   0   1 1.72920 1.74268   3
  26   0   1 2.51101 1.62881   6
  26   0   1 -0.3732 1.67568  10
  26   0   1 1.17002 1.79783  11
  28   0   1 11.9796 2.55506  10
  28   0   1 11.3531 2.24610   3
  28   0   1 5.95747 1.61865   6
  30   0   1 0.40820 1.25205   3
  30   0   1 2.45778 1.18061  10
  32   0   1 2.00577 0.97737   3
  32   0   1 1.74956 1.11374  10
  33  -1  -1 7.89135 1.33780  10
  33  -1  -1 6.84872 1.17381   3
  31  -1  -1 14.3099 2.30025  10
  31  -1  -1 13.6063 1.92964   3
  31   1  -1 14.5277 2.36663  10
  31   1  -1 14.9400 1.87643   3
  29  -1  -1 37.7086 3.80011   3
  29  -1  -1 37.9332 4.26480  10
  29  -1  -1 32.1480 3.31406  11
  29   1  -1 38.4828 3.31121   6
  29   1  -1 38.3350 3.30425  11
  27  -1  -1 88.5216 6.81028  10
  27  -1  -1 95.3754 6.50692   3
  27  -1  -1 83.9134 5.78096  11
  27   1  -1 86.5856 5.61059   5
  27   1  -1 84.0306 6.05417   3
  27   1  -1 90.3973 6.56295  10
  27   1  -1 79.3105 5.70037  11
  27   1  -1 80.2712 5.74751   6
  27   1  -1 82.0748 5.63480   9
  25  -1  -1 37.9564 5.10741  10
  25  -1  -1 47.6807 4.92491   3
  25  -1  -1 44.3815 4.68429  11
  25   1  -1 49.8843 4.72960   3
  25   1  -1 60.1259 5.26808   6
  25   1  -1 56.3339 5.03854  11
  25   1  -1 42.5651 5.15866   7
  25   1  -1 53.3238 5.24697  10
  25   1  -1 44.8015 4.30655   5
  23  -1  -1 395.946 20.8510  10
  23  -1  -1 378.632 19.3228   5
  23  -1  -1 355.575 19.1738   6
  23  -1  -1 413.088 20.2155   3
  23  -1  -1 387.880 21.2643   7
  23  -1  -1 391.024 19.8595  11
  23   1  -1 395.978 19.6045  11
  23   1  -1 385.817 19.4927   5
  23   1  -1 400.480 19.8994   3
  23   1  -1 392.772 19.7085   9
  23   1  -1 394.083 20.6110  10
  23   1  -1 366.923 19.4808   6
  21  -1  -1 17.8052 2.98554   7
  21  -1  -1 17.0334 2.89613   5
  21  -1  -1 16.1406 2.78975   6
  21  -1  -1 18.6027 2.92843  11
  21   1  -1 16.3303 3.05586   3
  21   1  -1 14.8895 2.68119   6
  21   1  -1 15.0659 2.49396   5
  21   1  -1 15.3847 2.62776  11
  21   1  -1 14.8349 3.03705   7
  21   1  -1 15.7677 2.59362   9
  21   1  -1 21.4350 3.49841  10
  19  -1  -1 3.67693 1.87257   3
  19  -1  -1 3.67016 1.99163  10
  19  -1  -1 1.10408 1.72596   5
  19  -1  -1 5.80353 2.17481   6
  19  -1  -1 3.69379 1.82256  11
  19   1  -1 3.94032 1.88507  11
  19   1  -1 5.25209 1.76201   7
  19   1  -1 5.22605 1.80211   6
  19   1  -1 0.78749 1.36041   9
  19   1  -1 3.22514 1.75875   5
  19   1  -1 2.31968 1.87751   3
  19   1  -1 2.80510 1.80183  10
  17  -1  -1 24.6865 3.40729  10
  17  -1  -1 27.7063 2.93019   7
  17  -1  -1 28.6778 3.50732   3
  17   1  -1 20.7077 2.82349   7
 -17   1   1 18.6745 1.66881  12
 -15   1   1 16.6993 1.60933  12
 -15   1   1 21.1240 1.47412  12
  15   1  -1 22.9426 2.67570   7
  13  -1  -1 218.951 10.7990   7
 -13   1   1 211.547 9.75010  12
  13   1  -1 212.945 10.9780   7
 -13   1   1 190.026 9.79877  12
  11  -1  -1 11.6761 1.61036   7
  11  -1  -1 12.3929 1.62900   1
  11   1  -1 9.01250 1.50124   7
 -11   1   1 9.20147 0.89743  12
 -11   1   1 12.8438 0.96444  12
   9  -1  -1 7.82673 1.49753   1
  -9  -1   1 6.53795 0.42542   4
  -9   1   1 6.20789 0.63335  12
   9   1  -1 4.16501 1.08210   7
   7  -1  -1 961.971 43.8836   1
   5  -1  -1 10.6163 0.68849   4
   5  -1  -1 14.4413 1.79115   1
   5  -1  -1 11.9264 1.11070   7
  -5   1   1 7.80673 0.74817   4
  -5   1   1 8.89759 0.68128  12
   5   1  -1 9.33143 1.03321   7
   5   1  -1 10.3651 1.33777   1
   3  -1  -1 1071.61 48.7445   1
   3   1  -1 1105.88 49.8515   1
   1  -1  -1 149.661 7.33516   1
   1   1  -1 149.356 6.89129  12
   1   1  -1 148.682 6.92417   4
   1  -1   1 1828.13 82.6944   1
   3  -1   1 145.799 7.28390   1
  -3  -1  -1 147.257 6.90201   4
   3   1   1 136.197 7.40773   1
  -3   1  -1 139.541 6.73543   4
  -3   1  -1 147.214 6.69949  12
   3   1   1 162.326 7.18206   7
   5  -1   1 837.820 36.0501   1
   5   1   1 800.554 38.8144   1
   7  -1   1 14.4701 1.37750   7
   7  -1   1 13.9134 1.97398   1
  -7   1  -1 15.3528 1.08997   4
  -7   1  -1 13.4050 0.95586  12
  -7   1  -1 14.4050 1.03750  12
   9  -1   1 10.1612 1.35680   7
   9  -1   1 13.2017 1.76577   1
  -9   1  -1 11.7206 0.87905  12
  -9   1  -1 12.0180 0.94816  12
  -9   1  -1 8.98839 0.96868   4
   9   1   1 10.2889 1.40814   7
 -11  -1  -1 6.52359 0.58051   4
  11  -1   1 6.46085 1.20802   7
 -11   1  -1 5.63092 0.76168   4
 -11   1  -1 6.08839 0.73321  12
  11   1   1 6.76255 1.32175   7
  13   1   1 15.8540 2.06596   7
 -13   1  -1 16.3453 1.30812   4
 -13   1  -1 16.3660 1.29225  12
 -15  -1  -1 100.331 4.97207  12
  15  -1   1 112.008 6.31154   7
  15   1   1 95.8379 6.26715   7
 -15   1  -1 111.281 5.35242  12
 -17  -1  -1 223.638 10.6088  12
  17  -1   1 238.101 12.1764   7
  17   1   1 223.987 12.1303   6
  17   1   1 228.771 12.3527   7
 -17   1  -1 239.147 11.0160  12
  17   1   1 225.998 12.4279   3
  17   1   1 222.603 12.5781  10
  19  -1   1 90.0228 6.07808   7
  19  -1   1 83.5170 6.68864  10
  19  -1   1 92.2191 6.08614  11
  19  -1   1 93.6609 6.49180   3
 -19  -1  -1 91.4080 4.32623  12
  19  -1   1 84.1224 6.11571   6
 -19   1  -1 93.9220 4.79417  12
  19   1   1 79.7940 5.88542   6
  19   1   1 86.4249 6.26957   7
  19   1   1 83.8061 6.42934  10
  19   1   1 93.1749 6.08156   9
  19   1   1 83.5590 5.91158   5
  19   1   1 93.3979 6.43837   3
  19   1   1 80.9119 5.84921  11
  21  -1   1 250.913 13.5019   6
  21  -1   1 268.377 14.9182  10
  21  -1   1 258.966 14.0283  11
  21  -1   1 258.331 14.0734   7
  21  -1   1 264.174 14.4257   3
 -21   1  -1 263.212 12.5280  12
  21   1   1 250.105 14.1710   7
  21   1   1 254.085 13.5424   5
  21   1   1 261.954 13.7031  11
  21   1   1 263.973 14.1989   9
  23  -1   1 15.1471 3.24357  10
  23  -1   1 16.2139 2.86636   6
  23  -1   1 16.8398 3.05047  11
  23  -1   1 15.2433 2.99684   3
  23   1   1 14.5026 3.43815   7
  23   1   1 15.3002 2.83542   9
  23   1   1 21.7504 3.66046  10
  23   1   1 14.0334 2.76626   6
  23   1   1 17.8950 2.98960  11
  23   1   1 21.6977 3.06076   5
  23   1   1 19.2417 3.15215   3
  25   1   1 9.58056 2.36875   5
  27  -1   1 3.74977 1.51932  11
  27  -1   1 3.75248 2.13025  10
  27  -1   1 4.85166 1.72288   3
  27   1   1 3.12491 1.69524   6
  27   1   1 1.75628 1.46331  11
  27   1   1 9.46890 2.63475  10
  27   1   1 5.43361 1.51826   9
  27   1   1 5.81905 1.95229   3
  29  -1   1 2.74071 1.82077  10
  29  -1   1 2.54771 1.20631   3
  29   1   1 3.23924 1.66203  10
  29   1   1 3.10719 1.26576   6
  31  -1   1 19.7138 2.30650  10
  31  -1   1 25.5563 2.55772   3
  31   1   1 18.9415 2.19304  10
  31   1   1 15.6343 2.18722   3
  33  -1   1 1.26007 0.72105  10
  32  -2  -1 30.6140 2.75980   3
  32  -2  -1 30.5355 2.97838  10
  30  -2  -1 66.3906 4.94729  10
  30  -2  -1 67.1137 4.51521   3
  30   2  -1 50.9825 3.93508   6
  30   2  -1 52.2065 3.81228   3
  28  -2  -1 90.6026 6.13701   3
  28  -2  -1 91.1313 6.61283  10
  28   2  -1 82.4259 5.84319   6
  28   2  -1 82.5038 5.65321   3
  28   2  -1 78.9938 5.81668  10
  26  -2  -1 15.3169 2.87571   3
  26  -2  -1 17.8642 2.84149  11
  26  -2  -1 12.6124 3.02132  10
  26   2  -1 16.6863 2.87731  10
  26   2  -1 14.9778 2.64416  11
  26   2  -1 13.5719 2.51139   6
  26   2  -1 14.0856 2.59800   5
  26   2  -1 16.6797 2.65942   3
  24  -2  -1 8.15321 2.87103  10
  24  -2  -1 16.0696 3.11952  11
  24  -2  -1 12.9405 2.84419   3
  24   2  -1 15.4440 2.90233   6
  24   2  -1 10.1324 2.38274   3
  24   2  -1 13.3198 2.38450  11
  24   2  -1 14.3177 2.80944  10
  24   2  -1 14.0724 2.58901   5
  22  -2  -1 -0.7504 1.57516  11
  22  -2  -1 0.82626 1.61979   3
  22  -2  -1 0.28232 1.89506  10
  22  -2  -1 0.38661 1.32308   7
  22   2  -1 0.91266 1.44069  11
  22   2  -1 3.17483 1.60295   9
  22   2  -1 0.75243 1.37141   5
  22   2  -1 0.67510 1.50826   3
  22   2  -1 -3.7415 1.72614  10
  22   2  -1 0.91335 1.57772   7
  22   2  -1 -0.0340 1.50861   6
  20  -2  -1 2.68265 2.14062  11
  20  -2  -1 2.87191 1.68025   7
  20  -2  -1 4.46679 2.25445  10
  20  -2  -1 5.10261 1.92214   3
  20   2  -1 4.09770 2.16692  10
  20   2  -1 3.05859 1.61402   7
  20   2  -1 2.40477 1.79199   6
  20   2  -1 3.05717 1.85163  11
  20   2  -1 0.84477 1.32298   5
  20   2  -1 3.43970 1.69072   9
  20   2  -1 2.99907 1.89979   3
  18  -2  -1 175.779 9.39135   7
  18  -2  -1 174.738 9.71338   3
  18  -2  -1 157.559 9.70443  11
  18  -2  -1 160.986 9.93821  10
 -18  -2   1 156.040 7.41241  12
 -18  -2   1 142.144 7.52456  12
  18   2  -1 150.174 9.96820  10
  18   2  -1 152.368 8.99878   5
  18   2  -1 163.797 9.27927   6
  18   2  -1 170.090 9.45875   9
 -18   2   1 170.273 8.58212  12
  16  -2  -1 69.7889 5.25275   3
  16  -2  -1 80.1712 5.17235   7
  16  -2  -1 71.5348 5.61651  10
 -16   2   1 72.2436 4.20920  12
  16   2  -1 75.6532 5.33947   7
  14  -2  -1 198.422 10.3112   7
  14  -2  -1 196.269 10.2186   1
 -14   2   1 191.022 9.44749  12
  14   2  -1 188.452 10.5715   7
 -12  -2   1 68.9115 3.64088   4
  12  -2  -1 73.9896 5.13663   1
 -12   2   1 77.7965 3.98496  12
  12   2  -1 82.6473 5.00437   7
 -12   2   1 64.6379 4.04185  12
  10  -2  -1 370.622 16.6846   7
 -10  -2   1 340.888 16.1512   4
 -10  -2   1 322.426 16.0614   4
  10   2  -1 360.713 17.0491   7
 -10   2   1 356.257 16.1207  12
   8  -2  -1 217.590 10.4696   4
   8  -2  -1 221.572 11.7713   1
   8  -2  -1 234.146 10.9852   7
   8   2  -1 249.816 11.4377   7
  -8   2   1 215.930 10.6136  12
   8   2  -1 224.792 11.2006   1
   6  -2  -1 115.358 7.08427   1
   6  -2  -1 117.887 6.02343   4
   6   2  -1 140.190 6.70063   7
  -6   2   1 133.198 6.16434  12
   6   2  -1 125.854 6.94689   1
   4  -2  -1 3811.73 173.163   1
   4   2  -1 3871.07 172.983   1
   2  -2  -1 63.3830 3.29444  12
   2  -2  -1 63.2519 4.33492   1
   0  -2  -1 67.4844 4.74477   1
   0  -2  -1 73.5214 3.54144   4
   0  -2  -1 70.5536 3.59104  12
   0   2  -1 70.0899 3.54466  12
   0   2  -1 69.8851 3.80597   4
  -2  -2  -1 88.1889 4.00156  12
   2  -2   1 81.7483 5.43827   1
   2  -2   1 85.3510 4.12474  12
  -2  -2  -1 87.6578 4.05981   4
  -2   2  -1 75.8599 4.37401   4
  -2   2  -1 82.8326 4.35758  12
   4  -2   1 977.342 42.6107   1
   4   2   1 949.139 46.4062   1
   6  -2   1 22.4841 1.51059   4
  -6  -2  -1 20.6078 1.46292   4
   6  -2   1 23.0354 2.97962   1
   6   2   1 25.0530 2.62970   1
  -6   2  -1 25.7763 1.65302  12
  -6   2  -1 22.4404 1.71857   4
   6   2   1 28.2654 2.09785   7
   8  -2   1 160.243 8.17834   4
   8  -2   1 174.275 9.38280   1
   8  -2   1 168.816 8.40316   7
  -8   2  -1 170.896 8.16388  12
  -8   2  -1 171.768 8.25263   4
   8   2   1 179.268 8.82370   7
  10  -2   1 25.8049 2.19717   7
 -10  -2  -1 21.1461 1.53537   4
 -10   2  -1 27.4380 2.05577  12
  10   2   1 23.4701 2.23162   7
 -10   2  -1 29.4010 1.93077   4
  12  -2   1 34.1181 2.74761   7
 -12  -2  -1 29.2095 1.95707   4
  12  -2   1 38.7136 3.97806   1
 -12   2  -1 33.2029 2.50321   4
  12   2   1 35.0428 2.90525   7
 -12   2  -1 33.5914 2.23602  12
 -14  -2  -1 146.276 7.08639   4
 -14  -2  -1 149.556 7.10915   4
 -14  -2  -1 138.331 7.12182  12
  14   2   1 154.073 8.48611   7
 -14   2  -1 169.737 7.59009  12
  16  -2   1 107.074 6.77934   3
 -16  -2  -1 105.083 5.09920  12
  16  -2   1 102.561 7.05817  10
  16  -2   1 107.377 6.30035   7
  16   2   1 86.2046 6.52620   9
 -16   2  -1 107.638 5.55570  12
  16   2   1 104.545 6.68096   7
  16   2   1 95.5844 6.53842   6
  18  -2   1 220.669 12.1262   3
  18  -2   1 223.564 12.5854  10
 -18  -2  -1 203.708 10.1114  12
  18  -2   1 209.610 11.5945   7
  18   2   1 212.676 11.7333   6
  18   2   1 202.510 11.5382   5
 -18   2  -1 234.581 10.6773  12
  18   2   1 218.123 11.7889   9
  18   2   1 208.619 11.8351   3
  20  -2   1 56.5112 4.73139   6
  20  -2   1 58.3091 5.18678  11
  20  -2   1 65.9317 4.91831   7
 -20   2  -1 65.4767 3.96575  12
  20   2   1 60.2071 4.83854   9
  20   2   1 57.4982 4.88082   6
  20   2   1 58.7946 4.90538   3
  20   2   1 60.6313 4.65574  11
  20   2   1 65.3245 5.50219  10
  20   2   1 58.8036 5.21414   7
  20   2   1 59.4787 4.63673   5
  22  -2   1 35.2994 4.56370  10
  22  -2   1 25.5659 3.76277   3
  22  -2   1 25.6948 3.85923  11
  22  -2   1 26.6692 3.60046   7
  22   2   1 33.2923 3.41158  11
  22   2   1 30.0345 3.54334   5
  22   2   1 31.3343 3.96894  10
  22   2   1 33.7791 3.77450   6
  22   2   1 38.2982 4.18932   3
  24  -2   1 1.40014 2.04140  11
  24  -2   1 2.65029 2.28699  10
  24  -2   1 6.56934 2.21401   3
  24   2   1 3.00434 1.83961  10
  24   2   1 6.46860 1.99496   3
  24   2   1 6.30663 1.98390   5
  24   2   1 3.22595 1.93395   6
  24   2   1 4.33313 1.90761  11
  26  -2   1 1.21071 2.10914  10
  26  -2   1 2.46684 1.91806  11
  26  -2   1 3.80833 1.90219   3
  26   2   1 2.51647 1.42000   5
  26   2   1 4.10333 1.78726  10
  26   2   1 4.25281 1.68898   3
  26   2   1 1.57347 1.65139  11
  26   2   1 1.47242 1.57936   6
  28  -2   1 45.8300 3.93500   3
  28   2   1 37.9795 3.29613   5
  28   2   1 41.3736 3.77243  10
  28   2   1 43.9952 3.49309   9
  30  -2   1 98.5965 6.11652  10
  30  -2   1 88.6281 5.66728   3
  30   2   1 87.0276 5.14079   3
  30   2   1 80.8862 5.40184   6
  30   2   1 83.6576 5.15984  10
  32  -2   1 5.14811 1.07650   3
  32  -2   1 3.75195 1.28976  10
  31  -3  -1 62.8633 4.34027   3
  31  -3  -1 65.2309 4.69535  10
  29  -3  -1 2.01339 1.47694  11
  29   3  -1 1.12193 1.48280   3
  29   3  -1 1.83007 1.29598   5
  27  -3  -1 15.4959 2.43248  11
  27  -3  -1 14.1924 2.95352  10
  27  -3  -1 21.1669 2.98046   3
  27   3  -1 14.4356 2.57186   6
  27   3  -1 11.4836 2.02091   3
  27   3  -1 15.8884 2.21541  11
  27   3  -1 13.1540 2.23737   5
  25  -3  -1 66.0754 5.53986   3
  25  -3  -1 62.5578 5.41224  11
  25  -3  -1 66.9631 6.08077  10
  25   3  -1 69.0352 5.09932   3
  25   3  -1 66.8247 4.89966   5
  25   3  -1 54.4106 4.64595  11
  25   3  -1 58.0900 5.17295  10
  25   3  -1 67.9713 5.21273   6
  23  -3  -1 44.0080 4.49873  11
  23  -3  -1 35.2920 5.40733   7
  23  -3  -1 49.7635 5.18851  10
  23  -3  -1 46.1560 4.61246   3
  23   3  -1 40.7676 4.19971  10
  23   3  -1 47.1317 4.71547   6
  23   3  -1 47.7854 4.34300   5
  23   3  -1 41.4846 4.22879  11
  23   3  -1 45.4172 4.09636   3
  21  -3  -1 17.5174 3.45746  10
  21  -3  -1 14.9549 2.95353   3
  21  -3  -1 15.7901 2.79733   7
  21  -3  -1 15.7562 2.88868  11
  21   3  -1 14.7877 2.72116  11
  21   3  -1 15.1462 2.79122   9
  21   3  -1 15.4434 2.82369   6
  21   3  -1 16.5460 2.63958   5
  19  -3  -1 61.5404 5.46846  11
 -19  -3   1 63.4507 3.52447  12
  19  -3  -1 69.8139 5.53915   3
  19  -3  -1 65.7260 5.81442  10
  19  -3  -1 70.2519 5.14753   7
  19   3  -1 60.8731 4.93760  11
  19   3  -1 63.7255 5.08974   5
  19   3  -1 68.0053 5.21783   3
  19   3  -1 68.0889 5.21777   9
  19   3  -1 66.6845 5.47450   6
  19   3  -1 60.0265 5.52247  10
  19   3  -1 62.0926 5.52707   7
 -17  -3   1 82.1545 4.87668  12
  17  -3  -1 91.9670 6.92760  10
  17  -3  -1 100.804 6.32654   7
  17  -3  -1 106.739 7.01128   3
  17  -3  -1 93.0230 6.90541  11
  17   3  -1 96.1533 6.22981   5
  17   3  -1 100.432 6.45446   9
  17   3  -1 98.3213 6.48034   6
  17   3  -1 93.5355 7.46559   7
 -15  -3   1 309.981 15.3317   4
  15  -3  -1 330.551 16.9062   1
  15  -3  -1 346.355 16.5433   7
  15  -3  -1 317.319 17.0515   3
 -15  -3   1 316.890 15.4346  12
  15  -3  -1 338.506 17.6006  10
 -15   3   1 354.771 15.8785  12
  15   3  -1 341.796 17.1635   6
  15   3  -1 324.733 17.0089   7
  15   3  -1 300.490 16.8934   9
  13  -3  -1 16.4608 3.31082   1
  13  -3  -1 17.7699 2.31091   7
 -13   3   1 18.0321 1.80271  12
  13   3  -1 19.1351 2.68595   7
  11  -3  -1 129.904 6.85343   7
  11  -3  -1 116.937 6.03412   4
 -11  -3   1 118.526 6.15048   4
  11  -3  -1 121.430 8.29457   1
 -11   3   1 128.635 6.47395  12
  11   3  -1 124.568 7.13051   7
  11   3  -1 117.409 6.48807   1
   9  -3  -1 912.247 43.4777   1
   9   3  -1 941.516 43.3327   1
  -7  -3   1 54.8878 3.54172  12
   7  -3  -1 67.5240 3.52322   4
  -7  -3   1 65.7782 3.53701   4
   7  -3  -1 61.2672 5.84564   1
  -7   3   1 65.7968 3.65861  12
   7   3  -1 60.0622 5.63292   1
   7   3  -1 67.0337 4.09369   7
   5  -3  -1 149.032 7.22047   4
   5  -3  -1 142.504 8.80772   1
   5  -3  -1 145.103 7.07998  12
  -5   3   1 150.502 7.33661  12
   5   3  -1 146.992 9.48537   1
   3  -3  -1 44.1235 2.61412   4
   3  -3  -1 39.5132 4.67195   1
   1  -3  -1 12.1942 2.73687   1
  -1  -3   1 11.8102 3.02912   1
   1  -3  -1 8.30390 1.00070  12
   1  -3  -1 12.3576 1.19304   4
   1  -3   1 39.0918 2.16079  12
  -1  -3  -1 33.4509 2.16974   4
   1  -3   1 36.7889 2.22216   4
  -1  -3  -1 34.8729 2.11005  12
   1  -3   1 37.5451 4.37309   1
  -1   3  -1 31.1359 2.23213  12
   3  -3   1 169.082 10.4752   1
   3  -3   1 167.636 7.99984   4
  -3  -3  -1 168.400 8.02513  12
  -3  -3  -1 156.435 8.06961   4
  -3   3  -1 166.893 8.13776   4
  -3   3  -1 164.405 8.08762  12
  -5  -3  -1 28.2079 1.75396  12
   5  -3   1 27.0352 3.49376   1
   5  -3   1 26.1707 1.68775  12
  -5  -3  -1 23.2141 1.76132   4
   5  -3   1 22.9114 1.78521   4
  -5   3  -1 26.9202 1.99480   4
   5   3   1 23.6664 4.33503   1
  -5   3  -1 28.6271 2.02480  12
   7  -3   1 375.272 19.4727   1
  -7  -3  -1 384.093 17.9845   4
   7  -3   1 386.737 17.2440   4
  -7   3  -1 383.634 17.7781   4
   7   3   1 372.411 19.7024   1
  -7   3  -1 381.185 17.9273  12
   9  -3   1 9.08602 3.04003   1
  -9  -3  -1 4.41071 0.81639  12
   9  -3   1 3.36755 0.99780   7
  -9  -3  -1 1.90294 0.72178   4
   9   3   1 3.91245 2.73613   1
  -9   3  -1 1.14482 0.78939   4
   9   3   1 5.43353 1.42860   7
  -9   3  -1 3.05305 0.94451  12
  11  -3   1 315.187 14.3699   7
 -11  -3  -1 266.688 13.6228   4
  11  -3   1 289.493 15.3338   1
 -11  -3  -1 281.080 13.3092  12
  11  -3   1 273.480 13.2644   4
  11   3   1 290.200 14.2835   7
 -11   3  -1 285.058 13.5510  12
  11   3   1 277.453 13.7170   1
 -13  -3  -1 31.5983 2.36824   4
  13  -3   1 37.1645 4.75464   1
 -13  -3  -1 33.8538 2.20685  12
  13  -3   1 36.6552 3.05156   7
 -13   3  -1 37.5246 2.74316  12
  13   3   1 38.1451 3.53214   7
  15  -3   1 4.23214 1.36379   7
  15  -3   1 6.44519 1.87540   3
  15  -3   1 5.27862 1.94467  10
 -15  -3  -1 3.25448 0.70008  12
  15   3   1 5.34838 1.77921   6
 -15   3  -1 4.08770 1.12072  12
  15   3   1 4.98485 1.62078   5
  15   3   1 3.69444 1.72343   7
  15   3   1 3.01488 1.51667   9
  17  -3   1 53.1414 4.86086  11
  17  -3   1 58.3782 4.41390   7
  17  -3   1 60.5283 4.98589   3
  17  -3   1 63.3765 5.42731  10
 -17  -3  -1 50.7794 3.26418  12
 -17   3  -1 59.1281 3.87959  12
  17   3   1 52.6013 4.68984   5
  17   3   1 53.3024 4.76501   7
  17   3   1 70.4157 5.27001   6
  17   3   1 58.4769 4.75284   9
 -19  -3  -1 325.108 15.6728  12
  19  -3   1 330.139 17.2230  11
  19  -3   1 327.539 17.0421   7
  19  -3   1 307.544 18.5361  10
  19  -3   1 331.163 18.0682   3
  19   3   1 330.455 17.0140   3
  19   3   1 341.410 17.1981   9
  19   3   1 332.577 16.8511   5
 -19   3  -1 337.222 16.2361  12
  19   3   1 329.759 16.8539  11
  19   3   1 342.214 17.2535   6
  19   3   1 330.562 17.2521  10
  21  -3   1 19.6155 3.51672  10
  21  -3   1 16.6965 3.10749  11
  21  -3   1 17.7455 3.11224   3
  21  -3   1 12.6863 2.65152   7
  21   3   1 9.44445 2.58152   6
  21   3   1 14.5640 2.68561   9
  21   3   1 19.6262 3.37808   5
  21   3   1 17.7548 3.10539  10
  21   3   1 21.1810 3.16806   3
  21   3   1 15.7562 2.76843  11
  23  -3   1 136.398 9.32453  10
  23  -3   1 130.386 8.49233  11
  23  -3   1 137.298 8.84420   3
  23   3   1 127.113 8.22948   3
  23   3   1 128.749 7.98549   5
  23   3   1 139.576 8.44126   6
  23   3   1 124.524 8.14521  10
  23   3   1 130.663 7.91255  11
  25  -3   1 30.3956 3.85197   3
  25  -3   1 29.0716 3.65220  11
  25  -3   1 28.0328 4.11722  10
  25   3   1 35.0690 3.58011   5
  25   3   1 25.0631 3.34452   6
  25   3   1 25.1817 3.26975  10
  25   3   1 27.6429 2.96271  11
  25   3   1 29.8183 3.29913   3
  27  -3   1 14.3882 2.95143  10
  27  -3   1 10.2707 2.28476  11
  27  -3   1 12.0631 2.39123   3
  29  -3   1 28.6261 3.27901   3
  29  -3   1 26.5925 3.07155  10
  29   3   1 30.5240 2.88262   6
  29   3   1 30.3554 2.81949   9
  29   3   1 29.7617 2.80662   5
  31  -3   1 12.1607 1.70011   3
  31  -3   1 15.6407 2.17356  10
  31   3   1 13.5990 1.66412   6
  32  -4  -1 15.9375 1.81899  10
  30  -4  -1 3.26182 1.33916   3
  30  -4  -1 0.91072 1.07192  10
  30   4  -1 1.61874 1.04309   5
  28  -4  -1 35.5321 3.79490   3
  28  -4  -1 28.8225 3.09142  11
  28  -4  -1 47.1078 4.44628  10
  28   4  -1 36.5413 3.03493  11
  28   4  -1 37.2115 3.19086   5
  26  -4  -1 1.02595 1.97032  11
  26  -4  -1 1.46709 1.28718   3
  26  -4  -1 1.47685 1.96595  10
  26   4  -1 1.02004 1.37895   5
  26   4  -1 0.64857 1.32609  11
  26   4  -1 0.07803 1.62324   6
  24  -4  -1 21.2174 3.28687   3
  24  -4  -1 24.8357 4.00335  10
  24  -4  -1 20.8943 3.47204  11
  24   4  -1 16.9651 2.96392   9
  24   4  -1 22.2266 3.05835   5
  24   4  -1 20.7455 3.13898   6
  24   4  -1 19.2064 2.89367  11
  22  -4  -1 30.9891 4.08992  11
  22  -4  -1 36.2121 4.37865   3
  22  -4  -1 35.7350 4.81515  10
  22   4  -1 32.5455 3.44526  11
  22   4  -1 25.9152 3.21198   3
  22   4  -1 37.2502 4.02121   6
  22   4  -1 34.0847 4.09954   9
  22   4  -1 30.3326 3.70494   5
  20  -4  -1 114.198 8.40972  10
 -20  -4   1 104.911 6.02372  12
  20  -4  -1 105.010 7.77479  11
  20  -4  -1 124.597 8.06291   3
  20  -4  -1 108.176 7.46439   7
  20   4  -1 124.011 7.37586  11
  20   4  -1 116.209 7.69307   9
  20   4  -1 124.232 8.03050   6
  20   4  -1 123.350 7.50298   5
  20   4  -1 111.078 7.57093   3
  18  -4  -1 166.266 10.2234   3
  18  -4  -1 181.087 10.9438  10
 -18  -4   1 172.670 8.67582  12
  18  -4  -1 166.690 8.96411   2
  18  -4  -1 162.455 9.77224   7
  18  -4  -1 178.730 10.2446  11
  18   4  -1 169.096 9.61702  11
  18   4  -1 171.302 9.86263   5
  18   4  -1 174.217 10.1172   9
  18   4  -1 177.905 10.1706   6
  16  -4  -1 290.486 15.9568  11
  16  -4  -1 314.829 17.0509   1
  16  -4  -1 295.245 16.1151   3
  16  -4  -1 315.598 15.7141   7
 -16  -4   1 299.793 14.8136   4
  16  -4  -1 292.935 16.4929  10
  16   4  -1 304.457 15.8498   9
  16   4  -1 318.033 15.6331  11
  16   4  -1 311.276 15.6670   5
  16   4  -1 310.411 15.9043   6
  14  -4  -1 502.614 23.5406  11
  14  -4  -1 447.061 23.2646   3
 -14  -4   1 475.734 21.8058  12
  14  -4  -1 475.996 23.7588  10
  14  -4  -1 490.744 22.7767   7
 -14  -4   1 447.928 21.8451   4
  14  -4  -1 473.704 24.2592   1
  14   4  -1 445.525 23.0799   9
  14   4  -1 451.268 22.9591   6
  14   4  -1 461.160 22.7896   5
  12  -4  -1 91.7436 7.88374   1
 -12  -4   1 89.1057 5.15776   4
  12  -4  -1 99.0975 5.87802   7
 -12   4   1 99.6949 5.62302  12
 -10  -4   1 547.053 26.3988   4
  10  -4  -1 573.771 25.8169   4
  10  -4  -1 574.316 26.2988   7
  10  -4  -1 563.025 28.3016   1
  10   4  -1 533.658 28.0583   1
 -10   4   1 567.434 26.1059  12
  -8  -4   1 442.721 21.5852   4
   8  -4  -1 459.130 24.0140   1
   8  -4  -1 470.282 21.4420   4
  -8   4   1 482.561 21.6786  12
   8   4  -1 441.334 23.7202   1
   6  -4  -1 2.92804 3.04985   1
   6  -4  -1 2.08585 0.71419  12
   6  -4  -1 3.40792 0.86685   4
   6   4  -1 -8.4448 6.22897   1
   4  -4  -1 996.726 47.6452   1
  -2  -4   1 270.604 12.7771  12
   2  -4  -1 264.601 12.6554  12
  -2  -4   1 269.121 12.9023   4
  -2  -4   1 257.491 15.7839   1
   2  -4  -1 275.608 12.8043   4
   0  -4  -1 18.1069 1.82989   4
   0  -4   1 23.2108 1.93058   4
   0  -4   1 30.0706 5.44191   1
   0  -4   1 20.0455 1.72373  12
   0  -4  -1 18.8072 1.86330  12
   2  -4   1 283.255 16.8491   1
  -2  -4  -1 293.186 17.8930   1
  -2  -4  -1 320.173 14.4705  12
   2  -4   1 298.880 14.2704  12
   2  -4   1 311.463 14.4059   4
  -2  -4  -1 304.162 14.5353   4
   4  -4   1 503.642 23.7247   4
   4  -4   1 520.029 23.6275  12
   4  -4   1 506.496 25.8701   1
  -4   4  -1 511.129 23.8928  12
  -6  -4  -1 375.931 17.7286  12
   6  -4   1 352.089 19.7507   1
   6  -4   1 375.959 17.0005  12
  -6  -4  -1 370.134 18.1613   4
   6  -4   1 378.523 17.3450   4
  -6   4  -1 369.526 17.7577  12
  -8  -4  -1 329.209 15.9735   4
  -8  -4  -1 341.674 15.6620  12
   8  -4   1 342.535 15.7095   4
  -8   4  -1 336.565 15.9218  12
   8   4   1 307.016 18.7743   1
 -10  -4  -1 11.0291 1.37571  12
  10  -4   1 16.7269 2.04657   7
  10  -4   1 19.0602 3.97651   1
  10  -4   1 13.7572 1.61462   4
 -12  -4  -1 25.3873 2.21395   4
  12  -4   1 30.7643 5.28872   1
 -12  -4  -1 28.9927 2.12105  12
  12  -4   1 30.8270 2.76271   7
 -12   4  -1 27.2884 2.49854  12
  14  -4   1 30.1046 3.49692   3
  14  -4   1 35.8093 3.25780   7
  14  -4   1 28.5997 4.80997   1
 -14  -4  -1 33.4601 2.49657  12
  14  -4   1 34.9059 3.66190  11
  14  -4   1 34.2189 3.10561   2
 -14  -4  -1 34.1624 2.66830   4
  14  -4   1 42.6303 4.15414  10
 -14   4  -1 35.7801 2.99543  12
  14   4   1 36.5563 3.68076   5
  16  -4   1 372.824 18.6250   3
 -16  -4  -1 326.846 17.0636   4
  16  -4   1 340.215 18.2036  11
 -16  -4  -1 356.515 17.1116  12
  16  -4   1 355.677 18.8638  10
  16  -4   1 350.770 17.4595   2
  16  -4   1 358.354 17.9732   7
  16   4   1 368.491 18.4119   9
 -16   4  -1 372.750 17.4988  12
  16   4   1 373.805 18.5755   6
  16   4   1 356.266 18.1801   5
  16   4   1 369.951 18.1364  11
 -18  -4  -1 14.6233 1.74355  12
  18  -4   1 18.2213 3.31533   3
  18  -4   1 19.3866 3.14877  11
  18  -4   1 15.0747 2.59228   7
  18  -4   1 21.4875 2.29926   2
  18   4   1 11.2102 2.69472   3
  18   4   1 17.5279 2.74566  11
  18   4   1 13.1441 2.92589   5
 -20  -4  -1 272.657 13.5442  12
  20  -4   1 242.149 16.0793   7
  20  -4   1 287.329 15.4271   3
  20  -4   1 290.160 16.0714  10
  20  -4   1 279.050 15.0921  11
  20   4   1 283.329 14.5736  11
  20   4   1 284.877 15.1639   6
  20   4   1 299.584 15.2286   9
  20   4   1 284.644 14.8624   5
  20   4   1 271.944 14.7191   3
  22  -4   1 44.7957 5.68318  10
  22  -4   1 50.7756 4.66932  11
  22  -4   1 44.7626 4.77812   3
  22   4   1 49.4131 4.74287   6
  22   4   1 51.0293 4.44494   3
  22   4   1 47.0441 4.67270   9
  22   4   1 47.5905 4.42349   5
  22   4   1 47.5009 4.40639  11
  24  -4   1 102.850 7.15710  11
  24  -4   1 112.972 7.51457   3
  24   4   1 102.964 6.48143   3
  24   4   1 109.997 7.22760   6
  24   4   1 104.278 6.81182   5
  24   4   1 101.684 6.49787  11
  26  -4   1 19.3134 3.48941  10
  26  -4   1 23.1511 3.24026   3
  26   4   1 19.6540 2.60557   5
  26   4   1 22.1231 3.00014   6
  28   4   1 32.0727 3.31513   6
  28   4   1 32.3988 3.10406   9
  28   4   1 27.7202 2.68530   5
  30  -4   1 13.1955 2.01167  10
  30  -4   1 11.7677 1.74704   3
  30   4   1 17.5971 1.96421   9
  31  -5  -1 62.2775 3.64426  10
  31  -5  -1 48.5293 3.39689   3
  29  -5  -1 18.7661 2.38744  10
  29  -5  -1 19.2168 2.38160   3
  27  -5  -1 13.8683 2.70407   3
  27  -5  -1 9.53028 1.95621  11
  27   5  -1 11.4392 2.35227   5
  27   5  -1 11.2141 1.83191  11
  25  -5  -1 18.0619 2.83983   3
  25  -5  -1 12.4582 2.41829  11
  25  -5  -1 18.9696 3.31081  10
  25   5  -1 8.26241 2.18311  11
  25   5  -1 11.1225 2.24214   5
  23  -5  -1 102.643 7.46515   3
  23  -5  -1 107.410 7.49912  11
  23  -5  -1 99.1161 7.86985  10
  23   5  -1 102.922 6.90397   5
  23   5  -1 108.728 7.22181   9
  23   5  -1 105.936 6.62729  11
  21  -5  -1 24.4069 3.67560  11
  21  -5  -1 29.5234 4.01731   3
  21  -5  -1 22.1899 3.97727  10
  21   5  -1 24.1423 3.55901   6
  21   5  -1 23.3492 3.13842  11
  21   5  -1 28.0547 3.58027   5
  21   5  -1 24.9405 3.58892   9
  19  -5  -1 38.6035 4.60776   3
  19  -5  -1 42.6609 5.10873  10
 -19  -5   1 35.9385 2.86565  12
  19  -5  -1 34.6509 3.85968   7
  19  -5  -1 36.6402 4.39430  11
  19  -5  -1 33.7805 2.98097   2
  19   5  -1 38.0661 4.45865   9
  19   5  -1 35.8615 4.32009   6
  19   5  -1 38.5267 4.24526   5
  19   5  -1 23.1794 5.57728  11
  17  -5  -1 146.208 8.78733  11
  17  -5  -1 137.270 8.43683   7
  17  -5  -1 142.648 10.9855   1
  17  -5  -1 144.636 9.34690   3
 -17  -5   1 137.317 7.45730  12
  17  -5  -1 136.082 9.51834  10
 -17  -5   1 126.529 7.34497   4
  17  -5  -1 133.170 7.79754   2
  17   5  -1 137.470 8.28591  11
  15  -5  -1 69.8076 5.77880  10
  15  -5  -1 74.7465 5.71048  11
  15  -5  -1 84.9062 8.27129   1
 -15  -5   1 78.4443 4.57935  12
  15  -5  -1 75.9672 5.59127   3
 -15  -5   1 71.0110 4.58056   4
  15  -5  -1 66.5831 5.00719   2
  15   5  -1 64.6665 5.20332  11
  15   5  -1 73.9286 5.49584   5
  15   5  -1 72.8298 5.96484   6
  15   5  -1 71.2696 5.55785   9
  13  -5  -1 4.82632 4.09198   1
  13  -5  -1 1.93851 1.88947   3
  13  -5  -1 3.47679 1.42777   7
 -13  -5   1 3.96056 1.08600   4
  13  -5  -1 3.59927 1.83636  10
  13   5  -1 1.05492 3.35002   1
  13   5  -1 2.90696 1.35456   5
  13   5  -1 4.01587 1.87930   6
  13   5  -1 1.95935 1.84309   9
  11  -5  -1 144.390 7.63844   4
  11  -5  -1 138.827 8.02576   7
 -11  -5   1 146.387 7.57995  12
  11  -5  -1 143.982 11.2367   1
 -11  -5   1 143.254 7.80528   4
  11   5  -1 139.078 11.3154   1
  -9  -5   1 13.7267 1.56891  12
   9  -5  -1 10.3241 4.39147   1
  -9  -5   1 16.8408 1.86272   4
   9   5  -1 15.6462 8.91118   1
  -7  -5   1 95.2524 5.66140   4
   7  -5  -1 105.620 5.81412   4
  -7  -5   1 104.137 5.65727  12
   7  -5  -1 115.737 10.5805   1
   7   5  -1 74.7156 13.0087   1
   5  -5  -1 297.808 13.8570   4
  -5  -5   1 285.243 13.7211  12
   5  -5  -1 288.932 13.6176  12
  -5  -5   1 272.467 13.7907   4
   5  -5  -1 260.738 17.2188   1
  -3  -5   1 32.5836 8.47047   1
   3  -5  -1 29.5434 2.40549  12
   3  -5  -1 30.5368 2.69809   4
   3  -5  -1 32.1789 5.99225   1
  -3  -5   1 31.3473 2.60714  12
  -3  -5   1 31.0623 2.61336   4
   1  -5  -1 14.1174 1.77267   4
  -1  -5   1 14.2007 1.68555  12
   1  -5  -1 18.0734 5.72809   1
  -1  -5   1 15.8948 6.16690   1
   1  -5  -1 13.9544 1.61410  12
  -1  -5   1 10.5018 1.61648   4
  -1  -5  -1 72.5846 4.28344  12
   1  -5   1 71.1367 4.46724   4
   1  -5   1 76.7335 4.37755  12
  -1  -5  -1 74.5725 8.38792   1
   1  -5   1 68.5513 7.80406   1
  -1  -5  -1 69.5803 4.38250   4
   3  -5   1 490.211 22.1773   4
   3  -5   1 479.217 21.9763  12
   3  -5   1 460.440 25.1822   1
  -3  -5  -1 491.037 22.1282  12
  -3  -5  -1 446.317 22.1691   4
  -3  -5  -1 443.586 27.0649   1
   5  -5   1 119.100 10.9897   1
   5  -5   1 107.201 5.79579  12
  -5  -5  -1 112.273 5.88365  12
   5  -5   1 103.924 5.92034   4
  -5  -5  -1 99.9153 5.88500   4
   7  -5   1 220.980 10.7950   4
   7  -5   1 224.113 14.2514   1
  -7  -5  -1 207.779 10.9585   4
  -7  -5  -1 221.708 10.6843  12
   7  -5   1 211.668 10.5507  12
   7   5   1 188.915 17.6872   1
  -9  -5  -1 126.265 6.59795  12
   9  -5   1 121.872 10.2953   1
  -9  -5  -1 124.059 6.72860   4
   9   5   1 92.5360 12.0570   1
  -9   5  -1 128.292 7.10699  12
  11  -5   1 129.066 6.72144   4
  11  -5   1 130.416 7.12857   7
 -11  -5  -1 124.580 6.79165   4
 -11  -5  -1 131.026 6.68431  12
  11  -5   1 109.687 7.23240   2
  11  -5   1 117.387 10.0589   1
  11   5   1 114.840 7.67740   6
  11   5   1 107.037 10.5230   1
  11   5   1 115.170 7.35101   9
 -11   5  -1 118.969 7.09698  12
  13  -5   1 46.9349 3.92869   7
 -13  -5  -1 44.0782 3.52599   4
  13  -5   1 54.0744 4.19872   2
  13  -5   1 47.7482 6.97782   1
 -13  -5  -1 47.0974 3.39257  12
  13   5   1 51.2302 4.85350   6
  13   5   1 56.4361 4.36572   5
  13   5   1 52.3890 5.57328   1
  13   5   1 53.4373 4.46652   9
 -15  -5  -1 22.7576 2.21484  12
  15  -5   1 24.8946 3.55020  10
  15  -5   1 26.0767 3.43339  11
  15  -5   1 26.5167 5.82113   1
  15  -5   1 21.4119 3.17021   3
  15  -5   1 22.1221 2.83036   2
 -15  -5  -1 26.6283 2.47626   4
  15  -5   1 21.5793 3.14538   7
  15   5   1 21.5456 3.15750   5
  15   5   1 19.2949 3.20832   9
  15   5   1 20.3274 2.89142  11
  15   5   1 20.9615 3.30378   6
  17  -5   1 166.256 10.3276   7
 -17  -5  -1 186.917 9.61012  12
  17  -5   1 173.447 10.1564   2
  17   5   1 209.004 11.3640   5
  17   5   1 171.833 10.5278  11
  17   5   1 194.967 10.8501   9
  17   5   1 198.182 10.9808   6
  19  -5   1 15.0730 2.86937  11
  19  -5   1 9.87245 2.68078   3
  19  -5   1 12.9258 3.15644  10
  19  -5   1 17.7585 2.15144   2
  19   5   1 16.7259 2.86821   5
  19   5   1 15.7893 2.92109   9
  19   5   1 13.9389 2.52623  11
  19   5   1 15.7913 3.01041   6
  21  -5   1 68.0837 5.69666   3
  21  -5   1 57.9797 5.62012  11
  21  -5   1 64.7250 6.57367  10
  21   5   1 56.0351 5.06058   5
  21   5   1 72.7037 5.81115   6
  21   5   1 61.6320 4.82785  11
  23  -5   1 17.3896 2.88970  11
  23  -5   1 13.2655 2.81483   3
  23  -5   1 17.2957 3.41326  10
  23   5   1 17.6579 2.50340  11
  23   5   1 17.0680 2.73654   5
  25  -5   1 64.8761 5.30918   3
  25  -5   1 63.8335 5.68964  10
  25   5   1 56.3334 4.60085   5
  25   5   1 60.9793 5.08351   6
  27  -5   1 65.6270 4.79663   3
  27  -5   1 66.4602 5.20708  10
  27   5   1 57.4541 4.16905   5
  27   5   1 51.9791 4.26615   6
  29  -5   1 29.6370 2.69042   3
  29  -5   1 31.3245 3.01367  10
  29   5   1 23.9283 2.22538   6
  29   5   1 23.2898 2.13980   5
  29   5   1 25.2101 2.32581   9
  30   6  -1 0.23672 0.83619   9
  30   6  -1 1.23818 0.74875   6
  28  -6  -1 7.33871 1.72590  10
  28  -6  -1 6.40227 1.27525   3
  28   6  -1 6.01059 1.32796   5
  26  -6  -1 2.22207 1.72556  10
  26  -6  -1 3.60600 1.64360   3
  26  -6  -1 1.70296 1.43135  11
  26   6  -1 1.50568 1.28798  11
  26   6  -1 3.66859 1.37705   5
  24  -6  -1 17.0879 3.09735  10
  24  -6  -1 15.4773 2.86563  11
  24  -6  -1 19.4798 2.93677   3
  24   6  -1 10.6334 2.27550   5
  24   6  -1 9.80192 2.05117  11
  22  -6  -1 62.7683 5.97193  10
  22  -6  -1 63.4190 5.54033  11
  22  -6  -1 64.9442 5.57807   3
  22   6  -1 64.4006 4.88706  11
  22   6  -1 73.4667 5.40484   5
  20  -6  -1 28.0436 3.81012  11
  20  -6  -1 31.3551 2.77329   2
  20  -6  -1 28.7639 4.15179  10
 -20  -6   1 21.1451 2.52905  12
  20  -6  -1 23.4676 3.59172   3
  20   6  -1 28.6524 3.89901   6
  20   6  -1 24.0565 3.46346   5
  20   6  -1 30.5639 3.55416  11
  20   6  -1 29.9076 3.90900   9
  18  -6  -1 123.211 8.41403  11
 -18  -6   1 99.0502 6.62173  12
  18  -6  -1 115.371 8.04389   3
  18  -6  -1 118.187 7.11115   2
  18  -6  -1 116.472 11.0684   1
  18   6  -1 105.492 7.59769   5
  18   6  -1 130.555 7.90417  11
  18   6  -1 115.727 7.91291   9
  18   6  -1 120.660 8.11918   6
  16  -6  -1 5.85020 2.23896  11
  16  -6  -1 5.45032 1.78512   7
  16  -6  -1 6.05334 1.96513   2
  16  -6  -1 6.02681 6.59705   1
  16  -6  -1 6.80500 2.37721   3
 -16  -6   1 4.35047 1.26109  12
 -16  -6   1 4.57919 1.47547   4
  16   6  -1 5.07405 2.37742   6
  16   6  -1 2.79873 1.69345  11
  16   6  -1 4.42670 2.03819   9
  16   6  -1 5.16523 1.85951   5
 -14  -6   1 34.4018 3.14841   4
  14  -6  -1 39.2752 4.35007  11
  14  -6  -1 31.4973 3.53656   2
  14  -6  -1 36.9841 3.83355   3
  14  -6  -1 41.7259 4.44855  10
 -14  -6   1 30.2232 2.94410  12
  14  -6  -1 29.6632 6.77939   1
  14  -6  -1 31.0443 3.41016   7
  14   6  -1 33.9757 3.90525   5
  14   6  -1 34.3242 3.83524   9
  14   6  -1 28.4800 3.41384   1
  14   6  -1 33.3842 4.19513   6
 -12  -6   1 198.294 9.76126  12
 -12  -6   1 185.199 9.86465   4
  12  -6  -1 178.635 10.4598   2
  12  -6  -1 180.462 10.8169   3
  12  -6  -1 176.760 10.8403  10
  12  -6  -1 186.289 10.4887  11
  12  -6  -1 183.471 14.3177   1
  12  -6  -1 174.559 9.80959   4
  12   6  -1 164.941 15.0268   1
  12   6  -1 189.070 10.7087   6
  12   6  -1 195.092 10.3773   5
  12   6  -1 174.762 10.4837   9
  10  -6  -1 3.08179 1.79866  11
 -10  -6   1 5.30090 1.40187   4
  10  -6  -1 6.63513 5.64827   1
 -10  -6   1 5.25353 1.52721  12
  10  -6  -1 5.04128 1.41057   4
  10  -6  -1 5.15195 1.72139   2
   8  -6  -1 14.9647 2.09048   4
   8  -6  -1 18.3545 6.70821   1
  -8  -6   1 14.6597 1.99769  12
  -8  -6   1 13.4132 1.94532   4
   8  -6  -1 16.5253 2.55631   2
   8  -6  -1 23.1940 2.99096  11
   6  -6  -1 87.3235 5.19923   4
  -6  -6   1 84.7644 5.06336  12
   6  -6  -1 79.2828 4.87955  12
  -6  -6   1 73.5975 5.13329   4
   6  -6  -1 87.9534 10.3307   1
  -4  -6   1 332.529 16.6059   4
  -4  -6   1 345.240 16.4980  12
   4  -6  -1 317.984 21.3425   1
   4  -6  -1 350.111 16.7208   4
   4  -6  -1 332.690 16.4012  12
   2  -6  -1 121.632 13.9736   1
  -2  -6   1 136.305 7.48654   4
   2  -6  -1 130.524 7.41391   4
  -2  -6   1 130.928 16.3634   1
  -2  -6   1 136.391 7.34370  12
   2  -6  -1 131.551 7.20724  12
   0  -6   1 69.1757 4.69331   4
   0  -6   1 80.9434 10.6090   1
   0  -6   1 71.0294 4.53108  12
   0  -6  -1 85.0331 10.7996   1
   0  -6  -1 72.3303 4.82628   4
   0  -6  -1 65.9893 4.42187  12
   2  -6   1 10.9585 1.61863  12
  -2  -6  -1 19.0220 12.8939   1
   2  -6   1 13.0109 1.91383   4
  -2  -6  -1 15.2312 2.00522   4
   2  -6   1 17.8198 7.49388   1
  -2  -6  -1 11.4417 1.63584  12
  -4  -6  -1 84.6932 5.35851   4
   4  -6   1 85.7869 5.33208   4
  -4  -6  -1 81.4117 5.15840  12
   4  -6   1 77.1628 4.94615  12
   6  -6   1 14.0193 1.96453   4
   6  -6   1 13.1913 1.74982  12
  -6  -6  -1 12.9027 1.95803   4
   6  -6   1 18.2889 6.58409   1
  -6  -6  -1 16.4482 1.95287  12
   8  -6   1 139.867 7.75080   4
   8  -6   1 134.543 8.38024   2
   8  -6   1 163.239 12.9059   1
  -8  -6  -1 136.599 7.77150   4
   8  -6   1 143.740 8.35310  11
  -8  -6  -1 138.200 7.72127  12
  10  -6   1 6.05681 1.66552   7
  10  -6   1 -3.6222 5.40081   1
 -10  -6  -1 5.33549 1.26912  12
  10  -6   1 7.10495 1.58761   4
 -10  -6  -1 4.67254 1.43844   4
  10  -6   1 7.33237 1.95851   2
  10  -6   1 8.61949 2.15141  11
  10   6   1 6.37669 2.37980   6
  12  -6   1 37.2732 4.07674  10
  12  -6   1 48.9138 4.26251   2
 -12  -6  -1 40.6293 3.49629   4
  12  -6   1 39.9527 3.89396   7
 -12  -6  -1 42.4592 3.22130  12
  12  -6   1 40.7479 4.12019   3
  12  -6   1 37.6053 3.82220  11
  12   6   1 45.7677 4.01709   9
  12   6   1 49.5078 8.87722   1
  12   6   1 42.2783 4.41566   6
  14  -6   1 42.5825 4.21822   3
  14  -6   1 51.5952 4.55552   2
 -14  -6  -1 51.2671 3.72303  12
  14  -6   1 40.9861 4.04989   7
  14  -6   1 48.1739 4.87157  10
 -14  -6  -1 47.1294 3.87237   4
  14  -6   1 43.2490 7.43713   1
  14  -6   1 45.2542 4.22320  11
  14   6   1 43.9786 5.15395   6
  14   6   1 45.0332 4.32645   9
  14   6   1 52.5377 4.79939   5
  16  -6   1 8.23175 2.22923   7
  16  -6   1 13.4623 2.69216   3
 -16  -6  -1 10.9272 1.97893   4
  16  -6   1 11.8249 5.50411   1
  16  -6   1 12.5411 2.91370  10
  16  -6   1 8.93451 2.20536   2
 -16  -6  -1 9.37826 1.66262  12
  16  -6   1 13.9782 2.77333  11
  16   6   1 8.04044 2.15612  11
  16   6   1 11.8628 2.55234   5
  16   6   1 12.0837 2.63956   9
  16   6   1 13.0226 3.18731   6
 -18  -6  -1 166.106 9.37283  12
  18  -6   1 164.283 10.7141  10
  18  -6   1 174.269 10.5027   3
  18  -6   1 165.721 10.3241  11
  18  -6   1 180.991 9.62437   2
  18   6   1 176.930 9.85230  11
  18   6   1 175.041 10.4134   9
  18   6   1 175.281 10.1934   5
 -20  -6  -1 13.9609 2.05928  12
  20   6   1 18.8339 3.26453   9
  20   6   1 28.4046 3.86127   5
  22  -6   1 9.35970 2.37337  11
  22  -6   1 7.00656 2.15321   3
  22  -6   1 8.81092 2.54797  10
  22   6   1 10.1812 2.28032   5
  22   6   1 6.14720 1.76601  11
  24  -6   1 24.0946 3.27225   3
  24  -6   1 26.6186 3.60257  10
  24   6   1 20.1902 2.81582   5
  24   6   1 21.3641 2.73353  11
  26  -6   1 22.2525 2.92503  10
  26  -6   1 13.3212 2.14184   3
  26   6   1 18.7666 2.65783   6
  26   6   1 25.0365 2.55020   5
  28   6   1 7.29958 1.48701   9
  28   6   1 5.07730 1.18338   5
  28   6   1 4.03142 1.19161   6
  27  -7  -1 33.1301 2.69063   3
  27   7  -1 28.7442 2.40512   5
  27   7  -1 30.5645 2.65997   6
  25  -7  -1 9.63927 2.01743  10
  25  -7  -1 6.21619 1.73960   3
  25   7  -1 7.61988 1.74560   5
  25   7  -1 4.80018 1.37711  11
  23  -7  -1 37.5842 3.80724  11
  23  -7  -1 38.5695 3.99074   3
  23   7  -1 41.7593 3.83191   5
  21  -7  -1 18.6250 3.13822   3
  21  -7  -1 17.4361 3.23463  11
  21  -7  -1 13.3728 1.79978   2
  21  -7  -1 16.4290 2.84369  10
  21   7  -1 17.2849 2.48871  11
  21   7  -1 15.0378 2.63852   5
  19  -7  -1 74.2255 6.21216   3
  19  -7  -1 74.7748 6.07609  10
  19  -7  -1 86.3515 5.72116   2
  19  -7  -1 79.0756 6.95941  11
 -19  -7   1 64.1237 5.52286  13
  19   7  -1 90.3394 6.22671  11
  17  -7  -1 132.008 8.48208   3
 -17  -7   1 116.585 7.80422  13
  17  -7  -1 113.614 8.34911   7
  17  -7  -1 145.610 8.14973   2
  17  -7  -1 131.848 8.61001  11
  17  -7  -1 134.148 16.5476   1
 -17  -7   1 106.517 7.42162   4
  17  -7  -1 125.361 8.40696  10
 -17  -7   1 129.411 7.59449  12
  17   7  -1 129.230 8.19152   5
  17   7  -1 130.459 8.41515   9
  17   7  -1 131.819 7.99956  11
 -15  -7   1 147.908 9.43397  13
  15  -7  -1 170.485 10.2159  10
  15  -7  -1 162.128 10.1165   7
  15  -7  -1 162.537 10.0264   3
 -15  -7   1 147.757 9.78580  12
  15  -7  -1 181.028 10.1838   2
  15  -7  -1 170.376 10.2405  11
  15  -7  -1 165.026 15.3734   1
 -15  -7   1 166.449 9.65384   4
  15   7  -1 177.929 10.2438   9
  15   7  -1 180.835 10.5462   6
  15   7  -1 187.073 10.3081   5
  13  -7  -1 38.6177 4.59527  11
 -13  -7   1 32.9294 3.49355  13
  13  -7  -1 27.1870 3.79728   3
 -13  -7   1 32.0074 3.39538   4
 -13  -7   1 29.0560 3.53190   8
  13  -7  -1 28.1489 3.36829   7
  13  -7  -1 26.7698 3.81800   2
 -13  -7   1 28.0411 3.06533  12
  13  -7  -1 22.0507 8.57380   1
  13  -7  -1 28.8446 3.87985  10
  13   7  -1 28.3335 4.14761   6
  13   7  -1 33.2626 3.82457   5
  13   7  -1 26.5393 3.70255   9
  11  -7  -1 7.31401 1.98056   8
  11  -7  -1 7.59795 7.80128   1
  11  -7  -1 5.70684 2.03170   3
 -11  -7   1 3.23600 1.88562  13
  11  -7  -1 8.42129 2.27133   2
  11  -7  -1 4.46178 1.80186   4
  11  -7  -1 5.89314 2.11455  11
 -11  -7   1 4.19853 1.61197  12
  11  -7  -1 3.96299 1.89218   7
 -11  -7   1 5.36872 1.87609   8
 -11  -7   1 5.62420 1.60445   4
  11   7  -1 3.79723 2.27731   6
  11   7  -1 7.05363 2.16127   9
  11   7  -1 8.74362 2.09159   5
  -9  -7   1 209.374 12.0062   8
  -9  -7   1 228.766 11.9006  12
   9  -7  -1 225.351 11.8694   4
   9  -7  -1 213.095 11.8784   8
   9  -7  -1 234.934 12.7326   2
  -9  -7   1 229.578 12.1174   4
   9  -7  -1 231.351 18.9907   1
   9  -7  -1 233.519 12.3769  11
  -9  -7   1 202.822 11.9689  13
   9   7  -1 220.069 12.2650   9
   9   7  -1 238.150 13.0118   6
  -7  -7   1 186.162 10.9847  13
   7  -7  -1 212.582 11.1627  11
  -7  -7   1 196.134 11.0207   4
   7  -7  -1 201.750 11.0059   8
   7  -7  -1 203.593 10.7644   4
   7  -7  -1 197.246 11.5728   2
  -7  -7   1 194.592 11.0988   8
  -7  -7   1 205.209 10.6208  12
   7  -7  -1 208.559 17.7244   1
   7   7  -1 192.098 11.6109   9
   7   7  -1 199.307 11.6271   6
   5  -7  -1 18.1420 2.54174   4
   5  -7  -1 18.2252 2.34027  13
   5  -7  -1 13.7275 2.04372  12
   5  -7  -1 18.5908 2.69036   8
   5  -7  -1 18.7794 3.13608   2
   5  -7  -1 20.8976 9.20099   1
  -5  -7   1 14.2286 2.91373  13
  -5  -7   1 13.4332 2.25727   4
   5   7  -1 12.7479 3.40501   6
  -3  -7   1 28.4540 2.84366  12
   3  -7  -1 27.4626 3.81345   2
   3  -7  -1 20.9560 2.60705  12
   3  -7  -1 25.5072 2.99634   4
   3  -7  -1 27.4293 3.70524   8
   3  -7  -1 27.3847 10.2085   1
  -1  -7   1 55.5055 4.08593  12
   1  -7  -1 52.0295 3.97649  12
   1  -7  -1 41.8764 12.3825   1
   1  -7  -1 58.1099 4.28377   4
  -1  -7   1 51.7312 4.16467   4
  -1  -7   1 33.7607 14.0556   1
  -1  -7  -1 26.9454 13.8302   1
   1  -7   1 16.4778 2.94021   2
   1  -7   1 14.6810 2.26737   4
   1  -7   1 14.9314 2.15348  12
  -1  -7  -1 13.5744 2.01226  12
   1  -7   1 17.3362 10.4275   1
  -1  -7  -1 16.2129 2.46692   4
   3  -7   1 745.952 35.7123  12
   3  -7   1 738.164 42.6335   1
   3  -7   1 749.596 35.9821   4
  -3  -7  -1 772.243 35.7519  12
   3  -7   1 767.299 37.1648   2
   3  -7   1 808.942 36.9392   8
  -5  -7  -1 219.904 12.2519  13
  -5  -7  -1 214.018 11.8273   4
  -5  -7  -1 234.331 12.0205  12
   5  -7   1 215.077 11.7865   8
   5  -7   1 216.147 11.3363  12
   5  -7   1 202.089 11.0333  13
   5  -7   1 210.417 12.2358   2
   5  -7   1 224.092 18.6838   1
   5  -7   1 219.563 11.5630   4
   5   7   1 219.598 12.3150   6
   7  -7   1 248.887 13.6025   2
   7  -7   1 234.429 19.3159   1
  -7  -7  -1 229.762 13.0149   8
  -7  -7  -1 236.267 13.0997  13
  -7  -7  -1 257.678 12.5615  12
   7  -7   1 255.541 12.7822   4
  -7  -7  -1 256.010 12.9662   4
   7  -7   1 234.452 12.9741   8
   7   7   1 234.024 13.9143   6
  -9  -7  -1 7.02825 1.54696  12
   9  -7   1 6.73914 1.76390   4
   9  -7   1 7.63843 2.40348   2
  -9  -7  -1 6.98046 2.06536  13
  -9  -7  -1 6.29604 1.64065   4
   9  -7   1 6.39078 1.93278   8
   9  -7   1 9.53811 2.49647  11
  -9  -7  -1 7.92926 1.91435   8
   9   7   1 4.42516 2.77071   6
   9   7   1 5.94506 2.13709   9
  11  -7   1 94.6957 11.7519   1
 -11  -7  -1 81.0685 5.85022   8
  11  -7   1 89.5810 6.45008  11
  11  -7   1 98.2849 7.10246   2
 -11  -7  -1 93.1282 6.15075   4
 -11  -7  -1 80.7024 6.00312  13
  11  -7   1 87.9032 6.11855   7
  11  -7   1 89.2547 5.74688   8
 -11  -7  -1 89.2542 5.72046  12
  11  -7   1 80.4759 6.21240   3
  11  -7   1 84.5219 5.89465   4
  11   7   1 78.2980 6.36010   9
  11   7   1 95.4698 6.96084   6
 -13  -7  -1 5.46803 2.07496   8
  13  -7   1 4.17718 1.88497   7
 -13  -7  -1 5.58866 1.80033   4
  13  -7   1 4.81805 2.15248   2
  13  -7   1 8.59399 2.32339  11
  13  -7   1 -1.8468 7.68728   1
 -13  -7  -1 6.85432 1.69730  12
  13  -7   1 5.44243 2.13749  10
  13   7   1 5.83673 2.02557   5
  13   7   1 6.79760 2.47970   9
  13   7   1 9.57191 8.50206   1
  13   7   1 8.45524 2.57213   6
  15  -7   1 75.8221 5.84788  11
 -15  -7  -1 63.1037 5.34988  13
  15  -7   1 76.4795 5.86651   3
  15  -7   1 74.9841 5.97879  10
  15  -7   1 64.6828 9.77678   1
 -15  -7  -1 69.3271 4.99552  12
  15  -7   1 61.5883 5.91955   7
  15  -7   1 75.0245 5.62391   2
  15   7   1 74.9443 5.73709   5
  15   7   1 77.0438 6.22058   6
  15   7   1 81.3418 5.52233  11
  15   7   1 75.1093 5.86792   9
 -17  -7  -1 150.153 8.94262  12
  17  -7   1 172.010 9.95492   3
  17  -7   1 175.604 9.46048   2
  17  -7   1 167.100 10.0149  11
  17  -7   1 157.988 15.5740   1
 -17  -7  -1 140.194 9.14506  13
  17  -7   1 160.831 10.0208  10
  17   7   1 156.850 9.58638   5
  17   7   1 148.328 9.22203  11
  17   7   1 160.725 10.0852   6
  17   7   1 163.299 9.90989   9
  19  -7   1 10.7224 2.41453  11
  19  -7   1 9.91218 2.69434   3
  19  -7   1 9.31285 1.86670   2
 -19  -7  -1 8.95660 1.81860  12
 -19  -7  -1 8.82726 2.18409  13
  19  -7   1 12.6350 2.72265  10
  19   7   1 4.71178 2.00833   5
  19   7   1 6.97620 2.26250   9
  19   7   1 8.22807 2.30461  11
  19   7   1 6.86270 2.49785   6
  21  -7   1 8.82026 2.35258  10
  21  -7   1 6.52891 1.30829   2
  21  -7   1 9.70121 2.26839   3
  21   7   1 4.65970 1.60478   5
  21   7   1 4.85952 1.58335  11
  23   7   1 43.9964 3.57197  11
  23   7   1 44.7712 3.93671   5
  23   7   1 50.3889 4.45042   6
  25  -7   1 10.4894 1.76967   3
  25  -7   1 10.0809 2.02977  10
  25   7   1 10.9157 1.86674   5
  25   7   1 9.61430 2.01771   6
  27  -7   1 138.552 7.57164   3
  27  -7   1 148.548 7.83792  10
  27   7   1 150.077 7.50919   5
  27   7   1 132.122 7.66533   9
  27   7   1 160.728 7.72468   6
  26   8  -1 111.497 6.50848   5
  24  -8  -1 2.70824 1.44276   3
  24   8  -1 5.29492 1.27646  11
  24   8  -1 3.96933 1.14826   5
  22  -8  -1 6.44765 1.87788   3
  22   8  -1 7.61954 1.81140   5
  22   8  -1 6.02679 1.41167  11
  20  -8  -1 18.4810 2.67888   3
  20  -8  -1 16.9646 2.06710   2
  20   8  -1 18.0427 2.69340   5
  20   8  -1 17.3627 2.76626   9
  20   8  -1 16.8951 2.41893  11
  18  -8  -1 8.65966 2.42931  10
  18  -8  -1 8.55892 2.15041   3
  18  -8  -1 8.90194 2.01322   2
 -18  -8   1 6.37902 1.90393  13
  18   8  -1 3.44043 1.78349  11
  18   8  -1 3.01424 1.91348   9
  18   8  -1 5.96490 1.94728   5
  16  -8  -1 50.9068 12.4894   1
 -16  -8   1 58.5104 4.48152  12
 -16  -8   1 50.9512 5.04134  13
  16  -8  -1 61.4776 5.56701   3
 -16  -8   1 52.2757 4.17433   8
  14  -8  -1 217.824 12.1208   3
  14  -8  -1 196.280 12.5724   7
 -14  -8   1 226.023 12.2683   4
 -14  -8   1 211.171 11.9213  12
  14  -8  -1 223.804 20.5000   1
  14  -8  -1 252.576 13.0647   2
 -14  -8   1 209.464 11.8647   8
 -14  -8   1 230.215 12.1205  13
  14   8  -1 229.512 12.9138   6
  14   8  -1 230.211 12.3722   5
  14   8  -1 187.592 12.4994   1
  14   8  -1 230.585 12.7389   9
 -12  -8   1 77.8663 6.09461  13
  12  -8  -1 81.5163 13.3874   1
  12  -8  -1 88.4321 5.69507   8
  12  -8  -1 78.6997 6.10181   3
 -12  -8   1 80.8383 6.27042   4
 -12  -8   1 83.0724 6.08839   8
 -12  -8   1 84.5097 5.91763  12
  12  -8  -1 98.6803 6.95943   2
  12   8  -1 83.3912 7.45058   9
  12   8  -1 100.628 7.61732   6
  12   8  -1 103.340 6.58508   5
  10  -8  -1 7.97553 2.40570   2
 -10  -8   1 15.9656 2.79636   8
  10  -8  -1 -7.5421 11.1063   1
 -10  -8   1 11.0287 2.17579   4
 -10  -8   1 11.3266 2.49331  13
 -10  -8   1 8.82843 2.10935  12
  10  -8  -1 10.6950 2.35304   8
  10   8  -1 4.18606 2.67964   6
  10   8  -1 3.32308 2.19659   9
  10   8  -1 10.1328 2.47141   5
   8  -8  -1 14.0561 11.4555   1
   8  -8  -1 12.8537 2.53068   4
   8  -8  -1 19.5608 3.36873   2
  -8  -8   1 17.0764 2.50394  12
  -8  -8   1 16.0506 2.62892   4
   8   8  -1 12.1981 2.94337   9
  -6  -8   1 364.601 18.2484  13
   6  -8  -1 368.990 18.2428   4
   6  -8  -1 368.483 18.8995   2
   6  -8  -1 329.531 16.9320  13
   6  -8  -1 349.219 18.2596   8
  -6  -8   1 349.338 18.2127   8
  -6  -8   1 367.376 17.6404  12
  -6  -8   1 355.529 18.3203   4
   6   8  -1 320.504 18.1670   9
   6   8  -1 357.177 18.9123   6
   4  -8  -1 -4.7046 14.2617   1
  -4  -8   1 5.65263 1.83949   8
  -4  -8   1 4.71349 1.62549  12
   4  -8  -1 7.06832 1.72144  13
  -4  -8   1 2.40999 2.36370   2
   4  -8  -1 3.27531 1.41468  12
   4  -8  -1 7.09297 2.30541   8
  -4  -8   1 5.66362 2.12459  13
   4  -8  -1 3.96215 2.02217   2
  -4  -8   1 4.77573 1.81026   4
   4  -8  -1 4.86523 1.79382   4
   4   8  -1 0.32874 2.52738   6
   2  -8  -1 71.6654 5.46371   4
  -2  -8   1 74.9010 5.66993  13
  -2  -8   1 74.9234 5.59717   8
   2  -8  -1 74.0724 5.71797   8
  -2  -8   1 85.0111 6.35222   2
  -2  -8   1 83.9811 5.66530   4
   2  -8  -1 72.3376 5.26558  13
   2  -8  -1 60.6030 5.89459  12
   2  -8  -1 84.9977 17.5727   1
  -2  -8   1 74.9041 5.23925  12
   2  -8  -1 81.4077 6.00733   2
   2   8  -1 81.2278 6.52830   6
   0  -8  -1 18.4239 3.21139   2
   0  -8  -1 19.5740 2.61607  12
   0  -8   1 17.3049 2.78787   4
   0  -8  -1 20.9138 2.96682  13
   0  -8  -1 17.1245 2.80516   4
   0  -8   1 16.0245 2.39324  12
   0  -8   1 18.2992 2.99730   2
   0  -8  -1 18.7920 3.03738   8
   0  -8   1 17.1843 3.01454   8
   0  -8   1 18.0732 2.85666  13
   2  -8   1 83.1807 17.6664   1
  -2  -8  -1 89.9276 5.88834  12
   2  -8   1 91.6707 6.15316   4
   2  -8   1 85.9912 6.40995   8
  -2  -8  -1 88.3300 6.42099   8
  -2  -8  -1 88.6884 6.27820  13
   2  -8   1 87.7053 5.99833  13
   2  -8   1 95.8074 6.65942   2
  -2  -8  -1 91.7900 6.89828   2
  -2  -8  -1 88.8220 6.18792   4
   2  -8   1 89.7901 5.86073  12
   4  -8   1 -15.347 13.4401   1
  -4  -8  -1 8.88611 1.97425   4
   4  -8   1 7.10374 1.61529  13
   4  -8   1 4.84604 2.02055   8
   4  -8   1 5.22852 1.64636  12
  -4  -8  -1 10.6901 2.53023  13
   4  -8   1 7.94133 2.32277   2
  -4  -8  -1 8.76155 1.86807  12
  -4  -8  -1 8.92002 2.23549   8
   4  -8   1 9.42572 2.02315   4
   4   8   1 9.10963 3.14724   6
  -6  -8  -1 6.67023 2.07584   8
  -6  -8  -1 5.19592 1.77978  12
  -6  -8  -1 12.0571 2.61455  13
   6  -8   1 6.36290 1.55901  13
   6  -8   1 6.53957 2.13729   8
   6  -8   1 9.95273 15.2091   1
  -6  -8  -1 6.75081 1.95329   4
   6  -8   1 7.73696 1.93873   4
   6   8   1 3.50080 2.89166   6
   6   8   1 0.99783 2.36849   9
   8  -8   1 73.6939 5.63358   4
  -8  -8  -1 80.3600 6.57980  13
   8  -8   1 58.7178 13.4775   1
   8  -8   1 76.0054 6.21422   2
  -8  -8  -1 78.5712 5.46486  12
  -8  -8  -1 78.5887 5.66271   4
   8   8   1 67.0469 6.12607   9
 -10  -8  -1 43.1878 4.25838  12
 -10  -8  -1 46.4113 4.53120   4
  10  -8   1 39.9799 4.57769   7
  10  -8   1 53.5228 5.17240   2
  10  -8   1 43.8749 12.3578   1
  10  -8   1 45.1058 4.36346   8
 -10  -8  -1 50.9811 4.78169   8
 -10  -8  -1 48.6331 4.69614  13
  10   8   1 38.1563 4.54464   9
  10   8   1 50.9224 5.34368   6
 -12  -8  -1 159.471 9.69049   4
 -12  -8  -1 156.673 9.31248   8
 -12  -8  -1 153.766 9.45688  13
  12  -8   1 149.150 8.76728   8
  12  -8   1 178.567 10.4418   2
  12  -8   1 176.328 19.5344   1
 -12  -8  -1 154.674 9.26186  12
  12  -8   1 158.156 10.8705   7
  12   8   1 173.875 9.91563   9
  12   8   1 159.227 10.1916   6
  12   8   1 167.224 9.75586   5
  14  -8   1 29.8791 10.9735   1
 -14  -8  -1 18.6559 2.92332   8
  14  -8   1 27.6264 3.56520   2
 -14  -8  -1 18.5807 2.71013  12
 -14  -8  -1 21.8132 3.18909  13
  14  -8   1 19.5468 3.19167   3
 -14  -8  -1 21.5344 3.22807   4
  14   8   1 23.6352 3.34900   5
  14   8   1 25.3724 3.87877   9
 -16  -8  -1 22.3206 2.89390   8
  16  -8   1 24.2092 3.43437   2
  16  -8   1 16.5092 2.92204  10
 -16  -8  -1 18.1237 2.94621   4
 -16  -8  -1 21.5358 3.04907  13
  16  -8   1 21.7494 11.1293   1
  16  -8   1 21.9067 3.22876   3
  16   8   1 22.8163 3.55743   5
  16   8   1 24.3411 3.06392  11
  16   8   1 24.1042 3.41465   9
 -18  -8  -1 125.882 7.88759  13
  18  -8   1 138.689 8.41024   3
  18  -8   1 142.162 7.87477   2
  18  -8   1 121.992 8.10709  10
  18   8   1 144.778 7.86717  11
  18   8   1 128.876 8.05621   5
  20  -8   1 9.55635 2.46772   3
 -20  -8  -1 11.5180 2.11078  13
  20  -8   1 9.78442 1.54699   2
  20   8   1 14.2571 2.59220   6
  20   8   1 11.1323 2.15955   5
  20   8   1 7.84704 1.88335  11
 -22  -8  -1 46.1576 3.68546  13
  22  -8   1 38.0596 3.32226   3
  22  -8   1 41.2549 3.72592  10
  22   8   1 42.7178 3.12210  11
  24   8   1 2.19187 0.94007   5
  24   8   1 4.84090 1.29510   6
  26   8   1 1.69783 1.03178   6
  26   8   1 0.46213 0.96610   9
  26   8   1 3.30972 0.91435   5
  25   9  -1 7.63808 1.20772   5
  25   9  -1 10.8426 1.47214   6
 -23  -9   1 1.91273 1.05437  13
  23   9  -1 1.71038 1.02255   5
  23   9  -1 2.20370 1.23947   6
 -21  -9   1 55.9897 3.71900  13
  21   9  -1 48.0035 3.80089   5
  21   9  -1 43.2179 3.34452  11
  19   9  -1 1.89492 1.39300   5
  17  -9  -1 88.1748 6.07370   2
 -17  -9   1 92.6797 6.17336  13
  17   9  -1 97.3241 6.20525  11
  17   9  -1 101.640 6.42344   5
  17   9  -1 93.7006 6.44559   9
 -15  -9   1 33.3437 3.56954   8
  15  -9  -1 32.8342 3.88596   2
 -15  -9   1 30.1817 3.47046  13
  15   9  -1 34.9754 3.80030   5
  15   9  -1 35.0920 4.11237   9
  15   9  -1 34.7044 3.69338  11
 -13  -9   1 7.78126 2.24695  13
 -13  -9   1 2.73283 1.90327   4
 -13  -9   1 2.66807 1.59864   8
  13  -9  -1 5.59343 2.33573   2
  13  -9  -1 -8.6104 13.3806   1
  13   9  -1 3.79859 1.92853   5
  13   9  -1 4.53196 2.07551   9
  13   9  -1 -2.1520 5.37082   1
 -11  -9   1 37.8718 4.06991  12
  11  -9  -1 46.8037 4.47042   8
 -11  -9   1 47.0401 4.34667   8
 -11  -9   1 52.1645 4.54581  13
  11  -9  -1 34.2122 4.57179   7
 -11  -9   1 42.0383 4.43404   4
  11  -9  -1 60.3280 5.52935   2
  11  -9  -1 49.1051 16.9296   1
  11   9  -1 49.3355 4.95568   5
  11   9  -1 35.5894 4.60762   9
  -9  -9   1 10.0947 2.36152  12
   9  -9  -1 9.88327 2.10950   8
   9  -9  -1 7.90926 2.31418   4
   9  -9  -1 12.2366 2.92305   2
  -9  -9   1 13.5214 2.77475  13
  -9  -9   1 8.81978 2.28640   8
  -9  -9   1 5.67171 1.97964   4
   9   9  -1 10.5158 2.83108   9
   9   9  -1 8.58062 2.28538   5
   7  -9  -1 84.1586 21.5834   1
   7  -9  -1 101.699 6.82279   8
  -7  -9   1 100.617 7.00727  13
  -7  -9   1 94.7820 6.98626   4
  -7  -9   1 93.4629 6.68633   8
   7  -9  -1 85.6392 6.61551   4
   7  -9  -1 97.3443 7.43457   2
  -7  -9   1 87.9614 6.50100  12
   7   9  -1 98.1331 7.49786   6
  -5  -9   1 196.979 11.2139   8
  -5  -9   1 226.895 12.6462   4
   5  -9  -1 187.932 21.6167   1
   5  -9  -1 193.325 11.5880   2
   5  -9  -1 188.748 11.1830   8
   5  -9  -1 172.020 9.82197  13
  -5  -9   1 190.269 11.0928  13
   5   9  -1 190.191 11.4093   6
   3  -9  -1 32.5086 26.5994   1
   3  -9  -1 63.5360 6.06411   2
  -3  -9   1 82.8850 5.78457  13
   3  -9  -1 81.0456 6.06970   8
  -3  -9   1 76.7510 5.83099   8
  -3  -9   1 72.9192 5.58358  12
  -3  -9   1 74.8606 6.22489   2
   3  -9  -1 75.5980 5.17081  13
   3  -9  -1 72.5980 5.98380   4
   3   9  -1 76.6034 6.14262   6
  -1  -9   1 27.0192 3.65509   8
  -1  -9   1 21.8828 3.46273   2
   1  -9  -1 19.8200 2.95274  12
   1  -9  -1 26.1294 3.96947   2
  -1  -9   1 23.0495 3.12790  13
   1  -9  -1 20.6514 3.24773   4
   1  -9  -1 22.9446 3.41626   8
   1  -9  -1 22.3153 3.08898  13
  -1  -9   1 24.7669 3.30462   4
  -1  -9   1 25.5337 3.19539  12
  -1  -9  -1 42.3412 4.48276   4
  -1  -9  -1 43.6116 5.00866   2
  -1  -9  -1 43.3540 4.05938  12
   1  -9   1 45.9461 4.47477   8
  -1  -9  -1 39.6720 4.26832  13
   1  -9   1 46.2224 4.75378   2
  -1  -9  -1 45.1310 4.47011   8
   1  -9   1 45.5029 4.32411   4
   1  -9   1 38.2313 4.05412  12
   1  -9   1 44.6881 4.06442  13
   3  -9   1 25.1177 3.79790   2
  -3  -9  -1 24.8677 3.17757  12
  -3  -9  -1 18.6000 3.79306   2
   3  -9   1 9.57007 22.7927   1
   3  -9   1 23.0088 2.79261  13
  -3  -9  -1 26.6910 3.54508   8
  -3  -9  -1 30.0560 3.70892  13
   3  -9   1 26.0690 3.60132   8
   3  -9   1 23.0991 3.79858   4
  -5  -9  -1 60.2612 5.24138   8
   5  -9   1 65.8157 5.40754   8
   5  -9   1 55.5627 5.94827   2
   5  -9   1 92.7559 21.3464   1
  -5  -9  -1 74.5572 5.78257  13
  -5  -9  -1 67.2104 5.31085   4
   5  -9   1 58.7398 4.05072  13
   5   9   1 60.1482 5.63366   6
   7  -9   1 3.29288 18.5106   1
  -7  -9  -1 8.18548 2.27524   4
  -7  -9  -1 4.41329 1.93161  12
   7  -9   1 6.98054 2.43997   4
   7  -9   1 15.8027 3.28945   2
   7  -9   1 12.6515 2.55200   8
  -7  -9  -1 11.1138 2.41509   8
   7   9   1 5.44170 2.80680   9
   7   9   1 4.25045 2.88605   6
   9  -9   1 20.4451 18.2320   1
  -9  -9  -1 14.8366 2.62674   8
   9  -9   1 18.0147 3.33314   2
   9  -9   1 14.7266 2.67648   8
   9  -9   1 9.81012 2.74904   7
  -9  -9  -1 12.4867 2.82726   4
  -9  -9  -1 16.5652 2.68652  12
  -9  -9  -1 14.5379 2.65468  13
   9   9   1 15.0366 3.17682   6
   9   9   1 12.2440 2.90929   9
  11  -9   1 106.934 7.38653   2
 -11  -9  -1 90.5944 6.73861   4
 -11  -9  -1 77.7138 6.26779  12
 -11  -9  -1 106.341 7.38577  13
  11  -9   1 70.6006 17.1090   1
  11   9   1 97.1153 6.74404   5
  13  -9   1 -3.5379 13.2613   1
 -13  -9  -1 5.07302 1.74243  12
 -13  -9  -1 6.41330 2.45071   4
 -13  -9  -1 9.09711 2.35147  13
  13  -9   1 8.22756 2.38717   2
  13   9   1 5.04100 2.18363   9
  13   9   1 7.97239 2.27531   5
  13   9   1 -5.1151 5.00390   1
 -15  -9  -1 12.5892 2.46093  13
  15  -9   1 10.9337 2.30975   2
  15  -9   1 7.55127 12.2171   1
  15   9   1 13.3794 2.44880   5
  15   9   1 14.1438 2.38282  11
 -17  -9  -1 54.1137 4.44190  13
  17  -9   1 60.8954 4.32503   2
 -17  -9  -1 52.5436 4.39442   8
  17   9   1 54.5173 4.45060   5
  17   9   1 54.5020 4.19284  11
  19  -9   1 16.2204 1.96701   2
  19   9   1 20.2100 2.54928   5
  19   9   1 17.0254 2.09819  11
  21   9   1 29.2052 2.97314   6
  21   9   1 19.4573 2.40378   5
  21   9   1 19.1375 2.03712  11
 -23  -9  -1 0.49979 0.94227  13
  23   9   1 0.58802 0.64430   5
 -22 -10   1 38.6075 2.90444  13
  22  10  -1 47.5435 2.90226   5
  22  10  -1 41.8862 2.90501   6
  20  10  -1 50.1229 3.61485   6
  20  10  -1 49.0476 3.53326   5
  20  10  -1 62.0404 3.52937  11
  18 -10  -1 9.87510 1.51769   2
  18  10  -1 6.35628 1.41868   5
  18  10  -1 8.85496 1.88283   6
  18  10  -1 9.58648 1.67116  11
  16 -10  -1 82.9767 6.18718   2
  16  10  -1 90.6648 6.10866   5
  14 -10  -1 56.5041 4.65770   2
  14  10  -1 47.3080 4.21998   5
  14  10  -1 49.7678 4.24740  11
  12 -10  -1 110.909 7.50663   2
  12  10  -1 106.494 6.86922   9
  12  10  -1 103.220 6.70373   5
  10 -10  -1 -13.441 23.3696   1
 -10 -10   1 9.42015 2.13229   8
  10 -10  -1 9.29863 2.05032   8
  10 -10  -1 7.46560 2.57577   2
  10  10  -1 4.58210 2.42618   9
  10  10  -1 8.10918 2.11731   5
  10  10  -1 6.98396 2.35694   6
  -8 -10   1 4.85555 2.11651   4
  -8 -10   1 5.22693 1.97662  12
   8 -10  -1 8.23362 2.03194   8
  -8 -10   1 9.24197 2.38156   8
   8 -10  -1 32.8711 26.5889   1
   8 -10  -1 7.64722 2.49168   2
   8  10  -1 0.98550 2.12460   6
   8  10  -1 6.35178 2.28671   5
   6 -10  -1 47.3919 31.9688   1
   6  10  -1 98.5423 7.06973   6
   6  10  -1 112.885 7.50904   5
  -4 -10   1 5.93952 2.20642   8
   4 -10  -1 6.02383 2.30875   4
  -4 -10   1 13.6729 2.80543  13
  -4 -10   1 5.71025 2.61936  12
  -4 -10   1 5.92967 2.17853   4
   4 -10  -1 9.52364 2.77807   8
   2 -10  -1 100.762 6.13148  13
  -2 -10   1 105.270 7.15265   8
   2 -10  -1 102.416 7.40213   8
   2 -10  -1 102.050 8.09307   2
  -2 -10   1 99.1323 7.21417   4
   2 -10  -1 91.7756 7.10910   4
  -2 -10   1 102.813 6.62164  13
   0 -10  -1 7.59149 2.12002  13
   0 -10   1 9.54347 2.17141  13
   0 -10   1 6.49963 2.58252   8
   0 -10  -1 5.35395 2.49593   2
   0 -10  -1 3.41133 2.00079   4
   0 -10   1 4.18044 2.42568   2
   0 -10  -1 5.99537 2.21635   8
   0 -10   1 7.19653 2.37962   4
  -2 -10  -1 144.902 9.33001   4
  -2 -10  -1 146.901 9.19538   8
   2 -10   1 144.548 8.16660  13
   2 -10   1 157.232 9.40298   8
   2 -10   1 154.850 10.2751   2
   2 -10   1 136.914 9.39747   4
  -2 -10  -1 137.369 9.15695  12
  -4 -10  -1 76.3634 7.03231  12
   4 -10   1 86.9502 6.93069   4
  -4 -10  -1 95.1917 6.74578   4
   6 -10   1 6.33843 3.15373   2
  -6 -10  -1 2.54912 2.00651   8
   6 -10   1 -1.0723 29.9261   1
   6 -10   1 1.38103 2.57210   4
   6 -10   1 3.89194 2.05777   8
   6  10   1 4.98315 1.91087   5
   6  10   1 0.97779 2.05093   6
   8 -10   1 119.688 7.24659   8
  -8 -10  -1 104.365 7.78642   4
  -8 -10  -1 116.815 7.49283   8
   8 -10   1 121.338 8.20357   2
   8  10   1 122.156 7.50409   5
   8  10   1 112.665 7.76486   6
  10 -10   1 2.15743 16.7145   1
  10 -10   1 6.87037 1.81207   8
  10 -10   1 8.67238 2.48342   2
  10  10   1 4.90512 1.95061   5
  10  10   1 7.00126 2.47391   9
  10  10   1 5.39801 1.99967   6
  12 -10   1 28.1350 3.65667   2
  12  10   1 34.6916 3.38007   9
  12  10   1 26.0680 3.58493   6
  12  10   1 36.7579 3.49506   5
  14 -10   1 19.2924 2.82638   2
  14  10   1 27.9966 3.02178  11
  14  10   1 21.1298 2.81797   5
  16  10   1 5.38296 1.50919  11
  16  10   1 4.49437 1.54159   9
  16  10   1 1.39200 1.12992   6
  18 -10   1 7.05019 1.28917   2
 -18 -10  -1 7.85593 1.50647  13
  18  10   1 6.25697 1.48898  11
  18  10   1 6.01258 1.69478   6
  18  10   1 3.54631 1.16673   5
  20  10   1 10.8910 1.68766   5
  22  10   1 2.61145 0.98115   6
  22  10   1 1.41631 0.87566   5
  19  11  -1 24.1604 1.96010   5
  17  11  -1 3.07445 1.02005  11
  17  11  -1 1.14721 1.13796   6
  15  11  -1 4.71841 1.20908   5
  15  11  -1 3.13982 1.19663  11
  15  11  -1 2.58353 1.32943   6
  13  11  -1 58.5960 4.07042   5
  13  11  -1 56.5018 4.09958  11
  13  11  -1 58.5698 4.16654   6
  11  11  -1 26.5236 2.94107   6
  11  11  -1 29.2606 3.08713   5
   9 -11  -1 14.7240 1.90126   8
   9  11  -1 20.0776 2.64881   6
   7 -11  -1 14.5978 2.24180   8
   7  11  -1 9.20092 1.98544   5
   5  11  -1 5.13124 1.54507   5
  -3 -11   1 20.6740 3.14981   8
   3  11  -1 22.0657 2.67794   5
  -1 -11   1 21.3115 3.17941   8
   1 -11   1 42.5452 3.21866  13
   1 -11   1 54.3213 4.68732   8
   1  11   1 46.5972 3.87859   5
   3 -11   1 32.6973 4.00564   2
   3 -11   1 40.3752 4.11517   8
   3  11   1 26.4246 3.13523   5
   5 -11   1 76.9579 5.44061   8
   5 -11   1 68.3466 5.71110   2
   5  11   1 72.2989 5.06076   5
   7 -11   1 80.7273 6.10883   2
   7 -11   1 80.3254 5.42247   8
   7  11   1 76.0419 5.39315   5
   9 -11   1 9.18451 2.50977   2
   9 -11   1 12.5078 1.78647   8
   9  11   1 13.2987 2.35412   5
  11 -11   1 12.6135 2.72612   2
  11  11   1 8.45415 2.10447   6
  11  11   1 11.0111 2.12386   5
  13 -11   1 2.15165 1.11575   2
  13  11   1 5.45457 1.31315   5
  13  11   1 2.99387 1.85398   6
  13  11   1 5.50093 1.39742  11
  15 -11   1 11.9108 1.70995   2
  15  11   1 9.37312 1.48239   5
  15  11   1 9.23634 1.68757   6
  17 -11   1 5.48067 1.18166   2
  14  12  -1 8.97967 1.25664  11
  12  12  -1 4.71589 1.13498   5
  10  12  -1 17.9547 1.97456   5
  10  12  -1 18.9066 1.98002  11
   8  12  -1 3.37027 1.23055   5
   6  12  -1 27.0407 2.63433   5
  -2 -12   1 47.2907 3.00868  13
   6 -12   1 43.7772 3.22466   8
  10  12   1 50.4359 3.44504  11
  10  12   1 44.8731 3.26353   5
  12 -12   1 3.43726 1.16168   2
  12  12   1 2.89464 0.94881  11
  12  12   1 2.80063 0.87217   5
  14 -12   1 3.43018 0.96053   2
   7  13  -1 54.8643 3.46563  11
   7  13   1 4.62010 1.10502  11
  32   0  -2 288.410 14.8003  10
  32   0  -2 287.820 14.4940   3
  30   0  -2 8.77090 1.74154  11
  30   0  -2 10.8678 2.24825   3
  30   0  -2 7.05840 1.81565  10
  28   0  -2 1024.40 47.3195  10
  28   0  -2 978.134 47.3697  11
  28   0  -2 1007.41 46.8057   3
  26   0  -2 34.7893 4.14546  11
  26   0  -2 31.4850 3.31681   6
  26   0  -2 32.5139 3.57933   5
  26   0  -2 32.1130 4.69654  10
  26   0  -2 28.1918 4.07838   7
  24   0  -2 2292.73 103.924   5
  24   0  -2 2161.68 104.923   7
  24   0  -2 2183.34 103.843   6
  24   0  -2 2410.22 104.874   3
  24   0  -2 2302.81 105.336  10
  24   0  -2 2324.59 104.296  11
  22   0  -2 889.304 42.7589  10
  22   0  -2 863.511 42.3994   7
  22   0  -2 839.117 41.4929   9
  22   0  -2 923.987 42.4190   3
  22   0  -2 903.866 42.0550   6
  20   0  -2 637.921 31.0094  10
  20   0  -2 637.614 30.5671   3
  20   0  -2 664.777 30.6931   7
  20   0  -2 603.764 29.9274   9
  20   0  -2 634.390 30.1921  11
  20   0  -2 600.024 29.8866   6
  20   0  -2 602.545 29.8572   5
  18   0  -2 1102.36 49.7415   7
  18   0  -2 1032.40 50.0576  11
 -16   0   2 3.91881 0.49286  12
 -16   0   2 4.02290 0.57720  12
  16   0  -2 4.40522 1.47470   7
 -10   0   2 701.825 31.6517   4
   8   0  -2 244.992 11.8815   7
  -6   0   2 88.0133 4.35934   4
   6   0  -2 96.2185 4.58496   1
   6   0  -2 96.7509 4.87332   7
 -10   0  -2 471.623 22.1447  12
  10   0   2 522.129 22.9287   7
 -10   0  -2 476.018 22.2563   4
 -12   0  -2 6.34965 0.72937   4
  12   0   2 6.82230 1.25372   7
 -12   0  -2 6.63793 0.72820  12
 -14   0  -2 464.401 21.6728   4
  14   0   2 480.154 22.7686   7
 -14   0  -2 481.859 21.7451  12
  16   0   2 552.209 26.7692   7
  16   0   2 579.769 27.6717   3
 -16   0  -2 546.072 25.5043  12
  18   0   2 996.562 46.5378  10
  18   0   2 864.387 45.6954   9
 -18   0  -2 1049.04 43.8930  12
  18   0   2 988.794 45.8462   7
  18   0   2 1009.39 46.2567   3
  18   0   2 934.487 45.6347  11
  20   0   2 1942.81 90.9476   9
  20   0   2 2073.47 92.1996  10
  20   0   2 1942.22 91.1194  11
  20   0   2 1995.85 91.4423   7
  20   0   2 2103.21 91.8390   3
  20   0   2 1873.54 90.7432   5
  20   0   2 2002.80 91.1246   6
  22   0   2 63.8241 5.84622  10
  22   0   2 60.8162 4.89829   6
  22   0   2 66.5282 5.79874   3
  22   0   2 68.7430 5.49668   7
  22   0   2 66.1984 5.30788  11
  24   0   2 1140.55 52.1980   3
  24   0   2 1075.75 51.3365   6
  24   0   2 1046.49 51.2878  11
  24   0   2 1143.49 52.6383  10
  26   0   2 9.26966 2.37023   3
  26   0   2 7.05206 2.13953   6
  26   0   2 7.55104 2.47831  10
  28   0   2 402.779 20.6828  10
  28   0   2 386.569 19.5844   6
  28   0   2 427.503 20.1593   3
  30   0   2 70.3596 4.51553   3
  30   0   2 64.7511 4.52761  10
  32   0   2 75.7234 4.31917   3
  33  -1  -2 48.4385 3.07817   3
  31  -1  -2 288.959 15.7498  10
  31  -1  -2 303.452 15.4927   3
  31   1  -2 345.661 15.2168   3
  31   1  -2 307.574 15.4992  10
  29  -1  -2 230.268 12.1990   3
  29  -1  -2 211.813 12.5600  10
  29  -1  -2 219.893 11.7123  11
  29   1  -2 243.738 12.4192  10
  29   1  -2 220.603 11.6127  11
  29   1  -2 222.415 11.9036   3
  29   1  -2 227.950 11.3464   5
  29   1  -2 224.383 11.3745   6
  27  -1  -2 419.509 20.2809   3
  27  -1  -2 416.718 20.7296  10
  27  -1  -2 400.656 19.9744  11
  27   1  -2 400.026 19.8653   3
  27   1  -2 402.130 20.2970  10
  27   1  -2 400.581 19.9177  11
  27   1  -2 373.296 19.6561   6
  27   1  -2 396.568 19.7549   5
  27   1  -2 371.194 19.5762   9
  25  -1  -2 1029.52 48.9363  10
  25  -1  -2 1057.01 47.7778   3
  25  -1  -2 919.781 47.2231   5
  25  -1  -2 1024.65 47.2147  11
  25  -1  -2 932.246 48.4068   7
  25   1  -2 1022.69 46.8889   5
  25   1  -2 976.226 48.7822   7
  25   1  -2 1023.45 47.6349   6
  25   1  -2 1011.66 47.5845   9
  25   1  -2 1027.96 46.9124  11
  25   1  -2 1031.92 47.8777  10
  25   1  -2 1052.25 47.4092   3
  23  -1  -2 54.5438 5.09424   3
  23  -1  -2 40.8375 4.58113   6
  23  -1  -2 56.5348 5.17361   7
  23  -1  -2 56.5521 5.54761  10
  23  -1  -2 53.4585 4.73272  11
  23  -1  -2 55.9183 4.69014   5
  23   1  -2 53.2468 5.28222  10
  23   1  -2 55.9129 4.80585   5
  23   1  -2 51.5831 4.54599   6
  23   1  -2 58.6075 4.90374   9
  23   1  -2 58.6554 5.03649   3
  23   1  -2 56.2609 4.87516  11
  23   1  -2 50.0179 5.61662   7
  21  -1  -2 1162.30 55.4067   5
  21  -1  -2 1246.59 56.2789   7
  21  -1  -2 1234.23 55.9379  11
  21  -1  -2 1127.96 55.2577   6
  21   1  -2 1226.25 56.4896  10
  21   1  -2 1203.40 56.3646   7
  21   1  -2 1219.41 56.0478   3
  21   1  -2 1170.16 55.4475   5
  21   1  -2 1160.29 55.5185   6
  21   1  -2 1221.06 55.6007  11
  21   1  -2 1173.59 55.5525   9
  19  -1  -2 65.7046 5.14198  11
  19  -1  -2 62.1696 5.19069   3
  19  -1  -2 56.5204 5.29295  10
  19  -1  -2 63.1413 4.61589   5
  19   1  -2 61.5039 5.22726   6
  19   1  -2 67.2779 5.33024   7
  19   1  -2 63.1406 4.94213   9
  19   1  -2 65.5217 4.81322  11
  19   1  -2 68.8825 5.14321   3
  19   1  -2 61.8772 5.50495  10
  19   1  -2 70.9205 4.90761   5
  17  -1  -2 992.042 45.3403   7
  17  -1  -2 905.899 45.6723  10
  17  -1  -2 967.971 45.5745   3
 -17   1   2 967.799 43.9225  12
  17   1  -2 1002.59 45.8079   7
  15  -1  -2 619.620 28.9838   7
 -15   1   2 609.080 27.7989  12
  15   1  -2 601.299 29.2895   7
  13  -1  -2 734.420 32.8189   7
  13   1  -2 754.628 33.2432   7
 -13   1   2 637.759 32.5858  12
  11  -1  -2 1269.60 57.6328   1
   9  -1  -2 116.773 6.02528   7
   9  -1  -2 112.343 6.13582   1
  -9  -1   2 116.318 5.28049   4
  -9   1   2 104.411 5.37311  12
  -9   1   2 116.997 5.38113  12
   9   1  -2 111.211 6.14697   7
   7  -1  -2 811.593 37.1377   1
   7   1  -2 835.811 37.7553   1
   5  -1  -2 653.325 30.2612   1
   5   1  -2 653.237 29.6420   1
   3  -1  -2 1210.50 54.4281   1
   3   1  -2 1241.14 56.8416   1
   1  -1  -2 1958.03 88.3853   1
   1  -1   2 1367.56 61.9625   1
   3  -1   2 2493.35 104.899   1
   3   1   2 2254.19 109.497   1
  -5  -1  -2 207.517 8.75155  12
   5  -1   2 177.901 8.81776   7
   5  -1   2 198.813 8.68207   4
  -5  -1  -2 193.168 8.86818   4
   5  -1   2 192.803 9.50737   1
   5   1   2 190.172 9.15879   7
   5   1   2 179.486 9.42350   1
  -5   1  -2 178.546 8.78944   4
  -5   1  -2 186.165 8.75454  12
   7  -1   2 2578.61 112.683   1
   7   1   2 2484.51 115.451   1
  11  -1   2 352.394 16.7096   7
 -11  -1  -2 349.746 16.0684  12
 -11  -1  -2 338.561 16.2512   4
 -11   1  -2 358.680 16.2635   4
  11   1   2 362.152 17.1425   7
 -11   1  -2 353.830 16.3442  12
  15  -1   2 373.698 18.8763   7
 -15  -1  -2 389.838 17.8828  12
 -15   1  -2 404.681 17.8151  12
  15   1   2 378.025 19.1664   7
 -17  -1  -2 1071.20 46.9257  12
  17  -1   2 963.600 49.2642  10
  17  -1   2 1061.67 48.1913   7
  17  -1   2 1101.12 49.3273   3
  17   1   2 1036.35 48.8420   6
  17   1   2 1057.26 48.5865   7
  17   1   2 1023.27 48.9175  10
  17   1   2 972.559 48.1952   9
  19  -1   2 91.5484 6.34144   6
  19  -1   2 107.255 7.57338  10
  19  -1   2 110.354 6.73600   7
  19  -1   2 93.7504 6.82456  11
  19  -1   2 117.001 7.24975   3
  19   1   2 100.410 7.10241  10
  19   1   2 96.9823 6.60207   6
  19   1   2 105.369 6.52545   5
 -19   1  -2 102.913 5.45757  12
  19   1   2 100.534 6.86694   7
  19   1   2 104.665 6.94697   3
  19   1   2 98.7289 6.69648  11
  19   1   2 99.8733 6.66341   9
  21  -1   2 1232.40 54.6274   3
  21  -1   2 1088.13 54.4617   7
  21  -1   2 1207.36 55.6166  10
  21  -1   2 1209.10 54.8306   6
  21  -1   2 1169.94 54.5849  11
  21   1   2 1162.49 54.4852   5
 -21   1  -2 1206.22 53.1967  12
  21   1   2 1214.72 54.8012   3
  21   1   2 1135.84 54.8364   7
  21   1   2 1136.23 54.3259   6
  21   1   2 1066.32 55.5069  10
  21   1   2 1150.21 54.2453  11
  23  -1   2 827.212 38.0418   3
  23  -1   2 791.489 38.7004  10
  23  -1   2 764.996 37.2952   6
  23  -1   2 728.964 37.4448  11
  23   1   2 798.617 37.0640   9
  23   1   2 753.160 37.3128  11
  23   1   2 786.505 37.2209   5
  23   1   2 814.971 37.7195   3
  23   1   2 801.254 37.6281   6
  23   1   2 801.841 38.3908  10
  25  -1   2 305.679 15.7890  11
  25  -1   2 303.135 15.4795   6
  25   1   2 308.723 15.6679   9
  25   1   2 275.250 15.4046  11
  25   1   2 319.533 15.9335   6
  25   1   2 333.076 17.2678  10
  25   1   2 292.592 16.8286   3
  27  -1   2 307.772 15.9880   3
  27  -1   2 290.754 16.2365  10
  27   1   2 304.355 15.7435   3
  27   1   2 309.888 16.0830  10
  27   1   2 293.931 15.2722   6
  29   1   2 38.1439 3.65999  10
  29   1   2 43.3376 3.46498   3
  29   1   2 46.0995 3.38263   6
  31  -1   2 280.771 15.3783  10
  31  -1   2 339.722 14.9578   3
  31   1   2 313.467 16.4778   3
  31   1   2 306.282 14.9871  10
  32  -2  -2 342.026 15.2654   3
  32  -2  -2 289.616 15.7517  10
  30  -2  -2 51.6558 4.35787  10
  30  -2  -2 35.5539 3.55658  11
  30  -2  -2 38.8216 3.47559   3
  30   2  -2 45.5824 3.33852   3
  30   2  -2 46.1724 3.19496   6
  30   2  -2 40.7463 3.34779  10
  30   2  -2 41.3248 3.44346   9
  28  -2  -2 497.954 23.5524   3
  28  -2  -2 449.228 23.3271  11
  28  -2  -2 461.503 24.2648  10
  28   2  -2 459.853 22.9439   6
  28   2  -2 471.652 22.7624   3
  28   2  -2 481.147 22.6078   5
  28   2  -2 477.901 23.1233  10
  28   2  -2 482.150 22.6986  11
  26  -2  -2 3.76452 2.31054  10
  26  -2  -2 4.63976 1.81893  11
  26  -2  -2 4.48380 1.96156   3
  26   2  -2 6.89805 1.80283   3
  26   2  -2 2.05040 1.55037  11
  26   2  -2 2.25075 1.70190   5
  26   2  -2 5.20015 1.97092  10
  26   2  -2 5.67634 1.90421   6
  24  -2  -2 702.951 32.9592   3
  24  -2  -2 690.811 32.5823  11
  24  -2  -2 682.171 33.5475  10
  24  -2  -2 628.309 33.1248   7
  24   2  -2 660.707 32.6011   9
  24   2  -2 664.974 31.9459  11
  24   2  -2 673.928 32.2905   3
  24   2  -2 691.654 32.0763   5
  24   2  -2 677.740 32.2090   6
  24   2  -2 635.795 33.5444   7
  24   2  -2 667.008 32.7317  10
  22  -2  -2 45.1455 4.57207   7
  22  -2  -2 49.7754 5.57954   5
  22  -2  -2 55.9035 5.06096  11
  22  -2  -2 49.9873 5.24972  10
  22  -2  -2 55.0725 4.90539   3
  22   2  -2 55.1811 5.42312   7
  22   2  -2 55.1624 4.97900   5
  22   2  -2 49.9934 4.48004   3
  22   2  -2 52.7819 4.49652   6
  22   2  -2 47.7214 4.42991  11
  22   2  -2 44.8853 4.98607  10
  22   2  -2 56.9155 4.61482   9
  20  -2  -2 282.251 14.4841   7
  20  -2  -2 282.239 14.7840   3
  20  -2  -2 277.260 14.5125  11
  20  -2  -2 271.331 15.1306  10
  20   2  -2 268.306 14.3116   3
  20   2  -2 253.757 14.5314  10
  20   2  -2 263.652 14.2158   9
  20   2  -2 256.796 14.7289   7
  20   2  -2 274.173 14.1198   5
  20   2  -2 259.797 13.9314  11
  20   2  -2 256.651 14.1510   6
  18  -2  -2 1575.39 73.6564  10
  18  -2  -2 1645.19 73.6420  11
  18  -2  -2 1665.56 72.0984   7
 -18  -2   2 1600.51 71.4423  12
 -18  -2   2 1486.44 71.4204  12
  18  -2  -2 1633.51 73.3609   3
  18   2  -2 1563.46 73.3783   3
  18   2  -2 1663.60 72.6617  11
  18   2  -2 1584.75 73.2059   5
  18   2  -2 1571.82 73.2949   9
  18   2  -2 1518.70 73.5810  10
  18   2  -2 1511.50 73.1795   6
 -16  -2   2 11.2562 0.85603  12
  16  -2  -2 17.9100 2.65072   3
  16  -2  -2 14.8197 2.19960   7
  16  -2  -2 9.87537 2.46842  10
 -16   2   2 10.3796 1.33131  12
  16   2  -2 14.8612 2.48954   7
  14  -2  -2 5089.90 229.060   1
 -12  -2   2 586.595 26.5190   4
  12  -2  -2 592.852 27.1988   1
 -12  -2   2 556.496 26.8257   4
  12  -2  -2 610.335 26.8975   7
  12   2  -2 605.780 27.4899   7
 -12   2   2 521.986 26.8135  12
   8  -2  -2 3330.63 148.162   1
   8   2  -2 3339.29 152.709   1
  -6  -2   2 319.105 15.7128  12
   6  -2  -2 343.483 15.4249   4
   6  -2  -2 341.047 16.5280   1
   6   2  -2 357.948 16.2513   7
   6   2  -2 338.891 16.4754   1
   4  -2  -2 1481.21 66.9640   1
   4   2  -2 1494.08 68.9264   1
   2  -2  -2 851.807 39.5146   1
   0  -2  -2 1892.34 86.8341   1
   0  -2   2 1931.70 87.0309   1
   2  -2   2 5354.68 240.848   1
   4  -2   2 1119.15 49.6461   1
   4   2   2 1041.45 50.5231   1
   6  -2   2 5409.14 234.455   1
   6   2   2 5188.86 242.767   1
  -8  -2  -2 224.127 11.2086   4
   8  -2   2 237.980 12.2776   1
  -8  -2  -2 248.830 11.0968  12
   8  -2   2 234.912 10.8641   4
   8  -2   2 229.099 11.2402   7
  -8   2  -2 221.173 11.1077   4
   8   2   2 250.177 11.4818   7
  -8   2  -2 229.588 11.0626  12
 -12  -2  -2 180.243 9.45031   4
  12  -2   2 209.475 10.0659   7
 -12  -2  -2 185.889 9.25792  12
 -12   2  -2 196.474 9.62809   4
 -12   2  -2 205.425 9.59098  12
  12   2   2 211.148 10.5056   7
 -14  -2  -2 1528.11 68.8255   4
  16  -2   2 1185.75 53.1317   7
 -16  -2  -2 1115.30 53.0604  12
  16   2   2 1160.53 54.1689   7
  16   2   2 1184.99 54.2605   6
  16   2   2 1161.17 53.9738   9
  18  -2   2 444.137 22.4018   7
  18  -2   2 461.037 23.5609  10
  18  -2   2 426.814 22.1616   6
 -18  -2  -2 459.482 21.2032  12
  18  -2   2 467.310 23.0520   3
  18   2   2 474.418 22.6909   3
  18   2   2 462.351 22.5302   5
 -18   2  -2 479.750 21.4535  12
  18   2   2 443.711 22.6672   6
  18   2   2 471.310 22.7572   9
  18   2   2 445.859 23.0217  10
  20  -2   2 469.259 23.6792  11
  20  -2   2 456.924 23.1805   6
 -20  -2  -2 483.943 21.7713  12
  20  -2   2 454.761 23.5065   7
  20  -2   2 503.628 24.8024   3
 -20   2  -2 494.913 22.5320  12
  20   2   2 465.362 23.2908  11
  20   2   2 469.649 23.3986   5
  20   2   2 457.981 23.9355  10
  20   2   2 507.200 24.2946   3
  22  -2   2 321.946 17.5458  10
  22  -2   2 312.766 16.6276  11
  22  -2   2 327.328 17.1145   3
  22  -2   2 293.975 16.0012   6
  22   2   2 319.245 16.9462  10
  22   2   2 308.745 16.2822  11
  22   2   2 333.810 16.6137   6
  22   2   2 322.466 16.2487   5
  22   2   2 319.882 16.7439   3
  24  -2   2 651.363 31.5722   3
  24  -2   2 627.553 32.4831  10
  24   2   2 641.761 32.4165  10
  24   2   2 645.510 31.0616   3
  24   2   2 646.467 30.9894   6
  26  -2   2 102.835 7.49003  10
  26  -2   2 104.081 7.00301   3
  26   2   2 93.6647 6.51495   6
  26   2   2 92.8265 6.69011  10
  26   2   2 94.8408 5.99317   5
  26   2   2 102.862 6.75691   3
  28  -2   2 421.108 21.1806  10
  28  -2   2 418.717 20.7427   3
  28   2   2 406.782 20.1580  10
  28   2   2 407.214 19.9197   9
  30  -2   2 360.777 16.7983   3
  30  -2   2 313.888 16.8477  10
  32  -2   2 80.1389 5.06508  10
  32  -2   2 92.7377 4.82623   3
  31  -3  -2 557.070 26.2634  10
  31   3  -2 525.200 24.9777   6
  31   3  -2 544.472 25.0055   9
  29  -3  -2 208.654 10.6881  11
  29  -3  -2 179.187 10.9719   3
  29  -3  -2 207.146 12.3492  10
  29   3  -2 211.714 10.4195  11
  29   3  -2 211.540 10.4744   5
  27  -3  -2 345.009 18.2015  10
  27  -3  -2 359.356 17.7565   3
  27  -3  -2 340.855 17.4069  11
  27   3  -2 340.289 16.8293   5
  27   3  -2 343.542 16.7158   3
  27   3  -2 310.330 17.6573  10
  27   3  -2 339.507 17.1024  11
  25  -3  -2 247.177 16.0295   3
  25  -3  -2 301.706 15.3171  11
  25  -3  -2 277.919 16.7338  10
  25   3  -2 279.265 14.8987  10
  25   3  -2 297.691 14.8501   5
  25   3  -2 285.230 14.5444  11
  25   3  -2 285.092 14.8632   6
  25   3  -2 278.396 14.5513   3
  23  -3  -2 2.88796 1.91605   3
  23  -3  -2 3.18991 1.95226  11
  23  -3  -2 5.07312 1.90931   7
  23  -3  -2 1.94644 2.47837  10
  23   3  -2 2.14982 2.06006  10
  23   3  -2 2.69119 1.72564   9
  23   3  -2 4.57342 1.78994  11
  23   3  -2 3.88627 1.64219   3
  23   3  -2 3.77708 1.93928   6
  23   3  -2 2.93260 1.59399   5
  21  -3  -2 583.067 29.2173  10
  21  -3  -2 593.324 28.6289   3
  21  -3  -2 560.141 28.4381   7
  21  -3  -2 549.147 28.5027  11
  21   3  -2 577.394 29.1917   7
  21   3  -2 579.881 27.8586   5
  21   3  -2 592.044 27.6782  11
  21   3  -2 565.768 28.1977   6
  21   3  -2 579.439 28.3293   9
  19  -3  -2 271.851 15.0801   3
 -19  -3   2 269.844 13.2390  12
  19  -3  -2 278.357 15.7301  10
  19  -3  -2 290.678 14.8746   7
  19  -3  -2 272.194 14.9295  11
  19   3  -2 275.912 14.7402   6
  19   3  -2 277.280 15.0001  10
  19   3  -2 281.001 14.6957   5
  19   3  -2 277.088 14.7113   3
  19   3  -2 277.042 14.4066  11
  19   3  -2 296.368 15.0370   9
  19   3  -2 292.158 15.6030   7
  17  -3  -2 1355.79 59.8406   7
  17  -3  -2 1286.90 60.8843   3
  17  -3  -2 1305.85 61.3581  10
  17  -3  -2 1401.46 60.6166  11
  17   3  -2 1348.85 61.2084   9
  17   3  -2 1328.49 60.9972   5
  17   3  -2 1258.20 61.0354   6
  17   3  -2 1167.80 62.2835   7
  15  -3  -2 1441.75 64.4601   1
 -15  -3   2 1369.99 64.5641   4
 -15  -3   2 1407.48 63.4608  12
  15   3  -2 1333.71 66.2170   9
  15   3  -2 1502.50 65.2809   7
  13  -3  -2 644.509 28.8304   7
 -13  -3   2 574.150 28.1152  12
 -13  -3   2 551.384 28.0277   4
  13  -3  -2 636.449 29.7358   1
  13   3  -2 630.817 29.5361   7
 -13   3   2 628.245 28.1624  12
  11  -3  -2 4492.04 205.131   1
  11   3  -2 4665.24 207.847   1
   9  -3  -2 477.906 21.6200   4
   9  -3  -2 470.482 23.4807   1
   9  -3  -2 486.044 22.1091   7
  -9  -3   2 431.435 22.1796  12
  -9   3   2 478.705 21.8380  12
   9   3  -2 479.310 22.7191   7
   7  -3  -2 4781.23 211.663   1
   7   3  -2 4711.72 217.156   1
   5  -3  -2 1427.56 65.3818   1
   5   3  -2 1430.24 66.8315   1
   3  -3  -2 114.250 5.69335   4
   3  -3  -2 107.014 7.59604   1
   3  -3  -2 110.224 5.55154  12
  -1  -3   2 788.704 36.6597   1
   1  -3  -2 743.357 36.2963   1
   1  -3   2 611.852 29.5754   1
   3  -3   2 1251.39 58.7577   1
   5  -3   2 6.86872 0.84196  12
  -5  -3  -2 5.15460 0.83205   4
   5  -3   2 10.3646 1.13138   4
   5  -3   2 7.76723 2.85047   1
   5   3   2 10.5537 4.10995   1
  -5   3  -2 7.09180 1.10144   4
  -5   3  -2 7.05189 1.03839  12
   7  -3   2 4752.89 206.335   1
   7   3   2 4491.82 211.643   1
   9  -3   2 2263.93 102.822   1
   9   3   2 2277.68 104.469   1
  11  -3   2 2643.38 119.333   1
  11   3   2 2622.99 119.675   1
  13  -3   2 2557.36 116.962   1
  15  -3   2 10.6212 2.61835  10
 -15  -3  -2 7.88417 1.03727  12
  15  -3   2 10.4308 1.79207   7
  15  -3   2 12.4794 2.36214   3
 -15  -3  -2 7.47765 1.12107   4
 -15   3  -2 7.25191 1.33042  12
  15   3   2 6.55607 1.71047   5
  15   3   2 6.70389 1.93815   9
  17  -3   2 1673.09 75.6708  10
  17  -3   2 1512.73 75.0547  11
  17  -3   2 1564.56 73.5419   2
  17  -3   2 1640.79 74.4821   7
  17  -3   2 1643.61 75.1504   3
  17   3   2 1694.39 74.9296   3
  17   3   2 1642.94 75.0663   5
  17   3   2 1635.11 75.2408   9
  17   3   2 1611.06 75.2472   6
  19  -3   2 9.95300 2.15940   7
  19  -3   2 11.4584 2.63886  11
 -19  -3  -2 9.05782 1.23636  12
  19   3   2 11.6907 2.28626  11
 -19   3  -2 6.10399 1.49030  12
  19   3   2 12.5253 2.73354  10
  19   3   2 9.13899 2.02766   5
  19   3   2 10.8804 2.29396   3
 -21  -3  -2 586.675 27.3687  12
  21  -3   2 577.264 29.5779  11
  21  -3   2 630.695 30.0622   3
  21  -3   2 623.995 30.5657  10
  21   3   2 613.899 29.3835   3
  21   3   2 595.787 29.0753   5
  21   3   2 625.261 29.4435   9
  21   3   2 611.115 29.4995   6
  21   3   2 582.795 29.4756  10
  21   3   2 583.973 28.7616  11
  23  -3   2 81.3366 6.31404   3
  23  -3   2 80.7774 6.07783  11
  23  -3   2 90.0912 7.33967  10
  23   3   2 80.0842 6.10788   6
  23   3   2 78.1464 5.83148   3
  23   3   2 82.0567 5.67520   5
  23   3   2 78.4028 6.13576  10
  23   3   2 83.5281 5.51808  11
  25  -3   2 235.476 13.0714   3
  25  -3   2 243.214 13.7094  10
  25  -3   2 217.264 12.4340  11
  25   3   2 236.881 12.3623   3
  25   3   2 232.569 12.3354   5
  25   3   2 233.201 12.7252   6
  27  -3   2 538.075 28.0132  10
  27  -3   2 577.417 27.2739   3
  27   3   2 548.108 26.4498   9
  27   3   2 550.974 26.6583   5
  27   3   2 558.996 26.5409   6
  29  -3   2 5.10148 1.95900  10
  29  -3   2 5.38114 1.40358   3
  29   3   2 5.76423 1.51283   6
  29   3   2 5.26369 1.36461   9
  31  -3   2 428.008 18.8822   3
  31  -3   2 352.790 18.7515  10
  32  -4  -2 265.786 12.9849  10
  32  -4  -2 264.013 12.8106   3
  30  -4  -2 38.0010 3.38495  10
  30  -4  -2 38.0326 3.13630   3
  28  -4  -2 735.031 34.1280  10
  28  -4  -2 664.765 33.9303   3
  28  -4  -2 704.023 33.5454  11
  28   4  -2 749.128 32.7747   5
  28   4  -2 678.922 32.7843  11
  26  -4  -2 12.1862 3.04842  10
  26  -4  -2 16.7653 2.90971   3
  26  -4  -2 20.3209 2.88905  11
  26   4  -2 16.3604 2.55201   5
  26   4  -2 13.4139 2.28482  11
  26   4  -2 18.2987 2.87830   6
  24  -4  -2 460.738 23.2445  11
  24   4  -2 449.804 21.6329  11
  24   4  -2 399.451 22.7564   5
  24   4  -2 455.387 22.7714   6
  22  -4  -2 196.803 11.9789  10
  22  -4  -2 182.346 11.1710   3
  22  -4  -2 168.535 10.7965   7
  22  -4  -2 181.228 11.0021  11
  22   4  -2 195.813 10.9514   9
  22   4  -2 179.729 10.6028   5
  22   4  -2 187.687 10.8268   6
  22   4  -2 190.219 10.5187  11
 -20  -4   2 464.786 23.1635  12
  20  -4  -2 474.044 25.0236  11
  20  -4  -2 479.432 24.6313   7
  20  -4  -2 499.943 25.7293  10
  20  -4  -2 496.757 25.0842   3
  20   4  -2 504.911 24.4780   5
  20   4  -2 525.037 24.2938  11
  20   4  -2 521.848 24.8211   9
  20   4  -2 504.611 24.7407   6
  18  -4  -2 740.814 35.6289   2
 -18  -4   2 740.942 35.4986  12
  18  -4  -2 776.391 37.3068  10
  18  -4  -2 770.046 36.7324   7
  18  -4  -2 763.231 36.9568  11
  18  -4  -2 793.431 36.3268   1
  18  -4  -2 763.034 37.0853   3
  18   4  -2 753.695 36.7833   5
  18   4  -2 772.330 36.5586  11
  18   4  -2 798.680 36.5971   9
  18   4  -2 770.163 37.0019   6
  16  -4  -2 19.6545 3.30893  10
  16  -4  -2 22.4777 2.95094   7
  16  -4  -2 20.9015 3.36277  11
 -16  -4   2 18.3613 1.98318   4
  16  -4  -2 18.1898 2.94123   3
  16  -4  -2 22.2704 4.20404   1
  16   4  -2 25.1542 3.07045  11
  16   4  -2 27.7963 3.23401   5
  16   4  -2 22.6791 3.15257   9
  16   4  -2 27.0879 3.64296   6
  14  -4  -2 2440.31 115.186   3
  14  -4  -2 2476.47 115.051  11
  14  -4  -2 2639.56 116.477   1
  14   4  -2 2605.64 116.792   9
  14   4  -2 2371.43 116.643   6
  14   4  -2 2673.39 115.677  11
  14   4  -2 2593.32 116.607   5
 -12  -4   2 257.791 12.1691   4
  12  -4  -2 229.266 12.3075   4
  12  -4  -2 255.211 15.0436   1
  12  -4  -2 265.079 12.8465   7
  12   4  -2 247.337 13.4658   7
  10  -4  -2 2806.35 125.498   1
  10   4  -2 2699.25 126.379   1
   8  -4  -2 924.334 43.8039   1
   8  -4  -2 905.524 41.1657  12
   8   4  -2 901.466 44.2451   1
   6  -4  -2 2598.36 116.782   1
   6   4  -2 2531.72 118.812   1
   4  -4  -2 4018.40 182.809   1
   2  -4  -2 172.926 8.42150  12
   2  -4  -2 170.418 8.53867   4
  -2  -4   2 170.930 11.5290   1
   0  -4   2 3326.98 149.660   1
   0  -4  -2 3228.25 149.479   1
  -2  -4  -2 21.9901 1.90357   4
   2  -4   2 21.2551 1.75302  12
   2  -4   2 24.8316 4.71817   1
   2  -4   2 16.8502 1.82658   4
  -2  -4  -2 18.3626 1.73493  12
  -2   4  -2 19.4266 1.91213  12
   4  -4   2 617.264 30.9761   1
   4  -4   2 629.884 28.6415  12
  -4   4  -2 616.775 28.9106  12
   6  -4   2 1941.16 89.9876   1
  -8  -4  -2 716.449 32.3492   4
   8  -4   2 639.362 35.3223   1
   8  -4   2 768.091 32.2272   4
   8   4   2 681.318 35.3028   1
  10  -4   2 3221.43 147.442   1
  10   4   2 3276.71 148.836   1
  12  -4   2 26.8553 4.96195   1
 -12  -4  -2 32.7897 2.51680   4
 -12  -4  -2 32.5461 2.37673  12
  12  -4   2 29.2137 2.76659   7
 -12   4  -2 35.3622 2.93221  12
 -14  -4  -2 1207.51 55.0630   4
  14  -4   2 1216.26 56.7476   1
  14  -4   2 1141.00 54.7566   2
  14  -4   2 1112.40 55.5681  11
  14  -4   2 1212.72 55.0044   7
  14  -4   2 1170.81 55.8746   3
 -14  -4  -2 1201.28 54.8170  12
  14   4   2 1216.63 56.5438   6
  14   4   2 1281.75 56.5053   9
  16  -4   2 1234.97 56.6099   7
  16  -4   2 1239.19 57.6527  10
  16  -4   2 1221.20 56.1676   2
 -16  -4  -2 1236.77 56.1228  12
 -16  -4  -2 1106.22 56.0813   4
  16  -4   2 1207.70 56.9232  11
  16  -4   2 1243.00 57.2516   3
  16   4   2 1252.87 56.6195   6
  16   4   2 1243.02 56.9647  11
  16   4   2 1232.04 57.4651   3
  16   4   2 1215.93 57.1504   5
  16   4   2 1257.18 56.5318   9
 -18  -4  -2 878.347 38.7205  12
  18  -4   2 842.989 39.8639  11
  18  -4   2 799.702 39.4454   7
  18  -4   2 826.829 38.6426   2
  18   4   2 825.180 39.4317  11
  18   4   2 811.176 39.6518   3
 -18   4  -2 876.184 39.3258  12
  20  -4   2 1264.31 59.1017  10
  20  -4   2 1222.92 58.0396  11
 -20  -4  -2 1192.54 56.4675  12
  20  -4   2 1252.16 58.4904   3
  20   4   2 1264.22 57.7471   5
  20   4   2 1233.98 57.2978  11
  20   4   2 1284.65 57.5648   6
  20   4   2 1189.36 57.4975   3
  22  -4   2 41.1498 5.18736  10
  22  -4   2 44.4055 4.65117  11
  22  -4   2 36.6319 4.45436   3
 -22  -4  -2 34.5746 2.67991  12
  22   4   2 36.2399 4.30438   6
  22   4   2 40.1662 3.94519   5
  22   4   2 36.9204 3.75375  11
  22   4   2 34.1219 3.69145   3
  24  -4   2 348.365 18.2518   3
  24  -4   2 334.707 17.5890  11
  24  -4   2 355.025 18.8871  10
  24   4   2 330.022 17.1152  11
  24   4   2 361.557 17.5685   5
  24   4   2 350.464 17.8004   6
  24   4   2 338.831 17.2122   3
  26  -4   2 59.6650 4.82927   3
  26  -4   2 52.3080 5.07751  10
  26   4   2 44.7890 3.81010   3
  26   4   2 52.0367 3.95016   5
  26   4   2 55.3822 4.48188   6
  28  -4   2 376.260 17.5967   3
  28   4   2 346.109 17.2722   9
  28   4   2 347.183 16.6655   5
  28   4   2 329.172 17.1634   6
  30  -4   2 134.800 7.28445   3
  30  -4   2 142.104 7.47395  10
  30   4   2 127.431 6.96145   9
  30   4   2 128.505 7.08259   6
  31  -5  -2 274.236 12.3045   3
  31  -5  -2 252.353 13.4785  10
  29  -5  -2 111.245 6.84474  10
  29  -5  -2 111.836 6.55655   3
  29   5  -2 105.667 6.01316   5
  27  -5  -2 212.048 11.4539  11
  27  -5  -2 221.425 12.0017   3
  27   5  -2 219.713 11.0334  11
  25  -5  -2 745.580 36.4317  11
  25  -5  -2 756.494 36.0117   3
  25   5  -2 725.129 35.3883  11
  25   5  -2 758.639 35.1891   6
  25   5  -2 751.695 35.0530   5
  23  -5  -2 57.8901 5.82537  11
  23  -5  -2 58.5281 6.09070  10
  23  -5  -2 69.1655 5.77260   3
  23   5  -2 71.1011 5.26622  11
  23   5  -2 68.3883 5.28176   5
  23   5  -2 73.5024 5.64917   9
  23   5  -2 67.1738 5.65914   6
  21  -5  -2 1484.00 68.8760   3
 -21  -5   2 1384.27 66.6096  12
  21  -5  -2 1375.48 66.5428   2
  21  -5  -2 1512.40 68.7867  11
  21  -5  -2 1540.92 69.5752  10
  21  -5  -2 1351.78 68.3302   7
  21   5  -2 1519.15 68.2543   6
  21   5  -2 1504.22 68.1026   5
  21   5  -2 1510.81 67.7149  11
  21   5  -2 1520.45 68.3451   9
 -19  -5   2 47.0657 3.21241  12
  19  -5  -2 41.7675 4.04331   7
  19  -5  -2 42.7137 4.49095  11
  19  -5  -2 42.7934 4.52391   3
  19  -5  -2 35.8607 4.84972  10
  19  -5  -2 39.0006 3.36690   2
  19   5  -2 44.3423 4.36296  11
  19   5  -2 44.6594 4.51089   9
  19   5  -2 42.9237 4.57420   6
  19   5  -2 45.6990 4.33628   5
  17  -5  -2 784.621 37.7408  11
  17  -5  -2 809.333 38.7498   1
  17  -5  -2 758.550 38.1139  10
 -17  -5   2 754.168 36.7309   4
  17  -5  -2 772.379 37.5106   7
 -17  -5   2 799.318 36.2644  12
  17  -5  -2 765.254 36.7528   2
  17  -5  -2 791.480 37.8423   3
  17   5  -2 801.285 36.9100  11
  15  -5  -2 656.696 31.9702  11
  15  -5  -2 663.168 31.8862   7
 -15  -5   2 661.812 31.1784   4
  15  -5  -2 637.460 32.3032  10
  15  -5  -2 662.716 33.5772   1
  15  -5  -2 651.915 32.0498   3
  15  -5  -2 639.263 31.4210   2
 -15  -5   2 664.934 30.6482  12
  15   5  -2 661.331 31.5396   9
  15   5  -2 681.566 31.4052   5
  15   5  -2 667.181 31.8033  11
  15   5  -2 656.541 32.2380   6
  13  -5  -2 500.001 25.4071  10
  13  -5  -2 492.982 27.0201   1
 -13  -5   2 513.794 24.2346   4
  13  -5  -2 507.416 24.8766   3
 -13  -5   2 499.837 24.4456  12
  13  -5  -2 502.226 24.5561   7
  13   5  -2 523.561 24.5668   5
  13   5  -2 510.805 25.2598   6
  13   5  -2 520.873 24.6112   1
  13   5  -2 481.401 25.3312   9
  11  -5  -2 1495.74 71.4317   1
  11  -5  -2 1510.80 67.7090   4
  11   5  -2 1497.53 71.3557   1
   9  -5  -2 77.5999 8.76524   1
   9  -5  -2 88.6343 5.41674   4
  -9  -5   2 87.4437 5.10438   4
   9   5  -2 85.2042 9.15344   1
   7  -5  -2 779.704 36.1193   4
   7  -5  -2 844.254 41.0849   1
  -7  -5   2 743.203 36.6414   4
   5  -5  -2 602.082 31.9387   1
   5  -5  -2 630.869 28.9065   4
   5  -5  -2 615.134 28.6951  12
  -5  -5   2 633.876 28.8527  12
  -5  -5   2 611.323 28.9635   4
   3  -5  -2 1351.66 64.9999   1
  -3  -5   2 1385.01 66.5601   1
   1  -5  -2 2538.16 119.682   1
  -1  -5   2 2646.15 120.288   1
  -1  -5  -2 1362.89 66.8299   1
   1  -5   2 1388.29 64.6765   1
   3  -5   2 3953.35 171.961   1
  -3  -5  -2 3635.31 177.361   1
   5  -5   2 7.51700 1.39237   4
  -5  -5  -2 12.7496 1.59715   4
   5  -5   2 14.9981 4.61524   1
   5  -5   2 10.9292 1.42677  12
  -5   5  -2 9.26401 1.72274  12
   7  -5   2 1262.60 60.2406   1
   7  -5   2 1304.57 56.9991  12
   7   5   2 1193.16 61.4250   1
  -9  -5  -2 404.113 20.1078   4
   9  -5   2 424.863 23.1712   1
  -9  -5  -2 428.725 19.8490  12
  -9   5  -2 436.728 20.0427  12
   9   5   2 373.082 24.5697   1
  11  -5   2 593.479 31.0453   1
  11  -5   2 557.264 28.2487   2
  11  -5   2 599.853 28.1052   7
  11  -5   2 609.635 27.4146   4
 -11  -5  -2 609.318 27.6867  12
 -11  -5  -2 592.756 28.1894   4
  11   5   2 587.903 28.7563   9
 -11   5  -2 604.560 28.2214  12
  11   5   2 602.237 31.6269   1
  11   5   2 565.998 28.9562   6
  13  -5   2 1028.57 47.6769   7
 -13  -5  -2 1007.24 47.4966  12
 -13  -5  -2 1003.77 47.7398   4
  13  -5   2 1002.93 47.6869   2
  13  -5   2 1020.69 50.4846   1
  13   5   2 1054.38 47.1244   1
  13   5   2 1039.03 48.7025   6
  13   5   2 1008.46 48.3941   9
 -13   5  -2 1064.72 47.1014  12
 -15  -5  -2 22.9360 2.23578  12
  15  -5   2 21.6548 3.21094  11
  15  -5   2 19.9604 3.15165   3
  15  -5   2 27.5770 3.01674   7
  15  -5   2 18.3423 5.42086   1
  15  -5   2 27.9013 3.93737  10
  15  -5   2 22.7526 2.89088   2
  15   5   2 25.3850 3.37160   9
  15   5   2 25.8827 3.26887   5
  15   5   2 22.4689 3.63338   6
  15   5   2 23.5332 2.93600  11
  17  -5   2 731.461 35.6988  10
 -17  -5  -2 740.885 34.0446  12
  17  -5   2 644.413 35.5010   3
  17  -5   2 695.687 34.6007   7
  17   5   2 752.863 35.3175   6
  17   5   2 756.728 35.0459   5
  17   5   2 773.770 35.3462   9
  19  -5   2 341.616 16.2082   2
  19  -5   2 316.554 18.0617  10
  19  -5   2 313.329 17.3078  11
  19  -5   2 331.244 17.7518   3
 -19  -5  -2 332.138 16.3002  12
  19   5   2 340.810 17.4185   9
  19   5   2 328.917 17.5639   6
  19   5   2 341.210 16.8099  11
  19   5   2 335.249 17.2977   5
  21  -5   2 612.287 29.6609  11
 -21  -5  -2 542.119 28.1583  12
  21  -5   2 598.872 30.0477   3
  21  -5   2 633.832 30.7128  10
  21   5   2 623.488 29.7914   6
  21   5   2 622.160 29.4596   5
  21   5   2 613.590 29.4020  11
  23  -5   2 306.347 17.0706  10
  23  -5   2 309.689 16.5185   3
  23  -5   2 293.858 16.1591  11
  23   5   2 311.154 15.3753  11
  23   5   2 320.020 15.9614   5
  23   5   2 308.747 16.1501   6
  25  -5   2 287.618 15.0655   3
  25  -5   2 293.031 15.5953  10
  25  -5   2 266.779 14.4771  11
  25   5   2 290.040 14.7160   6
  25   5   2 279.865 14.3194   5
  27  -5   2 706.159 33.5211  10
  27   5   2 691.537 32.6242   5
  27   5   2 698.052 32.8409   6
  27   5   2 696.710 32.8335   9
  29  -5   2 2.65845 1.10713  10
  29  -5   2 1.50515 1.09306   3
  29   5   2 2.97186 1.17731   6
  30  -6  -2 2.85750 0.89954   3
  30   6  -2 2.43833 0.83387   9
  28  -6  -2 410.449 19.0451   3
  28   6  -2 377.172 18.8262   5
  26  -6  -2 22.8986 3.15169  10
  26  -6  -2 18.9025 3.15510   3
  26  -6  -2 24.2259 3.32198  11
  26   6  -2 19.4517 2.24895  11
  24  -6  -2 1171.32 57.8966  10
  24  -6  -2 1224.26 57.4392  11
  24  -6  -2 1229.97 57.2199   3
  24   6  -2 1228.00 56.1216  11
  24   6  -2 1220.93 56.6568   6
  24   6  -2 1232.16 55.2712   5
  22  -6  -2 152.973 10.2277  10
  22  -6  -2 162.629 9.96713   3
  22  -6  -2 164.986 9.90037  11
  22   6  -2 166.817 9.84267   6
  22   6  -2 159.973 9.12816  11
  22   6  -2 160.511 9.54264   5
  20  -6  -2 754.782 38.0180  10
  20  -6  -2 776.068 36.1600   2
  20  -6  -2 777.183 37.6137  11
 -20  -6   2 741.066 36.0274  12
  20  -6  -2 762.097 37.6509   3
  20   6  -2 803.901 36.7716  11
  20   6  -2 790.471 37.3282   6
  20   6  -2 787.829 37.1172   5
  20   6  -2 774.174 37.2578   9
  18  -6  -2 2070.93 94.6305  11
  18  -6  -2 2014.19 95.9497   1
  18  -6  -2 1984.25 94.7800   3
  18  -6  -2 2052.94 93.5876   2
 -18  -6   2 2006.33 93.2687  12
  18  -6  -2 2004.26 95.0598  10
  18   6  -2 2024.42 94.0959   6
  18   6  -2 2129.30 93.6066   5
  18   6  -2 2106.60 93.2938  11
  18   6  -2 2063.90 93.7111   9
 -16  -6   2 7.93838 1.54140  12
  16  -6  -2 4.99863 5.44204   1
  16  -6  -2 5.99090 1.81486   7
  16  -6  -2 4.30350 1.59296   2
  16  -6  -2 18.7775 3.48455  11
 -16  -6   2 8.59182 1.71259   4
  16  -6  -2 8.05481 2.55180   3
  16   6  -2 7.57999 2.64053   6
  16   6  -2 9.00031 2.21706   5
  16   6  -2 5.25468 2.04227   9
  16   6  -2 7.66058 2.21508  11
  14  -6  -2 915.887 42.6946   2
  14  -6  -2 891.558 43.4304  10
  14  -6  -2 913.902 42.8257   7
 -14  -6   2 896.473 41.9843   4
  14  -6  -2 929.610 42.9327  11
  14  -6  -2 884.360 46.3598   1
  14  -6  -2 874.131 43.3064   3
 -14  -6   2 916.947 41.8395  12
  14   6  -2 898.703 41.9159   1
  14   6  -2 908.918 42.5082   5
  14   6  -2 911.155 41.5755   1
  14   6  -2 896.665 43.6621   6
  14   6  -2 897.765 42.6190   9
  12  -6  -2 207.521 11.6554  11
 -12  -6   2 212.736 10.9768  12
  12  -6  -2 194.714 11.7515  10
  12  -6  -2 214.119 15.6078   1
  12  -6  -2 212.517 11.5963   7
  12  -6  -2 198.931 10.8491   4
 -12  -6   2 215.745 10.9603   4
  12  -6  -2 212.767 11.6563   2
  12  -6  -2 191.458 11.7619   3
  12   6  -2 211.810 11.9914   6
  12   6  -2 212.759 11.6546   9
  12   6  -2 213.811 11.6576   5
  12   6  -2 200.268 15.9499   1
  10  -6  -2 381.112 19.6091   2
  10  -6  -2 377.547 23.1104   1
 -10  -6   2 379.037 18.6448   4
  10  -6  -2 380.760 18.8702   4
  10  -6  -2 408.312 19.3841  11
  10   6  -2 381.264 19.9931   9
   8  -6  -2 1052.72 46.8107   4
   8  -6  -2 1067.92 47.3614  11
   8  -6  -2 974.847 51.4131   1
  -8  -6   2 1030.17 48.0313   4
   8  -6  -2 965.723 47.9556   2
   6  -6  -2 1009.46 44.5923   4
   6  -6  -2 950.502 44.2527  12
  -6  -6   2 923.893 44.2951   4
   6  -6  -2 951.903 48.6720   1
   4  -6  -2 3181.75 147.734   1
   2  -6  -2 203.190 16.6852   1
  -2  -6   2 186.502 17.6262   1
  -2  -6   2 204.667 10.4627  12
   2  -6  -2 207.569 10.6047   4
  -2  -6   2 198.660 10.5471   4
   2  -6  -2 202.699 10.3527  12
   0  -6  -2 4196.04 190.805   1
   0  -6   2 4114.79 191.450   1
   2  -6   2 844.870 38.0576   4
   2  -6   2 767.835 41.9406   1
   2  -6   2 833.073 37.7936  12
  -2  -6  -2 797.140 43.9187   1
   6  -6   2 1289.12 58.3605   4
   6  -6   2 1266.03 62.8943   1
   6  -6   2 1278.31 58.7619  12
  -8  -6  -2 9.28239 1.70601   4
   8  -6   2 9.90249 1.73511   4
   8  -6   2 9.59310 2.08568  11
  -8  -6  -2 7.00404 1.42772  12
   8  -6   2 9.24942 6.81158   1
   8   6   2 12.4102 2.79501   6
  10  -6   2 548.964 26.1904   4
  10  -6   2 524.997 26.7980   2
  10  -6   2 568.948 31.1881   1
  10  -6   2 578.562 26.8457  11
 -10  -6  -2 562.011 26.3753  12
  10  -6   2 547.352 26.4501   7
  10   6   2 537.213 26.9404   9
  10   6   2 546.551 27.4357   6
 -12  -6  -2 201.709 10.3393  12
 -12  -6  -2 206.427 10.6139   4
  12  -6   2 189.954 15.9578   1
  12  -6   2 209.425 11.0928  11
  12  -6   2 183.708 11.0665   3
  12  -6   2 193.112 10.9580   2
  12  -6   2 191.290 11.1446  10
  12  -6   2 191.505 10.7083   7
  12   6   2 184.145 11.2224   6
  12   6   2 197.539 10.9699   9
  12   6   2 205.785 15.7157   1
 -14  -6  -2 742.032 33.9915  12
  14  -6   2 741.887 35.1914  11
  14  -6   2 705.783 35.3469  10
  14  -6   2 799.355 35.4489   2
 -14  -6  -2 747.416 34.2817   4
  14  -6   2 679.045 34.7931   7
  14  -6   2 683.427 35.0822   3
  14  -6   2 731.984 38.4718   1
  16  -6   2 262.540 14.1126   3
  16  -6   2 253.066 14.4269  10
  16  -6   2 229.572 13.7952   7
  16  -6   2 245.438 13.9856  11
 -16  -6  -2 253.962 13.2325  12
  16  -6   2 265.366 13.5994   2
 -16  -6  -2 243.417 13.2993   4
  16  -6   2 269.470 17.8338   1
  16   6   2 258.025 14.0696   9
  16   6   2 269.215 13.6474  11
  16   6   2 273.228 14.0007   5
  16   6   2 278.890 14.4099   6
  18  -6   2 450.070 23.6313   3
 -18  -6  -2 469.805 22.4462  12
  18  -6   2 451.418 23.9939  10
  18  -6   2 473.050 23.4800  11
  18  -6   2 466.087 22.5850   2
  18   6   2 475.218 23.2305   5
  18   6   2 468.306 23.3956   9
  18   6   2 463.244 22.9161  11
  18   6   2 466.905 23.4730   6
  22  -6   2 126.890 8.32326   3
  22  -6   2 122.300 7.82321  11
  22  -6   2 130.430 8.71949  10
  22   6   2 131.349 8.36727   6
  22   6   2 132.978 7.97154   5
  22   6   2 118.308 7.35801  11
  24  -6   2 1113.32 53.6519  10
  24  -6   2 1087.52 53.1812   3
  24   6   2 1166.89 52.4882   6
  24   6   2 1161.83 52.2889   5
  26  -6   2 62.9664 4.43560   3
  26  -6   2 46.9825 4.25522  10
  26   6   2 65.6052 4.37460   9
  26   6   2 48.8814 3.66367   5
  26   6   2 61.1922 4.19524   6
  28  -6   2 315.985 15.6826   3
  28   6   2 295.360 14.9802   5
  28   6   2 340.342 15.1011   6
  28   6   2 319.689 15.8129   9
  27   7  -2 138.199 7.31213   5
  25  -7  -2 516.487 25.1822  10
  25  -7  -2 485.213 24.9491   3
  25   7  -2 518.052 24.1058  11
  25   7  -2 539.959 24.2886   5
  23  -7  -2 23.1664 3.07206  11
  23  -7  -2 25.6864 3.14576   3
  23  -7  -2 21.8690 3.43049  10
  23   7  -2 22.2246 2.76672   5
  23   7  -2 18.8422 2.50721  11
  21  -7  -2 489.902 22.2806   2
  21  -7  -2 454.639 23.7271  10
  21  -7  -2 461.924 23.6402   3
  21  -7  -2 483.973 23.7603  11
  21   7  -2 473.578 22.7181  11
  21   7  -2 457.308 23.0396   5
 -19  -7   2 249.337 14.1226  13
  19  -7  -2 293.896 15.7681   3
  19  -7  -2 288.178 15.9301  10
 -17  -7   2 575.020 28.6592   4
  17  -7  -2 562.452 29.8011   7
  17  -7  -2 597.604 29.8522   3
 -17  -7   2 566.151 28.7265  13
  17  -7  -2 618.171 29.1442   2
  17  -7  -2 615.843 29.9881  11
  17  -7  -2 581.485 29.7488  10
 -17  -7   2 622.039 28.7841  12
  17   7  -2 608.204 29.6681   6
  17   7  -2 618.341 29.6212   9
  17   7  -2 618.192 29.1065  11
  17   7  -2 634.660 29.3949   5
  15  -7  -2 654.172 30.6201  11
  15  -7  -2 642.229 30.2939   2
  15  -7  -2 596.204 30.3111   3
 -15  -7   2 580.658 29.5490  13
  15  -7  -2 620.714 34.6564   1
  15  -7  -2 589.266 30.1617  10
 -15  -7   2 626.444 29.7784   4
  15  -7  -2 597.902 30.4275   7
  15   7  -2 650.386 30.2512   5
  15   7  -2 636.125 30.5473   6
  15   7  -2 609.474 30.2439   9
  13  -7  -2 265.196 14.7799   7
  13  -7  -2 266.466 14.7060  10
  13  -7  -2 281.878 14.9619  11
 -13  -7   2 281.188 14.1602  12
  13  -7  -2 245.943 19.8661   1
 -13  -7   2 258.229 14.4077  13
 -13  -7   2 254.745 14.3668   8
  13  -7  -2 283.664 15.2880   3
  13  -7  -2 281.858 15.0928   2
 -13  -7   2 289.160 14.4244   4
  13   7  -2 276.749 15.1737   6
  13   7  -2 295.381 14.7397   5
  13   7  -2 278.051 15.5137   9
  11  -7  -2 542.757 27.1971   8
 -11  -7   2 526.803 27.5759  13
 -11  -7   2 584.577 27.6184  12
  11  -7  -2 596.752 28.1435  11
 -11  -7   2 551.124 27.7013   8
  11  -7  -2 519.978 27.6924   3
  11  -7  -2 556.726 27.4460   4
  11  -7  -2 560.854 33.2692   1
  11  -7  -2 591.908 28.3649   2
 -11  -7   2 598.415 27.8995   4
  11  -7  -2 578.742 28.0644   7
  11   7  -2 610.257 28.1006   5
  11   7  -2 604.247 28.6466   6
  11   7  -2 578.891 28.1581   9
  -9  -7   2 8.24740 1.80087  12
  -9  -7   2 4.14264 1.81683   8
   9  -7  -2 9.04804 2.11089   3
  -9  -7   2 7.44521 2.17544  13
   9  -7  -2 4.57486 1.87307  11
  -9  -7   2 12.0213 2.12266   4
   9  -7  -2 5.96355 7.97224   1
   9  -7  -2 7.62924 2.11950   2
   9  -7  -2 6.97321 2.04862   8
   9  -7  -2 4.71666 1.58315   4
   9   7  -2 14.8897 3.01803   6
   9   7  -2 6.01459 2.14900   9
   7  -7  -2 1832.31 89.9901   1
   7  -7  -2 1843.86 84.8807   8
  -7  -7   2 1793.07 85.3533  13
  -7  -7   2 1802.23 85.4686   8
   7  -7  -2 1881.28 85.4229   2
   7  -7  -2 2013.53 83.5127  11
   7   7  -2 1773.16 85.5475   9
   7   7  -2 1868.93 86.3014   6
   5  -7  -2 971.118 47.2654   2
  -5  -7   2 913.757 47.5018  13
   5  -7  -2 1056.38 45.8247   4
   5  -7  -2 998.805 52.6628   1
  -5  -7   2 1014.75 45.6381   4
   5  -7  -2 1002.28 45.4112  12
   5  -7  -2 997.759 47.0106   8
   5  -7  -2 998.123 46.3739  13
   5   7  -2 965.034 47.7975   6
   3  -7  -2 2337.43 108.135   2
   3  -7  -2 2525.20 113.275   1
   3  -7  -2 2231.55 108.281   8
   1  -7  -2 1886.67 92.5530   1
  -1  -7   2 1864.08 93.8478   1
   1  -7  -2 1937.37 85.5474  12
  -1  -7  -2 24.0401 2.67828  12
   1  -7   2 9.40523 10.7745   1
  -1  -7  -2 18.7091 2.98847   4
   1  -7   2 21.5773 2.73736   4
  -1  -7  -2 53.9076 15.0016   1
   1  -7   2 18.4266 3.12845   2
   1  -7   2 21.9856 2.57900  12
   3  -7   2 1664.36 73.4199  12
   3  -7   2 1609.77 79.8388   1
   3  -7   2 1574.15 74.8895   8
   5  -7   2 80.4738 5.39350   4
  -5  -7  -2 77.3586 5.45083   4
   5  -7   2 85.0121 5.32107  12
  -5  -7  -2 87.1493 5.25968  12
   5  -7   2 61.2420 11.3923   1
   5  -7   2 76.8934 5.60146   8
   5  -7   2 77.1101 4.83987  13
  -5  -7  -2 71.6591 5.88148   8
   5  -7   2 86.7225 5.99116   2
  -5  -7  -2 74.7852 5.64717  13
   5   7   2 79.3978 6.69383   6
   7  -7   2 995.198 46.9677   2
  -7  -7  -2 1020.16 46.1512   4
  -7  -7  -2 941.053 46.6483   8
  -7  -7  -2 1034.32 45.2051  12
  -7  -7  -2 947.671 46.6362  13
   7  -7   2 992.054 51.8384   1
   7  -7   2 961.646 46.4381   8
   7  -7   2 1031.07 46.4229   4
   7   7   2 1008.64 47.3115   9
   7   7   2 968.956 47.3912   6
   9  -7   2 110.624 6.90914   8
  -9  -7  -2 107.521 6.90524   8
  -9  -7  -2 104.155 6.95690   4
  -9  -7  -2 115.909 6.70325  12
  -9  -7  -2 100.467 7.04589  13
   9  -7   2 114.720 7.53928   2
   9  -7   2 107.370 6.86124   4
   9   7   2 109.400 7.13166   9
   9   7   2 118.704 7.97830   6
  11  -7   2 646.024 32.1205   4
  11  -7   2 738.107 32.8281  11
  11  -7   2 611.822 32.0885   3
  11  -7   2 670.816 31.7946   8
 -11  -7  -2 624.468 32.1672   8
  11  -7   2 680.556 37.5570   1
  11  -7   2 670.371 32.4336   7
 -11  -7  -2 694.963 32.1923  12
 -11  -7  -2 703.891 31.9089   4
  11  -7   2 643.990 32.3135  10
 -11  -7  -2 620.564 32.1725  13
  11   7   2 704.866 33.3639   6
  11   7   2 720.527 32.7108   9
  13  -7   2 1127.87 55.6644   7
 -13  -7  -2 1184.66 54.9371  12
  13  -7   2 1186.66 55.7802  11
  13  -7   2 1229.01 55.5827   2
 -13  -7  -2 1196.16 54.9860   4
  13  -7   2 1146.51 60.0216   1
  13   7   2 1189.05 55.5432   6
  13   7   2 1247.21 55.2720   5
  13   7   2 1194.25 55.2751   9
  13   7   2 1134.34 56.9090   1
 -15  -7  -2 43.5741 3.95378   4
  15  -7   2 45.9485 4.32760   2
  15  -7   2 48.8377 4.39286   3
 -15  -7  -2 42.3594 4.26975  13
  15  -7   2 48.1610 4.54961  11
  15  -7   2 44.1475 4.45755  10
  15  -7   2 58.3820 10.5204   1
 -15  -7  -2 46.7945 3.92315  12
  15   7   2 46.7862 4.57488   9
  15   7   2 46.5452 4.48541   5
  15   7   2 42.2689 4.30708  11
  15   7   2 41.8233 4.82580   6
  17  -7   2 1376.04 67.4088  10
 -17  -7  -2 1385.28 66.0923  12
  17  -7   2 1523.64 66.2789   2
  17  -7   2 1459.11 66.6368  11
  17  -7   2 1378.22 67.1699   3
 -17  -7  -2 1326.84 65.9994  13
  17   7   2 1466.59 66.4761   6
  17   7   2 1464.47 66.1928   5
  17   7   2 1475.72 65.7928  11
  17   7   2 1463.75 66.3807   9
  19  -7   2 19.9782 2.35564   2
 -19  -7  -2 12.2226 2.01632  12
  19  -7   2 12.2116 2.57949  10
  19  -7   2 16.2220 2.71771   3
 -19  -7  -2 12.0237 2.39960  13
  19   7   2 10.7514 2.81736   6
  19   7   2 12.0416 2.69187   9
  19   7   2 12.5236 2.55328   5
  19   7   2 16.0035 2.32729  11
  21  -7   2 373.245 19.6928   3
  21  -7   2 366.877 19.9647  10
  21   7   2 380.553 18.4410  11
  21   7   2 395.722 19.1197   5
  21   7   2 399.393 19.4127   6
  23  -7   2 408.100 21.3728  10
  23  -7   2 393.823 21.0165   3
  23   7   2 412.776 20.0990  11
  23   7   2 454.274 20.5478   5
  23   7   2 449.134 20.7356   6
  25  -7   2 79.0367 5.46547  10
  25  -7   2 83.6333 5.22911   3
  25   7   2 91.2887 5.42839   6
  25   7   2 89.8697 5.28350   5
  27  -7   2 302.066 15.8822  10
  27   7   2 340.811 17.3625   9
  27   7   2 350.223 15.5420   5
 -24  -8   2 113.671 6.42891  13
  24   8  -2 124.527 6.83790   5
  22  -8  -2 160.972 9.49675   3
  22   8  -2 178.732 9.37106   5
  22   8  -2 172.627 8.97414  11
  20  -8  -2 74.3943 4.67853   2
  20  -8  -2 73.3966 5.33049   3
  20   8  -2 68.3820 5.21447   5
  20   8  -2 75.9911 5.05172  11
 -18  -8   2 411.901 20.4817  13
  18  -8  -2 429.373 20.9461   2
  18  -8  -2 402.138 25.1735   1
  18  -8  -2 410.274 21.1736   3
  18   8  -2 454.707 21.3459   9
  18   8  -2 419.421 20.7435  11
  18   8  -2 416.049 20.9972   5
  16  -8  -2 38.4264 9.97500   1
  16  -8  -2 24.8838 5.49401   7
 -16  -8   2 36.3456 3.39105  12
 -16  -8   2 35.3441 4.18637   8
  14  -8  -2 1579.51 70.4568  11
 -14  -8   2 1495.38 69.3785  13
  14  -8  -2 1445.68 70.3530   3
  14  -8  -2 1522.07 70.8291   2
 -14  -8   2 1454.09 69.2958   8
 -14  -8   2 1494.39 69.7501   4
  14  -8  -2 1480.94 71.0714   7
 -14  -8   2 1471.06 69.5050  12
  14   8  -2 1538.77 69.9641   9
  14   8  -2 1560.91 69.8657   5
  14   8  -2 1561.80 70.3919   6
  12  -8  -2 143.653 16.8792   1
 -12  -8   2 148.424 8.67780   8
 -12  -8   2 153.961 9.15693   4
 -12  -8   2 142.726 8.76053  13
  12  -8  -2 138.831 8.79373   3
  12  -8  -2 151.076 9.74917   2
 -12  -8   2 143.432 8.62369  12
  12  -8  -2 141.211 8.24867   8
  12   8  -2 143.551 9.64184   6
  12   8  -2 152.746 9.18379   5
  12   8  -2 146.941 9.12251   9
 -10  -8   2 1011.75 49.2159  13
  10  -8  -2 986.937 49.2415   4
  10  -8  -2 1051.42 56.5747   1
  10  -8  -2 1072.16 49.6791   2
 -10  -8   2 1063.88 48.5615  12
 -10  -8   2 1040.85 49.5452   4
  10  -8  -2 1046.88 49.0531   8
 -10  -8   2 1025.67 49.3222   8
  10   8  -2 1088.74 48.7597   5
  10   8  -2 1007.33 49.4784   9
  10   8  -2 1107.46 49.5696   6
   8  -8  -2 813.504 38.8228   4
   8  -8  -2 786.617 46.5971   1
  -8  -8   2 828.606 38.4636  12
  -8  -8   2 832.513 38.5755   4
   8  -8  -2 833.029 39.1680   2
   8   8  -2 761.616 38.9195   9
   6  -8  -2 578.558 27.8223   8
   6  -8  -2 557.271 26.9408  13
  -6  -8   2 566.885 28.2631   8
  -6  -8   2 584.306 27.4150  12
   6  -8  -2 573.742 27.5784   4
   6  -8  -2 573.138 28.2987   2
  -6  -8   2 583.890 27.6520   4
  -6  -8   2 571.673 28.2137  13
   6   8  -2 576.642 28.5828   6
   6   8  -2 533.290 28.3983   9
  -4  -8   2 1181.60 52.6531  12
  -4  -8   2 1114.41 54.6194   2
   4  -8  -2 1129.44 53.3711  13
   4  -8  -2 1143.70 53.8215  12
  -4  -8   2 1174.96 53.5141   4
  -4  -8   2 1157.49 54.2735  13
  -4  -8   2 1134.91 54.3444   8
   4  -8  -2 1147.24 54.3880   8
   4  -8  -2 1133.27 62.6323   1
   4  -8  -2 1147.28 54.7616   2
   4  -8  -2 1168.45 52.9609   4
   4   8  -2 1170.01 54.3199   6
  -2  -8   2 74.4066 5.55929  13
   2  -8  -2 77.0689 5.76864   8
   2  -8  -2 76.1147 5.97439   2
  -2  -8   2 78.5571 5.28803  12
  -2  -8   2 73.5980 5.68252   8
   2  -8  -2 71.1284 5.31255  13
  -2  -8   2 75.4848 5.85554   2
  -2  -8   2 78.3227 5.64015   4
   2  -8  -2 57.8920 17.5908   1
   2  -8  -2 81.5279 5.58278   4
   2   8  -2 73.2351 6.52950   6
   0  -8   2 741.849 34.9701  12
   0  -8   2 733.887 36.0140   2
   0  -8  -2 743.275 34.4492  12
   0  -8  -2 742.561 35.5426   2
   0  -8  -2 746.671 34.7919   4
   0  -8   2 710.786 35.3294  13
   0  -8  -2 745.935 35.9097   8
   0  -8   2 736.365 35.8027   8
   0  -8  -2 721.752 35.3659  13
   0  -8   2 741.771 35.2656   4
  -2  -8  -2 261.513 14.1286  13
   2  -8   2 270.169 14.0345   4
  -2  -8  -2 277.817 13.7427  12
  -2  -8  -2 254.221 14.3090   8
   2  -8   2 262.747 32.7820   1
  -2  -8  -2 264.306 14.3051   4
   2  -8   2 249.853 13.6886  13
   2  -8   2 273.428 14.1789   8
   2  -8   2 263.592 14.0360  12
   2  -8   2 263.887 14.5444   2
  -2  -8  -2 263.379 14.5673   2
  -4  -8  -2 273.362 14.3695  13
  -4  -8  -2 270.504 14.3772  12
   4  -8   2 272.408 14.9216   2
   4  -8   2 268.584 14.2945  12
  -4  -8  -2 265.114 14.6357   8
   4  -8   2 265.358 30.1461   1
   4  -8   2 271.846 14.6349   8
  -4  -8  -2 282.731 14.4274   4
   4  -8   2 265.347 13.7583  13
   4  -8   2 285.610 14.3800   4
   4   8   2 267.278 14.9713   6
  -6  -8  -2 435.265 20.8367  12
   6  -8   2 428.002 20.9673   4
  -6  -8  -2 422.992 21.1306   4
  -6  -8  -2 358.591 21.0387   8
   6  -8   2 437.802 30.0257   1
   6   8   2 426.786 21.6371   6
   6   8   2 401.977 20.9285   9
  -8  -8  -2 352.212 18.4131  13
  -8  -8  -2 357.508 18.4197   4
  -8  -8  -2 351.198 18.2724  12
  -8  -8  -2 368.899 19.1606   8
   8  -8   2 347.863 19.1134   2
   8  -8   2 354.209 27.5273   1
   8  -8   2 366.961 18.4381   4
   8  -8   2 378.149 18.8430   8
  10  -8   2 2129.42 98.3683   8
  10  -8   2 2175.19 105.445   1
 -10  -8  -2 2143.90 98.6934  13
 -10  -8  -2 2150.21 99.1029   4
  10  -8   2 2241.33 99.5762   2
 -10  -8  -2 2129.15 98.7012   8
  10  -8   2 2067.10 98.9795   7
  10   8   2 2161.88 98.9393   9
  10   8   2 2209.10 99.4949   6
 -12  -8  -2 45.2514 4.30782   4
 -12  -8  -2 47.1784 4.15932   8
  12  -8   2 43.5762 4.51757   7
  12  -8   2 33.6629 11.9248   1
 -12  -8  -2 48.6437 4.47399  13
 -12  -8  -2 45.3371 4.06026  12
  12  -8   2 45.1711 5.03990   2
  12   8   2 44.1247 4.49155   5
  12   8   2 45.6510 4.61295   9
 -14  -8  -2 1028.42 48.6892  12
 -14  -8  -2 1056.44 49.0561   4
  14  -8   2 1056.14 49.6594   2
 -14  -8  -2 1003.08 48.4455   8
  14  -8   2 989.236 54.6270   1
 -14  -8  -2 1029.30 48.5561  13
  14   8   2 1081.79 48.8106   5
  14   8   2 1058.32 48.8434   9
 -16  -8  -2 367.820 18.2945  13
 -16  -8  -2 337.039 18.3907  12
 -16  -8  -2 354.080 18.1022   8
  16  -8   2 384.028 18.5285   2
  16  -8   2 329.547 18.4237  10
  16  -8   2 352.092 18.4495   3
  16   8   2 374.839 18.4751   5
  16   8   2 377.201 18.0925  11
  16   8   2 386.246 18.8592   6
 -18  -8  -2 222.168 11.4431  13
  18  -8   2 221.142 11.4453   2
  18  -8   2 213.531 11.8957   3
  18  -8   2 200.110 11.9090  10
  18   8   2 219.468 12.0619   6
  18   8   2 208.981 11.5208  11
  18   8   2 225.181 11.8279   5
 -20  -8  -2 385.331 18.5609  13
  20  -8   2 369.651 18.9200   3
  20  -8   2 371.953 19.4012  10
  20   8   2 391.569 19.2148   6
  20   8   2 379.729 18.8152  11
  20   8   2 396.034 19.0125   5
  22  -8   2 2.12834 1.63116  10
  22   8   2 0.20088 1.55627   6
  22   8   2 3.04409 1.11561   5
  24   8   2 131.994 7.59812   5
  24   8   2 157.787 7.97104   6
  26   8   2 14.9662 1.63073   9
  26   8   2 14.0729 1.65468   6
  26   8   2 13.1507 1.46790   5
  25   9  -2 174.947 8.64911   5
 -23  -9   2 21.1648 1.96652  13
  23   9  -2 17.9308 1.90338   5
  23   9  -2 19.6739 1.75069  11
  21   9  -2 455.694 21.7460   5
  21   9  -2 450.184 21.6007  11
  19   9  -2 5.03216 1.62227   5
  17  -9  -2 455.751 22.1401   2
 -17  -9   2 423.650 21.4768  13
  17   9  -2 427.843 21.8221   9
  17   9  -2 462.936 21.9731   5
  17   9  -2 450.272 21.6719  11
 -15  -9   2 862.839 40.9814   8
 -15  -9   2 878.282 40.8374  13
  15  -9  -2 877.231 41.2237   2
  15   9  -2 844.419 41.3945   9
  15   9  -2 858.526 41.3663   5
  15   9  -2 884.671 40.3262  11
  13  -9  -2 389.392 31.1838   1
 -13  -9   2 418.223 19.9888  13
 -13  -9   2 340.547 21.0882   4
 -13  -9   2 414.905 19.9935   8
  13  -9  -2 431.931 21.9927   2
  13   9  -2 412.795 20.3187   9
  13   9  -2 386.780 21.5213   1
  13   9  -2 399.682 20.3740   5
 -11  -9   2 1309.28 58.0148  13
 -11  -9   2 1235.60 58.4668  12
  11  -9  -2 1199.23 67.8223   1
 -11  -9   2 1218.42 58.6433   4
  11  -9  -2 1317.58 59.2293   2
  11  -9  -2 1223.25 59.6711   7
 -11  -9   2 1260.45 58.3148   8
  11  -9  -2 1266.20 58.3820   8
  11   9  -2 1241.08 58.3106   5
  11   9  -2 1255.63 58.9678   9
   9  -9  -2 16.8251 2.86337   8
   9  -9  -2 11.2559 2.54365   4
  -9  -9   2 20.3477 3.15039  13
  -9  -9   2 15.3599 2.61868  12
  -9  -9   2 14.9567 2.81369   4
  -9  -9   2 18.1140 2.81004   8
   9  -9  -2 16.5567 3.40803   2
   9   9  -2 18.0024 3.23659   9
   9   9  -2 15.4236 2.77178   5
   7  -9  -2 354.329 19.3906   4
   7  -9  -2 389.378 20.0117   2
  -7  -9   2 389.095 19.2040  13
   7  -9  -2 378.055 19.3856   8
  -7  -9   2 376.473 19.1965  12
  -7  -9   2 376.934 19.1151   8
   7  -9  -2 300.646 35.1021   1
  -7  -9   2 361.394 19.4465   4
   7   9  -2 377.485 19.8625   6
   7   9  -2 380.045 19.0348   5
   5  -9  -2 64.9294 5.63624   8
   5  -9  -2 65.2483 22.3263   1
  -5  -9   2 60.7731 5.00995   8
  -5  -9   2 55.9149 5.00509   4
   5  -9  -2 63.7782 4.19032  13
  -5  -9   2 60.8926 5.07005  13
   5  -9  -2 51.8018 5.46397   2
   5   9  -2 51.1874 5.22375   6
  -3  -9   2 745.098 33.6703  13
   3  -9  -2 734.886 34.1471   8
  -3  -9   2 675.962 34.0528  12
  -3  -9   2 699.553 34.0977   2
   3  -9  -2 704.228 33.2668  13
   3  -9  -2 695.179 34.7321   2
   3  -9  -2 665.262 34.3261   4
  -3  -9   2 700.942 33.7537   8
   3   9  -2 698.548 34.3301   6
   1  -9  -2 348.221 17.4887  13
   1  -9  -2 331.919 18.0034  12
  -1  -9   2 339.954 17.6588  13
  -1  -9   2 333.896 18.3976   4
  -1  -9   2 363.523 18.2226   8
  -1  -9   2 343.217 18.2484   2
   1  -9  -2 348.906 18.5494   2
   1  -9  -2 374.193 18.4705   8
  -1  -9   2 335.952 18.0437  12
   1  -9  -2 350.229 18.2850   4
   1  -9   2 313.837 16.4802  13
   1  -9   2 343.127 17.2767   8
  -1  -9  -2 331.361 17.2243   8
   1  -9   2 329.784 17.3262   4
  -1  -9  -2 310.247 17.2537   4
  -1  -9  -2 329.765 16.6844  13
  -1  -9  -2 321.437 16.9464  12
  -1  -9  -2 319.625 17.5560   2
   1  -9   2 317.617 17.4197   2
   3  -9   2 608.197 50.5662   1
  -3  -9  -2 706.209 34.4593  12
  -3  -9  -2 700.499 34.8949   2
   3  -9   2 709.486 35.0095   2
  -3  -9  -2 734.642 34.0346  13
   3  -9   2 725.975 34.3725   8
  -3  -9  -2 734.935 34.3367   8
   3  -9   2 710.076 33.6031  13
  -5  -9  -2 13.4455 2.93063   8
  -5  -9  -2 3.28174 1.94662   4
   5  -9   2 2.36640 1.30262  13
  -5  -9  -2 4.21173 1.69894  12
   5  -9   2 0.99154 1.84681   2
   5  -9   2 -11.425 21.6620   1
  -5  -9  -2 4.31125 2.34911  13
   5  -9   2 3.70518 2.06445   4
   5  -9   2 1.94274 1.85292   8
   5   9   2 4.21570 2.49373   6
  -7  -9  -2 2239.07 104.975   4
   7  -9   2 2284.32 114.500   1
   7  -9   2 2295.52 105.993   2
  -7  -9  -2 2380.36 103.975  13
  -7  -9  -2 2239.27 104.668  12
   7  -9   2 2367.57 104.258   8
  -7  -9  -2 2350.95 104.848   8
   7   9   2 2136.11 104.449   9
   7   9   2 2262.38 104.928   6
  -9  -9  -2 471.122 22.5873  13
   9  -9   2 474.029 23.3669   2
   9  -9   2 398.563 22.8130   7
  -9  -9  -2 452.336 22.5328   8
   9  -9   2 464.743 22.4327   8
   9  -9   2 449.907 35.5719   1
  -9  -9  -2 443.436 22.5158  12
  -9  -9  -2 453.357 22.9801   4
   9   9   2 457.449 22.9770   6
   9   9   2 434.067 22.4982   9
 -11  -9  -2 651.615 31.6665  12
  11  -9   2 642.925 42.3965   1
 -11  -9  -2 679.063 32.1662   4
  11  -9   2 642.000 33.4682   2
  13  -9   2 805.252 49.3662   1
  13  -9   2 912.743 41.8818   2
 -13  -9  -2 909.548 41.5684  13
 -13  -9  -2 828.419 41.5801  12
  13   9   2 837.410 40.7990   1
  13   9   2 928.836 41.1894   5
  13   9   2 895.409 41.7520   9
 -15  -9  -2 23.3287 3.17428  13
  15  -9   2 22.4873 3.25189   2
  15   9   2 25.4378 3.14804   5
  15   9   2 21.2538 3.45455   6
  15   9   2 25.6480 3.19103  11
  17  -9   2 349.946 17.6608   2
 -17  -9  -2 346.669 17.3686  13
  17   9   2 349.958 17.2857  11
  17   9   2 360.927 17.7351   5
  19  -9   2 2.59790 1.10384   2
  19   9   2 2.09384 1.25705  11
  21   9   2 195.675 10.1647   6
  21   9   2 187.634 10.0178   5
  23   9   2 20.8624 2.04855   6
  23   9   2 31.5426 3.27416   5
  22  10  -2 218.845 11.4888   5
  22  10  -2 244.767 11.1462   6
  20  10  -2 261.859 13.0042   5
  18 -10  -2 513.309 24.3464   2
  18  10  -2 503.062 24.3626   5
  18  10  -2 515.070 23.9045  11
  16 -10  -2 20.4921 2.61779   2
  14 -10  -2 550.463 27.3055   2
  14  10  -2 554.719 26.4548  11
  14  10  -2 552.898 26.5477   5
  12 -10  -2 261.717 14.4249   2
  12  10  -2 259.980 13.6740   9
  12  10  -2 262.277 17.5987   1
  12  10  -2 257.916 13.7152   5
  10 -10  -2 825.718 38.9206   2
 -10 -10   2 820.758 37.8025   8
  10 -10  -2 731.696 54.5980   1
  10 -10  -2 815.894 38.2464   8
  10  10  -2 806.185 39.0432   6
  10  10  -2 809.614 38.4606   5
  -8 -10   2 212.962 12.7238  12
  -8 -10   2 237.528 12.3998  13
  -8 -10   2 219.493 13.0374   4
   8 -10  -2 175.624 31.3520   1
   8 -10  -2 226.605 12.2967   8
  -8 -10   2 238.018 12.4821   8
   8 -10  -2 229.050 13.1240   2
   8  10  -2 223.371 12.1037   5
   8  10  -2 220.794 12.5398   6
   6 -10  -2 125.217 34.2951   1
   6  10  -2 216.515 11.7774   6
   6  10  -2 207.179 11.4524   5
  -4 -10   2 544.670 25.8389   8
  -4 -10   2 503.687 26.4656  12
  -4 -10   2 475.300 25.3932   4
  -4 -10   2 554.153 25.5756  13
   4 -10  -2 458.139 25.8531   8
   4 -10  -2 479.548 25.4225   4
   2 -10  -2 17.5386 3.12978   4
  -2 -10   2 21.6420 3.28652   4
   2 -10  -2 17.0875 3.86427   2
  -2 -10   2 16.2986 2.93031  12
  -2 -10   2 18.9468 2.96850  13
  -2 -10   2 18.7285 3.05470   8
   2 -10  -2 14.6752 2.96289   8
   0 -10   2 1124.42 51.7222  13
   0 -10   2 1099.15 53.3102   2
   0 -10  -2 1100.60 53.4125   4
   0 -10   2 1111.12 52.9111   4
   0 -10  -2 1157.27 52.7834   8
   2 -10   2 413.793 19.9727   8
  -2 -10  -2 368.349 20.0829   4
   2 -10   2 397.517 20.9871   2
  -2 -10  -2 343.616 19.6024  12
  -2 -10  -2 390.595 19.9454   8
   2 -10   2 378.916 19.0402  13
   6 -10   2 660.078 32.0221   2
  -6 -10  -2 634.600 31.9654  12
  -6 -10  -2 670.975 31.4584   8
   6 -10   2 594.679 47.7349   1
   6 -10   2 690.740 31.5161   8
   6  10   2 610.606 31.1032   6
   8 -10   2 108.645 6.57635   8
   8 -10   2 89.2398 6.99564   2
  -8 -10  -2 96.9603 7.95679   4
   8  10   2 88.7675 6.66253   6
   8  10   2 85.6985 6.39789   5
  10 -10   2 594.614 28.5347   8
  10 -10   2 632.124 30.0366   2
  10  10   2 596.816 28.8974   9
  10  10   2 610.553 29.3388   6
  10  10   2 582.534 29.0335   5
  12 -10   2 0.59182 1.75744   2
  12  10   2 3.07427 1.64383   9
  12  10   2 11.1143 2.61268   6
  12  10   2 4.29124 1.67680   5
  14 -10   2 413.851 20.4829   2
  14  10   2 406.609 20.3364   5
  16 -10   2 151.856 8.55694   2
  16  10   2 134.303 8.00656   6
  16  10   2 135.951 7.52679  11
  18 -10   2 131.618 6.81076   2
  18  10   2 131.240 7.23348   5
  18  10   2 129.970 6.73136  11
  18  10   2 123.655 7.38120   6
  20  10   2 257.101 12.6833   6
  20  10   2 258.413 12.6955   5
  19  11  -2 27.2485 2.10353   5
  17  11  -2 147.279 7.64451   6
  17  11  -2 140.713 7.92785   5
  15  11  -2 59.9661 3.98940  11
  15  11  -2 58.8090 3.97428   5
  13  11  -2 204.050 10.1081   5
  13  11  -2 202.523 10.1640  11
  13  11  -2 174.784 10.3413   6
  11  11  -2 197.929 10.6087   5
  11  11  -2 203.511 10.8136   6
   9  11  -2 120.381 7.29990   6
  -7 -11   2 1155.89 48.9550  13
   7  11  -2 1053.63 50.7743   5
   7  11  -2 1006.12 50.2171   6
  -5 -11   2 320.273 16.1450  13
  -5 -11   2 332.238 16.6328   8
   5  11  -2 303.556 16.0126   5
  -3 -11   2 731.491 34.9721   8
  -3 -11   2 723.439 34.2918  13
  -1 -11   2 544.094 25.8245  13
   1 -11   2 134.572 8.03735   8
   1 -11   2 117.355 6.57390  13
   1 -11   2 120.320 8.09445   2
   1  11   2 126.088 7.64403   5
   3 -11   2 587.349 26.8966   8
   3 -11   2 542.977 27.3875   2
   3  11   2 529.815 26.8618   5
   5 -11   2 4.03964 1.95344   2
   5 -11   2 4.51898 1.72368   8
   5  11   2 4.57030 1.62772   5
   7 -11   2 547.022 26.1986   8
   7 -11   2 550.999 26.9811   2
   7  11   2 543.538 26.4874   5
   9 -11   2 12.4164 1.69935   8
   9 -11   2 12.4290 2.51301   2
   9  11   2 14.6310 2.40984   5
  11  11   2 180.471 10.3995   5
  13 -11   2 131.801 7.47487   2
  13  11   2 127.611 6.88796  11
  13  11   2 116.302 6.92102   5
  13  11   2 122.728 6.87303   6
  15 -11   2 11.0752 1.71559   2
 -15 -11  -2 10.6006 1.50399   8
  15  11   2 13.7167 1.91858  11
  15  11   2 12.1958 1.69087   5
  17 -11   2 877.984 39.8993   2
  14  12  -2 179.365 8.85541  11
  12  12  -2 12.9616 1.70899  11
  10  12  -2 237.491 11.4658  11
  10  12  -2 224.634 11.4786   5
   8  12  -2 319.340 15.3862   5
  -4 -12   2 629.518 29.2271  13
  -2 -12   2 5.02960 1.16075  13
   2 -12   2 323.346 16.2496   8
   4 -12   2 342.169 16.0300   8
   4  12   2 313.063 16.6709   5
   6 -12   2 226.951 10.9458   8
   6  12   2 212.810 11.2067   5
   8  12   2 33.6501 3.03633   5
  10  12   2 168.150 8.68541  11
  12 -12   2 1.71670 0.98077   2
  12  12   2 2.37468 1.00039  11
  12  12   2 1.88577 1.00383   5
  14 -12   2 380.848 18.1454   2
 -14 -12  -2 396.472 18.1030  13
   7  13  -2 306.094 14.6276  11
   3 -13   2 520.630 24.0178   8
  32   0  -3 6.04537 1.38261  10
  32   0  -3 8.11127 1.42825   3
  30   0  -3 0.33810 1.44034  11
  28   0  -3 14.1176 2.08493   5
  28   0  -3 14.7361 2.43436  11
  28   0  -3 13.0610 2.84523  10
  28   0  -3 17.5807 2.73081   3
  26   0  -3 2.88390 1.71804   6
  26   0  -3 2.87925 1.99375   5
  24   0  -3 15.9374 2.76996  11
  24   0  -3 14.5651 2.83200   3
  24   0  -3 9.23753 2.27854   5
  24   0  -3 11.1975 2.60253   9
  24   0  -3 11.4571 2.28374   6
  24   0  -3 19.1066 3.42540  10
  24   0  -3 11.1507 3.11992   7
  22   0  -3 14.4214 2.73718   6
  22   0  -3 11.9801 2.67389   5
  22   0  -3 11.5304 2.57996   7
  22   0  -3 11.0819 2.65684   3
  22   0  -3 8.84262 2.50196   9
  22   0  -3 12.3095 3.30211  10
  20   0  -3 1.66229 2.15917  10
  20   0  -3 2.40066 1.71426   3
  20   0  -3 3.67720 1.73047   5
  20   0  -3 2.33416 1.79973   7
  20   0  -3 3.85922 1.88615   9
  20   0  -3 2.68539 2.12375   6
  20   0  -3 2.27183 1.69964  11
 -18   0   3 6.45239 0.93899  12
  18   0  -3 10.0743 2.16302  11
  18   0  -3 8.68116 2.14363   7
  18   0  -3 7.63731 2.13738   3
  16   0  -3 3.10215 1.38166   7
  14   0  -3 11.7435 1.82514   7
 -14   0   3 7.45330 0.76804  12
 -12   0   3 2.53773 0.53229   4
  12   0  -3 4.27478 1.35143   7
 -12   0   3 2.49753 0.30835  12
 -12   0   3 2.80471 0.33297  12
 -10   0   3 1.42566 0.19077  12
  10   0  -3 0.87681 0.86960   7
 -10   0   3 2.75088 0.48842   4
  -8   0   3 5.00259 0.33340  12
   8   0  -3 6.99234 1.11639   7
  -8   0   3 4.52706 0.32979  12
   8   0  -3 6.43524 1.01425   1
  -8   0   3 4.81305 0.58382   4
  -6   0   3 4.38348 0.53698   4
   6   0  -3 4.54751 1.03111   1
   6   0  -3 3.98824 0.89050   7
  -6   0   3 4.81929 0.37990  12
   4   0  -3 4.27494 0.45905   4
   4   0  -3 3.45392 1.01859   1
  -4   0   3 3.99133 0.45714  12
   4   0  -3 3.95094 0.72276   7
   2   0  -3 3.54195 0.44443   4
   2   0  -3 3.16643 0.38948  12
   2   0  -3 3.69631 0.50871   7
   2   0  -3 2.41056 1.01197   1
   0   0  -3 2.59334 0.41600   4
   0   0  -3 3.23448 1.14042   1
   0   0  -3 2.92396 0.38191  12
  -2   0  -3 1.93862 0.43515   4
  -2   0  -3 2.61454 0.34050  12
  -4   0  -3 4.53102 0.52611  12
  -4   0  -3 6.15077 0.68878   4
   4   0   3 4.27965 0.53561   7
   6   0   3 3.66721 0.63269   7
  -6   0  -3 2.94753 0.55040   4
   8   0   3 2.85667 0.70642   7
  -8   0  -3 2.58745 0.43115  12
  -8   0  -3 1.94932 0.48617   4
 -10   0  -3 7.53840 0.83324  12
 -10   0  -3 8.45339 0.86429   4
  10   0   3 8.88308 1.23216   7
 -12   0  -3 4.01944 0.66912   4
 -12   0  -3 3.82858 0.64712  12
  12   0   3 2.47623 1.00505   7
 -14   0  -3 8.87942 1.04295  12
  14   0   3 11.0042 1.70709   7
 -14   0  -3 8.56746 0.93070   4
 -16   0  -3 1.53308 0.55530   4
 -16   0  -3 1.34139 0.56963  12
  16   0   3 1.92862 1.21889   7
  16   0   3 7.07484 1.95217  10
  16   0   3 2.23807 1.49448   3
  18   0   3 4.74034 2.30038  11
  18   0   3 7.19675 1.84043   9
  18   0   3 6.59043 1.69966   7
  18   0   3 5.16348 1.96260   3
  18   0   3 5.79393 1.83923   6
  18   0   3 7.44277 2.26151  10
  20   0   3 14.4736 2.85093   6
  20   0   3 16.0252 3.22200  10
  20   0   3 12.6969 2.44287  11
  20   0   3 11.6523 2.36182   7
 -20   0  -3 9.13568 1.23462  12
  20   0   3 14.6497 2.65192   9
  22   0   3 -0.0001 1.85154   9
  22   0   3 3.99352 2.23896  11
  22   0   3 2.38611 1.94276   3
 -22   0  -3 1.30238 0.68574  12
  22   0   3 2.54157 2.05893  10
  22   0   3 0.38662 1.59211   6
  24   0   3 17.8246 3.55127  10
  24   0   3 14.7815 2.92904   3
  24   0   3 13.6065 2.91957   6
  26   0   3 -0.2872 1.74805  10
  26   0   3 -2.5143 1.45094   3
  26   0   3 0.11356 1.40055   6
  28   0   3 14.3895 2.38188   3
  28   0   3 8.09356 2.18891  10
  28   0   3 7.35486 1.69793   6
  30   0   3 1.34935 1.24848  10
  30   0   3 1.57905 1.21323   3
  32   0   3 1.78599 0.85757   3
  33  -1  -3 14.6931 1.57587   3
  33  -1  -3 14.6188 1.76309  10
  31  -1  -3 68.4217 4.99128  10
  31  -1  -3 65.1789 4.45159   3
  31   1  -3 57.0889 4.06149   3
  31   1  -3 60.6394 4.42434  10
  29  -1  -3 48.3846 3.94530   3
  29  -1  -3 53.8159 4.86052  10
  29   1  -3 40.7675 3.45636   6
  29   1  -3 44.1684 3.93727   3
  29   1  -3 51.9006 4.46492  10
  29   1  -3 45.3902 3.56260   5
  27  -1  -3 5.42171 2.03139   3
  27  -1  -3 0.66850 1.38231   5
  27  -1  -3 6.20410 2.22488  11
  27  -1  -3 5.82924 2.34853  10
  27   1  -3 4.41357 1.69525   6
  27   1  -3 4.36585 1.60892   5
  27   1  -3 3.66583 2.06944  10
  27   1  -3 3.72278 1.77989   3
  27   1  -3 5.22546 1.76822  11
  25  -1  -3 171.861 10.0962   3
  25  -1  -3 173.991 10.6578  10
  25  -1  -3 153.500 9.13364   5
  25  -1  -3 139.826 9.77711   7
  25  -1  -3 181.855 9.97712  11
  25   1  -3 161.990 10.2041  10
  25   1  -3 146.523 9.06051   5
  25   1  -3 141.852 9.98675   7
  25   1  -3 150.610 9.09230   6
  25   1  -3 174.945 9.81352   3
  25   1  -3 156.571 9.26820  11
  23  -1  -3 92.0232 6.40651   5
  23  -1  -3 93.7600 7.37478  10
  23  -1  -3 99.1427 6.80262  11
  23  -1  -3 84.6111 6.76528   7
  23  -1  -3 103.541 7.06002   3
  23   1  -3 93.1932 6.55160   9
  23   1  -3 93.9773 7.28084   7
  23   1  -3 107.356 6.90868   3
  23   1  -3 93.3335 6.34256   5
  23   1  -3 91.7360 7.14251  10
  23   1  -3 94.5181 6.57456   6
  23   1  -3 99.4871 6.50864  11
  21  -1  -3 117.802 7.52738   7
  21  -1  -3 120.415 7.75733   3
  21  -1  -3 102.445 8.33518  10
  21  -1  -3 106.707 7.05302   5
  21  -1  -3 111.815 7.39039  11
  21   1  -3 113.257 7.30665   9
  21   1  -3 106.442 7.59196   7
  21   1  -3 110.509 7.94107  10
  21   1  -3 108.756 7.09213   6
  21   1  -3 119.711 7.30101  11
  21   1  -3 101.083 7.32566   3
  21   1  -3 113.932 7.11247   5
  19  -1  -3 6.48106 1.82391   5
  19  -1  -3 5.36754 1.96623   3
  19  -1  -3 9.80792 2.15142  11
  19  -1  -3 9.32848 2.57073  10
  19   1  -3 6.04686 1.92852   5
  19   1  -3 4.75657 1.78635  11
  19   1  -3 4.79290 2.13199   7
  19   1  -3 4.86781 1.90976   9
  19   1  -3 2.97736 1.84080  10
  19   1  -3 4.02186 1.95493   3
  17  -1  -3 107.787 6.60379   7
  17  -1  -3 106.442 6.87155   3
  17  -1  -3 99.7286 7.21259  10
  17   1  -3 104.890 6.89874   7
  15  -1  -3 425.143 19.9953   7
 -15   1   3 427.043 18.7906  12
 -15   1   3 378.196 19.2865  12
  15   1  -3 406.713 20.1728   7
  13  -1  -3 163.925 8.51086   7
 -13   1   3 162.512 7.52376  12
 -13   1   3 142.137 7.78085  12
  13   1  -3 167.340 8.77303   7
  11  -1  -3 53.0444 3.47016   7
  11  -1  -3 47.8221 3.47878   1
 -11  -1   3 46.3506 2.44846   4
 -11   1   3 47.2944 2.58464  12
  11   1  -3 52.6408 3.51636   7
   9  -1  -3 164.902 7.79963   7
  -9  -1   3 143.178 7.15041   4
   9  -1  -3 156.727 7.83261   1
  -9   1   3 147.620 7.07776  12
  -9   1   3 141.740 7.11395  12
   9   1  -3 156.109 7.92159   7
   7  -1  -3 2448.80 112.762   1
   7   1  -3 2558.24 114.074   1
   7   1  -3 2571.30 114.138   1
   5  -1  -3 56.7702 3.92738   1
   5  -1  -3 59.2952 2.90163   4
  -5  -1   3 58.4454 2.90872  12
   5  -1  -3 59.0452 3.07014   7
   5   1  -3 57.3504 3.21246   7
  -5   1   3 55.0803 2.92076  12
   5   1  -3 57.1088 3.72768   1
   5   1  -3 57.7933 3.35735   1
   3  -1  -3 253.072 11.5136  12
   3  -1  -3 255.488 12.1234   4
  -3  -1   3 257.197 12.2014  12
   3  -1  -3 249.060 12.8828   1
   3   1  -3 258.779 11.7042   4
   3   1  -3 280.958 11.8744   7
   1  -1  -3 75.8560 3.66545  12
  -1  -1   3 79.0714 4.65866   1
   1  -1  -3 66.9451 4.84569   1
   1  -1  -3 73.7021 3.72142   4
   1   1  -3 80.3282 3.67409   7
   1   1  -3 75.9474 3.76117   4
   1   1  -3 75.7239 3.68658  12
   1  -1   3 41.5111 3.29428   1
  -1  -1  -3 47.6765 2.27224  12
  -1  -1  -3 44.9458 2.33409   4
  -1   1  -3 43.0433 2.31762  12
  -1   1  -3 42.2871 2.36963   4
   3  -1   3 608.348 26.6940   1
   3   1   3 575.647 28.5594   1
   5  -1   3 306.737 14.5599   7
   5  -1   3 335.247 15.3941   1
  -5  -1  -3 310.017 14.8300   4
   5   1   3 342.448 15.0643   7
  -5   1  -3 312.316 14.6482   4
   5   1   3 315.243 15.4990   1
   7  -1   3 544.899 25.0118   4
   7  -1   3 557.487 26.0245   1
   7   1   3 566.170 25.8682   1
  -9  -1  -3 167.142 7.84738  12
  -9  -1  -3 157.086 8.07489   4
   9  -1   3 166.854 8.23433   7
   9   1   3 167.682 8.52942   7
  -9   1  -3 172.965 7.84497  12
  -9   1  -3 171.049 8.06847   4
 -11  -1  -3 367.243 18.1666   4
 -11  -1  -3 377.039 17.7840  12
  11  -1   3 402.208 18.3600   7
 -11   1  -3 394.823 18.0078   4
 -11   1  -3 402.128 17.9540  12
  11   1   3 396.361 18.6322   7
  13  -1   3 32.1935 2.52958   7
 -13  -1  -3 28.6807 1.78591  12
 -13  -1  -3 31.8401 1.80517   4
 -13   1  -3 24.5976 2.09609   4
 -13   1  -3 26.8830 1.95643  12
  13   1   3 31.2650 2.70388   7
 -15  -1  -3 9.59745 1.05675  12
  15  -1   3 15.6599 1.97796   7
 -15  -1  -3 9.41554 0.80858   4
 -15   1  -3 11.2334 1.18932   4
 -15   1  -3 12.1135 1.31748  12
  15   1   3 9.36194 1.80377   7
  17  -1   3 70.0472 4.81248   7
 -17  -1  -3 71.1393 3.75023  12
  17  -1   3 74.9364 5.44007   3
  17  -1   3 70.6879 5.85843  10
  17  -1   3 62.9941 4.76011   6
  17   1   3 64.2776 4.97534   9
  17   1   3 66.1572 4.97262   7
  17   1   3 67.1152 5.21383   3
 -17   1  -3 67.6307 3.99686  12
  19  -1   3 61.3112 5.44146  10
  19  -1   3 61.2426 4.65458   7
  19  -1   3 67.7337 5.38714   3
  19  -1   3 64.6404 4.78019   6
  19  -1   3 60.2704 5.21435  11
 -19  -1  -3 64.4793 3.47445  12
  19   1   3 62.3397 4.79214   5
  19   1   3 58.9170 4.88728   9
  19   1   3 62.6465 5.31391  10
  19   1   3 69.5590 5.33000   3
  19   1   3 59.8880 4.93915   7
  19   1   3 62.3167 4.92190   6
 -19   1  -3 62.6456 3.80844  12
  19   1   3 59.7715 5.09619  11
  21  -1   3 10.7089 2.81336  11
  21  -1   3 14.0823 3.11924  10
 -21  -1  -3 10.6591 1.06734  12
  21  -1   3 12.2183 2.76539   3
  21   1   3 14.4489 2.77253   3
  21   1   3 15.8573 3.16502  10
  21   1   3 13.9625 2.95410   9
 -21   1  -3 11.1482 1.52315  12
  21   1   3 13.0720 2.60891   6
  21   1   3 13.0843 2.70059  11
  23  -1   3 22.9711 3.34297   6
  23  -1   3 31.5213 4.44359  10
  23  -1   3 25.1727 3.50791  11
  23  -1   3 31.6461 4.19016   3
  23   1   3 28.2197 3.58359   9
  23   1   3 26.6038 3.83669   3
  23   1   3 31.0926 3.96273   6
  23   1   3 28.7350 3.45155  11
  23   1   3 31.7772 4.15112  10
  23   1   3 33.1527 3.64183   5
  25  -1   3 105.716 7.77349  10
  25  -1   3 107.978 7.47758   3
  25  -1   3 100.420 6.45919   6
  25   1   3 104.610 7.44015  10
  25   1   3 104.209 7.16378   3
  25   1   3 99.3286 6.50149   9
  25   1   3 101.381 7.05690   6
  27  -1   3 206.213 12.2934  10
  27  -1   3 226.534 12.0686   3
  27   1   3 207.218 11.5626   6
  27   1   3 221.209 12.0495   3
  27   1   3 223.547 12.2691  10
  29  -1   3 4.29465 1.47703  10
  29   1   3 4.72793 1.36808   6
  29   1   3 4.57849 1.59282  10
  29   1   3 5.43236 1.61148   3
  31  -1   3 3.96549 1.12057  10
  31  -1   3 3.22924 0.99642   3
  31   1   3 3.24878 1.43416  10
  31   1   3 6.20886 1.42381   3
  32  -2  -3 15.7623 1.97671   3
  32  -2  -3 17.2778 2.41673  10
  30  -2  -3 1.45227 1.39827  11
  30  -2  -3 3.35780 1.74806   3
  30   2  -3 1.13042 1.03621   3
  30   2  -3 2.43247 1.03663   5
  30   2  -3 2.76426 1.25875   9
  30   2  -3 0.95855 1.08790   6
  30   2  -3 4.04134 1.36411  10
  30   2  -3 1.92654 1.34803  11
  28  -2  -3 20.8103 2.88456  11
  28  -2  -3 23.0822 3.16524   3
  28  -2  -3 24.8325 3.53797  10
  28   2  -3 19.6992 2.66682   6
  28   2  -3 22.5125 3.03899  10
  28   2  -3 18.2417 2.52673   3
  28   2  -3 22.7096 2.71033   5
  28   2  -3 22.8165 2.76771  11
  26  -2  -3 9.65329 2.50893   3
  26  -2  -3 9.55120 2.84432  10
  26  -2  -3 8.68536 2.26052  11
  26   2  -3 5.87502 2.08328   3
  26   2  -3 9.55747 2.19721   5
  26   2  -3 3.73114 2.00002  10
  26   2  -3 3.64641 2.00594  11
  26   2  -3 10.8679 2.26252   6
  24  -2  -3 24.1213 4.05680  10
  24  -2  -3 17.1549 3.02361  11
  24  -2  -3 25.6467 3.55938   3
  24  -2  -3 19.3022 2.87167   5
  24  -2  -3 17.3455 2.99605   7
  24   2  -3 18.9832 3.00408   9
  24   2  -3 18.4592 2.89624   3
  24   2  -3 17.0892 2.77626   5
  24   2  -3 21.4429 3.09793   6
  24   2  -3 19.3763 3.35705  10
  24   2  -3 20.2199 3.47163   7
  24   2  -3 21.3650 3.25266  11
  22  -2  -3 75.3124 5.82334   5
  22  -2  -3 71.7001 5.84494  11
  22  -2  -3 75.8239 6.07402   3
  22  -2  -3 74.2265 6.47498  10
  22  -2  -3 71.8823 5.90620   7
  22   2  -3 75.2589 5.51030   5
  22   2  -3 73.9124 6.06922  10
  22   2  -3 75.2684 5.69539   3
  22   2  -3 82.0265 6.37668   7
  22   2  -3 82.7628 5.51161  11
  22   2  -3 81.8398 5.79669   9
  22   2  -3 76.7592 6.07800   6
  20  -2  -3 10.8425 2.13893   7
  20  -2  -3 9.87129 2.75494  10
  20  -2  -3 9.24707 2.65989  11
  20  -2  -3 10.8483 2.35070   5
  20  -2  -3 8.55860 2.42207   3
  20   2  -3 8.81741 2.41390   9
  20   2  -3 10.4713 2.22500   5
  20   2  -3 10.8329 2.24919   3
  20   2  -3 10.7939 2.36065   6
  20   2  -3 10.7264 2.69242  10
  20   2  -3 10.1331 2.22114  11
  20   2  -3 13.9187 2.67417   7
  18  -2  -3 56.6828 5.20956  11
  18  -2  -3 59.2174 4.51113   7
 -18  -2   3 50.7187 2.82508  12
  18  -2  -3 60.5577 5.25036  10
  18  -2  -3 58.6938 5.16823   3
  18   2  -3 53.1239 4.61289   5
  18   2  -3 61.7081 4.84144  11
  18   2  -3 66.2313 4.99553   9
  18   2  -3 48.8271 4.79085  10
  18   2  -3 48.2012 4.46594   3
 -16  -2   3 24.4536 1.44958  12
  16  -2  -3 23.8361 2.79872   7
  16   2  -3 25.6609 3.15821   7
  14  -2  -3 15.4073 2.14542   7
 -14  -2   3 13.9027 1.01085   4
 -14  -2   3 15.1036 1.04305  12
  14  -2  -3 14.4484 2.74775   1
 -14  -2   3 13.4998 1.08926   4
 -14   2   3 17.0348 1.61070  12
  14   2  -3 16.4839 2.51529   7
 -12  -2   3 38.9066 2.15697  12
 -12  -2   3 40.9859 2.33659   4
  12  -2  -3 48.1207 3.33570   7
  12  -2  -3 43.7136 3.94138   1
 -12   2   3 38.4614 2.52163  12
  12   2  -3 40.0171 3.32633   7
  10  -2  -3 496.037 22.9668   4
  10  -2  -3 533.821 23.8376   7
 -10  -2   3 483.205 23.2948  12
  10   2  -3 506.085 23.3934   1
  10   2  -3 549.120 24.9086   7
  10   2  -3 499.042 23.4435   1
 -10   2   3 509.052 23.2311  12
   8  -2  -3 148.968 7.12372   7
   8  -2  -3 136.346 8.05608   1
   8  -2  -3 136.848 6.54726   4
  -8  -2   3 128.273 6.61802  12
  -8   2   3 131.337 6.62560  12
   8   2  -3 144.262 7.44531   7
   8   2  -3 135.306 7.65789   1
   6  -2  -3 557.596 25.8189   1
  -6  -2   3 522.069 25.4202  12
   6   2  -3 562.813 25.6343   1
   4  -2  -3 147.764 8.35587   1
   4  -2  -3 148.554 7.14074  12
   4  -2  -3 163.211 7.43985   4
   4   2  -3 158.917 7.60819   7
   4   2  -3 143.351 7.32743   4
  -2  -2   3 708.789 32.9576   1
   2  -2  -3 697.810 32.8599   1
   0  -2  -3 17.4619 2.93499   1
   0  -2  -3 12.3127 0.98505  12
   0  -2  -3 11.4608 1.05582   4
   2  -2   3 332.446 15.8494   1
  -2   2  -3 303.011 14.7724   4
  -2   2  -3 315.554 14.7298  12
   4  -2   3 11.3083 2.21387   1
   4  -2   3 8.28679 0.82646  12
  -4  -2  -3 8.83658 0.91474   4
  -4  -2  -3 9.49886 0.77146  12
  -4   2  -3 7.02898 0.97918   4
  -4   2  -3 6.99633 0.92887  12
   4   2   3 7.52757 2.96049   1
   6  -2   3 1888.37 80.4772   1
   6   2   3 1741.62 85.4610   1
  -8  -2  -3 71.2028 3.98353   4
   8  -2   3 73.5018 3.86302   4
   8  -2   3 71.6424 4.12203   7
   8  -2   3 71.5965 5.35219   1
  -8  -2  -3 77.2746 3.83124  12
   8   2   3 85.2549 4.57661   7
   8   2   3 81.2622 5.21468   1
  -8   2  -3 76.3222 4.12036  12
  -8   2  -3 80.4415 4.21849   4
 -10  -2  -3 41.3921 2.15232  12
 -10  -2  -3 34.6588 2.33308   4
  10  -2   3 39.7370 2.67015   7
 -10   2  -3 37.9157 2.51143  12
 -10   2  -3 34.4404 2.51184   4
  10   2   3 37.2033 2.94589   7
 -12  -2  -3 15.7187 1.25847  12
 -12  -2  -3 16.2937 1.52684   4
  12  -2   3 18.6528 1.88408   7
 -12   2  -3 16.8888 1.67216   4
 -12   2  -3 19.3702 1.70537  12
  12   2   3 17.6908 2.25381   7
 -14  -2  -3 100.517 5.02382   4
  14  -2   3 99.7769 5.71448   7
 -14  -2  -3 92.7908 4.94130  12
 -14   2  -3 98.8160 5.33587  12
  14   2   3 96.9621 6.15252   7
 -14   2  -3 93.4185 5.31166   4
  16  -2   3 3.58474 1.90643  10
  16  -2   3 6.15495 1.45560   7
 -16  -2  -3 3.78583 0.76844  12
  16   2   3 2.50381 1.54649   7
  16   2   3 3.32567 1.82635   3
  16   2   3 1.46588 1.55941   9
 -16   2  -3 4.60573 1.07357  12
  18  -2   3 17.5454 2.51243   7
  18  -2   3 20.7796 3.16968   3
 -18  -2  -3 18.9675 1.58082  12
  18  -2   3 21.6084 3.62686  10
 -18   2  -3 19.4845 1.98930  12
  18   2   3 12.3333 2.69681  10
  18   2   3 15.5018 2.63833   9
  18   2   3 19.3549 2.78876   5
  18   2   3 17.8042 2.79067   3
  18   2   3 15.6564 2.76602   6
  20  -2   3 15.3817 3.39590   7
  20  -2   3 18.9236 3.38333  10
 -20  -2  -3 14.4047 1.41808  12
  20  -2   3 16.6752 2.73699   6
  20  -2   3 24.5550 3.45715  11
  20  -2   3 22.3853 3.39624   3
  20   2   3 16.1505 2.80150  11
 -20   2  -3 17.3444 2.02873  12
  20   2   3 15.5022 2.69244   5
  20   2   3 18.6921 3.44113   6
  20   2   3 24.3931 3.54265  10
  22  -2   3 20.6354 2.91320   6
  22  -2   3 26.1495 3.98389  10
  22  -2   3 17.2782 3.17814  11
  22  -2   3 27.8354 3.89110   3
  22   2   3 24.6906 3.18100   5
  22   2   3 22.2514 3.31261   6
  22   2   3 24.5977 3.25337  11
  22   2   3 25.7619 3.61520  10
 -22   2  -3 23.2956 2.31184  12
  22   2   3 26.7906 3.56576   3
  24  -2   3 -0.1041 1.48936   6
  24   2   3 -0.1179 1.59842  11
  26  -2   3 28.6290 3.57424   3
  26  -2   3 22.7286 3.84296  10
  26   2   3 33.7184 3.28903   9
  26   2   3 32.8095 3.64617   6
  26   2   3 33.9211 3.86093  10
  26   2   3 32.6857 3.84317   3
  28  -2   3 45.8374 4.50965  10
  28  -2   3 52.5910 4.26784   3
  28   2   3 43.3228 3.47533   9
  28   2   3 44.4124 3.84655  10
  28   2   3 34.6717 3.66869   3
  30  -2   3 4.05025 1.31789  10
  30  -2   3 5.56440 1.62705   3
  32  -2   3 2.81896 0.98294   3
  32  -2   3 2.57853 1.02649  10
  33  -3  -3 2.65106 0.89727   3
  33  -3  -3 2.74192 0.90007  10
  31  -3  -3 43.0417 3.48859   3
  31  -3  -3 38.0073 3.54170  10
  31   3  -3 41.7992 2.98793   6
  31   3  -3 40.4904 2.82514   9
  31   3  -3 42.8940 2.84779   5
  29  -3  -3 12.7658 2.32969   3
  29  -3  -3 10.4289 2.23142  10
  29  -3  -3 8.95901 1.88401  11
  29   3  -3 8.32099 1.69433  11
  29   3  -3 8.95643 1.75784   5
  29   3  -3 7.83544 1.84775   6
  27  -3  -3 6.29935 2.06314  11
  27  -3  -3 6.49397 2.11240   3
  27  -3  -3 7.92902 2.41239  10
  27   3  -3 4.95090 2.06999  10
  27   3  -3 6.67086 2.00829  11
  27   3  -3 7.27470 1.84575   5
  27   3  -3 6.11209 1.59036   3
  27   3  -3 8.81076 2.00758   6
  25  -3  -3 7.11014 2.87533  11
  25   3  -3 4.27564 2.12439  10
  25   3  -3 5.57854 1.96032  11
  25   3  -3 8.73603 2.32672   5
  25   3  -3 5.99928 2.00878   3
  25   3  -3 3.99469 1.96228   9
  23  -3  -3 0.01593 2.02700   3
  23  -3  -3 1.50690 1.95486  10
  23  -3  -3 1.67382 2.30884  11
  23  -3  -3 4.48099 2.02543   7
  23   3  -3 -0.6517 1.36272   5
  23   3  -3 1.20353 1.62469   6
  23   3  -3 3.59979 1.76028   9
  23   3  -3 -0.2414 1.67725   3
  23   3  -3 -2.0878 1.83945  10
  23   3  -3 1.50936 1.85065  11
  21  -3  -3 80.9140 5.99333   7
  21  -3  -3 84.0701 6.84155  10
  21  -3  -3 88.7887 6.39741   3
  21  -3  -3 81.8686 6.14831  11
  21   3  -3 74.0190 5.64904   5
  21   3  -3 82.8983 5.60315  11
  21   3  -3 69.1798 5.74518   6
  21   3  -3 87.1330 6.20438   3
  21   3  -3 75.2680 5.88975   9
  21   3  -3 72.3473 6.29848   7
  19  -3  -3 62.8518 5.21593   3
  19  -3  -3 48.2595 5.01750  11
  19  -3  -3 66.1860 4.86597   7
  19  -3  -3 58.1663 5.59277  10
 -19  -3   3 52.6168 3.22999  12
  19   3  -3 58.7535 5.26184  10
  19   3  -3 59.3122 5.27838   7
  19   3  -3 63.0345 4.89785   5
  19   3  -3 63.4555 4.78999  11
  19   3  -3 59.0782 4.96489   9
  19   3  -3 61.2817 4.93122   6
  19   3  -3 57.5549 4.92164   3
  17  -3  -3 27.0829 3.92431  11
  17  -3  -3 33.0548 4.23568  10
  17  -3  -3 30.0734 3.57561   1
  17  -3  -3 27.9458 3.29397   7
  17  -3  -3 33.2575 3.66140   3
  17   3  -3 32.0364 4.49497   7
  17   3  -3 37.2591 3.54199   5
  17   3  -3 32.0010 3.58337   6
  17   3  -3 32.2107 3.57425   9
  17   3  -3 40.9108 3.81572  11
 -15  -3   3 285.852 13.8286  12
  15  -3  -3 307.309 14.9685   7
 -15  -3   3 292.387 13.8998   4
  15  -3  -3 282.533 15.3124   1
  15   3  -3 290.716 15.4448   7
 -13  -3   3 47.4245 2.87088  12
 -13  -3   3 44.0133 2.78734   4
  13  -3  -3 56.7584 3.82004   7
  13  -3  -3 46.7464 5.28497   1
  13   3  -3 48.0862 3.93679   7
 -11  -3   3 17.7823 1.66458  12
  11  -3  -3 26.8053 4.15759   1
  11  -3  -3 19.5289 1.82516   4
  11   3  -3 17.0891 2.22322   1
  11   3  -3 18.4526 2.64332   1
  11   3  -3 23.6383 2.66051   7
  -9  -3   3 258.634 13.0572  12
   9  -3  -3 263.570 14.6149   1
   9  -3  -3 286.104 13.5844   7
   9  -3  -3 285.200 12.7164   4
   9   3  -3 254.845 14.0404   1
   9   3  -3 268.586 13.5782   7
   7  -3  -3 83.7063 4.29607  12
   7  -3  -3 87.3499 4.54296   4
   7  -3  -3 89.1997 6.68509   1
   7   3  -3 84.5667 5.06688   7
   7   3  -3 75.1443 7.00592   1
   5  -3  -3 118.404 7.99896   1
   5  -3  -3 127.735 6.04627   4
   5  -3  -3 124.932 5.89803  12
   5   3  -3 104.715 8.88390   1
   5   3  -3 114.605 6.39541   7
   3  -3  -3 78.2834 4.28432   4
   3  -3  -3 79.7578 4.15986  12
   3  -3  -3 74.0021 6.52262   1
  -3  -3   3 87.8680 7.63361   1
  -1  -3   3 437.651 21.0743   1
   1  -3  -3 421.554 21.1396   1
   1   3  -3 427.720 20.4557  12
  -1  -3  -3 19.7585 1.37036  12
   1  -3   3 15.7964 3.12243   1
  -1  -3  -3 19.7216 1.55051   4
  -1   3  -3 15.2942 1.56739  12
  -1   3  -3 15.7642 1.55514   4
  -3  -3  -3 3.70740 0.71413   4
  -3  -3  -3 4.84630 0.70133  12
   3  -3   3 1.11749 2.79382   1
  -3   3  -3 3.89825 0.96436   4
  -3   3  -3 2.57015 0.77842  12
   5  -3   3 693.923 30.5103  12
   5  -3   3 639.453 32.1117   1
  -7  -3  -3 263.392 12.2790  12
  -7  -3  -3 254.581 12.7692   4
   7  -3   3 267.336 14.0395   1
   7  -3   3 270.136 12.2302   4
   7   3   3 242.279 14.8129   1
  -7   3  -3 264.071 12.4973   4
  -9  -3  -3 31.1535 2.22197   4
  -9  -3  -3 33.0276 2.14724  12
   9  -3   3 35.8793 2.58535   7
   9  -3   3 32.5453 2.19489   4
   9   3   3 35.9291 4.33753   1
  -9   3  -3 33.8786 2.48786  12
  -9   3  -3 31.5444 2.49601   4
  11  -3   3 104.401 5.42972   4
 -11  -3  -3 108.917 5.50490  12
  11  -3   3 114.167 6.11017   7
  11  -3   3 117.799 7.85772   1
  11   3   3 104.685 6.19934   1
 -11   3  -3 102.613 5.96660   4
 -11   3  -3 108.091 5.94731  12
  13  -3   3 9.32776 3.10333   1
  13  -3   3 8.11061 1.52055   7
 -13  -3  -3 7.49887 1.23915   4
 -13  -3  -3 5.94138 0.94997  12
 -13   3  -3 8.75353 1.49637   4
 -13   3  -3 5.39292 1.19854  12
  15  -3   3 3.81325 1.19271   7
 -15  -3  -3 1.13430 0.65349  12
 -15  -3  -3 3.17795 0.94477   4
  15   3   3 1.62813 1.24925   5
 -15   3  -3 2.18558 0.91963  12
  17  -3   3 170.677 10.3686  10
  17  -3   3 166.793 9.24447   7
 -17  -3  -3 171.495 8.49828  12
  17  -3   3 162.655 8.55338   2
  17  -3   3 166.585 10.0275  11
  17  -3   3 173.121 9.97407   3
  17   3   3 161.217 9.59104   3
  17   3   3 170.962 9.79310   6
  17   3   3 163.284 9.46113   5
 -17   3  -3 172.630 8.99463  12
  17   3   3 169.806 9.72081   9
  17   3   3 162.064 9.92106  10
  19  -3   3 4.55016 1.87311   3
 -19  -3  -3 2.44605 0.85387  12
  19  -3   3 4.39827 2.20493  11
  19  -3   3 3.64351 2.58978  10
 -19   3  -3 3.35482 1.24150  12
  19   3   3 2.18234 1.94364   6
  19   3   3 1.09961 1.76442  11
  19   3   3 -1.8372 2.06291  10
  19   3   3 3.98454 1.73806   3
  19   3   3 4.45270 1.78507   5
  21  -3   3 127.310 8.82361  10
  21  -3   3 127.476 8.12816   3
 -21  -3  -3 115.262 6.06765  12
  21  -3   3 121.865 7.52484  11
  21   3   3 112.972 7.63730   6
  21   3   3 101.199 7.09159  11
  21   3   3 111.586 7.24800   5
  21   3   3 113.577 7.66543  10
 -21   3  -3 111.935 6.74813  12
  21   3   3 116.723 7.69715   3
  21   3   3 119.106 7.60190   9
  23  -3   3 55.0198 5.30983   3
  23  -3   3 64.0493 5.89726  10
  23   3   3 55.1253 4.92889   5
  23   3   3 59.0588 5.11852   6
  23   3   3 59.8149 4.82954   3
  25  -3   3 16.7503 3.30269  10
  25  -3   3 15.1569 2.82770   3
  25   3   3 14.9243 2.75304   6
  25   3   3 14.9617 2.28583   5
  25   3   3 16.0912 2.74485   3
  27  -3   3 52.8020 4.30216   3
  27  -3   3 57.8566 5.13088  10
  27   3   3 46.7626 4.29119   3
  27   3   3 49.1531 4.45138   9
  27   3   3 44.6858 3.52608   5
  27   3   3 56.9164 4.50269   6
  29  -3   3 2.45668 1.58685   3
  29  -3   3 3.24650 1.40140  10
  29   3   3 2.79632 1.38891   6
  32  -4  -3 13.6117 1.84332  10
  32  -4  -3 18.0124 1.70228   3
  30  -4  -3 1.45976 1.16401  10
  30  -4  -3 -0.5811 1.12849  11
  30  -4  -3 0.24850 0.85717   3
  30   4  -3 -0.2702 0.98327   5
  30   4  -3 -0.5654 1.09794  11
  28  -4  -3 27.8669 3.24865  11
  28  -4  -3 38.4702 3.89089   3
  28  -4  -3 42.2969 4.38904  10
  28   4  -3 32.7746 3.33581  11
  26  -4  -3 24.4354 3.39842   3
  26  -4  -3 23.1705 3.24942  11
  26  -4  -3 19.5945 3.60038  10
  26   4  -3 22.6808 2.97587  11
  26   4  -3 19.7523 2.80179   5
  26   4  -3 22.8244 3.00645   6
 -22  -4   3 10.1605 1.18955  12
  22  -4  -3 17.6520 3.60879  10
  22  -4  -3 13.9376 2.47678   7
  22  -4  -3 14.3089 3.07125   3
  22  -4  -3 17.9010 3.50532  11
  22   4  -3 14.0564 2.63233   5
  22   4  -3 13.5178 2.80810   6
  22   4  -3 11.8763 2.67925   9
  22   4  -3 13.0258 2.51890  11
  20  -4  -3 6.06818 2.57236  10
  20  -4  -3 7.64096 2.27001   3
  20  -4  -3 5.22901 1.89505   7
 -20  -4   3 4.27716 1.02000  12
  20  -4  -3 3.54937 2.09700  11
  20   4  -3 11.5397 2.92085   6
  20   4  -3 8.87415 2.21451   5
  20   4  -3 7.11853 2.25890   9
  20   4  -3 6.33024 2.05370  11
  18  -4  -3 142.260 9.58908   1
  18  -4  -3 139.279 9.50283  10
  18  -4  -3 139.336 8.71362   7
  18  -4  -3 160.313 9.22638  11
  18  -4  -3 136.367 7.87135   2
  18  -4  -3 141.673 9.02239   3
 -18  -4   3 139.615 7.48924  12
  18   4  -3 143.511 8.60893  11
  18   4  -3 143.081 8.69258   5
  18   4  -3 156.209 9.24805   6
  18   4  -3 163.631 9.28120   9
 -16  -4   3 156.861 8.45324   4
  16  -4  -3 154.296 10.2740  10
  16  -4  -3 166.049 9.90145   3
  16  -4  -3 173.250 11.0086   1
  16  -4  -3 166.698 9.85618  11
  16  -4  -3 171.873 9.73118   7
  16   4  -3 172.685 9.89321   9
  16   4  -3 173.098 9.57002   5
  16   4  -3 170.506 9.60067  11
  16   4  -3 178.193 10.2533   7
  16   4  -3 168.419 9.88071   6
  14  -4  -3 5.34994 2.03356  11
  14  -4  -3 7.53161 2.12086   3
  14  -4  -3 12.2939 2.22070   7
  14  -4  -3 3.48097 3.74984   1
 -14  -4   3 6.14718 1.32991   4
  14   4  -3 7.70210 1.90286   5
  14   4  -3 10.3928 2.26162   6
  14   4  -3 11.3196 2.31987  11
  14   4  -3 12.7986 2.27020   9
  14   4  -3 9.11893 2.12097   7
  12  -4  -3 7.14269 3.92775   1
 -12  -4   3 7.07664 1.19629   4
  12  -4  -3 10.9633 1.35315   4
  12   4  -3 4.82038 3.10036   1
  12   4  -3 6.58866 1.90289   7
  10  -4  -3 55.6048 3.78041   7
  10  -4  -3 47.9343 3.35128   4
  10  -4  -3 53.8342 6.47043   1
 -10  -4   3 49.5158 3.35853   4
  10   4  -3 53.0237 5.93188   1
  10   4  -3 56.4408 4.23103   7
   8  -4  -3 49.4351 2.98762   4
   8  -4  -3 40.6026 5.18953   1
   8  -4  -3 40.8066 2.69916  12
   8   4  -3 35.4278 6.62103   1
   6  -4  -3 51.0141 3.36344  12
   6  -4  -3 56.8462 6.49734   1
   6  -4  -3 55.1135 3.40567   4
   6   4  -3 50.9959 8.30995   1
   4  -4  -3 1620.95 73.7462   1
  -4  -4   3 1623.19 78.4454   1
   2  -4  -3 114.292 6.04304   4
  -2  -4   3 109.686 9.38784   1
   2  -4  -3 118.181 5.94467  12
   0  -4  -3 191.898 9.12057  12
   0  -4   3 195.558 11.7195   1
   0  -4  -3 174.061 12.2370   1
   0  -4  -3 181.425 9.21652   4
   0   4  -3 182.078 9.22207  12
  -2  -4  -3 16.3493 1.55870  12
   2  -4   3 17.5311 1.56523  12
   2  -4   3 16.3708 4.12442   1
   2  -4   3 18.4501 1.85985   4
  -2  -4  -3 18.0902 1.70106   4
  -2   4  -3 19.0387 1.89025  12
  -2   4  -3 16.3928 1.87944   4
   4  -4   3 632.544 31.8265   1
   4  -4   3 645.233 29.7349   4
   4  -4   3 650.174 29.6022  12
   6  -4   3 96.8651 5.16126  12
   6  -4   3 101.761 8.02967   1
   6  -4   3 100.414 5.35842   4
  -6  -4  -3 99.3699 5.26003  12
  -6  -4  -3 96.8897 5.36746   4
  -6   4  -3 93.3804 5.49447  12
  -6   4  -3 96.1611 5.67764   4
   8  -4   3 23.3890 2.13189   4
   8  -4   3 31.0095 4.64525   1
  -8  -4  -3 22.9836 1.98401  12
  -8  -4  -3 22.0527 2.07976   4
  -8   4  -3 31.6129 2.45572  12
  -8   4  -3 32.9988 2.68769   4
   8   4   3 29.9285 6.19182   1
 -10  -4  -3 6.26443 1.16566   4
  10  -4   3 8.38618 4.11850   1
  10  -4   3 7.96025 1.29475   4
 -10  -4  -3 7.66124 1.15349  12
 -10   4  -3 5.72319 1.50102   4
  10   4   3 11.1546 4.84841   1
 -10   4  -3 6.82329 1.36775  12
  12  -4   3 119.944 6.70283   7
 -12  -4  -3 113.605 6.52123   4
 -12  -4  -3 115.601 6.18056  12
  12  -4   3 124.386 9.05476   1
  12   4   3 117.072 7.10579   1
 -12   4  -3 119.993 6.67672  12
 -14  -4  -3 14.9192 1.69716  12
  14  -4   3 16.1300 4.44822   1
  14  -4   3 17.7038 2.38126   7
  14  -4   3 21.4563 3.14478  11
  14  -4   3 15.2958 2.40751   2
 -14  -4  -3 16.8830 2.09539   4
  14   4   3 15.5657 2.70552   6
  14   4   3 20.1962 2.88363   9
  14   4   3 16.6898 2.69900   5
 -14   4  -3 17.4127 2.19522  12
 -16  -4  -3 148.728 7.73121  12
 -16  -4  -3 134.765 7.87328   4
  16  -4   3 153.232 9.05126   3
  16  -4   3 152.315 9.41339  10
  16  -4   3 139.283 8.69582  11
  16  -4   3 142.285 8.39187   7
  16  -4   3 146.478 8.09428   2
  16   4   3 145.252 9.28928   3
 -16   4  -3 162.138 8.46353  12
  16   4   3 144.304 8.44175  11
  16   4   3 148.865 8.91721   9
  16   4   3 156.806 9.06763   6
  16   4   3 152.963 8.81334   5
  18  -4   3 23.5600 3.63878   3
  18  -4   3 24.7121 3.56361  11
  18  -4   3 26.6930 2.42863   2
 -18  -4  -3 19.0476 2.10688  12
  18  -4   3 19.4656 3.53813  10
  18   4   3 24.2856 3.31637   3
 -18   4  -3 19.4698 2.53194  12
  18   4   3 19.9201 3.24134   6
  18   4   3 20.9563 3.17483   9
  18   4   3 22.6014 3.07117  11
  20  -4   3 85.3945 6.52500   3
  20  -4   3 79.9407 6.04970  11
  20  -4   3 88.9417 7.09503  10
  20   4   3 75.8421 5.69587  11
  20   4   3 94.3461 6.63582   6
  20   4   3 79.9391 5.92425   5
  20   4   3 84.7957 6.14624   3
  22  -4   3 31.0869 4.91365  10
  22  -4   3 33.9353 4.05491  11
 -22  -4  -3 30.1027 2.27336  12
  22  -4   3 34.6398 4.16648   3
  22   4   3 40.3040 4.28576   3
  22   4   3 36.9204 3.78253   5
  22   4   3 37.0553 4.17950   6
  24  -4   3 11.6670 2.39335  11
  24  -4   3 15.9699 3.16938  10
  24  -4   3 20.5545 3.07991   3
  24   4   3 11.7072 2.08481   3
  24   4   3 9.55369 2.13299   5
  24   4   3 11.9561 2.62472   6
  26  -4   3 4.03368 1.77026  10
  26  -4   3 5.07684 1.97944   3
  26   4   3 4.23804 1.73121   9
  26   4   3 5.29692 1.40851   3
  26   4   3 4.79843 1.95946   6
  28  -4   3 40.8610 3.96652  10
  28  -4   3 32.8612 3.17562   3
  28   4   3 37.2995 3.19483   9
  28   4   3 36.3151 3.10780   5
  28   4   3 34.5447 3.10500   6
  30  -4   3 2.73961 1.30327  10
  30  -4   3 4.71530 1.48950   3
  30   4   3 3.29480 1.12846   6
  31  -5  -3 11.0564 1.64459  10
  31  -5  -3 9.56812 1.39730   3
  29  -5  -3 35.0176 3.38704  10
  29  -5  -3 24.5207 2.60679   3
  29   5  -3 28.0115 2.57799   5
  29   5  -3 26.0011 2.31755  11
  27  -5  -3 18.7363 2.83047   3
  27  -5  -3 21.0872 2.75288  11
  27  -5  -3 16.6825 3.01348  10
  27   5  -3 17.2138 2.31572  11
  27   5  -3 17.1776 2.50425   5
  25  -5  -3 19.4810 3.03997  11
  25  -5  -3 19.7011 3.43363  10
  25  -5  -3 19.9890 2.93148   3
  25   5  -3 12.3866 2.44781   5
  25   5  -3 13.8906 2.36367  11
  23  -5  -3 2.47534 2.16078  10
  23  -5  -3 0.97164 1.91218   3
  23  -5  -3 4.42110 2.27184  11
  23   5  -3 2.13617 2.10061   6
  23   5  -3 0.61305 1.58416  11
  23   5  -3 4.56891 2.21132   9
  23   5  -3 3.70298 1.96892   5
  21  -5  -3 64.8466 5.65661  11
 -21  -5   3 52.7750 3.81865  12
  21  -5  -3 50.8166 3.68034   2
  21  -5  -3 67.3351 6.20954  10
  21  -5  -3 50.2015 5.26360   7
  21  -5  -3 79.3036 6.44394   3
  21   5  -3 64.0549 5.05421  11
  21   5  -3 77.1726 5.80073   6
  21   5  -3 68.9777 5.64820   9
  21   5  -3 67.0601 5.34957   5
  19  -5  -3 4.44327 1.49677   2
  19  -5  -3 7.78386 2.49689   3
  19  -5  -3 8.27591 4.38303   1
  19  -5  -3 7.71423 2.36617  11
 -19  -5   3 4.74366 1.22582  12
  19  -5  -3 6.25215 1.79504   7
  19  -5  -3 10.3516 2.86858  10
  19   5  -3 6.12869 1.91495  11
  19   5  -3 3.52017 2.04743   9
  19   5  -3 3.32426 1.85307   5
  19   5  -3 1.65568 1.91857   6
 -17  -5   3 44.9450 3.66566   4
  17  -5  -3 44.8088 6.54182   1
  17  -5  -3 50.6672 4.52843   7
  17  -5  -3 48.3881 3.88989   2
  17  -5  -3 54.9877 4.72591   3
  17  -5  -3 55.9358 4.94866  11
 -17  -5   3 44.5346 3.43241  12
  17  -5  -3 57.5410 5.20457  10
  17   5  -3 52.0437 4.62498  11
  15  -5  -3 6.84857 1.85253   2
  15  -5  -3 10.2078 2.20551   3
  15  -5  -3 9.14828 4.63428   1
  15  -5  -3 8.62913 2.33619  10
 -15  -5   3 7.94915 1.52329   4
  15  -5  -3 7.26610 1.98125   7
  15  -5  -3 7.71211 2.26428  11
 -15  -5   3 6.22709 1.25894  12
  15   5  -3 8.41223 2.17044  11
  15   5  -3 7.15589 2.12291   9
  15   5  -3 6.89603 2.22600   6
  15   5  -3 6.67429 1.97986   5
  13  -5  -3 21.1392 2.50222   7
  13  -5  -3 19.2586 2.87785   3
 -13  -5   3 16.6834 1.98952   4
  13  -5  -3 24.3407 5.82324   1
  13   5  -3 18.9116 2.71096   1
  13   5  -3 22.8266 2.92577   5
  13   5  -3 19.6324 4.13291   1
  13   5  -3 22.8120 3.44095   6
 -11  -5   3 15.1448 2.01021   4
  11  -5  -3 24.0426 5.33302   1
  11  -5  -3 20.2920 2.36186   7
  11  -5  -3 15.4479 2.02120   4
  11   5  -3 25.6072 6.30613   1
  -9  -5   3 189.995 9.64662   4
   9  -5  -3 180.959 13.1906   1
   9  -5  -3 189.094 9.48102   4
   9   5  -3 163.222 16.2833   1
   7  -5  -3 98.3079 10.8106   1
   7  -5  -3 90.6663 5.23944  12
  -7  -5   3 98.7030 5.58629   4
   7  -5  -3 97.7866 5.60168   4
  -5  -5   3 79.9902 4.91547   4
   5  -5  -3 87.5919 9.25860   1
   5  -5  -3 83.3604 4.70479  12
   5  -5  -3 81.2974 4.93112   4
  -3  -5   3 192.759 15.3692   1
  -3  -5   3 185.745 9.80042   4
   3  -5  -3 197.052 9.64813  12
   3  -5  -3 197.125 9.84685   4
   3  -5  -3 181.287 13.7048   1
  -1  -5   3 367.312 17.7152   4
  -1  -5   3 382.608 17.5954  12
  -1  -5   3 371.276 22.0151   1
   1  -5  -3 378.772 17.8817  12
   1  -5  -3 362.160 17.6705   4
   1  -5  -3 336.635 21.1487   1
   1  -5   3 151.366 7.81098  12
   1  -5   3 155.796 8.04436   4
  -1  -5  -3 155.955 7.83355  12
  -1  -5  -3 151.707 7.97332   4
  -1  -5  -3 144.446 13.8968   1
   1  -5   3 137.489 12.1118   1
  -3  -5  -3 11.8665 1.56109  12
   3  -5   3 23.5411 5.45210   1
   3  -5   3 14.5326 1.95900   4
   3  -5   3 15.8838 1.77823  12
  -3  -5  -3 17.9633 1.90592   4
   5  -5   3 167.220 8.13436   4
   5  -5   3 156.986 7.88716  12
  -5  -5  -3 149.992 7.86626  12
   5  -5   3 151.978 11.5426   1
  -5  -5  -3 143.546 7.97291   4
  -5   5  -3 142.261 8.20936  12
  -7  -5  -3 5.53545 1.18708   4
   7  -5   3 5.27062 1.12608  12
  -7  -5  -3 5.18538 1.07060  12
   7  -5   3 8.71031 1.43048   4
   7  -5   3 8.21447 4.23649   1
  -7   5  -3 4.58185 1.29054  12
   7   5   3 2.13179 9.11967   1
  -9  -5  -3 11.3178 1.64485   4
   9  -5   3 11.8550 1.63656   4
   9  -5   3 11.6210 1.72242   7
  -9  -5  -3 11.7607 1.55130  12
   9  -5   3 5.24420 4.37737   1
   9   5   3 21.2217 8.69436   1
  -9   5  -3 13.6033 1.94138  12
  11  -5   3 78.7027 5.46423   2
  11  -5   3 68.8166 8.19779   1
  11  -5   3 70.3464 4.36343   4
 -11  -5  -3 68.9611 4.47006   4
  11  -5   3 68.3491 4.61203   7
 -11  -5  -3 68.6321 4.27766  12
  11   5   3 63.2682 5.27781   6
 -11   5  -3 70.7425 4.79153  12
  11   5   3 69.6040 5.31846   9
  13  -5   3 354.996 18.6435  10
  13  -5   3 350.340 18.0554   2
 -13  -5  -3 362.351 17.2467  12
  13  -5   3 370.265 21.2012   1
 -13  -5  -3 360.609 17.5262   4
  13  -5   3 347.261 17.8859   7
  13   5   3 364.655 18.1072   9
  13   5   3 358.867 17.6332   1
 -13   5  -3 369.939 17.8817  12
  13   5   3 340.716 18.6197   6
  15  -5   3 7.25280 1.84028   2
  15  -5   3 7.77175 1.98941  11
 -15  -5  -3 5.90240 1.35313  12
  15  -5   3 5.36785 1.94889   3
  15  -5   3 6.39416 4.96522   1
  15  -5   3 6.01496 1.72519   7
  15  -5   3 6.10322 2.13189  10
 -15  -5  -3 5.66973 1.49063   4
 -15   5  -3 7.27771 1.70628  12
  15   5   3 7.13106 2.08367  11
  15   5   3 1.98334 1.94276   6
  15   5   3 4.84159 1.92938   9
  15   5   3 5.19122 1.80071   5
  17  -5   3 30.9510 3.44425   2
  17  -5   3 42.3252 4.38936   3
 -17  -5  -3 30.5879 2.84521  12
  17  -5   3 42.6153 4.51396  10
  17   5   3 31.3828 3.79928   5
  17   5   3 38.8474 4.12810   9
  17   5   3 34.5699 4.29535   6
  19  -5   3 2.11404 1.18235   2
  19  -5   3 0.62381 1.64015  11
  19  -5   3 2.05348 1.96807   3
  19  -5   3 2.39429 2.25959  10
 -19  -5  -3 1.04779 0.91858  12
  19   5   3 3.32692 1.83031  11
  19   5   3 3.39826 2.19140   6
  19   5   3 -0.1827 2.08452   3
  19   5   3 3.95680 1.92020   5
  19   5   3 2.44784 1.99238   9
  21  -5   3 16.8646 3.63737  10
 -21  -5  -3 11.2446 1.71894  12
  21   5   3 6.70696 2.28589   5
  21   5   3 8.96896 2.60411   6
  21   5   3 8.50513 2.44603   9
  23  -5   3 5.30260 2.37490  10
  23  -5   3 7.55469 2.19035  11
  23  -5   3 8.10963 2.34433   3
  23   5   3 2.74554 1.42406  11
  23   5   3 6.38328 1.99154   5
  25  -5   3 35.1515 3.83874   3
  25  -5   3 28.3224 3.74609  10
  25   5   3 32.0105 3.52859   9
  25   5   3 33.0227 3.14446   5
  25   5   3 27.5281 3.21494   6
  27  -5   3 38.9799 3.41965   3
  27  -5   3 37.7483 3.70173  10
  27   5   3 49.6842 3.76248   9
  27   5   3 54.0389 4.06526   6
  27   5   3 37.3785 3.16375   5
  29  -5   3 4.20152 1.74872  10
  29   5   3 4.81411 1.09514   9
  30  -6  -3 3.27530 0.90708   3
  28  -6  -3 10.9790 1.71602   3
  28   6  -3 9.26733 1.67068   5
  28   6  -3 10.0066 1.46574  11
  26  -6  -3 15.8221 2.53492  11
  26   6  -3 17.2398 2.16623  11
  26   6  -3 11.0641 2.32415   5
  24  -6  -3 51.6953 4.75774   3
  24  -6  -3 44.6011 4.92970  10
  24  -6  -3 42.3542 4.49756  11
  24   6  -3 35.2056 3.61957   5
  24   6  -3 43.8181 3.96908  11
  22  -6  -3 34.5484 4.61054  11
  22  -6  -3 35.8821 4.89746  10
  22  -6  -3 39.5234 4.51242   3
  22   6  -3 41.8686 3.92058  11
  22   6  -3 39.9021 4.39600   9
  22   6  -3 41.5818 4.22143   5
  22   6  -3 50.7101 4.69293   6
  20  -6  -3 40.8957 4.92507   3
  20  -6  -3 49.8242 4.99556  11
 -20  -6   3 36.6073 3.25123  12
  20  -6  -3 41.5625 4.82094  10
  20  -6  -3 38.9541 4.33131   7
  20  -6  -3 41.8797 3.56401   2
  20   6  -3 42.1718 4.54267  11
  20   6  -3 56.4110 5.17227   6
  20   6  -3 41.4501 4.35981   5
  20   6  -3 40.4565 4.58861   9
  18  -6  -3 13.4931 6.18914   1
  18  -6  -3 19.4409 3.40154  11
  18  -6  -3 16.8428 3.29118  10
 -18  -6   3 12.6684 2.33750  12
  18  -6  -3 17.0508 2.52232   2
  18  -6  -3 15.1326 3.10126   3
  18   6  -3 20.9544 3.36272   6
  18   6  -3 17.8247 2.93995  11
  18   6  -3 14.3014 2.84195   5
  18   6  -3 18.3998 3.20189   9
 -16  -6   3 20.7726 2.41435  12
  16  -6  -3 20.5937 3.65587   3
  16  -6  -3 22.3908 6.27035   1
  16  -6  -3 27.2036 3.89016  11
  16  -6  -3 23.4976 3.29428   7
  16  -6  -3 22.7831 3.11370   2
 -16  -6   3 20.7581 2.54676   4
  16   6  -3 22.6519 3.25692   5
  16   6  -3 21.5056 3.32469   9
  16   6  -3 21.2347 3.59205   6
  16   6  -3 20.1889 3.01179  11
 -14  -6   3 15.0758 2.17312   4
  14  -6  -3 20.8170 2.90714   2
  14  -6  -3 14.0259 2.63794   7
  14  -6  -3 14.6357 2.86099  11
  14  -6  -3 15.4291 3.13866  10
 -14  -6   3 13.0303 2.08741  12
  14  -6  -3 16.6142 3.01130   3
  14  -6  -3 14.3662 6.96310   1
  14   6  -3 10.6378 4.53777   1
  14   6  -3 17.7475 2.80854   5
  14   6  -3 14.5891 3.03570   1
  14   6  -3 17.4709 2.87137   9
  14   6  -3 20.2533 3.29060   6
  12  -6  -3 31.3308 3.52843   2
 -12  -6   3 35.2802 2.89431  12
 -12  -6   3 31.7119 3.05484   4
  12  -6  -3 35.3331 3.39592   7
  12  -6  -3 33.4578 8.56630   1
  12  -6  -3 38.7901 3.79243  11
  12  -6  -3 30.6733 3.87029   3
  12  -6  -3 30.6894 3.82820  10
  12  -6  -3 36.0820 3.13495   4
  12   6  -3 18.1550 8.65802   1
  12   6  -3 30.8653 3.35792   5
  12   6  -3 30.6077 3.74842   9
  12   6  -3 31.9848 4.15311   6
  10  -6  -3 50.4917 4.57651   2
 -10  -6   3 58.7799 4.22195   4
 -10  -6   3 60.0650 4.36578  12
  10  -6  -3 55.6650 4.16291   4
  10  -6  -3 59.5861 4.66913  11
  10  -6  -3 53.8307 9.30478   1
  10   6  -3 57.9309 4.74730   9
  -8  -6   3 2.92616 1.34282   4
   8  -6  -3 7.19844 1.46866   4
   8  -6  -3 8.19825 2.17181   2
   8  -6  -3 7.29236 1.95695  11
  -8  -6   3 4.28821 1.21466  12
   8  -6  -3 3.78285 7.39024   1
   8   6  -3 4.05009 2.12364   6
  -6  -6   3 1.89507 1.12567   4
   6  -6  -3 4.99647 1.33153   4
  -6  -6   3 5.88891 1.36516  12
   6  -6  -3 3.67854 1.12919  12
   6  -6  -3 9.01717 7.75198   1
   4  -6  -3 17.9097 2.25371   4
   4  -6  -3 10.4619 7.03722   1
  -4  -6   3 10.4858 1.84950  12
  -4  -6   3 10.6011 2.16263   4
   2  -6  -3 45.3990 3.46979   4
   2  -6  -3 54.7284 9.24425   1
  -2  -6   3 42.2217 3.59516   4
  -2  -6   3 45.0298 3.41309  12
   2  -6  -3 42.7202 3.31420  12
   0  -6  -3 40.2075 11.6927   1
   0  -6   3 40.8998 3.40039  12
   0  -6   3 51.5062 9.12318   1
   0  -6  -3 45.5502 3.35133  12
   0  -6   3 40.5873 3.54433   4
   0  -6  -3 48.4636 3.75156   4
  -2  -6  -3 229.363 12.1861   4
   2  -6   3 238.244 12.0207  12
   2  -6   3 245.218 17.5610   1
   2  -6   3 237.033 12.2110   4
  -2  -6  -3 217.693 21.8169   1
  -2  -6  -3 250.246 12.0861  12
   4  -6   3 187.972 9.60346  12
  -4  -6  -3 172.350 9.74008   4
   4  -6   3 197.436 15.1158   1
  -4  -6  -3 182.323 9.56621  12
   4  -6   3 187.029 9.82934   4
  -6  -6  -3 55.1015 3.67540  12
   6  -6   3 52.9300 3.80709   4
   6  -6   3 47.6238 4.20883   2
  -6  -6  -3 53.9926 3.93952   4
   6  -6   3 56.1760 8.33014   1
   6  -6   3 44.7413 3.60802  12
   8  -6   3 9.91303 1.75167   4
  -8  -6  -3 11.3337 1.73507  12
   8  -6   3 12.1238 2.30718  11
   8  -6   3 20.1986 6.15941   1
  -8  -6  -3 10.4982 1.83364   4
   8   6   3 12.1768 2.60876   6
   8   6   3 11.8330 2.21601   9
  10  -6   3 60.0814 4.67793  11
  10  -6   3 47.2060 8.08941   1
  10  -6   3 50.7581 3.83372   4
  10  -6   3 51.4877 4.13835   8
  10  -6   3 50.0934 4.95779  10
  10  -6   3 56.6747 4.49799   2
 -10  -6  -3 55.0106 4.56837   4
  10  -6   3 50.5237 4.00492   7
 -10  -6  -3 57.6400 3.86929  12
  10   6   3 52.4165 5.14478   6
  10   6   3 56.3355 4.38008   9
  12  -6   3 8.59043 1.79893   7
 -12  -6  -3 7.09099 1.69812   4
  12  -6   3 7.39545 2.14063   2
  12  -6   3 9.35399 2.21485  11
  12  -6   3 9.55546 2.26507  10
  12  -6   3 7.13093 2.01309   3
  12  -6   3 14.9696 6.18768   1
 -12  -6  -3 6.96589 1.48440  12
  12   6   3 6.34447 2.23031   6
  12   6   3 2.64427 7.17375   1
  12   6   3 10.7043 2.25751   9
  14  -6   3 22.3873 3.15006   3
  14  -6   3 21.7297 3.20512  11
  14  -6   3 25.1097 3.17501   7
  14  -6   3 35.1748 7.93470   1
  14  -6   3 26.4968 3.79160  10
 -14  -6  -3 20.2188 2.77796   4
 -14  -6  -3 25.1229 2.65540  12
 -16  -6  -3 2.17186 1.32851   4
  16  -6   3 2.41322 1.86714  10
 -16  -6  -3 1.51487 1.06508  12
  16  -6   3 4.32845 1.77928   2
  16  -6   3 3.43649 2.09752   3
  16  -6   3 4.87545 2.27892  11
  16   6   3 2.86771 1.79933   5
  16   6   3 4.40711 2.05807   9
  16   6   3 8.00115 2.29574  11
  16   6   3 5.75320 2.69748   6
  18  -6   3 12.1282 2.96456  10
 -18  -6  -3 7.19227 1.63926  12
  18  -6   3 12.6507 2.65504   3
  18  -6   3 10.6095 1.98228   2
  18  -6   3 12.8953 2.89839  11
  18   6   3 4.29145 2.01904   5
  18   6   3 8.88683 2.46763   9
  18   6   3 10.2539 2.71174   6
  18   6   3 5.87723 1.91962  11
  20  -6   3 20.4240 3.28669   3
  20  -6   3 29.1532 2.62298   2
  20  -6   3 21.5991 3.22090  11
  20  -6   3 24.9808 4.20261  10
  20   6   3 20.9597 3.67294   5
  20   6   3 19.1047 2.89821  11
  20   6   3 23.4650 3.97184   6
  22  -6   3 28.7517 3.69964   3
  22  -6   3 29.5651 4.16578  10
  22  -6   3 30.7446 3.49085  11
  22   6   3 41.0705 3.87329   5
  22   6   3 33.2956 3.28583  11
  24  -6   3 14.4578 2.49454   3
  24  -6   3 15.0556 2.73910  10
  24   6   3 11.4298 2.15962   5
  26  -6   3 17.4496 2.61370  10
  26  -6   3 17.1240 2.29190   3
  26   6   3 18.8656 2.50272   6
  26   6   3 17.6354 2.07369   5
  26   6   3 15.1530 2.30996   9
  28  -6   3 6.30874 1.28752  10
  28  -6   3 8.54452 1.44401   3
  28   6   3 6.52083 1.57543   9
  27   7  -3 1.91548 0.88973   5
  25  -7  -3 29.3167 3.26204   3
  25   7  -3 27.7167 3.04988   5
  25   7  -3 30.3553 2.78355  11
  23  -7  -3 14.0570 2.57821   3
  23  -7  -3 15.7673 2.73999  11
  23   7  -3 14.8629 2.27243  11
  23   7  -3 13.3256 2.45123   5
  21  -7  -3 9.40712 2.46386  10
  21  -7  -3 7.25581 2.28483   3
  21  -7  -3 9.42848 1.55907   2
  21  -7  -3 11.6293 2.71200  11
  21   7  -3 7.13603 2.26169   9
  21   7  -3 13.2702 2.69997   6
  21   7  -3 8.24600 2.04246  11
  21   7  -3 11.0954 2.37672   5
  19  -7  -3 113.499 12.5938   1
 -19  -7   3 132.417 7.85057  13
 -19  -7   3 129.992 8.06165  12
  19  -7  -3 134.052 9.11190  10
  17  -7  -3 5.98478 2.19980   3
  17  -7  -3 5.51388 1.81225   2
  17  -7  -3 7.16399 2.57780  11
 -17  -7   3 2.96161 1.93460  13
 -17  -7   3 4.15363 1.56126  12
  17  -7  -3 2.91922 1.95054  10
 -17  -7   3 2.73638 1.60464   4
  17  -7  -3 5.14562 2.41268   7
  17   7  -3 7.62375 2.58936   9
  17   7  -3 8.29952 2.26175   5
  17   7  -3 6.10024 2.47594   6
  17   7  -3 5.01447 2.04125  11
  15  -7  -3 94.5851 6.87575   7
 -15  -7   3 84.3822 6.13052  13
 -15  -7   3 94.8135 6.26571   4
  15  -7  -3 91.3276 11.4293   1
  15  -7  -3 96.7323 7.01445   3
  15  -7  -3 108.799 7.10563   2
  15  -7  -3 111.793 7.24959  11
  15  -7  -3 91.4200 6.61425  10
 -15  -7   3 80.9153 7.21050   8
  15   7  -3 84.2721 6.43320   5
  15   7  -3 89.3774 6.91544   9
  15   7  -3 85.5222 6.84649   6
  13  -7  -3 1.93781 1.37608   7
 -13  -7   3 3.34286 1.32769  12
 -13  -7   3 -0.1569 1.59747  13
  13  -7  -3 2.36464 1.95103  11
  13  -7  -3 3.07848 2.09603   2
 -13  -7   3 0.22627 1.68987   8
  13  -7  -3 6.46831 7.63293   1
  13  -7  -3 4.21878 1.99059   3
 -13  -7   3 1.66661 1.35443   4
  13   7  -3 2.27671 1.91499   9
  13   7  -3 1.16268 1.44809   5
  13   7  -3 4.43952 2.66005   6
  11  -7  -3 36.6925 4.33883   3
 -11  -7   3 37.8576 3.90598   8
 -11  -7   3 34.9436 3.42327  12
  11  -7  -3 38.2834 3.76070   4
  11  -7  -3 34.3464 3.69999   8
  11  -7  -3 51.7456 10.1846   1
  11  -7  -3 38.5940 4.59856   2
 -11  -7   3 35.9512 3.95928  13
  11  -7  -3 44.3823 4.21504  11
  11  -7  -3 38.7148 3.90607   7
 -11  -7   3 37.8420 3.56551   4
  11   7  -3 41.5489 4.58773   6
  11   7  -3 41.4839 3.97659   5
  11   7  -3 40.5165 4.32736   9
  -9  -7   3 5.20987 1.46590   4
   9  -7  -3 6.33620 1.82414   8
  -9  -7   3 3.53357 1.85243  13
   9  -7  -3 8.37991 2.27075  11
   9  -7  -3 6.53331 8.43501   1
  -9  -7   3 4.38900 1.78794   8
   9  -7  -3 6.80905 2.26553   2
  -9  -7   3 4.78626 1.53160  12
   9  -7  -3 4.94263 1.61091   4
   9   7  -3 6.62660 2.49988   6
   9   7  -3 3.14199 2.06924   9
  -7  -7   3 38.1698 3.57793  12
   7  -7  -3 44.8879 3.92672   4
   7  -7  -3 47.6701 4.24233   8
   7  -7  -3 43.2140 9.77222   1
  -7  -7   3 43.3466 4.00242   4
   7  -7  -3 49.5350 4.50664  11
  -7  -7   3 42.3632 4.03702   8
  -7  -7   3 37.6928 4.14609  13
   7  -7  -3 41.7714 4.74216   2
   7   7  -3 41.9231 4.15356   9
   7   7  -3 43.2146 5.02424   6
   5  -7  -3 58.8026 4.78761   8
  -5  -7   3 51.2051 4.52523  13
   5  -7  -3 58.1339 4.11481  12
  -5  -7   3 53.8471 4.37208   4
   5  -7  -3 61.7458 4.46885   4
  -5  -7   3 54.7704 4.84970   8
   5  -7  -3 57.6903 11.4383   1
   5  -7  -3 56.0248 5.02099   2
   5   7  -3 56.3749 5.66790   6
   3  -7  -3 235.405 12.9285   8
   3  -7  -3 232.887 13.0518   2
   3  -7  -3 241.940 21.5904   1
  -3  -7   3 240.378 12.4186  12
   3  -7  -3 233.690 12.6597  13
  -3  -7   3 216.049 13.3315  13
   3  -7  -3 256.632 12.6651   4
   3  -7  -3 244.766 12.2975  12
   1  -7  -3 188.934 10.1056   4
   1  -7  -3 166.978 21.8261   1
  -1  -7   3 155.532 10.4546  13
   1  -7  -3 175.000 10.6118  13
  -1  -7   3 167.647 19.1926   1
   1  -7  -3 182.278 10.8636   2
  -1  -7   3 193.299 9.89070  12
   1  -7  -3 182.734 10.0024  12
   1  -7  -3 212.897 11.0605   8
  -1  -7  -3 60.2456 4.17034  12
   1  -7   3 56.3377 4.33329   4
   1  -7   3 64.9257 5.05030   8
  -1  -7  -3 60.1150 5.11451  13
   1  -7   3 52.1187 4.73694  13
   1  -7   3 50.7297 4.68362   2
   1  -7   3 57.1611 4.14214  12
   3  -7   3 129.932 7.80233  13
   3  -7   3 149.387 7.96078   4
   3  -7   3 129.138 7.70772  12
   3  -7   3 128.027 8.17227   8
   3  -7   3 170.313 17.0681   1
  -3  -7  -3 140.409 7.61539  12
  -3  -7  -3 131.170 7.76558   4
  -3  -7  -3 113.582 8.51176   8
  -3  -7  -3 123.056 8.04911  13
   5  -7   3 9.82396 2.53600   2
  -5  -7  -3 11.3469 2.03593   4
   5  -7   3 9.26326 1.89555  12
   5  -7   3 7.33182 1.75295   4
   5  -7   3 11.5322 2.29261   8
   5  -7   3 22.1010 8.86692   1
  -5  -7  -3 8.45580 2.02641  13
  -5  -7  -3 10.7394 1.80543  12
  -5  -7  -3 9.55250 2.31505   8
   5  -7   3 9.39560 1.73330  13
   5   7   3 9.41147 2.43908   9
   5   7   3 12.5095 3.17234   6
  -7  -7  -3 7.09650 1.74716   4
  -7  -7  -3 9.07682 2.46385  13
   7  -7   3 11.8984 2.40399   2
   7  -7   3 11.0066 8.14185   1
  -7  -7  -3 7.32981 1.57157  12
  -7  -7  -3 8.71229 2.26004   8
   7  -7   3 6.25519 1.99959   4
   7  -7   3 9.85264 2.01592   8
   7   7   3 5.14233 1.84699   9
   7   7   3 5.26601 2.90340   6
   9  -7   3 22.4795 9.18547   1
  -9  -7  -3 25.6063 3.15723   4
  -9  -7  -3 26.2474 3.29985   8
   9  -7   3 24.4620 3.55172   2
  -9  -7  -3 20.9373 3.20094  13
  -9  -7  -3 23.2949 2.63746  12
   9  -7   3 31.0658 3.29435   8
   9   7   3 33.0697 4.11277   6
   9   7   3 25.1883 3.29403   9
  11  -7   3 10.6588 2.08709   8
 -11  -7  -3 8.97389 2.39653  13
  11  -7   3 10.2395 2.64482  10
 -11  -7  -3 8.43333 2.03305   4
  11  -7   3 13.7566 8.38725   1
  11  -7   3 11.9881 2.78185   2
 -11  -7  -3 10.6281 2.28224   8
 -11  -7  -3 9.57892 1.92259  12
  11  -7   3 8.94303 2.07462   7
  13  -7   3 24.9416 3.44478  11
  13  -7   3 24.7805 3.37624   7
 -13  -7  -3 23.3399 2.93501  12
 -13  -7  -3 21.5742 3.67958  13
  13  -7   3 31.4965 4.15369  10
  13  -7   3 28.9618 8.53463   1
 -13  -7  -3 20.4279 3.05452   4
  13  -7   3 25.8157 3.64579   2
  13   7   3 29.4470 3.69522   5
  13   7   3 17.9710 7.55752   1
  13   7   3 32.3835 3.93563   9
 -15  -7  -3 64.1238 4.98414   4
  15  -7   3 68.7572 5.33934  11
  15  -7   3 64.2780 5.33886  10
 -15  -7  -3 63.1467 5.01364  13
 -15  -7  -3 64.5987 4.76830  12
  15  -7   3 60.7453 5.06206   3
  15  -7   3 70.2170 9.80946   1
  15  -7   3 67.4455 5.20890   2
  15   7   3 61.9256 5.63388   6
  15   7   3 59.7758 5.20933   5
  15   7   3 59.1628 5.27182   9
  15   7   3 60.9882 5.06723  11
  17  -7   3 16.2897 3.35501  10
  17  -7   3 14.2610 2.32824   2
  17   7   3 10.9329 2.58612   5
  17   7   3 6.20913 2.34241  11
  17   7   3 13.3444 2.87449   9
  19  -7   3 25.4887 3.61553  10
  19  -7   3 24.8888 2.74519   2
  19  -7   3 23.5740 3.23451   3
 -19  -7  -3 25.7729 3.13562  13
  19   7   3 28.3588 2.95300  11
  19   7   3 27.8406 3.42874   5
  19   7   3 25.5526 3.65854   6
  21  -7   3 12.3730 2.53631   3
 -21  -7  -3 8.18731 2.00469  13
  21  -7   3 13.6682 2.72086  10
  21   7   3 11.6283 2.32946   5
  21   7   3 10.7585 2.56494   6
  23  -7   3 91.8081 6.02528   3
  23  -7   3 101.870 6.45796  10
  23   7   3 86.9239 5.95828   6
  25  -7   3 31.2902 3.14811  10
  25   7   3 37.3538 3.17312   9
  25   7   3 25.9859 2.45909   5
  25   7   3 39.4661 3.30038   6
  27   7   3 12.3866 1.95517   6
  27   7   3 17.6355 1.95381   9
  26   8  -3 14.3671 1.59506   5
  24  -8  -3 2.11861 1.47833   3
 -24  -8   3 1.09402 1.12510  13
  24   8  -3 -0.4622 1.11243  11
  24   8  -3 0.60546 0.86196   5
  22  -8  -3 7.17147 1.83895   3
  22   8  -3 7.06586 1.87131   5
  20  -8  -3 15.5762 2.55448   3
 -20  -8   3 20.7506 2.85436  13
  20  -8  -3 14.7302 2.03535   2
  20   8  -3 19.4181 2.87457   5
  20   8  -3 12.8909 2.38924   9
  20   8  -3 17.2367 2.55707  11
  18  -8  -3 6.55167 9.42099   1
  18  -8  -3 14.0887 2.51098   2
 -18  -8   3 6.49972 2.02357  13
  18  -8  -3 10.9850 2.60929  11
  18  -8  -3 7.55947 2.24412   3
  18   8  -3 4.36487 1.97945  11
  18   8  -3 4.22406 1.99155   9
  18   8  -3 6.15952 1.72541   5
  16  -8  -3 17.6461 9.46998   1
  14  -8  -3 27.4492 3.80487  11
 -14  -8   3 28.3263 3.47698  13
  14  -8  -3 27.7353 4.02721   7
  14  -8  -3 21.4040 3.36040   3
 -14  -8   3 21.9192 3.24968   4
 -14  -8   3 18.9222 2.80914  12
 -14  -8   3 26.4159 3.44421   8
  14   8  -3 27.8418 3.71813   9
  14   8  -3 23.1129 3.80034   6
  14   8  -3 27.0916 3.54806   5
  12  -8  -3 7.07228 2.50948  11
  12  -8  -3 10.2618 2.14848   8
  12  -8  -3 14.0363 3.02889   2
  12  -8  -3 13.7742 10.9827   1
 -12  -8   3 8.26025 2.34920   8
 -12  -8   3 8.25840 1.90025  12
 -12  -8   3 7.09748 2.37677   4
  12  -8  -3 8.41750 2.22809   3
 -12  -8   3 11.1723 2.48053  13
  12   8  -3 7.00689 2.55708   9
  12   8  -3 4.77406 2.52385   6
  12   8  -3 7.85468 2.18045   5
 -10  -8   3 12.3168 2.38515   4
  10  -8  -3 2.55120 11.6066   1
 -10  -8   3 11.7299 2.26740  12
  10  -8  -3 12.6983 3.01115   2
  10  -8  -3 11.2228 2.58042   4
  10  -8  -3 14.7626 2.62626   8
 -10  -8   3 12.8461 2.39613   8
 -10  -8   3 16.5080 2.79970  13
  10   8  -3 18.1168 3.39239   6
  10   8  -3 18.2322 3.23814   9
  10   8  -3 15.4032 2.74462   5
  -8  -8   3 89.9607 5.85933  12
  -8  -8   3 83.0600 6.00557   4
   8  -8  -3 93.9557 15.7571   1
   8  -8  -3 76.1931 5.95038   4
   8  -8  -3 83.7456 6.79522   2
   8   8  -3 69.4904 5.91993   9
   6  -8  -3 255.775 13.7522   8
   6  -8  -3 249.620 14.3940   2
  -6  -8   3 249.612 13.7839   4
  -6  -8   3 249.888 13.6015   8
  -6  -8   3 251.327 13.2880  12
   6  -8  -3 238.982 12.5819  13
  -6  -8   3 248.236 13.3886  13
   6  -8  -3 258.003 13.4834   4
   6   8  -3 265.065 14.3274   6
   4  -8  -3 29.8977 3.45004   4
   4  -8  -3 28.6257 3.97945   2
   4  -8  -3 27.7414 3.63798   8
   4  -8  -3 0.96254 15.3708   1
  -4  -8   3 24.9258 3.26406   4
  -4  -8   3 27.4509 3.59683  13
   4  -8  -3 29.3485 2.99841  13
  -4  -8   3 28.0966 3.51885   8
   4  -8  -3 27.0488 3.23682  12
  -4  -8   3 24.0672 3.10990  12
  -4  -8   3 26.4814 3.87518   2
   4   8  -3 31.9107 4.52818   6
   2  -8  -3 14.1456 16.5604   1
   2  -8  -3 5.06630 2.36386   8
  -2  -8   3 5.46882 1.86552   8
  -2  -8   3 4.95360 2.07528  13
   2  -8  -3 7.22268 2.28464   2
  -2  -8   3 5.21432 1.57117  12
   2  -8  -3 6.70996 1.95367  13
   2  -8  -3 6.18399 1.74113   4
  -2  -8   3 5.40008 1.70103   4
  -2  -8   3 7.44304 2.43067   2
   0  -8   3 76.3768 5.52831  13
   0  -8  -3 72.1495 5.64929   8
   0  -8  -3 79.1733 5.33825  12
   0  -8   3 72.9423 5.52087   4
   0  -8   3 68.1756 5.29086  12
   0  -8   3 69.3778 5.61184   8
   0  -8  -3 80.3750 5.52496   4
   0  -8  -3 72.6580 6.24588   2
   0  -8   3 79.0553 6.02466   2
   0  -8  -3 72.2694 5.55725  13
   0   8  -3 62.5932 6.68747   6
   2  -8   3 9.85951 2.25394   8
   2  -8   3 3.06689 1.49397  12
  -2  -8  -3 5.84948 1.77612  12
   2  -8   3 3.38680 1.60905  13
   2  -8   3 3.62372 1.90224   2
  -2  -8  -3 6.33659 2.37980   2
  -2  -8  -3 4.41786 1.65066   4
  -2  -8  -3 5.04485 1.92993   8
   2  -8   3 19.1896 15.7667   1
  -2  -8  -3 6.51705 2.23803  13
   2  -8   3 2.77743 1.69826   4
  -4  -8  -3 3.71059 2.08354  13
  -4  -8  -3 0.93910 1.41796  12
  -4  -8  -3 2.41635 1.54734   8
   4  -8   3 2.79208 2.18661   2
  -4  -8  -3 2.66610 1.42129   4
   4  -8   3 2.67722 1.41467  13
   4  -8   3 2.94111 1.45671   4
   4  -8   3 1.86776 1.49192   8
   4  -8   3 1.61883 13.6846   1
   4   8   3 3.71102 2.65028   6
   6  -8   3 24.8922 12.9575   1
  -6  -8  -3 37.1553 3.79419  12
   6  -8   3 33.6617 3.85103   4
  -6  -8  -3 33.7077 3.87628   4
   6   8   3 34.3738 4.13289   9
   6   8   3 31.9589 4.33545   6
   8  -8   3 12.9839 2.34852   8
   8  -8   3 13.3446 2.83397   2
  -8  -8  -3 9.84457 2.35076   4
  -8  -8  -3 8.94183 1.90496  12
  -8  -8  -3 11.3424 2.30797   8
   8  -8   3 11.4560 2.40376   4
   8  -8   3 1.04343 11.7511   1
  -8  -8  -3 12.8431 2.78724  13
   8   8   3 6.24280 2.75316   6
  10  -8   3 22.2825 12.0162   1
 -10  -8  -3 24.8121 3.62816  13
  10  -8   3 28.6184 3.20679   8
 -10  -8  -3 29.9854 3.55198   8
  10  -8   3 28.4907 3.72218   7
  10   8   3 27.6223 3.73305   9
 -12  -8  -3 17.3808 3.03144   4
 -12  -8  -3 24.2018 3.27077   8
 -12  -8  -3 24.4415 3.33386  13
  12  -8   3 5.04975 10.9786   1
  12  -8   3 22.8915 3.54773   2
 -12  -8  -3 20.3306 2.73078  12
  12   8   3 22.7519 3.48868   9
  12   8   3 25.3486 3.51794   5
  14  -8   3 74.5098 5.64299   2
  14  -8   3 80.4824 12.4909   1
 -14  -8  -3 65.2422 5.13653  13
 -14  -8  -3 58.4095 4.74980  12
 -14  -8  -3 63.7669 5.36573   4
 -14  -8  -3 57.8551 4.94699   8
  14   8   3 62.5221 5.27870   5
 -16  -8  -3 5.36032 1.64695  12
 -16  -8  -3 3.93367 1.49869   8
  16  -8   3 4.60689 2.08657   2
 -16  -8  -3 -0.0639 1.66628  13
  16  -8   3 5.04004 1.94264  10
  16  -8   3 1.39362 1.80019   3
  16   8   3 -0.4709 1.68184   5
  16   8   3 2.61831 1.58303  11
  18  -8   3 76.7459 5.94717   3
  18  -8   3 92.8719 5.60146   2
 -18  -8  -3 83.7875 5.71338  13
  18  -8   3 83.8052 5.99529  10
  18   8   3 87.5043 5.95730   5
  18   8   3 79.9884 5.54754  11
  18   8   3 86.7933 6.27951   6
  20  -8   3 5.24463 1.79610   3
 -20  -8  -3 3.60037 1.65109  13
  20  -8   3 3.78675 1.74733  10
  20   8   3 2.27556 1.18128   5
  20   8   3 4.59543 1.84623   6
  20   8   3 2.79267 1.47210  11
  22  -8   3 1.28608 1.39918   3
  22   8   3 0.68514 0.84870   5
  22   8   3 0.46825 1.44176   6
  24   8   3 1.90076 1.00547   6
  24   8   3 3.38562 1.03934   9
  24   8   3 2.69491 1.07852   5
  26   8   3 23.2865 1.96239   6
  26   8   3 19.3022 1.82874   9
  25   9  -3 3.40393 0.80244   5
 -23  -9   3 1.56869 0.98037  13
  23   9  -3 0.63830 0.72462   5
  23   9  -3 -1.4433 0.92873  11
  21   9  -3 2.16386 1.02332  11
  21   9  -3 4.22658 1.52367   5
  19  -9  -3 35.0269 3.48628   3
  19  -9  -3 46.5236 3.70668   2
 -19  -9   3 44.4236 3.62376  13
  19   9  -3 35.4236 3.37375  11
 -17  -9   3 6.35474 1.90430  13
  17  -9  -3 5.59838 1.71173   2
  17  -9  -3 2.46797 2.17224   3
  17   9  -3 6.63060 1.89629  11
  17   9  -3 3.97140 1.81847   9
  17   9  -3 5.92465 1.86731   5
 -15  -9   3 71.4791 5.43864  13
 -15  -9   3 71.7625 5.62499   8
  15  -9  -3 81.8059 6.14950   2
  15   9  -3 77.3440 5.85685   9
  15   9  -3 73.7548 5.66782   5
  15   9  -3 88.8738 6.53384   6
  15   9  -3 86.6056 5.83967  11
  13  -9  -3 25.8258 4.28618   2
  13  -9  -3 20.4627 14.4909   1
 -13  -9   3 35.3173 3.70522   8
 -13  -9   3 45.8642 4.26737  13
  13  -9  -3 30.5323 4.25331   7
  13   9  -3 42.2508 3.96636   5
  13   9  -3 31.0677 6.27621   1
  13   9  -3 39.4593 4.18989   9
  11  -9  -3 13.9148 2.55884   8
 -11  -9   3 15.3858 3.04486   8
 -11  -9   3 12.9744 2.55300  12
  11  -9  -3 16.5815 3.49576   7
  11  -9  -3 43.4993 16.0393   1
 -11  -9   3 17.3804 3.20549   4
  11  -9  -3 21.5322 3.60696   2
 -11  -9   3 18.5801 3.04839  13
  11   9  -3 17.1531 2.83802   5
  11   9  -3 13.4324 3.27208   9
  -9  -9   3 11.5907 2.54353  13
   9  -9  -3 9.75663 2.70490   2
  -9  -9   3 9.47772 2.09615   8
   9  -9  -3 7.45806 1.95550   8
  -9  -9   3 6.36995 1.93011   4
   9  -9  -3 4.00227 2.05487   4
  -9  -9   3 7.71294 2.00610  12
   9   9  -3 9.51349 2.28658   9
   9   9  -3 7.39243 2.05666   5
   9   9  -3 8.73067 2.79107   6
  -7  -9   3 70.1822 5.43200  13
   7  -9  -3 60.1728 5.33471   4
   7  -9  -3 64.5458 6.21143   2
  -7  -9   3 69.2489 5.43355   8
  -7  -9   3 60.3909 5.16954  12
   7  -9  -3 68.3541 5.44026   8
  -7  -9   3 61.3436 5.55676   4
   7  -9  -3 28.2782 20.0916   1
   7   9  -3 66.0126 5.92423   6
   7   9  -3 65.8489 5.13082   5
  -5  -9   3 4.23144 2.13743   8
  -5  -9   3 6.91656 1.96939   4
  -5  -9   3 6.06561 2.09935  13
   5  -9  -3 4.83764 2.74316   2
   5  -9  -3 5.71771 2.10915   8
   5  -9  -3 -31.405 21.2341   1
   5  -9  -3 4.90424 1.60513  13
   5   9  -3 4.34012 2.44724   6
   5   9  -3 2.31259 1.46130   5
   3  -9  -3 10.5889 2.56831   8
   3  -9  -3 7.81774 1.97162  13
  -3  -9   3 14.9656 2.71430   8
   3  -9  -3 12.2558 2.92550   2
   3  -9  -3 14.4926 2.98088   4
  -3  -9   3 13.1556 2.65357  13
  -3  -9   3 6.81364 1.95225  12
  -3  -9   3 13.7006 2.77433   2
   3   9  -3 13.5795 3.14180   6
  -1  -9   3 21.1218 3.16201   8
   1  -9  -3 14.0212 3.18558   4
  -1  -9   3 17.2031 3.34176   4
   1  -9  -3 18.1670 3.40975   2
   1  -9  -3 21.3318 2.94238  13
  -1  -9   3 16.8744 3.30990   2
  -1  -9   3 21.3390 3.01299  12
   1  -9  -3 23.1865 3.43818   8
   1  -9  -3 20.7986 2.89256  12
  -1  -9   3 19.5858 2.99568  13
   1   9  -3 18.0600 3.53294   6
   1  -9   3 92.0866 5.99483  13
  -1  -9  -3 91.6573 7.18755   2
   1  -9   3 91.8454 6.80350   2
  -1  -9  -3 90.6949 6.30571  12
   1  -9   3 86.0175 6.29777  12
  -1  -9  -3 94.8131 6.76517   8
  -1  -9  -3 94.6185 6.48437  13
   1  -9   3 94.0728 6.66206   8
   1  -9   3 73.7347 6.81268   4
   3  -9   3 38.6725 4.45985   8
  -3  -9  -3 45.1937 4.54255   8
   3  -9   3 35.2570 3.34494  13
  -3  -9  -3 32.5069 4.61496   2
   3  -9   3 45.2183 22.9740   1
   3  -9   3 34.1610 4.45526   2
  -3  -9  -3 39.6453 4.93701   4
  -3  -9  -3 39.9631 4.12557  13
  -5  -9  -3 4.25140 1.82957   4
   5  -9   3 5.66617 2.36361   2
   5  -9   3 6.06550 2.15835   4
   5  -9   3 7.38754 2.50126   8
  -5  -9  -3 5.68290 2.46592  13
  -5  -9  -3 8.34791 2.04506  12
   5  -9   3 -11.396 20.0915   1
  -5  -9  -3 6.99036 2.48465   8
   5   9   3 1.67575 2.49070   6
   7  -9   3 60.6807 5.47579   2
  -7  -9  -3 46.0100 4.67362  13
   7  -9   3 48.3152 4.50971   8
  -7  -9  -3 51.1121 4.78567   4
  -7  -9  -3 34.5440 4.09242  12
  -7  -9  -3 48.3179 4.73435   8
   7  -9   3 26.8178 19.1437   1
   7   9   3 39.2021 4.53645   9
   7   9   3 42.0464 4.85369   6
  -9  -9  -3 6.74055 2.27059   4
  -9  -9  -3 6.10991 1.92355  12
   9  -9   3 5.98866 2.05969   8
  -9  -9  -3 8.48877 2.58322  13
   9  -9   3 5.32820 2.37139   2
  -9  -9  -3 7.25614 2.16107   8
   9  -9   3 4.94603 16.3223   1
   9   9   3 8.23804 3.04382   6
   9   9   3 10.4814 2.83214   9
 -11  -9  -3 23.0694 3.40273   4
  11  -9   3 36.1919 15.2858   1
  11  -9   3 23.2294 2.74484   8
 -11  -9  -3 17.6876 2.73427  12
  11   9   3 17.7124 3.33451   9
  13  -9   3 -11.979 13.3692   1
 -13  -9  -3 3.44534 1.89146  12
  13  -9   3 7.90634 2.30408   2
  13   9   3 9.03784 2.28258   5
  13   9   3 5.61499 2.08948   9
 -15  -9  -3 15.7156 2.42743   8
  15  -9   3 13.0345 2.33317   2
 -15  -9  -3 15.2375 2.60879  13
  15   9   3 14.5725 2.78655   9
  15   9   3 15.6638 2.34784  11
  15   9   3 10.6978 2.56704   6
  15   9   3 12.7849 2.37758   5
  17  -9   3 27.0650 2.78452   2
  17   9   3 23.6578 3.00606   5
  17   9   3 22.3521 3.03389   6
  19  -9   3 5.08692 1.15778   2
  19   9   3 5.43656 1.34847  11
  19   9   3 4.96336 1.67752   6
 -21  -9  -3 12.8817 1.65758  13
  21   9   3 13.0165 2.00161   6
  21   9   3 11.3982 1.73701   5
  23   9   3 1.26848 0.87131   5
  23   9   3 -0.0568 0.90853   9
  23   9   3 0.21322 0.67878   6
  22  10  -3 6.75172 1.26807   6
  22  10  -3 6.25181 1.19181   5
  20 -10  -3 86.5654 4.52865   2
  20  10  -3 84.1513 5.01332   5
  20  10  -3 83.1685 5.21842  11
  18 -10  -3 11.9212 1.70555   2
  18  10  -3 9.78683 1.80370  11
  18  10  -3 10.9720 1.93008   5
  16  10  -3 62.1462 4.44003   9
  14 -10  -3 78.6193 5.94104   2
  14  10  -3 81.6693 5.64108   5
  14  10  -3 81.7910 5.68589  11
 -12 -10   3 7.14820 1.92380   8
 -12 -10   3 10.0232 2.12094  13
  12 -10  -3 12.2790 2.57462   2
  12  10  -3 10.7003 2.44756   9
  12  10  -3 11.6344 7.22466   1
  12  10  -3 11.3907 2.16786   5
 -10 -10   3 9.49308 2.19186   8
 -10 -10   3 10.8931 2.24179  13
  10 -10  -3 9.42997 2.11066   8
  10 -10  -3 11.0418 2.74413   2
  10  10  -3 10.7202 2.61516   6
  10  10  -3 6.97390 2.04123   5
  -8 -10   3 160.891 9.52675   8
  -8 -10   3 151.101 9.82787   4
  -8 -10   3 142.345 9.56480  12
   8 -10  -3 164.206 10.1096   2
  -8 -10   3 171.225 9.52669  13
   8  10  -3 163.764 9.75468   6
   8  10  -3 153.214 9.13255   5
   6  10  -3 85.8596 6.55170   6
   6  10  -3 73.3064 5.39388   5
  -4 -10   3 206.328 11.8320   4
  -4 -10   3 205.764 11.9354  13
  -4 -10   3 170.890 12.1352   2
   4 -10  -3 203.615 11.8102   4
  -2 -10   3 80.0966 5.69389  13
   2 -10  -3 80.7070 6.24374   8
   2 -10  -3 84.1553 6.46736   4
  -2 -10   3 66.9650 5.89706  12
  -2 -10   3 77.0988 6.00702   8
   2 -10  -3 66.6312 6.66975   2
  -2 -10   3 73.6442 5.94043   4
   0 -10   3 25.6467 3.14643  13
   0 -10   3 31.7457 3.86878   8
   0 -10  -3 29.9393 3.84840   8
   0 -10   3 25.2192 3.56026   4
   0 -10  -3 27.3624 3.75524   4
   2 -10   3 7.49984 2.32451   4
  -2 -10  -3 7.04436 2.66015   8
  -2 -10  -3 5.19870 2.09133   4
  -2 -10  -3 5.55882 2.38365  12
   2 -10   3 7.87510 2.38493   8
  -4 -10  -3 273.020 15.4056   4
  -6 -10  -3 59.5979 5.54726   4
   6 -10   3 73.3371 30.0301   1
  -6 -10  -3 58.6152 5.33258  12
   6 -10   3 64.6153 5.72514   2
   6 -10   3 64.6908 5.14773   8
   8 -10   3 89.3364 5.86840   8
   8  10   3 86.9443 5.93300   5
   8  10   3 70.9980 5.62857   6
  10 -10   3 7.27454 2.22115   2
  10 -10   3 6.06000 1.65841   8
 -10 -10  -3 6.82759 2.29489  13
  10 -10   3 -12.753 25.4723   1
  10  10   3 -0.9577 1.99323   9
  10  10   3 2.87784 1.87378   6
  10  10   3 7.33488 2.05302   5
  12 -10   3 5.44036 1.88850   2
  12  10   3 5.43857 1.89296   6
  12  10   3 6.52352 1.86999   5
  14 -10   3 67.6100 4.93518   2
  14  10   3 59.2810 4.72017   6
  14  10   3 58.2830 4.49168   5
  16 -10   3 82.3806 5.15517   2
  16  10   3 83.7571 5.30021   5
  16  10   3 66.3328 4.97140   6
  16  10   3 79.9721 4.78062  11
  18 -10   3 6.54909 1.23390   2
  18  10   3 5.41962 1.42728   5
  18  10   3 6.34767 1.51471   6
  20  10   3 4.00095 1.04840   9
  20  10   3 2.71749 1.07958   6
  19  11  -3 11.7316 1.39986   5
  17  11  -3 25.7857 3.17224   5
  17  11  -3 21.6446 2.21942   6
  17  11  -3 24.9696 2.51545  11
  15  11  -3 2.71774 1.08925   5
  15  11  -3 2.72223 0.98470  11
  13  11  -3 15.6903 2.39706   6
  13  11  -3 18.3125 2.21844   5
  13  11  -3 15.4251 2.16179  11
  11  11  -3 9.50465 1.87629   6
  11  11  -3 8.44124 1.77668   5
  -9 -11   3 4.09604 1.53161  13
   9  11  -3 1.87765 1.46711   6
  -7 -11   3 101.899 6.42474   8
  -7 -11   3 95.1589 5.96294  13
   7  11  -3 79.7938 6.10692   6
  -5 -11   3 40.9401 3.84542  13
  -5 -11   3 36.6705 3.99247   8
  -3 -11   3 5.11992 1.55849  13
  -3 -11   3 5.75488 2.03296   8
  -1 -11   3 7.86179 1.72155  13
  -1 -11   3 6.36613 2.25440   2
  -1 -11   3 6.62082 1.86444   8
   1 -11   3 126.829 7.62747   8
   1 -11   3 106.457 6.08682  13
   1 -11   3 118.548 7.61726   2
   3 -11   3 127.061 7.57473   8
   3 -11   3 115.227 7.86104   2
   3  11   3 106.309 7.11067   5
   5 -11   3 12.1900 2.57539   2
   5 -11   3 9.61422 2.13871   8
   5  11   3 10.8253 2.21319   5
   7 -11   3 42.2224 3.65410   8
   7 -11   3 52.5271 4.50157   2
   7  11   3 43.5641 3.83026   5
   9 -11   3 5.60663 1.90565   2
   9 -11   3 3.99914 1.38235   8
   9  11   3 2.36482 1.33869   5
  11  11   3 5.73982 1.57819  11
  11  11   3 5.82401 1.56181   5
  13 -11   3 52.8904 4.01099   2
  13  11   3 44.9851 3.55795   5
  13  11   3 49.8294 3.45342  11
  15 -11   3 5.90400 1.34821   2
 -15 -11  -3 5.43852 1.16769   8
  15  11   3 5.42232 1.15916  11
  15  11   3 4.35633 1.35381   5
  17 -11   3 78.4506 4.01584   2
  17  11   3 66.9094 4.85331   5
  14  12  -3 20.4577 1.92695  11
  12  12  -3 56.7346 3.60956  11
  10  12  -3 26.9535 2.59886  11
  -6 -12   3 27.1445 2.42902  13
  -4 -12   3 5.49278 1.48440  13
  -2 -12   3 12.3203 1.68894  13
   2 -12   3 65.6084 4.71032   8
   4 -12   3 6.69154 1.92568   2
   4 -12   3 9.27043 1.68153   8
   4  12   3 6.77242 1.62647   5
   6 -12   3 52.0218 3.47310   8
   6 -12   3 57.5453 4.41318   2
   6  12   3 49.5339 3.65628   5
   8 -12   3 76.1752 5.09939   2
   8  12   3 68.9787 4.43462   5
  10 -12   3 5.89211 1.49880   2
 -12 -12  -3 24.2737 2.88639  13
  12 -12   3 21.0525 2.36425   2
  12  12   3 25.1995 2.20818   5
  14 -12   3 9.16799 1.16587   2
 -14 -12  -3 7.58505 1.06847  13
   7  13  -3 160.531 8.16729  11
   1 -13   3 17.6769 1.82956   8
   3 -13   3 17.0419 1.96452   8
   7 -13   3 2.92303 0.84095   2
  32   0  -4 325.358 16.4867   3
  32   0  -4 346.952 16.3489  10
  30   0  -4 58.3397 4.25093  11
  28   0  -4 663.799 30.9354  10
  28   0  -4 631.068 30.6814  11
  28   0  -4 649.674 30.7214   3
  28   0  -4 599.502 30.1928   5
  26   0  -4 2.89134 1.77353   6
  24   0  -4 131.706 8.03717   9
  24   0  -4 126.263 7.90638   5
  24   0  -4 146.225 9.27157   7
  24   0  -4 142.652 8.76849   3
  24   0  -4 144.160 9.20531  10
  24   0  -4 113.299 7.61615   6
  24   0  -4 138.809 8.40383  11
  22   0  -4 956.016 46.4941   9
  22   0  -4 944.650 46.4272   6
  22   0  -4 1106.51 47.6315   3
  22   0  -4 961.435 46.9722   5
  22   0  -4 1018.54 47.6316   7
  22   0  -4 985.022 47.6665  10
  20   0  -4 523.105 25.2212   7
  20   0  -4 485.658 25.2308   9
  20   0  -4 505.507 24.9096  11
  20   0  -4 512.353 25.7011  10
  20   0  -4 496.211 24.7198   5
  20   0  -4 519.948 25.0929   3
 -18   0   4 1620.00 80.0372  12
  18   0  -4 1917.15 81.9086   3
  18   0  -4 1677.84 81.5354   5
  18   0  -4 1898.40 81.4890  11
 -16   0   4 9.31769 0.95690  12
 -12   0   4 1444.41 65.1562   4
 -10   0   4 86.0229 4.03593  12
  10   0  -4 87.5093 4.41082   1
 -10   0   4 78.9398 4.28411   4
   8   0  -4 6835.82 306.495   1
   6   0  -4 905.882 41.3784   1
   4   0  -4 2806.29 126.427   1
   2   0  -4 425.142 20.0434   1
   0   0  -4 1105.62 50.5051   1
   8   0   4 296.021 13.2782   7
  -8   0  -4 272.486 13.1398   4
  -8   0  -4 276.386 13.0234  12
 -12   0  -4 16.4496 1.38596  12
 -12   0  -4 17.6232 1.38960   4
  12   0   4 14.7562 1.86471   7
 -16   0  -4 848.465 37.8611   4
  16   0   4 819.964 39.6959  10
  16   0   4 821.773 38.8915   7
 -16   0  -4 853.044 38.0550  12
  16   0   4 842.381 39.9305   3
  16   0   4 803.632 39.2752   6
  18   0   4 87.2259 6.49199  10
  18   0   4 88.8732 5.96652   6
  18   0   4 83.9235 5.85066   7
  18   0   4 87.9965 6.37842   3
 -18   0  -4 95.9828 4.92563  12
  20   0   4 1620.28 74.9237  11
  20   0   4 1628.48 74.8065   9
  20   0   4 1501.30 75.3380   6
  20   0   4 1565.54 74.9872   7
 -20   0  -4 1752.40 73.7548  12
  20   0   4 1695.36 76.5265   3
  22   0   4 15.0158 2.66453   9
  22   0   4 16.6913 2.69925   6
  22   0   4 20.8193 3.31374   3
  22   0   4 19.8901 3.43521  10
  24   0   4 1056.04 50.9253   3
  26   0   4 86.4694 6.59614  10
  26   0   4 90.3341 6.47965   3
  26   0   4 90.9934 6.04152   6
  28   0   4 549.594 25.6269   3
  28   0   4 506.709 25.1245   6
  28   0   4 527.808 26.4045  10
  30   0   4 119.309 6.61596   3
  30   0   4 113.630 6.73454  10
  32   0   4 9.55714 1.21344   3
  33  -1  -4 74.4876 4.35580   3
  33  -1  -4 72.9399 4.69040  10
  31  -1  -4 237.171 11.9716  11
  31  -1  -4 238.311 12.1264   3
  31  -1  -4 249.137 12.6405  10
  31   1  -4 237.176 11.9443   3
  31   1  -4 246.095 12.2417  10
  31   1  -4 219.876 11.8617  11
  29  -1  -4 448.980 21.9565  10
  29  -1  -4 440.214 21.4175   3
  29  -1  -4 421.927 21.4785  11
  29   1  -4 409.629 20.8910   9
  29   1  -4 428.848 21.4082   3
  29   1  -4 447.853 21.5889  10
  29   1  -4 439.973 20.9581  11
  27  -1  -4 95.8736 6.53373  11
  27  -1  -4 103.970 7.47515  10
  27  -1  -4 99.3583 6.84396   3
  27   1  -4 92.4972 6.98816  10
  27   1  -4 100.211 6.40294  11
  27   1  -4 105.292 6.67488   3
  27   1  -4 92.1122 6.09295   6
  27   1  -4 92.6116 6.32605   5
  25  -1  -4 1350.17 61.6147  11
  25  -1  -4 1329.55 62.5540  10
  25  -1  -4 1256.13 62.1949   7
  25  -1  -4 1387.56 61.9837   3
  25  -1  -4 1290.25 61.0296   5
  25   1  -4 1232.42 62.2539   7
  25   1  -4 1309.75 61.1085   5
  25   1  -4 1384.20 62.2363  10
  25   1  -4 1311.56 61.2386  11
  25   1  -4 1292.02 60.9746   6
  25   1  -4 1372.97 61.6834   3
  23  -1  -4 46.5339 4.67815   7
  23  -1  -4 53.8445 4.68595  11
  23  -1  -4 52.3041 5.26128  10
  23  -1  -4 51.0310 4.85909   3
  23  -1  -4 50.8593 4.22835   5
  23   1  -4 50.2027 5.15965   7
  23   1  -4 52.2304 4.61818   6
  23   1  -4 45.9090 4.55312   9
  23   1  -4 53.9946 4.55837  11
  23   1  -4 52.0186 4.39085   5
  23   1  -4 51.8577 5.13994  10
  21  -1  -4 1791.19 79.5170   3
  21  -1  -4 1681.76 78.6584   5
  21  -1  -4 1730.34 79.0332  11
  21  -1  -4 1770.02 79.5118   7
  21  -1  -4 1709.67 79.8333  10
  21   1  -4 1729.20 79.1428   3
  21   1  -4 1715.79 79.5505  10
  21   1  -4 1666.40 78.7649   9
  21   1  -4 1609.06 78.5501   6
  21   1  -4 1683.02 78.6697   5
  21   1  -4 1717.67 78.7499  11
  21   1  -4 1754.39 79.7307   7
  19  -1  -4 325.493 17.5099  10
  19  -1  -4 323.352 17.1622   3
  19  -1  -4 366.169 17.9430   7
  19  -1  -4 337.137 16.9312  11
 -19  -1   4 313.691 15.1406  12
  19   1  -4 326.641 16.7090  11
  19   1  -4 309.376 17.2124  10
  19   1  -4 338.880 17.3864   9
  19   1  -4 331.591 17.0580   3
  19   1  -4 342.833 17.5026   7
  19   1  -4 314.626 16.6605   5
  17  -1  -4 698.548 32.2399   7
  17  -1  -4 633.515 32.5531  10
  17  -1  -4 700.296 32.8143   3
 -17  -1   4 652.953 30.6328  12
  17   1  -4 693.538 32.6913   7
 -15  -1   4 573.109 26.0880  12
  15  -1  -4 594.091 27.5370   7
  15   1  -4 560.769 27.7430   7
 -13  -1   4 342.701 16.1396  12
 -13  -1   4 319.632 16.3016   4
  13  -1  -4 388.398 17.0271   7
 -13   1   4 329.906 16.4230  12
  13   1  -4 385.769 17.2772   7
 -11  -1   4 1149.83 54.2642   4
  11  -1  -4 1271.81 54.1103   1
 -11   1   4 1150.13 53.4939  12
  -9  -1   4 212.354 10.5685   4
   9  -1  -4 224.678 11.1296   1
  -9  -1   4 222.562 10.3859  12
   9  -1  -4 227.408 10.6800   7
  -9   1   4 204.064 10.4131  12
   9   1  -4 232.934 10.2794   1
   9   1  -4 224.246 10.8748   7
   7  -1  -4 5638.06 260.515   1
   7   1  -4 6071.62 268.144   1
   7   1  -4 6049.66 268.277   1
   5  -1  -4 3462.37 160.475   1
   5   1  -4 3715.78 166.071   1
   5   1  -4 3764.75 165.849   1
   3  -1  -4 1494.02 68.0335   1
  -1  -1   4 2679.99 117.336   1
   1  -1  -4 2508.07 117.070   1
  -1  -1  -4 8.11367 0.81970  12
   1  -1   4 13.4043 1.92888   1
  -1   1  -4 8.28505 0.90190  12
   3  -1   4 901.518 41.5942   1
  -5  -1  -4 191.625 9.47636   4
  -5  -1  -4 198.238 9.30091  12
   5  -1   4 199.375 9.06857   7
  -5   1  -4 192.523 9.31611   4
  -5   1  -4 206.180 9.30625  12
   5   1   4 183.234 10.4238   1
   5   1   4 212.435 9.60657   7
   7   1   4 3268.19 147.181   1
  11  -1   4 590.213 26.7657   7
 -11  -1  -4 553.027 26.7521   4
  11   1   4 585.306 27.2967   7
 -11   1  -4 595.703 26.5413  12
 -11   1  -4 573.182 26.5513   4
 -15  -1  -4 94.6792 4.71343   4
 -15  -1  -4 97.8881 4.95162  12
  15  -1   4 89.2257 6.16954   3
  15  -1   4 92.0264 5.50263   7
 -15   1  -4 97.9832 5.10161  12
 -15   1  -4 89.4936 4.97322   4
  15   1   4 89.1122 5.73831   7
  17  -1   4 1384.67 62.9122   3
  17  -1   4 1373.46 63.1759  10
  17  -1   4 1325.36 62.0847   7
  17   1   4 1297.52 62.4899   6
  17   1   4 1337.84 62.5683   7
  17   1   4 1394.23 62.9907   3
  19  -1   4 479.330 24.1156  11
 -19  -1  -4 509.939 22.5822  12
  19  -1   4 486.473 23.9418   6
  19  -1   4 475.039 23.8711   7
  19  -1   4 504.644 24.5735   3
  19  -1   4 506.051 25.0187  10
  19   1   4 471.689 23.8001   5
  19   1   4 505.766 24.7541  10
  19   1   4 497.414 24.2713   6
 -19   1  -4 514.605 22.9041  12
  19   1   4 512.180 24.4200   3
  19   1   4 483.258 24.0673   9
  19   1   4 440.715 23.8559  11
  19   1   4 471.064 24.1727   7
 -21  -1  -4 749.910 34.4968  12
  21  -1   4 768.547 36.7734   3
  21  -1   4 754.847 37.1437  10
  21  -1   4 744.791 35.9955   6
  21   1   4 746.526 38.1680  10
  21   1   4 769.967 36.3432   3
 -21   1  -4 776.072 34.6732  12
  21   1   4 755.706 36.1773   6
  21   1   4 728.846 35.9529   9
  23  -1   4 694.442 33.3738   3
  23  -1   4 687.155 33.7447  10
  23  -1   4 643.217 32.7690   6
  23   1   4 681.170 33.3401  10
  23   1   4 693.673 33.1598   3
  23   1   4 684.444 32.6905   6
  23   1   4 682.221 32.5247   9
  25  -1   4 38.3725 4.30798   3
  25  -1   4 37.9032 3.81263   6
  25  -1   4 33.8301 4.53319  10
  25   1   4 41.5324 4.40294  10
  25   1   4 38.1813 3.95742   6
  25   1   4 46.6892 4.71516   3
  25   1   4 36.6282 3.71425   9
  27  -1   4 503.127 25.7161   6
  27  -1   4 517.725 26.1455  10
  27  -1   4 524.404 25.8790   3
  27   1   4 534.460 25.3736   6
  27   1   4 560.108 25.7956   3
  27   1   4 525.368 25.7293  10
  29  -1   4 24.4931 2.85588  10
  29  -1   4 28.7073 2.80710   3
  29   1   4 25.2217 2.77614  10
  29   1   4 26.4559 2.48419   6
  29   1   4 28.7366 2.96599   3
  31  -1   4 166.953 8.54925  10
  31  -1   4 166.945 8.44794   3
  31   1   4 158.619 8.42621   3
  32  -2  -4 231.810 11.4559   3
  32  -2  -4 229.883 12.2000  10
  30  -2  -4 20.7911 2.45593  11
  30   2  -4 18.3562 2.10879   3
  30   2  -4 18.5290 2.40337  10
  30   2  -4 20.4280 2.25412   5
  30   2  -4 21.8647 2.25140   9
  30   2  -4 23.5467 2.59160  11
  30   2  -4 21.1753 2.27238   6
  28  -2  -4 474.343 23.8540  11
  28  -2  -4 525.223 24.9692  10
  28  -2  -4 502.725 24.3295   3
  28   2  -4 513.207 23.6832  11
  28   2  -4 472.908 23.8022   3
  28   2  -4 471.806 23.6993   6
  28   2  -4 495.723 23.5183   5
  28   2  -4 471.359 24.2901  10
  26  -2  -4 197.385 11.9741  10
  26  -2  -4 204.334 11.4043   3
  26  -2  -4 199.524 11.1330  11
  26   2  -4 188.150 10.8403   9
  26   2  -4 173.350 11.9782   7
  26   2  -4 188.679 11.3648  10
  26   2  -4 206.499 10.7173   6
  26   2  -4 194.054 10.6443  11
  26   2  -4 192.960 10.6518   5
  26   2  -4 184.668 10.7725   3
  24  -2  -4 936.094 45.0337   5
  24  -2  -4 930.236 46.0655   7
  24  -2  -4 964.790 46.6629  10
  24  -2  -4 966.652 45.1790  11
  24  -2  -4 1017.96 45.5963   3
  24   2  -4 982.723 44.6970   5
  24   2  -4 976.557 44.6773  11
  24   2  -4 941.778 45.3533   3
  24   2  -4 943.255 45.1957   6
  24   2  -4 881.822 46.2833   7
  24   2  -4 963.920 45.4419  10
  24   2  -4 965.715 44.7973   9
  22  -2  -4 489.804 24.6893   3
  22  -2  -4 492.619 24.3648  11
  22  -2  -4 487.425 24.7020   7
  22  -2  -4 488.127 25.0744  10
  22   2  -4 489.951 25.1178   7
  22   2  -4 503.265 24.1202   9
  22   2  -4 476.808 24.7229  10
  22   2  -4 488.451 23.9814  11
  22   2  -4 484.563 24.1136   5
  22   2  -4 466.901 24.0592   6
  22   2  -4 492.130 24.7069   3
  20  -2  -4 10.9284 2.68927  10
  20  -2  -4 8.28387 1.91816   5
  20  -2  -4 8.90726 2.45089   3
  20  -2  -4 9.41033 2.04600   7
  20  -2  -4 6.97640 2.21789  11
  20   2  -4 12.5775 2.52649  11
  20   2  -4 10.9463 2.15474   5
  20   2  -4 13.5917 2.36675   3
  20   2  -4 7.28774 2.45663  10
  20   2  -4 8.76993 2.20608   9
  20   2  -4 9.18274 2.15926   6
  20   2  -4 9.48705 2.37730   7
  18  -2  -4 1975.30 90.5477  10
 -18  -2   4 2039.93 87.5885  12
  18  -2  -4 1943.46 89.8641  11
  18  -2  -4 2000.94 90.1276   3
  18   2  -4 2036.02 90.9663   3
  18   2  -4 1944.10 90.6477  10
  18   2  -4 1979.40 90.2467   5
  18   2  -4 1780.81 90.5996   9
  18   2  -4 1974.04 90.0820  11
  16  -2  -4 121.993 6.37813   1
 -16  -2   4 116.936 5.79796  12
  16  -2  -4 130.623 7.38080   7
  16   2  -4 111.002 7.52716   7
  14  -2  -4 1449.87 61.9344   1
 -14  -2   4 1263.81 61.6890   4
 -14  -2   4 1372.82 61.6599  12
  12  -2  -4 652.050 30.5748   1
 -12  -2   4 638.879 29.7550  12
 -12  -2   4 606.029 29.7916   4
  12   2  -4 690.145 30.2281   7
  10  -2  -4 1061.76 49.4484   4
  10   2  -4 1105.92 51.2445   1
  10   2  -4 1185.29 51.1865   1
   8  -2  -4 4022.02 185.522   1
   8   2  -4 4189.20 191.646   1
   8   2  -4 4414.57 191.439   1
   6  -2  -4 3332.59 151.965   1
   6   2  -4 3413.36 152.973   1
   4  -2  -4 7091.57 318.880   1
  -2  -2   4 97.8470 6.22356   1
   2  -2  -4 89.3915 6.15857   1
   2  -2  -4 100.802 4.80763   4
   2  -2  -4 98.0075 4.70837  12
   2   2  -4 96.3700 4.87107   7
   2   2  -4 87.9519 4.73342  12
   0  -2   4 526.390 24.1189   1
   0   2  -4 473.321 23.0138  12
   2  -2   4 4574.85 206.239   1
   4  -2   4 1037.21 44.8609   1
   4   2   4 909.521 46.1460   1
   6  -2   4 2134.00 92.7334   1
   6   2   4 1992.46 95.6058   1
   8  -2   4 144.935 6.49968   4
   8  -2   4 135.355 8.28967   1
  -8  -2  -4 132.181 6.44503  12
   8  -2   4 129.301 6.63412   7
  -8  -2  -4 122.714 6.62329   4
  -8   2  -4 129.733 6.73994   4
  -8   2  -4 145.444 6.78047  12
   8   2   4 121.407 7.88006   1
 -12  -2  -4 313.554 15.9440   4
 -12  -2  -4 331.567 15.7181  12
  12  -2   4 342.400 16.0369   7
  12   2   4 344.642 16.6882   7
 -12   2  -4 342.845 15.8889  12
 -12   2  -4 341.846 15.9669   4
  14  -2   4 1220.72 59.2359   7
  14   2   4 1364.89 59.9712   7
  16  -2   4 650.292 31.2244   3
 -16  -2  -4 653.281 29.9145  12
  16  -2   4 635.516 30.3712   7
  16  -2   4 635.402 31.5000  10
  16   2   4 627.549 31.0256   6
 -16   2  -4 657.158 30.0519   4
  16   2   4 664.875 31.2755   5
  18  -2   4 334.657 17.0797   3
  18  -2   4 312.272 16.2855   6
  18  -2   4 308.655 17.3312  10
  18  -2   4 298.844 16.1778   7
 -18  -2  -4 337.750 15.3657  12
  18   2   4 318.629 16.4443   5
 -18   2  -4 340.405 15.7406  12
  18   2   4 328.617 16.8463   6
  18   2   4 330.585 16.7462   9
  18   2   4 314.675 16.9880  10
  18   2   4 334.966 16.8450   3
  20  -2   4 1149.27 57.5351  11
  20  -2   4 1232.20 58.7883  10
 -20  -2  -4 1257.78 56.1585  12
  20  -2   4 1250.06 58.3414   3
  20  -2   4 1266.76 57.9257   6
 -20   2  -4 1258.41 56.8767  12
  20   2   4 1257.97 57.7290   9
  20   2   4 1250.55 57.9548   3
  20   2   4 1224.03 57.7242   6
  22  -2   4 94.5697 6.40465   6
  22  -2   4 109.439 7.53142   3
  22  -2   4 105.632 7.79304  10
  22  -2   4 101.269 6.86719  11
 -22   2  -4 101.021 5.99516  12
  22   2   4 99.1949 6.60947   5
  22   2   4 97.7655 7.11991  10
  22   2   4 120.053 7.40352   3
  22   2   4 108.598 7.08489   6
  24  -2   4 1231.77 54.7573  10
  24  -2   4 1165.67 53.9705   3
  24  -2   4 1065.56 52.6303   6
  24   2   4 1182.29 52.6329   3
  24   2   4 1075.75 52.5097   5
  24   2   4 1100.99 53.7966   6
  24   2   4 1109.00 53.4072  10
  24   2   4 1110.12 52.1265   9
  26  -2   4 266.927 14.6720  10
  26  -2   4 269.274 14.5212   3
  26   2   4 249.677 13.8763  10
  26   2   4 270.328 13.8419   3
  26   2   4 256.700 13.6838   9
  26   2   4 270.023 13.9198   6
  28  -2   4 127.528 7.80896   3
  28   2   4 126.651 7.40618   3
  28   2   4 135.516 7.48837   6
  28   2   4 133.204 7.18045   9
  28   2   4 128.940 7.33885  10
  30  -2   4 415.888 18.8285  10
  30  -2   4 347.785 18.6255   3
  30   2   4 389.435 18.2479   3
  30   2   4 382.637 18.2018   6
  33  -3  -4 73.5180 4.39911   3
  33  -3  -4 76.9654 4.67096  10
  31  -3  -4 176.332 9.12281  11
  31  -3  -4 196.699 9.90999  10
  31   3  -4 173.913 9.11365   9
  31   3  -4 183.080 9.08773   5
  31   3  -4 171.487 8.91917   6
  31   3  -4 178.137 8.97492  11
  29  -3  -4 348.131 18.7571  10
  29  -3  -4 356.923 17.8457  11
  29  -3  -4 369.098 18.2614   3
  29   3  -4 354.587 17.4492   6
  29   3  -4 351.946 17.6485  11
  29   3  -4 384.512 18.2295   5
  27  -3  -4 71.9193 5.40645  11
  27  -3  -4 67.4737 5.89460  10
  27  -3  -4 67.8601 5.51233   3
  27   3  -4 73.5332 5.08132  11
  27   3  -4 63.3091 5.04147  10
  27   3  -4 72.5356 5.07941   6
  27   3  -4 71.7816 5.02710   5
  25  -3  -4 519.748 29.1096   7
  25   3  -4 593.196 28.0252  10
  25   3  -4 554.056 26.6198   3
  23  -3  -4 7.48196 2.29056   3
  23  -3  -4 5.88064 1.99416   7
  23  -3  -4 6.86240 2.37936  11
  23  -3  -4 7.71866 2.65574  10
  23   3  -4 4.58316 2.19277  11
  23   3  -4 6.94354 2.08925  10
  23   3  -4 6.85842 2.45097   6
  23   3  -4 4.67658 1.86064   5
  23   3  -4 3.94477 1.62492   3
  23   3  -4 11.4989 2.44073   9
  23   3  -4 6.19943 2.54237   7
  21  -3  -4 493.146 24.5297  11
  21  -3  -4 495.001 24.6824   7
 -21  -3   4 448.726 22.4293  12
  21  -3  -4 479.732 24.1697   5
  21  -3  -4 499.199 24.7026   3
  21  -3  -4 495.980 25.3622  10
  21   3  -4 521.661 25.3377   7
  21   3  -4 451.519 24.9198  10
  21   3  -4 499.683 24.1456   6
  21   3  -4 478.048 24.1567   3
  21   3  -4 492.690 23.8513  11
  21   3  -4 496.643 24.2745   9
  21   3  -4 518.629 24.1675   5
  19  -3  -4 541.903 26.7579   7
  19  -3  -4 570.984 27.5769  10
  19  -3  -4 539.527 26.8805   3
  19  -3  -4 498.474 26.6754   5
  19  -3  -4 540.449 26.8259  11
  19   3  -4 562.956 26.8377   9
  19   3  -4 557.585 27.5491   7
  19   3  -4 552.961 26.6116   5
  19   3  -4 539.024 26.8615  10
  19   3  -4 526.496 26.3106  11
  19   3  -4 547.650 26.6870   6
  17  -3  -4 849.378 37.6805   1
  17  -3  -4 760.361 38.5998  11
  17  -3  -4 820.549 38.8212   3
  17  -3  -4 786.168 39.1047  10
  17  -3  -4 844.193 38.1089   7
  17   3  -4 819.136 38.9022   9
  17   3  -4 799.667 38.6686   5
  17   3  -4 764.313 38.6983   6
  17   3  -4 811.826 38.5444  11
  17   3  -4 856.272 39.0798   7
 -15  -3   4 2048.04 96.8695  12
  15  -3  -4 2221.08 97.3015   1
 -13  -3   4 785.491 38.0901  12
  13  -3  -4 826.637 38.8885   1
  13   3  -4 853.415 38.7285   7
  11  -3  -4 5713.54 260.776   1
  11   3  -4 5962.70 257.493   1
  11   3  -4 5718.79 264.912   1
   9  -3  -4 547.606 26.8951   1
   9  -3  -4 565.472 25.0526   4
  -9  -3   4 521.219 25.4192  12
   9   3  -4 560.299 26.1434   7
   9   3  -4 546.580 26.5117   1
   7  -3  -4 1528.93 70.3170   1
   7   3  -4 1541.28 71.8323   1
   5  -3  -4 307.757 14.4624  12
   5  -3  -4 317.190 14.6373   4
   5  -3  -4 290.044 16.3741   1
   5   3  -4 329.457 15.3495   7
  -3  -3   4 2871.82 130.734   1
   3  -3  -4 2854.94 130.056   1
  -1  -3   4 1198.05 55.3186   1
   1  -3  -4 1162.97 54.9401   1
   1  -3   4 236.482 12.8462   1
  -1  -3  -4 240.973 11.7943   4
  -1  -3  -4 244.015 11.2968  12
  -1   3  -4 236.798 11.3897   4
  -1   3  -4 240.857 11.6817  12
   3  -3   4 4069.05 184.375   1
  -5  -3  -4 480.581 23.7420   4
   5  -3   4 509.941 24.4683   1
   5  -3   4 494.525 22.7798  12
  -5   3  -4 510.240 22.8384   4
  -5   3  -4 506.032 22.7313  12
   5   3   4 479.989 25.8108   1
   7  -3   4 3996.27 173.833   1
   7   3   4 3759.18 178.143   1
   9  -3   4 1358.58 62.5292   1
   9   3   4 1342.00 63.0873   1
  11  -3   4 931.442 43.2902   7
  11  -3   4 931.636 42.7864   4
 -11  -3  -4 919.476 43.3838   4
  11  -3   4 988.485 45.1601   1
  11   3   4 955.608 43.5475   1
  15  -3   4 89.1317 5.29650   7
 -15  -3  -4 81.7508 4.78914  12
  15  -3   4 96.7219 6.42101   3
 -15  -3  -4 80.8759 4.91533   4
  15  -3   4 84.9439 6.23099  10
  15   3   4 86.9182 6.00714   5
  15   3   4 80.5888 5.90990   6
  15   3   4 82.4221 5.69928   3
  15   3   4 90.1123 5.83584   9
 -15   3  -4 90.7918 5.68896  12
  17  -3   4 837.697 40.6337  10
  17  -3   4 826.927 40.1891   3
  17  -3   4 780.348 39.2095   7
  17  -3   4 752.189 40.0157  11
 -17  -3  -4 874.485 38.9861  12
  17   3   4 857.610 39.9068   5
 -17   3  -4 869.943 39.2264  12
  17   3   4 855.753 40.1959   6
  17   3   4 859.452 40.1413   3
  17   3   4 878.878 40.2126  10
  17   3   4 878.126 40.1813   9
  19  -3   4 138.475 8.26484   6
  19  -3   4 155.485 9.23276   3
  19  -3   4 142.264 8.80721  11
  19  -3   4 154.899 9.65428  10
 -19  -3  -4 140.027 7.57923  12
  19   3   4 150.052 8.80371   9
  19   3   4 148.751 8.89437   6
  19   3   4 145.701 8.53238  11
  19   3   4 129.102 8.59958  10
 -19   3  -4 146.209 8.05834  12
  21  -3   4 305.823 16.7300  11
 -21  -3  -4 319.404 15.3566  12
  21  -3   4 326.675 17.4224   3
  21  -3   4 337.279 18.0584  10
 -21   3  -4 322.011 16.2137  12
  21   3   4 327.905 16.6922   5
  21   3   4 339.566 17.0346   6
  21   3   4 331.630 17.1190   3
  21   3   4 308.232 16.8188  10
  21   3   4 329.002 17.0280   9
  25  -3   4 76.3737 6.50811  10
  25  -3   4 75.3007 5.90757   3
  25   3   4 74.4188 5.44145   9
  25   3   4 78.4999 5.47164   3
  25   3   4 71.8472 4.94150   5
  25   3   4 79.0441 5.73651   6
  27  -3   4 506.024 23.3057   3
  27  -3   4 464.081 23.8138  10
  27   3   4 438.752 22.8225   6
  27   3   4 480.656 22.7049   3
  29  -3   4 31.0661 3.14372  10
  29  -3   4 30.3875 2.88169   3
  29   3   4 28.5682 2.86267   9
  29   3   4 27.6929 2.76537   6
  29   3   4 29.6758 2.41099   3
  31  -3   4 471.545 24.8142  10
  31  -3   4 567.812 23.9530   3
  32  -4  -4 303.169 14.6487   3
  30  -4  -4 17.5637 2.23817   3
  30  -4  -4 19.0696 2.52965  10
  30   4  -4 21.0157 2.23979   5
  28  -4  -4 536.028 25.4227   3
  28  -4  -4 540.417 25.8967  10
  28   4  -4 482.558 25.3328   5
  26  -4  -4 36.1213 4.03369   3
  26  -4  -4 33.7908 4.41566  10
  26  -4  -4 35.9848 3.97270  11
  26   4  -4 34.5117 3.41088  11
  26   4  -4 32.7497 3.47053   5
  26   4  -4 32.4422 3.57490   6
  22  -4  -4 509.316 25.1870   3
  22  -4  -4 465.925 24.9788   7
  22  -4  -4 511.557 25.0369  11
  22  -4  -4 510.249 25.8385  10
 -22  -4   4 446.254 22.8526  12
  22   4  -4 509.198 24.2381  11
  22   4  -4 509.090 24.4528   5
  22   4  -4 514.854 24.7475   9
  22   4  -4 487.703 24.4264   6
  20  -4  -4 407.388 21.8549  10
  20  -4  -4 400.065 21.1654  11
  20  -4  -4 424.337 21.2133   3
  20  -4  -4 408.139 21.0286   7
  20  -4  -4 384.335 19.3299   2
 -20  -4   4 385.385 19.3263  12
  20   4  -4 440.163 20.5218  11
  20   4  -4 418.262 20.6251   5
  20   4  -4 407.714 20.6613   6
  20   4  -4 431.650 20.9027   9
  18  -4  -4 1507.33 71.7748  10
  18  -4  -4 1471.09 69.8887   2
 -18  -4   4 1513.20 70.0083  12
  18  -4  -4 1526.84 71.1050   7
  18  -4  -4 1570.93 70.4016   1
  18  -4  -4 1492.99 71.1679  11
  18  -4  -4 1538.29 71.3114   3
  18   4  -4 1579.61 71.5482   9
  18   4  -4 1516.23 71.3541   6
  18   4  -4 1572.75 70.3574  11
  18   4  -4 1562.56 72.3723   7
  18   4  -4 1567.29 71.3104   5
  16  -4  -4 29.5144 4.83303   1
  16  -4  -4 32.8111 3.50036   3
  16  -4  -4 24.4668 3.53001  11
  16  -4  -4 24.2603 3.60100  10
 -16  -4   4 20.0737 2.04478   4
  16   4  -4 25.9283 3.39700   6
  16   4  -4 30.1691 3.18603   5
  16   4  -4 27.1868 3.71258   7
  16   4  -4 33.2971 3.22377  11
  16   4  -4 23.2110 3.27956   9
  14  -4  -4 2144.92 97.7194  11
  14  -4  -4 2190.39 99.1155   1
  14   4  -4 2183.87 99.1283   9
  14   4  -4 2140.53 98.8907   5
  14   4  -4 2167.05 98.7952  11
  14   4  -4 2116.90 99.1127   6
 -12  -4   4 654.639 31.4985   4
  12  -4  -4 685.275 33.6803   1
  12  -4  -4 637.630 30.8723   4
  12  -4  -4 698.221 31.7458   7
  12   4  -4 685.129 32.7256   7
  12   4  -4 690.910 31.9057   1
  12   4  -4 686.780 32.4160   1
  10  -4  -4 1134.34 52.7576   4
  10  -4  -4 1170.78 54.8547   1
  10   4  -4 1167.94 54.8238   1
   8  -4  -4 4595.65 202.551   1
   8   4  -4 4390.81 205.931   1
   6  -4  -4 3.34476 0.94603   4
   6  -4  -4 3.77475 3.32254   1
  -4  -4   4 1060.78 51.0459   1
   4  -4  -4 1050.96 50.1998   1
   2  -4  -4 127.693 6.50064  12
  -2  -4   4 118.371 9.66845   1
   2  -4  -4 130.532 6.64076   4
   0  -4   4 1647.38 75.7284   1
   0  -4  -4 1596.88 75.8587   1
   2  -4   4 1204.61 56.1610   1
  -2  -4  -4 1170.31 57.5514   1
   4  -4   4 2001.42 92.6430   1
   8  -4   4 175.897 9.07824   7
  -8  -4  -4 178.634 9.10762   4
   8  -4   4 169.960 11.5732   1
   8  -4   4 194.131 9.10895   4
  -8  -4  -4 183.669 8.93308  12
  -8   4  -4 185.536 9.38608  12
  -8   4  -4 173.510 9.36973   4
   8   4   4 162.848 13.7338   1
  10  -4   4 1908.29 84.3441   4
  10  -4   4 1869.57 86.9563   1
  10   4   4 1838.28 87.1544   1
  12  -4   4 383.464 21.0252   1
  12  -4   4 386.848 18.4605   7
 -12  -4  -4 382.709 18.2530  12
 -12  -4  -4 371.528 18.5345   4
  12   4   4 381.870 19.1865   9
  12   4   4 397.720 18.9115   1
 -12   4  -4 398.548 18.5941  12
 -12   4  -4 393.399 18.6920   4
  12   4   4 348.467 19.1613   6
  14  -4   4 1398.82 65.9687   7
  14  -4   4 1406.00 66.8920  11
 -14  -4  -4 1460.26 66.5100   4
  14  -4   4 1478.51 66.3963  10
  14   4   4 1445.06 67.2887   6
  14   4   4 1476.68 67.1088   5
  14   4   4 1455.26 67.1659   9
  16  -4   4 884.480 40.7034   2
  16  -4   4 865.429 41.2834  11
  16  -4   4 891.029 42.1562  10
  16  -4   4 840.780 40.7562   7
 -16  -4  -4 777.813 40.5527   4
 -16  -4  -4 880.186 40.5843  12
  16  -4   4 867.601 41.6475   3
 -16   4  -4 929.933 41.0546  12
  16   4   4 870.830 41.4550   3
  16   4   4 917.308 41.7766   9
  16   4   4 894.723 41.2148  11
  16   4   4 879.288 41.7802   6
  16   4   4 914.578 41.5653   5
  18  -4   4 53.0567 3.62986   2
  18  -4   4 54.8113 4.85349  11
  18  -4   4 56.1501 5.60762  10
  18  -4   4 54.9662 4.81663   3
 -18  -4  -4 52.2853 3.64353  12
  18   4   4 53.1890 4.80745   3
 -18   4  -4 58.7059 4.20567  12
  18   4   4 49.0465 5.04628   6
  18   4   4 44.5839 4.48716   9
  18   4   4 40.3008 4.26592  11
  18   4   4 56.1395 4.88878   5
  20  -4   4 728.753 35.6216  11
  20  -4   4 746.676 36.0094   3
 -20  -4  -4 698.749 34.5309  12
  20  -4   4 753.494 36.6327  10
  20   4   4 779.564 35.7473   6
 -20   4  -4 739.563 35.0720  12
  20   4   4 734.299 35.5447   3
  20   4   4 741.625 34.7920  11
  20   4   4 745.691 35.2312   5
  22  -4   4 7.23219 2.83181  10
  22  -4   4 7.52447 2.80205   3
  22   4   4 6.32062 2.42446   6
  24  -4   4 730.060 35.9947  10
  24  -4   4 714.669 35.9514   3
  24   4   4 745.009 34.8556   9
  24   4   4 744.274 34.8807   6
  24   4   4 729.707 34.7183   5
  24   4   4 723.766 34.2879   3
  26  -4   4 127.437 8.19778  10
  26  -4   4 125.602 7.76493   3
  26   4   4 120.812 6.84552   3
  26   4   4 110.910 7.11898   9
  26   4   4 119.718 6.84250   5
  26   4   4 121.410 7.30060   6
  28  -4   4 339.384 16.6349   3
  28  -4   4 299.840 16.7495  10
  28   4   4 333.161 16.1256   9
  28   4   4 346.568 16.1533   6
  30  -4   4 328.819 17.1839  10
  30   4   4 348.364 16.0696   6
  31  -5  -4 360.008 17.1915   3
  29  -5  -4 282.884 14.2563  11
  29  -5  -4 279.401 14.6029   3
  29  -5  -4 295.714 15.0070  10
  29   5  -4 301.070 14.1412   5
  27  -5  -4 112.767 7.43043  10
  27  -5  -4 108.319 6.82523   3
  27   5  -4 103.307 6.44867   5
  25  -5  -4 642.020 32.1109  11
  25  -5  -4 665.475 32.3494   3
  25  -5  -4 671.811 32.8547  10
  25   5  -4 685.110 31.5791   5
  25   5  -4 645.043 31.9479   6
  25   5  -4 665.548 31.2443  11
  23  -5  -4 34.4485 4.84183  10
  23  -5  -4 29.5116 5.11607   7
 -23  -5   4 22.9098 2.09959  12
  23   5  -4 24.1704 3.59788  11
  23   5  -4 37.1615 4.34204   5
 -21  -5   4 523.364 26.3682  12
  21  -5  -4 566.357 28.6939  10
  21  -5  -4 550.227 26.2824   2
  21  -5  -4 555.114 28.0331  11
  21  -5  -4 579.470 28.1596   3
  21  -5  -4 532.815 28.1137   7
  21   5  -4 565.809 27.6178   6
  21   5  -4 599.201 27.6552   5
  21   5  -4 591.911 27.2602  11
  21   5  -4 564.182 27.7227   9
  19  -5  -4 169.415 10.5087   3
  19  -5  -4 170.201 9.29178   2
 -19  -5   4 179.758 9.09791  12
  19  -5  -4 166.265 10.3306   7
  19  -5  -4 167.895 11.3128   1
  19  -5  -4 175.447 10.6211  11
  19  -5  -4 170.241 10.9596  10
  19   5  -4 169.423 10.0819   5
  19   5  -4 181.595 10.3859   9
  19   5  -4 175.683 9.93988  11
  19   5  -4 174.989 10.3558   6
  17  -5  -4 293.105 16.9126   1
  17  -5  -4 263.565 14.9549   3
 -17  -5   4 252.982 13.5813  12
  17  -5  -4 266.294 14.7619   7
  17  -5  -4 281.720 14.0323   2
  17  -5  -4 256.760 15.1388  10
  17  -5  -4 274.480 14.9741  11
 -17  -5   4 271.344 13.5941   4
  17   5  -4 285.234 15.0879   5
  17   5  -4 285.176 14.4057  11
  17   5  -4 278.491 15.3982   6
  17   5  -4 282.181 15.2750   9
  15  -5  -4 663.279 31.8372   7
  15  -5  -4 642.123 32.1694  10
  15  -5  -4 658.647 31.4601   2
  15  -5  -4 674.865 31.8542  11
  15  -5  -4 645.333 31.9798   3
  15  -5  -4 606.524 34.8390   1
 -15  -5   4 652.163 31.1243   4
  15   5  -4 687.330 31.5434   9
  15   5  -4 670.910 31.9357   5
  15   5  -4 658.978 32.1799   6
  15   5  -4 681.340 31.8196  11
  13  -5  -4 23.3544 2.72195   7
  13  -5  -4 24.0675 6.06617   1
 -13  -5   4 20.7382 2.36355   4
  13   5  -4 23.9682 4.66664   1
  13   5  -4 24.1360 3.35989   6
  13   5  -4 26.6908 3.25055   5
  13   5  -4 24.1878 3.31133   1
  11  -5  -4 536.533 24.9929   4
 -11  -5   4 529.887 25.4562   4
  11  -5  -4 552.814 25.6482   7
  11  -5  -4 510.812 28.4177   1
  11   5  -4 533.201 28.3932   1
  11   5  -4 531.917 26.7960   6
   9  -5  -4 22.1658 5.43462   1
  -9  -5   4 25.5781 2.31014   4
   9  -5  -4 20.1071 2.31003   4
   9   5  -4 14.9939 10.1249   1
   7  -5  -4 2420.46 114.238   1
   5  -5  -4 998.189 49.3481   1
   5  -5  -4 1006.33 45.9147  12
   3  -5  -4 428.793 19.2314  12
   3  -5  -4 382.934 22.8793   1
   3  -5  -4 405.837 19.3664   4
  -3  -5   4 391.228 23.8750   1
   1  -5  -4 2634.49 124.866   1
  -1  -5   4 2774.42 125.388   1
   1  -5   4 71.7727 4.16204  12
   1  -5   4 68.2779 8.08999   1
  -1  -5  -4 65.3788 4.23648   4
   1  -5   4 68.0299 4.28351   4
  -1  -5  -4 66.0798 4.13960  12
  -1  -5  -4 72.9311 9.27168   1
   3  -5   4 2030.50 94.9700   1
   5  -5   4 147.341 7.86138   4
  -5  -5  -4 133.020 7.86273   4
  -5  -5  -4 147.470 7.78053  12
   5  -5   4 156.333 11.5579   1
   5  -5   4 147.385 7.66659  12
  -5   5  -4 159.198 8.20534  12
   7  -5   4 1105.86 49.5098   4
   7  -5   4 1074.25 49.2189  12
   7  -5   4 1038.67 52.4027   1
  -7   5  -4 1081.62 49.7814  12
   9  -5   4 527.303 24.3566   4
  -9  -5  -4 541.736 24.6052  12
   9  -5   4 502.152 24.3620   7
   9  -5   4 536.942 27.8657   1
  -9  -5  -4 496.582 24.7179   4
  -9   5  -4 526.248 24.7767  12
   9   5   4 483.003 29.3968   1
  11  -5   4 297.300 15.2008   7
  11  -5   4 292.033 18.3000   1
  11  -5   4 304.978 16.1479  10
 -11  -5  -4 297.230 15.3067   4
 -11  -5  -4 312.012 15.1602  12
  11  -5   4 305.316 14.9373   4
 -11   5  -4 313.524 15.3253  12
  13  -5   4 1316.63 61.4398   2
  13  -5   4 1300.60 62.0279  10
  13  -5   4 1265.29 61.6054   3
  13  -5   4 1290.73 61.1424   7
 -13  -5  -4 1328.33 61.6328   4
  13  -5   4 1400.22 61.4564  11
  13   5   4 1344.75 62.1851   9
 -13   5  -4 1372.89 61.5012  12
  13   5   4 1368.21 61.3980   1
  13   5   4 1330.16 62.3904   6
 -15  -5  -4 4.52577 1.41325   4
  15  -5   4 4.47749 1.82916   3
  15  -5   4 3.40321 1.97058  10
  15  -5   4 6.19226 2.17480  11
 -15  -5  -4 2.30600 1.01052  12
  15  -5   4 4.21579 1.62389   2
  15   5   4 3.53187 1.84464  11
 -15   5  -4 3.91473 1.58245  12
  15   5   4 0.78867 2.20913   3
  15   5   4 4.10658 1.78746   5
  15   5   4 4.73768 2.12101   6
  15   5   4 5.33771 1.96650   9
  17  -5   4 1162.23 55.9891  10
  17  -5   4 1174.10 54.5438   2
 -17  -5  -4 1168.93 54.4317  12
  17  -5   4 1138.87 55.4875   3
  17   5   4 1197.71 55.0069   3
  17   5   4 1190.90 55.0150   9
 -17   5  -4 1179.09 54.8874  12
  17   5   4 1200.08 54.8520   5
  17   5   4 1182.84 55.1549   6
  19  -5   4 524.519 26.7074  10
  19  -5   4 515.857 26.1195   3
 -19  -5  -4 513.248 24.7934  12
  19  -5   4 532.259 24.6282   2
  19  -5   4 521.385 25.7086  11
  19   5   4 530.767 25.6836   5
  19   5   4 508.169 25.5048   3
  19   5   4 527.889 25.9459   6
  19   5   4 513.488 25.0688  11
  21   5   4 320.683 16.5845  11
  23  -5   4 722.638 35.4631   3
  23  -5   4 728.271 36.0721  10
  23   5   4 745.873 34.6912   5
  25  -5   4 85.2948 6.62730  10
  25  -5   4 85.1341 6.10657   3
  25   5   4 84.8601 5.69883   9
  25   5   4 91.8277 6.03119   6
  27  -5   4 448.362 21.9841   3
  27  -5   4 462.172 22.1233  10
  27   5   4 430.278 21.5899   6
  27   5   4 455.493 21.4604   9
  29  -5   4 12.5700 1.62553   3
  29  -5   4 11.1662 2.07192  10
  29   5   4 10.5073 1.56701   6
  29   5   4 11.2261 1.39158   9
  30  -6  -4 21.7410 1.98421   3
  30   6  -4 20.4836 1.79974   5
  28  -6  -4 603.128 28.8963  11
  28  -6  -4 653.225 29.2391   3
  28   6  -4 587.001 28.3975   5
  26  -6  -4 188.057 10.8593   3
  26   6  -4 167.336 9.47842  11
  26   6  -4 183.795 9.78169   5
  24  -6  -4 966.556 48.2672  11
  24  -6  -4 1024.47 47.5247   3
  24  -6  -4 975.553 48.7173  10
  24   6  -4 1039.40 46.1408  11
  24   6  -4 1029.21 47.3679   9
  24   6  -4 1012.00 47.5183   5
  24   6  -4 1023.80 47.2926   6
  22  -6  -4 945.025 44.7030   3
  22  -6  -4 923.627 45.3675  11
  22  -6  -4 886.747 45.6170  10
  22   6  -4 956.223 43.4626  11
  22   6  -4 961.972 43.9401   6
  22   6  -4 922.584 44.5738   5
  22   6  -4 958.776 44.0335   9
 -20  -6   4 332.672 17.1875  12
  20  -6  -4 334.413 18.8262  10
  20  -6  -4 360.364 18.7353   3
  20  -6  -4 334.076 18.5310   7
  20  -6  -4 344.281 18.6744  11
  20  -6  -4 354.468 17.2974   2
  20   6  -4 368.106 17.9973  11
  20   6  -4 364.954 18.4853   9
  20   6  -4 357.962 18.3582   6
  20   6  -4 368.986 18.3009   5
  18  -6  -4 1018.46 45.8758   2
  18  -6  -4 965.141 47.0527  10
  18  -6  -4 978.758 46.7992   3
 -18  -6   4 904.090 45.9319  12
  18  -6  -4 1016.74 48.6937   1
  18  -6  -4 963.527 46.7841  11
  18   6  -4 1000.02 46.0962   5
  18   6  -4 963.477 46.1644   9
  18   6  -4 1006.85 45.8784  11
  18   6  -4 956.206 46.1599   6
 -16  -6   4 21.9941 2.73853   4
 -16  -6   4 24.1668 2.66640  12
  16  -6  -4 28.8601 7.64358   1
  16  -6  -4 26.8525 3.56383   7
  16  -6  -4 35.1190 4.35408  11
  16  -6  -4 28.2482 3.49485   2
  16  -6  -4 25.1697 3.93188   3
  16   6  -4 27.9606 3.90563   6
  16   6  -4 24.7320 3.54819   9
  16   6  -4 29.1576 3.47042  11
  16   6  -4 28.0669 3.49536   5
  14  -6  -4 427.809 21.4150  11
  14  -6  -4 400.906 21.5333   3
  14  -6  -4 427.231 21.4123   2
 -14  -6   4 427.903 20.7907  12
  14  -6  -4 427.734 25.1802   1
 -14  -6   4 411.414 20.9003   4
  14  -6  -4 403.510 21.5502  10
  14  -6  -4 410.379 21.4799   7
  14   6  -4 421.825 21.7550   6
  14   6  -4 455.305 21.1303   5
  14   6  -4 433.073 21.4618   1
  14   6  -4 430.743 21.6261   9
  14   6  -4 429.254 20.7101   1
  12  -6  -4 374.568 18.4949   7
 -12  -6   4 365.922 18.0503   4
  12  -6  -4 379.011 18.6042  11
 -12  -6   4 372.000 17.7130  12
  12  -6  -4 351.231 22.6385   1
  12  -6  -4 356.258 18.7314   2
  12  -6  -4 358.860 18.0033   4
  12   6  -4 352.902 24.9234   1
  12   6  -4 353.120 18.7643   9
  12   6  -4 363.497 18.6263   6
  12   6  -4 366.679 18.7492   5
 -10  -6   4 641.987 31.4764  12
  10  -6  -4 652.897 30.6695   4
 -10  -6   4 673.803 31.1621   4
  10  -6  -4 625.655 31.3338   2
  10  -6  -4 667.125 31.3178  11
  10  -6  -4 628.115 35.1559   1
  10   6  -4 687.146 32.6046   6
  10   6  -4 638.424 31.9498   9
  -8  -6   4 733.157 34.5996   4
   8  -6  -4 701.119 34.7502   2
   8  -6  -4 691.756 38.4693   1
   8  -6  -4 756.430 34.1173   4
  -8  -6   4 762.748 34.4798  12
   8  -6  -4 754.507 34.6214  11
   8   6  -4 692.097 35.3391   6
   6  -6  -4 132.838 7.46717  12
   6  -6  -4 134.658 7.66052   4
  -6  -6   4 130.441 7.66094   4
   6  -6  -4 148.717 13.8003   1
  -6  -6   4 148.565 7.70262  12
   4  -6  -4 4728.36 216.972   1
   2  -6  -4 139.438 7.37779  12
  -2  -6   4 128.984 7.66931   4
   2  -6  -4 131.389 7.54692   4
  -2  -6   4 135.128 7.44155  12
   2  -6  -4 138.686 14.6114   1
  -2  -6   4 139.049 15.5963   1
   0  -6   4 3809.74 171.105   1
   0  -6  -4 3663.22 174.566   1
  -2  -6  -4 1882.72 93.5518   1
   2  -6   4 1960.93 90.6471   1
  -4  -6  -4 197.980 11.1098   4
   4  -6   4 199.672 16.0952   1
   4  -6   4 214.225 10.9753   4
  -4  -6  -4 214.590 10.7326  12
   4  -6   4 215.727 10.7393  12
   6  -6   4 1210.44 60.4273   2
   6  -6   4 1312.51 59.3123  12
   6  -6   4 1266.35 63.9726   1
   6  -6   4 1392.26 59.2607   4
   8  -6   4 99.3590 6.38743   8
  -8  -6  -4 106.794 6.33177   4
   8  -6   4 113.133 11.4859   1
   8  -6   4 106.865 6.56023  11
   8  -6   4 98.8750 6.83407   2
   8  -6   4 108.382 6.26134   4
  -8   6  -4 105.784 6.65347  12
   8   6   4 103.630 7.28666   6
   8   6   4 107.501 6.82074   9
  10  -6   4 928.458 41.7010  11
 -10  -6  -4 835.961 42.7287   8
 -10  -6  -4 919.919 41.3267   4
 -10  -6  -4 904.407 40.9761  12
  10  -6   4 876.025 46.0110   1
  10  -6   4 897.278 41.1780   4
  10  -6   4 874.900 42.3829   2
  10  -6   4 817.731 41.5923   8
  10  -6   4 935.529 42.3194  10
  10  -6   4 876.440 41.8601   7
  10   6   4 898.237 43.0370   6
  10   6   4 893.381 42.0414   9
 -10   6  -4 913.528 41.7778  12
  12  -6   4 11.0645 6.40918   1
 -12  -6  -4 5.95056 1.59389   4
  12  -6   4 6.39880 1.68504   7
  12  -6   4 5.69565 1.85553  11
  12  -6   4 8.82195 2.32344  10
 -12  -6  -4 3.05041 1.09462  12
  12  -6   4 5.26802 1.75110   2
  12  -6   4 3.72545 1.94601   3
  12   6   4 8.19754 2.01232   9
  12   6   4 9.95580 8.32462   1
  12   6   4 3.45663 2.05245   6
 -14  -6  -4 572.601 28.0105  12
 -14  -6  -4 583.958 28.0199   4
  14  -6   4 573.526 31.9116   1
  14  -6   4 582.017 28.2770   2
  14  -6   4 580.484 28.7572  11
  14  -6   4 557.466 28.4995   3
  14   6   4 583.009 27.9598  11
  14   6   4 611.956 28.4776   5
  14   6   4 585.417 28.6848   6
  14   6   4 592.194 28.4676   9
  16  -6   4 901.279 43.1491  11
  16  -6   4 919.590 43.7162  10
 -16  -6  -4 864.010 42.5596   4
  16  -6   4 911.683 42.8341   2
  16  -6   4 883.921 43.3067   3
  16   6   4 918.917 42.7364  11
  16   6   4 958.170 43.0948   5
  16   6   4 918.493 43.3084   6
 -18  -6  -4 631.950 30.1989  12
  18  -6   4 629.500 31.1728   3
  18  -6   4 625.926 30.8450  11
  18  -6   4 633.020 31.4201  10
  18  -6   4 637.985 30.0076   2
  18   6   4 640.835 31.0005   6
  18   6   4 646.547 30.9203   9
  18   6   4 635.237 30.5814   5
  18   6   4 615.107 30.2280  11
  20  -6   4 1873.88 86.0734  10
 -20  -6  -4 1781.54 83.9557  12
  20  -6   4 1856.27 85.5429   3
  20  -6   4 1853.07 83.9167   2
  20  -6   4 1731.56 84.8568  11
  20   6   4 1900.30 83.7320   6
  20   6   4 1784.48 83.9305  11
  20   6   4 1935.99 83.5043   5
  22  -6   4 50.3813 5.15433  10
  22  -6   4 48.2811 4.67479   3
  22   6   4 56.6395 4.51676   5
  24   6   4 767.040 35.6698   6
  24   6   4 748.698 36.1932   9
  26  -6   4 110.372 6.52018   3
  26  -6   4 109.858 6.85912  10
  26   6   4 120.555 6.64082   9
  26   6   4 109.783 6.12721   5
  28  -6   4 60.6857 3.59763   3
  28  -6   4 58.3948 4.06587  10
  28   6   4 63.5850 3.67830   9
  29   7  -4 169.717 8.31944   5
  27  -7  -4 174.034 9.03146   3
  27   7  -4 172.427 8.80899   5
  27   7  -4 159.602 8.35751  11
  25  -7  -4 435.390 21.6907  11
  25  -7  -4 448.349 21.8080   3
  25   7  -4 445.845 20.8857  11
  23  -7  -4 11.1646 2.51251  11
  23  -7  -4 9.17629 2.18848   3
  23   7  -4 9.48133 2.01491   5
  23   7  -4 8.02354 2.27841   6
  23   7  -4 8.93595 1.88569  11
  21  -7  -4 445.032 23.3165  10
  21  -7  -4 437.555 23.1116   3
  21  -7  -4 458.192 21.8442   2
  21  -7  -4 455.624 23.3076  11
  21   7  -4 459.480 22.4279   9
  21   7  -4 459.677 21.9397  11
  21   7  -4 433.163 22.6123   5
  21   7  -4 484.454 22.5947   6
  19  -7  -4 259.037 17.6819   1
 -19  -7   4 246.384 13.0647  12
 -19  -7   4 250.469 13.1314  13
 -17  -7   4 332.985 17.9985   4
  17  -7  -4 353.106 18.9269  10
 -17  -7   4 329.561 18.0770  13
  17  -7  -4 361.276 19.2302  11
  17  -7  -4 385.186 19.3316   3
  17  -7  -4 387.595 18.6959   2
  17  -7  -4 352.438 19.2783   7
 -17  -7   4 355.261 18.1365  12
  17   7  -4 370.203 19.0727   6
  17   7  -4 377.530 18.9690   9
  17   7  -4 374.900 18.7518   5
  17   7  -4 389.180 18.6584  11
  15  -7  -4 400.375 21.3800   7
  15  -7  -4 387.128 20.2663   3
 -15  -7   4 353.622 19.4377  13
 -15  -7   4 394.253 19.6023   4
  15  -7  -4 419.294 25.0806   1
 -15  -7   4 363.369 20.2170   8
  15  -7  -4 361.389 19.9289  10
  15  -7  -4 416.173 20.2108   2
  15  -7  -4 389.949 20.3787  11
  15   7  -4 408.047 19.9048   5
  15   7  -4 396.911 20.2821   6
  15   7  -4 403.458 20.0924   9
  13  -7  -4 129.324 9.13241   3
  13  -7  -4 142.407 15.1759   1
  13  -7  -4 148.611 9.26891  11
 -13  -7   4 127.872 8.22764   8
 -13  -7   4 125.791 8.34285  13
 -13  -7   4 138.437 8.37199   4
  13  -7  -4 145.725 9.03623   2
 -13  -7   4 141.281 8.28260  12
  13  -7  -4 144.147 8.95754   7
  13   7  -4 144.638 10.4371   1
  13   7  -4 153.508 8.75214   5
  13   7  -4 153.752 9.54495   9
  13   7  -4 152.959 9.35862   6
 -11  -7   4 1597.88 78.6679  13
  11  -7  -4 1768.24 78.2049   2
  11  -7  -4 1686.84 78.0766   8
  11  -7  -4 1716.96 77.9061   7
  11  -7  -4 1623.87 78.7009   3
 -11  -7   4 1725.67 76.9765   4
  11  -7  -4 1693.56 83.9166   1
 -11  -7   4 1657.25 78.7694   8
  11  -7  -4 1741.47 77.8527  11
  11   7  -4 1666.54 79.1625   9
  11   7  -4 1748.81 77.7957   6
  11   7  -4 1708.19 77.8443   5
  -9  -7   4 195.881 10.9683   8
  -9  -7   4 202.309 11.0387   4
   9  -7  -4 196.455 10.8975   8
   9  -7  -4 205.154 10.8721   4
   9  -7  -4 206.074 11.8447   2
   9  -7  -4 208.240 11.2834  11
   9  -7  -4 202.940 18.4661   1
  -9  -7   4 206.908 10.6332  12
  -9  -7   4 181.909 10.8793  13
   9   7  -4 204.177 12.1620   6
   9   7  -4 189.787 10.9710   5
   9   7  -4 181.856 11.0595   9
   7  -7  -4 904.742 40.1931  11
   7  -7  -4 849.976 40.4941   2
  -7  -7   4 895.355 40.3193   4
   7  -7  -4 882.280 39.8139   4
  -7  -7   4 792.162 39.9510  13
  -7  -7   4 822.066 40.1283   8
   7  -7  -4 861.686 45.9277   1
   7  -7  -4 851.519 40.0164   8
   7  -7  -4 760.924 38.6915  13
  -7  -7   4 908.135 39.5155  12
   7   7  -4 856.338 41.0618   6
   7   7  -4 778.184 40.1768   9
   5  -7  -4 734.069 41.6090   1
   5  -7  -4 747.725 35.5555   8
   5  -7  -4 753.901 34.9498  12
  -5  -7   4 726.520 35.5329  13
  -5  -7   4 721.581 35.5820   8
  -5  -7   4 764.389 35.6667   4
   5  -7  -4 778.344 34.6109   4
   5  -7  -4 713.360 35.8013   2
   3  -7  -4 1117.82 51.1811   4
   3  -7  -4 1118.53 52.3933   2
  -3  -7   4 1154.97 49.7507  12
   3  -7  -4 1128.27 50.8242  12
  -3  -7   4 1047.88 51.2865  13
  -3  -7   4 1130.85 51.5490   4
   3  -7  -4 1050.51 51.3316   8
   3  -7  -4 1055.04 57.1095   1
   3  -7  -4 1023.73 50.6178  13
   3   7  -4 1123.01 53.0507   6
   1  -7  -4 1224.77 53.1104  12
   1  -7  -4 1077.19 54.2066   2
   1  -7  -4 1099.91 53.0581  13
  -1  -7   4 1099.54 53.4923   8
   1  -7  -4 1149.46 53.5995   8
  -1  -7   4 1114.28 62.0107   1
   1  -7  -4 1133.65 60.2026   1
  -1  -7   4 1127.49 53.3007  13
  -1  -7   4 1242.85 51.8457  12
   1  -7   4 301.582 16.4035   2
   1  -7   4 312.158 16.2629   8
   1  -7   4 310.578 24.3363   1
  -1  -7  -4 304.279 16.7943   4
  -1  -7  -4 331.449 16.7267   8
   1  -7   4 322.834 15.5127  12
   1  -7   4 301.989 15.8153  13
  -1  -7  -4 332.775 15.5420  12
  -1  -7  -4 292.120 15.9976  13
   3  -7   4 1744.64 81.1666  13
   3  -7   4 1790.88 82.7691   2
  -3  -7  -4 1767.53 82.1949   8
   3  -7   4 1779.14 86.8119   1
  -3  -7  -4 1716.87 81.9010  13
   3  -7   4 1882.33 81.5577  12
   3  -7   4 1797.54 81.9562   8
   5  -7   4 369.110 18.5257   8
  -5  -7  -4 348.740 18.8355  13
  -5  -7  -4 389.257 18.4456   4
   5  -7   4 416.090 19.2430   4
  -5  -7  -4 365.844 18.9822   8
  -5  -7  -4 388.761 18.1628  12
   5  -7   4 362.241 25.0620   1
   5  -7   4 364.982 19.1839   2
   5   7   4 336.600 18.7074   9
   5   7   4 360.664 19.4852   6
  -7  -7  -4 991.648 43.5752  12
   7  -7   4 916.790 44.6737   8
  -7  -7  -4 925.634 44.9239  13
   7  -7   4 952.575 45.2325   2
   7  -7   4 980.501 50.2684   1
  -7  -7  -4 958.375 45.0552   8
  -7  -7  -4 998.091 45.0948   4
   7   7   4 954.027 45.5975   6
   7   7   4 897.151 44.8936   9
  -9  -7  -4 569.288 28.4655   8
   9  -7   4 572.999 34.2414   1
  -9  -7  -4 570.546 28.5379  13
  -9  -7  -4 596.482 28.0006   4
   9  -7   4 592.093 28.9083   2
   9  -7   4 570.825 28.3176   7
  -9  -7  -4 596.901 27.9466  12
   9  -7   4 570.199 28.1112   8
   9   7   4 583.617 28.6364   9
   9   7   4 613.922 28.6290   6
  11  -7   4 168.179 10.1497   2
  11  -7   4 156.000 9.54246   7
  11  -7   4 163.191 17.9138   1
 -11  -7  -4 179.069 9.76153   4
  11  -7   4 170.834 9.97585  10
 -11  -7  -4 174.963 9.48148  12
 -11  -7  -4 163.562 9.69157  13
 -11  -7  -4 164.370 9.56567   8
  11  -7   4 155.169 9.05432   8
 -13  -7  -4 706.097 34.8593  13
  13  -7   4 722.432 40.6215   1
  13  -7   4 767.529 35.2454   2
 -13  -7  -4 756.125 34.9293   4
  13  -7   4 721.815 35.2431  10
 -13  -7  -4 701.647 35.4388   8
  13  -7   4 703.199 34.8693   3
  13   7   4 714.260 36.7068   1
  13   7   4 741.452 35.0289   9
  13   7   4 755.792 35.4306   6
  15  -7   4 51.2689 5.09928  10
 -15  -7  -4 44.4471 4.68880  13
 -15  -7  -4 48.7030 4.36551   4
 -15  -7  -4 50.5953 4.05168  12
  15  -7   4 51.0838 4.68315   3
  15  -7   4 52.8037 4.75664   2
  15   7   4 54.3871 4.69802   5
  15   7   4 49.1021 4.50083  11
  15   7   4 49.1665 5.10138   6
 -17  -7  -4 1015.15 45.5574  12
  17   7   4 921.429 46.4118   5
  19  -7   4 164.845 10.2617  10
  19  -7   4 160.786 9.91647   3
 -19  -7  -4 165.974 9.50182  13
  19  -7   4 178.979 9.02421   2
  19   7   4 165.482 9.19873  11
  19   7   4 171.395 10.0526   6
  19   7   4 165.629 9.66985   5
 -21  -7  -4 358.510 17.7614  13
  21  -7   4 345.179 18.3538   3
  21  -7   4 352.082 18.7772  10
  21   7   4 364.782 18.1851   5
  21   7   4 377.366 18.5218   9
  21   7   4 382.241 18.5512   6
  23  -7   4 212.832 11.1553   3
  23  -7   4 217.220 11.6259  10
  23   7   4 202.009 11.6273   5
  25  -7   4 135.337 7.28809   3
  25   7   4 135.265 7.45264   6
  25   7   4 130.801 7.14830   5
  25   7   4 134.688 7.48916   9
  27   7   4 301.811 13.0188   9
  27   7   4 248.440 13.6013   6
  26   8  -4 63.7685 3.98362   5
 -24  -8   4 69.8923 4.33836  13
  24  -8  -4 66.9421 4.49142   3
  24   8  -4 73.0016 4.31767  11
  24   8  -4 67.1308 4.46434   5
  22  -8  -4 270.073 14.2231   3
 -22  -8   4 269.918 13.5420  13
  22   8  -4 270.974 13.9724   6
  20  -8  -4 185.441 9.39252   2
  20  -8  -4 174.986 10.4961  11
  20  -8  -4 169.580 10.1436   3
 -20  -8   4 175.106 9.68471  13
  20   8  -4 174.498 9.61696  11
  20   8  -4 179.697 9.96402   5
 -18  -8   4 718.055 35.0830  13
  18  -8  -4 714.172 36.1811  11
  18  -8  -4 768.973 35.0668   2
  18  -8  -4 744.536 40.0839   1
  18  -8  -4 723.700 35.9847   3
  18   8  -4 758.796 34.7223  11
  18   8  -4 759.312 35.5040   5
  18   8  -4 749.040 35.7386   9
  16  -8  -4 4.33651 9.32253   1
  16  -8  -4 1.72666 2.40314  11
 -16  -8   4 1.69697 1.32310  12
  16   8  -4 4.75078 2.00509  11
 -14  -8   4 1824.63 84.8407  13
  14  -8  -4 1763.90 86.0866   3
  14  -8  -4 1916.11 86.0263   2
 -14  -8   4 1798.21 84.7803   8
  14  -8  -4 1829.00 86.8581   7
 -14  -8   4 1807.67 85.1729   4
 -14  -8   4 1829.30 85.0268  12
  14  -8  -4 1872.44 86.5030  11
  14   8  -4 1940.40 85.7487   6
  14   8  -4 1930.29 85.1239   5
  14   8  -4 1898.22 85.4734   9
  12  -8  -4 653.159 33.5511   3
 -12  -8   4 699.457 33.7548   4
  12  -8  -4 734.913 33.8883  11
 -12  -8   4 694.468 33.3593   8
  12  -8  -4 693.475 41.0405   1
 -12  -8   4 703.016 33.3368  12
  12  -8  -4 706.583 34.2138   2
 -12  -8   4 677.419 33.2911  13
  12  -8  -4 702.865 32.9629   8
  12   8  -4 711.179 34.0331   6
  12   8  -4 677.633 33.6492   9
  12   8  -4 687.392 33.4991   5
 -10  -8   4 308.180 16.0441  13
  10  -8  -4 318.662 16.8620   2
  10  -8  -4 285.151 16.0218   4
 -10  -8   4 313.383 15.9758  12
 -10  -8   4 305.582 16.0692   8
  10  -8  -4 295.100 15.8422   8
 -10  -8   4 312.996 16.1141   4
  10  -8  -4 310.229 25.9523   1
  10   8  -4 316.709 16.0373   5
  10   8  -4 308.345 16.3726   9
  10   8  -4 305.659 16.9953   6
   8  -8  -4 850.045 41.3808   2
  -8  -8   4 859.451 40.0017   4
  -8  -8   4 852.255 40.0923  12
  -8  -8   4 872.779 40.5811  13
   8  -8  -4 830.497 40.5530   4
   8   8  -4 818.250 40.7716   9
   6  -8  -4 1.50746 1.33027  13
  -6  -8   4 3.05177 1.54550   8
  -6  -8   4 1.34875 1.27672   4
   6  -8  -4 3.59985 1.93817   8
  -6  -8   4 4.48850 1.66534  12
   6  -8  -4 1.97378 2.07487   2
   6  -8  -4 3.59128 1.72365   4
   6   8  -4 1.64701 2.09393   6
   6   8  -4 3.17008 1.71017   5
   4  -8  -4 489.200 24.7562  12
   4  -8  -4 504.019 24.9548   8
  -4  -8   4 501.488 24.5038  13
   4  -8  -4 491.500 25.1068   2
  -4  -8   4 523.802 24.7244   4
   4  -8  -4 496.360 35.9144   1
  -4  -8   4 492.170 25.5733   2
  -4  -8   4 491.312 25.1879   8
  -4  -8   4 520.043 24.4517  12
   4  -8  -4 514.934 24.6587   4
   4  -8  -4 491.567 24.3964  13
   4   8  -4 493.434 25.2908   6
  -2  -8   4 42.5667 4.00708   4
  -2  -8   4 41.7798 4.82437   2
   2  -8  -4 45.6487 3.92215  13
   2  -8  -4 44.5489 4.86622   2
   2  -8  -4 38.9782 3.62226  12
   2  -8  -4 38.2542 4.09488   8
  -2  -8   4 46.4914 4.32786  13
  -2  -8   4 45.9277 3.83822  12
   2  -8  -4 41.7785 17.9045   1
   2  -8  -4 43.3344 4.07510   4
  -2  -8   4 45.6890 4.22399   8
   2   8  -4 42.8855 4.84239   6
   0  -8   4 472.067 23.2218   8
   0  -8  -4 469.571 23.3002   8
   0  -8  -4 464.266 23.0974  13
   0  -8   4 490.214 22.9432  12
   0  -8   4 456.688 23.3023  13
   0  -8  -4 471.690 22.8000  12
   0  -8  -4 468.819 23.1213   4
   0  -8   4 451.021 23.8995   2
   0  -8   4 480.216 23.1495   4
   0  -8  -4 460.363 24.0320   2
   0   8  -4 463.988 24.1037   6
  -2  -8  -4 283.966 15.0854   4
  -2  -8  -4 284.797 15.1281  13
   2  -8   4 283.997 15.7895   2
   2  -8   4 283.558 14.6827  13
  -2  -8  -4 285.438 15.8791   2
  -2  -8  -4 292.969 14.8894  12
   2  -8   4 270.633 29.1371   1
  -2  -8  -4 285.478 15.4947   8
   2  -8   4 305.015 15.2821   4
   2  -8   4 290.324 15.2436   8
  -4  -8  -4 299.229 15.2614   4
   4  -8   4 308.425 16.0322   8
   4  -8   4 298.894 15.2115   4
   4  -8   4 276.016 14.4573  13
   4  -8   4 286.485 15.5806   2
  -4  -8  -4 285.945 15.6968   8
  -4  -8  -4 268.945 15.9580  13
  -4  -8  -4 297.021 15.0002  12
   4   8   4 294.940 15.5275   6
   4   8   4 269.187 15.3425   9
   6  -8   4 1892.70 86.9551   2
  -6  -8  -4 2044.44 86.2884  13
   6  -8   4 1900.75 87.0249   4
   6  -8   4 1794.43 93.3316   1
  -6  -8  -4 1897.08 87.2232   4
  -6  -8  -4 1890.36 85.0731  12
   6   8   4 1767.37 86.8590   9
   6   8   4 1839.47 87.3487   6
   8  -8   4 14.5358 2.65899   8
  -8  -8  -4 13.6859 2.48989  12
  -8  -8  -4 17.6521 2.82647   8
   8  -8   4 18.6306 3.42021   2
   8  -8   4 14.9649 2.45298   4
  -8  -8  -4 19.5523 3.29736  13
  -8  -8  -4 15.5076 2.74963   4
   8  -8   4 20.4795 12.1181   1
   8   8   4 17.1119 3.27083   6
   8   8   4 10.8052 2.50893   9
 -10  -8  -4 1269.58 59.8490  12
 -10  -8  -4 1319.83 59.3307   8
  10  -8   4 1264.37 59.4584   8
  10  -8   4 1233.72 66.7304   1
 -10  -8  -4 1302.27 59.8683  13
  10  -8   4 1316.48 60.7158   2
  10   8   4 1276.38 60.0018   9
 -12  -8  -4 114.559 7.24083   8
 -12  -8  -4 103.101 7.20693  13
  12  -8   4 113.095 7.71441   2
 -12  -8  -4 106.682 7.01996  12
 -12  -8  -4 106.752 7.34341   4
  12   8   4 110.736 7.48878   9
  12   8   4 117.727 8.02832   6
 -14  -8  -4 394.708 21.0091  12
 -14  -8  -4 410.235 21.4307   4
  14  -8   4 425.849 21.7225   2
  14  -8   4 377.620 27.7300   1
  14   8   4 452.682 22.4152   6
  14   8   4 464.695 22.1647   5
 -16  -8  -4 505.659 26.0828  12
  16  -8   4 488.867 26.0836  10
 -16  -8  -4 544.906 25.7531   8
  16  -8   4 553.971 25.8946   2
 -16  -8  -4 522.749 25.7940  13
  16   8   4 542.459 25.7693  11
  16   8   4 559.153 26.1627   6
  16   8   4 541.073 26.2926   5
 -18  -8  -4 52.6611 4.15915  13
  18  -8   4 53.4856 3.98999   2
  18  -8   4 49.2961 4.29837  10
  18   8   4 49.3377 4.25538   5
  18   8   4 43.3114 3.66036  11
  18   8   4 52.1539 4.66886   6
  20  -8   4 209.111 11.5836  10
  20  -8   4 225.104 10.4971   2
 -20  -8  -4 223.887 11.0197  13
  20  -8   4 201.385 11.1878   3
  20   8   4 209.717 10.8357  11
  20   8   4 220.855 11.5703   5
  20   8   4 222.055 11.7694   6
 -22  -8  -4 23.6365 2.52934  13
  22   8   4 17.7678 2.51957   9
  22   8   4 24.2712 2.85907   6
  22   8   4 21.1959 2.46430   5
  24   8   4 133.656 7.59495   6
  24   8   4 149.579 7.62841   9
  25   9  -4 245.841 11.9158   5
  23   9  -4 2.34884 1.16421   5
  21  -9  -4 209.839 11.2032   3
  21  -9  -4 229.915 10.6285   2
  21   9  -4 244.047 11.4522   5
  21   9  -4 203.333 11.1374  11
 -19  -9   4 240.268 11.9585  13
  19  -9  -4 224.696 12.3568   3
  19  -9  -4 240.626 12.1189   2
  19   9  -4 246.328 12.8594   9
  19   9  -4 233.194 12.2139   5
  19   9  -4 231.555 12.3849  11
 -17  -9   4 673.793 30.7580  13
  17  -9  -4 668.506 31.5087   2
  17   9  -4 644.220 31.6925  11
  17   9  -4 660.854 31.8996   9
  17   9  -4 649.594 31.8506   5
 -15  -9   4 1066.82 48.2094  13
 -15  -9   4 1042.55 49.1552   8
  15  -9  -4 976.224 49.5656   3
  15  -9  -4 1080.68 49.4423   2
  15   9  -4 1069.73 49.5621   9
  15   9  -4 1036.85 49.4625   5
  15   9  -4 1069.48 48.3267  11
 -13  -9   4 94.7625 9.29836  12
  13  -9  -4 110.278 8.52723   7
  13  -9  -4 120.132 8.86751   2
  13  -9  -4 114.431 17.8829   1
 -13  -9   4 117.024 7.35729   8
 -13  -9   4 123.867 7.64413  13
  13   9  -4 124.976 7.91334   9
  13   9  -4 136.537 8.51248   5
  13   9  -4 113.357 11.0513   1
  13   9  -4 131.668 8.51285   6
  11  -9  -4 792.759 38.5862   8
  11  -9  -4 784.806 49.1279   1
 -11  -9   4 813.237 39.0372   4
 -11  -9   4 834.981 38.4936  13
  11  -9  -4 840.519 39.7289   2
 -11  -9   4 790.372 38.8710  12
 -11  -9   4 817.424 38.4744   8
  11  -9  -4 748.834 39.7606   7
  11   9  -4 825.018 38.4546   5
  11   9  -4 857.796 39.4854   6
  11   9  -4 825.980 39.0780   9
   9  -9  -4 119.712 7.64457   8
  -9  -9   4 130.537 8.16366   4
  -9  -9   4 125.609 7.71499  13
   9  -9  -4 110.472 7.80880   4
   9  -9  -4 120.625 8.50473   2
  -9  -9   4 120.991 7.63471   8
  -9  -9   4 119.782 7.74606  12
   9   9  -4 101.362 7.70524   9
   9   9  -4 113.910 7.42650   5
   9   9  -4 112.410 8.37133   6
   7  -9  -4 1591.29 69.5673   8
  -7  -9   4 1455.29 69.6901  12
   7  -9  -4 1457.18 70.2061   4
   7  -9  -4 1472.98 81.2055   1
   7  -9  -4 1547.89 70.2604   2
  -7  -9   4 1490.07 69.5907   4
  -7  -9   4 1530.62 69.0542  13
  -7  -9   4 1515.65 69.1652   8
   7   9  -4 1480.82 70.3992   6
   7   9  -4 1432.50 69.3367   5
  -5  -9   4 185.382 10.9037   4
   5  -9  -4 196.782 11.6952   2
  -5  -9   4 179.557 10.7589   8
  -5  -9   4 187.139 10.6581  13
   5  -9  -4 185.686 10.9197   8
  -5  -9   4 171.392 11.1613   2
   5  -9  -4 202.448 26.8966   1
   5   9  -4 185.855 11.1905   6
   5   9  -4 179.737 10.2670   5
  -3  -9   4 87.0993 6.09715  13
   3  -9  -4 77.7000 5.43786  13
   3  -9  -4 81.2674 6.49768   2
   3  -9  -4 82.3577 6.22963   8
  -3  -9   4 81.4429 6.06022   8
  -3  -9   4 74.8258 5.75082  12
  -3  -9   4 73.9674 6.42817   2
   3   9  -4 80.6115 5.65599   5
   3   9  -4 74.2941 6.26578   6
   1  -9  -4 578.825 27.6983   8
  -1  -9   4 568.325 27.4908   8
   1  -9  -4 570.825 27.9245   2
  -1  -9   4 554.465 26.8494  13
  -1  -9   4 548.030 27.4803  12
   1  -9  -4 526.042 27.4340  12
   1  -9  -4 547.346 26.7493  13
  -1  -9   4 548.998 27.8214   2
   1   9  -4 550.624 27.3440   6
   1  -9   4 117.753 7.68108   2
   1  -9   4 94.9273 7.18368  12
  -1  -9  -4 103.252 7.84028   2
  -1  -9  -4 100.642 6.95276  12
   1  -9   4 102.578 6.57615  13
  -1  -9  -4 104.032 7.41130   8
   1  -9   4 110.381 7.44125   8
  -1  -9  -4 108.662 7.12438  13
  -3  -9  -4 1829.25 82.2712   8
   3  -9   4 1674.62 94.8246   1
  -3  -9  -4 1801.63 83.4500   2
  -3  -9  -4 1810.77 82.8279  13
   3  -9   4 1770.58 83.4453   2
   3  -9   4 1843.66 82.3512   8
  -3  -9  -4 1791.82 83.3308   4
   3  -9   4 1787.90 81.9481  13
   5  -9   4 76.1078 5.83640   4
   5  -9   4 73.0574 6.30183   2
  -5  -9  -4 77.9819 6.22807  13
   5  -9   4 85.0494 6.13794   8
  -5  -9  -4 76.1381 5.67369  12
  -5  -9  -4 77.9069 6.22221   8
  -5  -9  -4 73.1277 5.88659   4
   5  -9   4 73.0128 21.8712   1
   5   9   4 73.1011 6.01282   6
  -7  -9  -4 825.018 40.4191   4
   7  -9   4 867.438 40.6551   2
  -7  -9  -4 820.002 40.0153  12
  -7  -9  -4 895.637 40.0354  13
   7  -9   4 824.143 40.5510   4
   7  -9   4 842.825 39.8332   8
  -7  -9  -4 852.187 39.9919   8
   7   9   4 812.528 40.0644   6
   7   9   4 810.738 39.9790   9
  -9  -9  -4 786.477 39.0492  12
   9  -9   4 841.958 39.0492   8
   9  -9   4 818.518 40.0621   2
   9  -9   4 788.882 49.7363   1
  -9  -9  -4 855.241 39.2069  13
  -9  -9  -4 830.056 39.6435   4
   9   9   4 819.014 39.1506   9
   9   9   4 823.102 39.4355   6
 -11  -9  -4 90.9459 7.02073  13
 -11  -9  -4 85.3934 6.13821   8
  11  -9   4 81.8469 17.2060   1
 -11  -9  -4 61.7659 8.10960   4
  11   9   4 76.9871 6.63026   6
  11   9   4 86.7129 6.19417   9
  13  -9   4 1309.54 60.9703   2
  13   9   4 1268.02 60.2227   5
  13   9   4 1320.11 60.2447   6
  13   9   4 1276.01 60.2027   9
  15  -9   4 99.5138 6.62533   2
 -15  -9  -4 105.390 6.41019  13
  15   9   4 101.359 6.85012   6
  15   9   4 99.1689 6.76504   5
  15   9   4 100.288 6.65359   9
  15   9   4 98.7281 6.24344  11
  17  -9   4 530.456 24.7892   2
  17   9   4 519.342 24.7773   5
  17   9   4 484.335 24.0498  11
  17   9   4 513.459 24.9127   6
  19  -9   4 143.504 6.95678   2
 -19  -9  -4 132.211 7.21071  13
  19   9   4 121.800 7.47660   5
  19   9   4 126.991 7.45818   6
 -21  -9  -4 98.7279 5.68842  13
  21   9   4 107.344 5.99087   5
  21   9   4 105.112 6.05483   6
  21   9   4 101.257 5.95742   9
  23   9   4 197.135 9.47312   5
  23   9   4 186.168 9.48060   6
  22  10  -4 279.265 13.4111   5
  20 -10  -4 25.0852 2.02826   2
  20  10  -4 30.5012 2.44349  11
  20  10  -4 24.3310 2.27219   5
  18  10  -4 559.444 26.2291  11
  18  10  -4 548.859 26.3517   5
  16  10  -4 78.9070 5.37622  11
  16  10  -4 82.0148 5.23993   9
 -14 -10   4 535.387 24.8134  13
  14  10  -4 475.961 25.4231   5
  14  10  -4 542.967 24.9139  11
 -12 -10   4 276.713 14.2610   8
  12 -10  -4 271.588 15.2672   2
 -12 -10   4 290.134 14.3735  13
  12  10  -4 270.836 14.4262   5
  12  10  -4 272.144 17.5091   1
 -10 -10   4 503.493 23.7402  13
  10 -10  -4 501.875 24.7969   2
 -10 -10   4 498.456 23.8679   8
  10  10  -4 480.640 24.0737   5
  10  10  -4 439.907 28.1459   1
  -8 -10   4 465.877 22.2734  13
  -8 -10   4 432.064 23.0083   4
  -8 -10   4 446.520 22.3395   8
   8 -10  -4 458.628 23.2727   2
   8  10  -4 442.911 21.9857   5
   8  10  -4 438.001 22.7940   6
  -6 -10   4 31.0920 4.57289  12
   6 -10  -4 45.0537 5.73731   2
   6 -10  -4 37.9377 5.54079   4
   6  10  -4 39.0863 4.31622   6
   6  10  -4 38.5476 3.85700   5
   4 -10  -4 618.023 30.4801   4
  -4 -10   4 629.325 30.0221   4
   4  10  -4 599.707 29.7368   5
   4  10  -4 573.857 30.1877   6
   2 -10  -4 114.567 7.97666   4
  -2 -10   4 110.287 7.84176   4
  -2 -10   4 116.187 7.81293   8
  -2 -10   4 117.637 7.36518  13
   0 -10  -4 632.224 31.9749   4
   0 -10   4 648.200 31.3103  13
   0 -10   4 653.828 31.5135   8
  -2 -10  -4 934.612 44.9077   4
   4 -10   4 82.8298 7.23523   2
   6 -10   4 1041.27 47.1641   8
   6 -10   4 1147.23 73.3244   1
   6 -10   4 1013.65 48.4898   2
  -6 -10  -4 887.011 47.8603  12
  -6 -10  -4 1039.61 47.2126   8
  -6 -10  -4 997.760 48.2581   4
   8 -10   4 16.6076 3.06723   2
   8 -10   4 14.6099 2.48704   8
   8 -10   4 46.4123 25.4432   1
  -8 -10  -4 15.8179 2.85678  13
   8  10   4 10.6190 2.53416   6
  10 -10   4 663.448 31.8287   2
  10 -10   4 643.018 30.9442   8
  10  10   4 644.782 31.7955   5
  10  10   4 652.067 30.9856   9
  10  10   4 661.000 31.0580   6
  12 -10   4 88.6879 6.25621   2
  12  10   4 85.1371 5.94564   5
  14 -10   4 449.483 21.7571   2
  14  10   4 440.692 21.5226  11
  14  10   4 453.086 21.3889   5
  14  10   4 436.580 21.9073   6
  14  10   4 441.633 21.8021   9
  16 -10   4 191.427 9.40230   2
 -16 -10  -4 179.688 9.22069  13
 -16 -10  -4 158.916 9.55314   8
  16  10   4 163.308 9.28329   6
  16  10   4 174.057 9.19134  11
  16  10   4 170.434 9.29913   5
  18 -10   4 99.1559 5.54511   2
  18  10   4 94.9108 5.68434   5
 -20 -10  -4 414.906 18.6696  13
  20  10   4 393.650 19.1743   9
  19  11  -4 72.4583 4.11469  11
  19  11  -4 78.7315 4.18656   5
  17  11  -4 301.538 14.4811  11
  17  11  -4 296.247 14.9033   5
  15  11  -4 228.527 11.7327  11
  15  11  -4 233.593 11.5606   5
  13  11  -4 29.4098 2.72149   5
  13  11  -4 27.5785 2.69186  11
 -11 -11   4 616.211 26.7788  13
  11  11  -4 569.179 27.5410   5
  11  11  -4 536.289 27.7563   6
  -9 -11   4 116.949 6.96655  13
   9  11  -4 112.725 7.24122   6
   9  11  -4 117.991 7.28424   5
  -7 -11   4 573.699 25.5357  13
   7  11  -4 532.286 26.2647   6
   7  11  -4 509.457 26.5357   5
  -5 -11   4 394.325 19.4689  13
  -5 -11   4 397.568 20.2504   8
   5  11  -4 398.221 19.8295   5
  -3 -11   4 439.459 22.0560   8
  -3 -11   4 442.444 21.4170  13
  -1 -11   4 808.377 38.4334  13
  -1 -11   4 823.713 39.5654   2
  -1 -11   4 833.676 38.5394   8
   1 -11   4 7.99694 2.23446   2
   1 -11   4 5.02656 1.94028   8
   3 -11   4 1077.56 53.6929   2
   3 -11   4 1179.89 52.2064   8
   5 -11   4 60.7895 4.78852   8
   5 -11   4 59.6742 5.17834   2
   5  11   4 66.3836 4.82403   5
   7 -11   4 451.481 21.7915   2
   7 -11   4 411.550 21.5324   8
   7  11   4 433.299 21.3106   5
   9 -11   4 333.823 16.1926   2
   9 -11   4 291.061 14.7614   8
  11 -11   4 38.4721 4.27553   2
  11  11   4 49.5137 3.69629   5
  11  11   4 46.5677 3.52765  11
 -13 -11  -4 557.304 26.8968   8
  13 -11   4 588.391 27.4500   2
  13  11   4 571.309 26.8920   5
  15 -11   4 46.7732 3.17005   2
  15  11   4 37.5119 2.97431   5
 -17 -11  -4 335.960 15.9148  13
  17  11   4 337.802 16.0746   5
  14  12  -4 184.807 9.14953  11
  12  12  -4 149.938 7.90048  11
  10  12  -4 65.3148 4.15215  11
  -8 -12   4 621.368 28.9384  13
  -6 -12   4 13.2859 1.82468  13
  -4 -12   4 948.559 43.4668   8
  -4 -12   4 955.027 44.3538  13
   0 -12   4 371.634 19.0353   8
   2 -12   4 156.365 8.58856   8
   2 -12   4 154.733 8.87862   2
   2  12   4 153.789 8.33840   5
   4 -12   4 83.7586 5.61560   2
   4 -12   4 90.8485 5.26101   8
   4  12   4 78.3861 5.17285   5
   6 -12   4 331.406 16.5712   2
   6  12   4 324.110 15.9817   5
   8 -12   4 5.51459 1.51390   2
   8  12   4 2.22460 1.14313   5
  10 -12   4 275.429 13.7021   2
  10  12   4 271.095 13.1119  11
  12 -12   4 54.7682 3.90735   2
 -12 -12  -4 52.6327 3.21273   8
  12  12   4 50.0915 3.28637   5
   7  13  -4 525.609 24.4366  11
  -1 -13   4 507.380 24.1540   8
   1 -13   4 3.79517 1.00367   8
   5 -13   4 74.7434 4.42813   2
  32   0  -5 6.85751 1.32607   3
  32   0  -5 5.41511 1.36222  11
  32   0  -5 3.91756 1.31328  10
  30   0  -5 0.64296 1.60848  10
  30   0  -5 0.74482 1.30900  11
  30   0  -5 -0.5490 0.87069   5
  28   0  -5 15.9464 2.81014  11
  28   0  -5 10.1404 2.09068   5
  28   0  -5 15.1515 2.60374   3
  24   0  -5 2.16836 1.71998   3
  24   0  -5 0.71831 1.63962  11
  24   0  -5 0.26328 1.90695  10
  24   0  -5 1.38416 1.77102   9
  24   0  -5 2.42543 1.78248   5
  24   0  -5 0.55894 1.90571   7
  24   0  -5 1.62007 1.76981   6
  22   0  -5 17.9021 2.99763   9
  22   0  -5 17.4068 2.66427   6
  22   0  -5 22.5890 3.94398  10
  22   0  -5 18.3658 3.20754   7
  20   0  -5 1.37076 1.66056   6
  20   0  -5 0.38578 1.54126   9
  20   0  -5 1.31894 1.59701   3
  20   0  -5 3.47397 1.70586   7
  20   0  -5 4.53361 1.64016   5
  20   0  -5 4.92775 1.98555  10
  20   0  -5 3.98935 2.06886  11
  18   0  -5 15.8631 2.59979   7
 -18   0   5 12.2891 1.46374  12
  18   0  -5 19.2137 2.67750   5
  18   0  -5 16.0228 2.67708  11
  18   0  -5 13.8776 2.83195  10
  18   0  -5 15.4949 2.67823   3
 -16   0   5 4.93984 0.80696  12
  16   0  -5 3.30506 1.28137   7
 -14   0   5 1.85414 0.78086   4
  14   0  -5 2.48447 1.27503   7
 -14   0   5 2.47279 0.56228  12
  12   0  -5 13.4506 1.86556   7
 -12   0   5 9.20694 0.86644  12
 -10   0   5 1.22232 0.37958  12
  10   0  -5 2.07716 1.01206   7
  10   0  -5 1.21811 1.06022   1
  -8   0   5 22.5851 1.44989  12
   8   0  -5 21.5448 2.59484   1
   8   0  -5 26.5449 2.32279   7
   6   0  -5 1.03846 0.79995   7
  -6   0   5 1.11219 0.40672  12
   6   0  -5 1.33752 0.43931   4
   4   0  -5 5.43860 0.69719   4
   4   0  -5 5.42024 0.95754   7
   4   0  -5 5.08434 1.41250   1
   2   0  -5 3.70302 0.62253   4
   2   0  -5 4.21587 1.60357   1
   2   0  -5 3.80452 0.55851  12
   2   0  -5 3.75690 0.60473   7
   0   0  -5 3.88108 0.56111  12
   0   0  -5 6.85349 1.95053   1
   0   0  -5 3.51632 0.65536   4
  -2   0  -5 1.67609 0.64356   4
  -2   0  -5 1.21284 0.46638  12
  -6   0  -5 2.28701 0.53235  12
  -6   0  -5 2.15727 0.66156   4
   6   0   5 2.46608 0.52794   7
  -8   0  -5 0.96467 0.58389   4
   8   0   5 2.25452 0.66242   7
  -8   0  -5 1.78878 0.56346  12
 -10   0  -5 3.99447 0.81996   4
  10   0   5 3.24534 0.88623   7
 -12   0  -5 1.31501 0.57098   4
  12   0   5 1.04017 0.83409   7
 -12   0  -5 1.13346 0.60548  12
 -14   0  -5 11.0759 1.30620   4
  14   0   5 10.0797 1.60070   7
 -14   0  -5 11.2714 1.40698  12
  16   0   5 5.45450 1.87176   3
 -16   0  -5 3.48153 0.97503  12
  16   0   5 5.19169 1.36933   7
 -16   0  -5 3.72609 0.87713   4
  16   0   5 1.93803 1.61043   6
  18   0   5 3.13534 1.59687   9
 -18   0  -5 2.85548 0.93210  12
  18   0   5 1.46170 1.47147   7
  18   0   5 2.83922 1.85126  10
  18   0   5 0.46068 1.69596   6
  18   0   5 1.16986 1.59048   3
  20   0   5 22.5159 3.43271   3
  20   0   5 25.0884 3.63233  10
 -20   0  -5 14.3227 1.76593  12
  20   0   5 13.7678 2.49378   9
  22   0   5 -0.4410 1.80698   3
  22   0   5 3.17191 1.61489   9
  22   0   5 0.47734 1.90526  10
 -22   0  -5 -0.0463 0.64112  12
  22   0   5 -0.1625 1.84144   6
  24   0   5 11.4503 2.54975   6
  26   0   5 3.76367 1.91603   3
  26   0   5 4.05406 1.96623   6
  26   0   5 6.22028 2.20652  10
  28   0   5 2.00347 1.81947  10
  28   0   5 1.26389 1.23847   6
  30   0   5 2.42733 0.95294   3
  30   0   5 1.04136 1.52279  10
  31  -1  -5 13.3165 2.42111  10
  31  -1  -5 14.1332 1.96375  11
  31  -1  -5 14.6052 2.13724   3
  31   1  -5 11.8511 1.81546  11
  31   1  -5 9.45168 1.72811   5
  31   1  -5 10.8280 2.04854  10
  31   1  -5 15.0177 1.95506   3
  29  -1  -5 9.87741 2.12234  11
  29  -1  -5 8.53536 2.42774  10
  29  -1  -5 12.7016 2.32948   3
  29   1  -5 13.4282 2.13598   3
  29   1  -5 9.34959 2.31897  10
  29   1  -5 11.5005 2.20731  11
  27  -1  -5 11.6400 2.55143   3
  27  -1  -5 8.87216 1.91655   5
  27  -1  -5 9.82419 2.32037  11
  27  -1  -5 10.4689 2.93982  10
  27   1  -5 9.21177 2.66261  10
  27   1  -5 8.21774 2.07411   6
  27   1  -5 8.87572 2.32739   5
  27   1  -5 9.67427 2.20456  11
  27   1  -5 10.1855 2.24656   3
  25  -1  -5 44.4141 4.29820  11
  25  -1  -5 30.6621 4.59029   7
  25  -1  -5 49.1717 5.24636  10
  25  -1  -5 36.6508 4.10676   5
  25  -1  -5 43.7390 4.52199   3
  25   1  -5 33.3294 3.81036   5
  25   1  -5 26.3705 3.63085   9
  25   1  -5 44.7078 4.82886  10
  25   1  -5 37.7172 4.01032  11
  23  -1  -5 112.983 7.54406   3
  23  -1  -5 112.158 7.59479   7
  23  -1  -5 110.266 7.99086  10
  23  -1  -5 115.557 7.27481  11
  23  -1  -5 108.426 6.87468   5
  23   1  -5 101.710 6.84282   5
  23   1  -5 100.773 7.57447  10
  23   1  -5 101.037 6.97062   9
  23   1  -5 99.3463 6.75932   6
  23   1  -5 112.341 7.30310   3
  23   1  -5 106.845 7.67131   7
  23   1  -5 105.731 6.99983  11
  21  -1  -5 228.977 13.1769   7
  21  -1  -5 223.733 12.5211   5
  21  -1  -5 243.955 13.7045  10
  21  -1  -5 231.322 12.6689  11
  21  -1  -5 231.934 13.0155   3
  21   1  -5 231.546 12.4757   5
  21   1  -5 242.443 12.5563  11
  21   1  -5 237.358 13.3469   7
  21   1  -5 216.178 12.5667   6
  21   1  -5 241.449 12.9496   3
  21   1  -5 223.850 12.6495   9
  21   1  -5 251.121 13.5055  10
  19  -1  -5 604.577 28.9085  11
  19  -1  -5 605.377 29.5911  10
 -19  -1   5 567.777 27.7307  12
  19  -1  -5 622.272 29.3075   3
  19  -1  -5 648.087 29.3455   7
  19   1  -5 621.745 28.8580  11
  19   1  -5 599.527 29.2724   6
  19   1  -5 580.528 29.1235   5
  19   1  -5 566.707 29.6431  10
  19   1  -5 622.916 29.5201   7
  19   1  -5 592.091 29.8258   9
  17  -1  -5 49.2482 4.39165   3
  17  -1  -5 49.8697 4.08869   7
  17  -1  -5 47.7934 4.24530  11
  17  -1  -5 43.9977 4.37174  10
 -17  -1   5 46.9754 2.64284  12
  17   1  -5 46.8287 4.28090  11
  17   1  -5 53.8603 4.25975   7
 -15  -1   5 147.683 7.13336  12
  15  -1  -5 164.171 8.45162   7
 -15   1   5 138.035 7.58949  12
  13  -1  -5 16.6794 2.18271   7
 -13  -1   5 17.1842 1.08404  12
 -13  -1   5 16.6363 1.42679   4
  13   1  -5 13.9056 2.12030   7
 -13   1   5 12.4511 1.32694  12
 -11  -1   5 689.538 29.8751  12
  11  -1  -5 676.220 30.5361   1
 -11   1   5 621.815 30.8508  12
   9  -1  -5 2.74386 1.60078   1
  -9  -1   5 4.96235 0.59660  12
   9  -1  -5 6.47847 1.23938   7
   9   1  -5 6.01740 1.42628   1
  -9   1   5 5.30428 0.75989  12
   9   1  -5 7.09023 1.29193   7
   9   1  -5 5.54011 1.60250   1
   7  -1  -5 272.909 12.5353   4
  -7  -1   5 271.121 12.6240  12
   7  -1  -5 272.939 13.6045   1
   7  -1  -5 289.596 13.0492   7
   7   1  -5 265.134 13.5069   1
   7   1  -5 263.525 13.2005   1
   7   1  -5 270.611 13.1789   7
   5  -1  -5 902.450 43.3054   1
   5   1  -5 941.971 43.7007   1
   5   1  -5 987.269 43.7407   1
   3  -1  -5 794.739 38.3274   1
   3   1  -5 822.672 36.6317   1
   1  -1  -5 27.3259 1.68803   4
   1  -1  -5 27.6094 1.54567  12
   1  -1  -5 28.4867 3.08227   1
   1   1  -5 19.7992 2.66856   1
   1   1  -5 23.5012 1.66204  12
   1   1  -5 24.2183 1.49562   7
  -1  -1  -5 20.1698 1.26966  12
  -1  -1  -5 18.2198 1.36439   4
  -1  -1  -5 17.3374 3.23922   1
  -1   1  -5 17.7787 1.42338  12
  -1   1  -5 20.6754 1.53443   4
  -5  -1  -5 181.098 8.80043   4
  -5  -1  -5 180.673 8.35183  12
   5  -1   5 172.207 8.20034   7
  -5   1  -5 179.604 8.62072  12
   5   1   5 181.359 10.1200   1
  -5   1  -5 175.506 8.65144   4
  -7  -1  -5 50.1546 3.02527   4
  -7  -1  -5 54.8427 2.75805  12
   7  -1   5 54.0729 2.76199   7
  -7   1  -5 46.7808 2.96033  12
  -7   1  -5 45.3311 2.95247   4
   7   1   5 52.6129 3.05311   7
   7   1   5 48.4660 4.86491   1
  -9  -1  -5 17.6116 1.34323  12
  -9  -1  -5 16.8099 1.54618   4
   9   1   5 17.3330 1.69188   7
 -11  -1  -5 26.5159 2.01356   4
  11  -1   5 27.6683 2.09727   7
 -11  -1  -5 28.0039 1.92887  12
  11   1   5 28.1204 2.32804   7
 -11   1  -5 30.3180 2.12541  12
  13  -1   5 19.9002 1.93736   7
 -13  -1  -5 21.0491 1.60088   4
 -13  -1  -5 20.6641 1.68150  12
  13   1   5 15.4376 2.08422   7
 -13   1  -5 12.9355 1.60020   4
 -13   1  -5 13.1576 1.62190  12
 -15  -1  -5 119.873 6.16386  12
 -15  -1  -5 123.136 5.96223   4
  15  -1   5 122.403 7.39849   3
  15  -1   5 111.823 6.49660   7
  15  -1   5 115.996 7.48627  10
  15   1   5 108.063 7.14355   3
 -15   1  -5 114.317 6.15903   4
 -15   1  -5 124.990 6.26659  12
  15   1   5 115.837 6.84873   7
  15   1   5 107.842 6.98252   6
  17  -1   5 98.8641 6.93348  10
  17  -1   5 105.932 6.41167   6
  17  -1   5 90.0875 5.90258   7
  17  -1   5 109.169 6.88098   3
 -17  -1  -5 90.5882 4.94493   4
  17   1   5 95.6880 6.67117   9
 -17   1  -5 103.111 5.57708  12
 -17   1  -5 102.126 5.40866   4
  17   1   5 101.882 6.72791   3
  17   1   5 101.843 6.81963  10
  17   1   5 95.5548 6.48277   6
  19  -1   5 13.3736 3.20572  10
 -19  -1  -5 15.7023 1.65434  12
  19  -1   5 14.8315 2.72308   6
  19   1   5 14.6347 2.48254   9
  19   1   5 17.9576 3.10590  10
  19   1   5 20.4372 2.97369   6
  19   1   5 10.3941 2.44465   5
 -19   1  -5 15.2317 1.81315  12
  19   1   5 20.0897 3.34932   3
  21  -1   5 69.7401 5.85217   3
 -21  -1  -5 69.4716 3.88918  12
  21  -1   5 66.1482 5.07195   6
  21  -1   5 70.2474 6.10221  10
  21   1   5 71.6210 5.77660   3
  21   1   5 66.8338 5.68938  10
  21   1   5 66.0622 5.12795   9
  21   1   5 63.8639 5.25375   6
 -21   1  -5 64.5802 4.23424  12
  23  -1   5 381.193 19.0693  10
  23  -1   5 338.023 17.8180   6
  23  -1   5 360.936 18.5874   3
  23   1   5 325.408 17.9919   6
 -23   1  -5 343.162 16.9342  12
  23   1   5 362.453 18.4726   3
  23   1   5 354.361 17.7617   9
  23   1   5 348.963 18.7120  10
  25  -1   5 5.55077 1.75013   6
  25  -1   5 11.8348 2.74866  10
  25  -1   5 7.26623 2.25360   3
  25   1   5 4.41278 2.02597   3
  25   1   5 2.78295 1.83689   6
  25   1   5 5.63427 2.09119  10
  25   1   5 9.43140 2.06538   9
  27  -1   5 9.57934 2.37187  10
  27  -1   5 3.72691 1.51061   6
  27  -1   5 10.3560 2.34450   3
  27   1   5 5.90606 1.84280   6
  27   1   5 5.60844 2.04758  10
  27   1   5 5.75008 1.89019   3
  29  -1   5 10.4431 2.02200   3
  29  -1   5 6.40465 1.62632  10
  29   1   5 10.2447 1.55671   6
  29   1   5 12.4030 1.98890   3
  29   1   5 9.28342 1.71714  10
  31  -1   5 3.11282 1.23120  10
  31   1   5 4.99071 1.15536   3
  32  -2  -5 18.7705 2.54110  10
  32  -2  -5 14.5563 1.78375  11
  32  -2  -5 23.3332 2.40725   3
  30  -2  -5 8.08037 2.53897  10
  30  -2  -5 10.8385 2.26348  11
  30   2  -5 12.0471 1.74544   9
  30   2  -5 10.4466 2.05365  11
  30   2  -5 10.4408 1.94847  10
  30   2  -5 10.5628 1.74191   6
  30   2  -5 8.99085 1.67083   3
  30   2  -5 9.57359 1.71563   5
  28  -2  -5 9.82614 2.27177   3
  28  -2  -5 10.2244 2.58952  10
  28  -2  -5 8.16967 2.05191  11
  28   2  -5 8.55251 2.07231   6
  28   2  -5 8.17451 1.87128   5
  28   2  -5 7.54189 2.01557  10
  28   2  -5 7.85431 1.70736   3
  28   2  -5 8.26332 1.99284  11
  26  -2  -5 9.31955 2.36430  11
  26  -2  -5 8.19267 2.39427   3
  26  -2  -5 5.85112 2.82071  10
  26  -2  -5 6.32958 2.04630   5
  26  -2  -5 2.93142 2.16674   7
  26   2  -5 6.45188 1.94452   5
  26   2  -5 4.14076 3.12003   7
  26   2  -5 6.52168 1.74242   3
  26   2  -5 9.74664 2.24832  11
  26   2  -5 6.77415 2.23435   6
  26   2  -5 6.96845 2.25793  10
  24  -2  -5 49.7513 4.95259  11
  24  -2  -5 43.1210 4.72538   7
  24  -2  -5 54.0066 5.53943  10
  24  -2  -5 48.5130 4.50606   5
  24  -2  -5 47.5093 4.82842   3
  24   2  -5 48.3821 4.47561   9
  24   2  -5 39.9756 5.26723   7
  24   2  -5 54.5982 4.46470   5
  24   2  -5 55.3502 4.85785   6
  24   2  -5 50.9359 4.93049  10
  24   2  -5 51.8597 4.83345  11
  24   2  -5 45.8373 4.64442   3
  22  -2  -5 13.0144 2.72613   3
  22  -2  -5 10.9478 2.82316  10
  22  -2  -5 10.6310 2.38938   7
  22  -2  -5 13.2965 2.99855  11
  22   2  -5 9.48106 2.24214   9
  22   2  -5 10.0700 2.28704   6
  22   2  -5 10.2345 2.38992  11
  22   2  -5 6.44392 1.96109   5
  22   2  -5 5.71704 2.22326  10
  22   2  -5 5.26148 1.96011   7
  20  -2  -5 3.01528 2.05980  10
  20  -2  -5 2.03430 1.83413  11
  20  -2  -5 6.87182 2.05543   7
  20  -2  -5 7.04543 2.08923   3
 -20  -2   5 2.54442 0.59439  12
  20  -2  -5 2.24203 1.52527   5
  20   2  -5 0.80784 1.92766   7
  20   2  -5 2.32154 1.58473   9
  20   2  -5 1.01672 1.46143  11
  20   2  -5 0.16550 1.60873  10
  20   2  -5 0.90009 1.82470   6
  20   2  -5 5.59771 2.14747   3
  20   2  -5 1.64987 1.49742   5
  18  -2  -5 686.818 33.5614  11
  18  -2  -5 656.921 34.2908   7
  18  -2  -5 722.296 33.3671   3
  18  -2  -5 656.485 33.1898   5
  18  -2  -5 683.417 34.0871  10
 -18  -2   5 744.164 31.7873  12
  18   2  -5 690.619 33.3815  11
  18   2  -5 706.907 33.1446   9
  18   2  -5 696.444 33.0404   5
  18   2  -5 688.311 33.9157  10
  18   2  -5 725.627 33.9270   7
  16  -2  -5 22.9478 2.76676   7
  16  -2  -5 19.0231 2.44765   1
 -16  -2   5 18.2314 1.22943   4
 -16  -2   5 20.3743 1.45464  12
  16   2  -5 24.0163 3.15946   7
  14  -2  -5 124.143 6.93134   7
 -14  -2   5 108.356 5.64313  12
  14  -2  -5 113.484 7.18904   1
  14   2  -5 114.371 7.03685   7
  12  -2  -5 228.782 11.5699   7
 -12  -2   5 226.365 10.7475  12
  12   2  -5 228.572 11.9496   7
 -10  -2   5 290.450 13.5107  12
  10  -2  -5 274.193 13.1125   4
  10   2  -5 287.870 14.3125   1
  10   2  -5 284.034 13.9373   1
  10   2  -5 296.930 14.4731   7
   8  -2  -5 12.2702 1.63468   7
   8  -2  -5 12.3600 1.23523   4
   8  -2  -5 13.7217 2.50641   1
   8   2  -5 18.6746 2.00366   7
   8   2  -5 12.5646 3.11709   1
   8   2  -5 16.2066 2.01920   1
   6  -2  -5 1707.69 77.8952   1
   6   2  -5 1704.29 78.3908   1
   4  -2  -5 371.312 18.9832   1
   4  -2  -5 370.648 17.0303  12
   4  -2  -5 368.538 17.1514   4
   4   2  -5 373.523 17.3468   4
   4   2  -5 384.431 17.3767  12
   2  -2  -5 1029.83 48.3208   1
  -2  -2   5 1032.86 47.5750   1
   0  -2  -5 67.9866 3.68254   4
   0  -2  -5 66.8462 5.55373   1
   0  -2  -5 71.3059 3.57911  12
   0  -2   5 73.5786 5.26004   1
   0   2  -5 67.7426 3.75425   4
   0   2  -5 64.2853 3.65614  12
   2  -2   5 209.473 11.7437   1
  -2  -2  -5 234.109 10.1556  12
  -2  -2  -5 230.463 10.5247   4
  -2   2  -5 213.181 10.5262  12
  -2   2  -5 201.675 10.5526   4
   4  -2   5 12.2222 2.62503   1
  -4  -2  -5 6.85679 0.79491  12
  -4  -2  -5 6.52404 0.93324   4
   4   2   5 9.31736 3.66335   1
   6  -2   5 560.346 25.4612   7
   6  -2   5 601.047 27.1677   1
   6   2   5 538.732 28.4506   1
   8  -2   5 95.0769 4.64144   4
   8  -2   5 86.8026 4.64341   7
   8  -2   5 94.6491 6.71845   1
  -8  -2  -5 83.8973 4.80912   4
  -8  -2  -5 88.2926 4.57774  12
  -8   2  -5 92.7200 4.95856   4
   8   2   5 84.3557 6.80142   1
  -8   2  -5 93.0063 4.89045  12
  10  -2   5 419.066 19.2652   7
 -10  -2  -5 415.446 19.1742  12
 -10  -2  -5 382.550 19.9133   4
 -10   2  -5 429.424 19.4399  12
 -10   2  -5 430.193 19.5054   4
 -12  -2  -5 43.3483 2.64873  12
  12  -2   5 40.2071 2.83476   7
 -12   2  -5 44.5467 2.95501  12
 -12   2  -5 41.9162 2.94475   4
  14  -2   5 14.3196 2.46450   3
  14  -2   5 8.41147 1.44007   7
 -14  -2  -5 8.07893 1.14710  12
  14  -2   5 11.1070 2.29900  10
 -14  -2  -5 9.26104 1.26350   4
  14   2   5 5.40772 1.71359   6
 -14   2  -5 6.20019 1.26399  12
 -14   2  -5 8.43302 1.40064   4
 -16  -2  -5 129.124 6.69505  12
  16  -2   5 129.021 7.99104   3
  16  -2   5 121.562 7.40597   6
  16  -2   5 128.472 8.41701  10
  16  -2   5 118.186 6.99230   7
 -16  -2  -5 127.602 6.37216   4
 -16   2  -5 130.463 6.90517  12
 -16   2  -5 129.301 6.85927   4
  16   2   5 131.774 7.66669   9
  16   2   5 126.899 7.83655   3
  16   2   5 124.631 7.78188   6
  16   2   5 124.288 7.90935  10
  16   2   5 119.151 7.54735   5
  18  -2   5 42.1660 4.59321  10
  18  -2   5 44.8528 3.88690   6
 -18  -2  -5 42.6402 3.01136  12
  18  -2   5 44.0800 4.36280   3
  18   2   5 48.0380 4.23872   6
  18   2   5 38.0883 4.44413  10
 -18   2  -5 50.8522 3.39863  12
  18   2   5 42.9747 4.28491   3
  18   2   5 44.3982 4.00890   9
  18   2   5 42.3478 3.69339   5
  20  -2   5 13.3103 2.76680   6
  20  -2   5 23.5540 3.58546   3
 -20  -2  -5 11.4378 1.57455  12
  20  -2   5 21.4284 3.70105  10
  20   2   5 14.1130 2.55018   9
  20   2   5 16.3957 2.83963   6
  20   2   5 19.1471 2.97570   3
  20   2   5 14.5585 2.95550  10
 -20   2  -5 12.6499 1.84666  12
  22  -2   5 29.5384 3.99766   3
  22  -2   5 27.3760 3.10710   6
 -22  -2  -5 28.2246 1.93505  12
  22  -2   5 36.4091 4.72008  10
  22   2   5 34.7152 3.92853  10
  22   2   5 34.2217 4.03077   3
  22   2   5 30.2126 3.31891   5
 -22   2  -5 28.0879 2.69160  12
  22   2   5 32.4312 3.85425   6
  22   2   5 38.3298 3.76482   9
  24  -2   5 105.863 7.81388  10
  24  -2   5 103.772 7.28398   3
  24  -2   5 96.7363 6.41281   6
  24   2   5 96.7810 6.88370   6
  24   2   5 98.6703 6.75421   9
  24   2   5 102.897 7.00428   3
  24   2   5 99.8092 6.99446  10
  26  -2   5 10.1685 2.60131  10
  26  -2   5 12.2753 2.38933   3
  26   2   5 12.8659 2.35819   3
  26   2   5 8.25709 2.16129  10
  26   2   5 7.54150 2.12918   6
  26   2   5 11.0895 2.05537   9
  28   2   5 4.00500 1.91732  10
  28   2   5 5.85091 1.65516   6
  28   2   5 5.54054 1.64304   3
  28   2   5 1.52650 1.52945   9
  30  -2   5 8.62037 1.87020  10
  30  -2   5 8.79320 1.69422   3
  30   2   5 10.3502 1.54982   3
  30   2   5 7.17563 1.39246   6
  31  -3  -5 9.86343 2.17318  10
  31  -3  -5 10.5456 2.28157  11
  31   3  -5 12.0214 1.58290   6
  29  -3  -5 10.6932 1.99617   3
  29  -3  -5 7.68286 2.05015  10
  29   3  -5 12.1789 2.12887  10
  29   3  -5 12.8876 2.08262  11
  29   3  -5 13.4814 2.08660   6
  27  -3  -5 31.8079 4.33943  10
  27  -3  -5 29.3403 3.76947   3
  27  -3  -5 36.0690 4.00627  11
  27   3  -5 28.1543 3.38190  10
  27   3  -5 32.8838 3.41307   5
  27   3  -5 32.9300 3.42717   6
  27   3  -5 33.8686 3.47910  11
  25   3  -5 6.41286 1.67084   3
  23  -3  -5 27.3574 3.84505  11
  23  -3  -5 29.4639 3.96668   3
  23  -3  -5 27.0022 3.58515   7
  23  -3  -5 29.7680 4.44129  10
  23  -3  -5 23.9525 3.06672   5
  23   3  -5 24.1526 3.21155   5
  23   3  -5 23.1389 3.17247   3
  23   3  -5 19.7950 3.45725   7
  23   3  -5 23.6085 3.39665  10
  23   3  -5 22.5972 3.27506   6
  23   3  -5 24.2109 3.30070  11
  23   3  -5 26.7533 3.55498   9
  21  -3  -5 46.5111 4.84691   3
  21  -3  -5 34.0824 4.68657  10
  21  -3  -5 31.9715 3.64199   5
  21  -3  -5 32.7885 3.79046   7
  21  -3  -5 39.9784 4.25877  11
 -21  -3   5 30.3362 2.12017  12
  21   3  -5 33.0924 4.60843   7
  21   3  -5 28.2701 3.54222   3
  21   3  -5 37.3656 4.02212   9
  21   3  -5 39.2685 3.96639  11
  21   3  -5 37.9968 3.97722   6
  21   3  -5 36.1258 4.55171  10
  21   3  -5 40.4537 3.81414   5
  19  -3  -5 195.645 10.9418   3
  19  -3  -5 202.675 11.6130  10
  19  -3  -5 179.600 10.3103   5
  19  -3  -5 190.844 10.7423   7
  19  -3  -5 189.920 10.9451  11
  19   3  -5 193.598 10.8321   9
  19   3  -5 166.443 10.7698  10
  19   3  -5 179.992 10.2124  11
  19   3  -5 181.882 10.4204   5
  19   3  -5 173.127 10.5205   6
  19   3  -5 186.079 11.3705   7
  17  -3  -5 11.7907 2.74622  11
 -17  -3   5 8.22477 1.08288   4
  17  -3  -5 12.3155 3.14531   1
  17  -3  -5 10.2795 2.35760   7
  17  -3  -5 10.6755 2.33430   3
  17  -3  -5 9.88850 2.90850  10
  17   3  -5 8.69411 2.42331   6
  17   3  -5 9.89849 2.18180  11
  17   3  -5 11.9888 2.52150   9
  17   3  -5 7.26345 1.94715   5
  17   3  -5 7.87200 2.14439   7
  15  -3  -5 23.0680 2.96130   7
 -15  -3   5 18.6767 1.68369   4
  15  -3  -5 19.9873 3.80316   1
  15   3  -5 23.9176 3.28432   7
  13  -3  -5 44.4235 5.48253   1
 -13  -3   5 43.8787 2.98421  12
  13  -3  -5 51.0138 3.82102   7
  13   3  -5 54.4086 4.22690   7
  11  -3  -5 62.6863 6.53070   1
  11  -3  -5 59.6483 3.67169   4
 -11  -3   5 68.1256 4.13854  12
  11  -3  -5 69.5603 4.47248   7
  11   3  -5 68.1668 4.72734   7
  11   3  -5 63.6938 6.00403   1
  11   3  -5 64.3249 4.47936   1
   9  -3  -5 16.2843 1.53919   4
   9  -3  -5 17.7565 1.89110   7
   9  -3  -5 15.7443 3.86624   1
   9   3  -5 13.1793 3.73760   1
   7  -3  -5 1.90320 3.10513   1
   7  -3  -5 3.35818 0.68922  12
   7  -3  -5 3.00922 0.74909   4
   7   3  -5 13.7463 3.83366   1
   7   3  -5 6.62289 1.37514   7
   5  -3  -5 89.2157 4.44371   4
   5  -3  -5 84.6862 6.75457   1
   5  -3  -5 87.1041 4.26649  12
   5   3  -5 76.4084 4.71856   7
   5   3  -5 71.5326 4.35207   4
  -3  -3   5 407.098 21.1297   1
   3  -3  -5 438.683 19.1656  12
   3  -3  -5 428.104 19.2841   4
   3  -3  -5 408.848 21.6066   1
   3   3  -5 411.040 19.6907  12
   3   3  -5 411.053 19.4628   4
   1  -3  -5 301.110 16.7269   1
   1  -3  -5 340.898 14.7638  12
  -1  -3   5 314.116 16.5002   1
   1  -3  -5 325.742 14.8512   4
   1   3  -5 299.011 14.8544   4
   1   3  -5 297.833 14.7237  12
  -1  -3  -5 175.931 11.8628   1
   1  -3   5 186.293 10.8673   1
  -1  -3  -5 194.278 9.18350   4
  -1  -3  -5 199.474 9.05797  12
  -1   3  -5 176.651 9.16491   4
  -1   3  -5 177.128 9.06422  12
  -3  -3  -5 34.1378 2.09058  12
  -3  -3  -5 32.1725 2.13021   4
   3  -3   5 27.2995 4.53550   1
  -3   3  -5 24.9470 2.15657  12
  -3   3  -5 22.6079 2.17472   4
   5  -3   5 62.8211 5.77418   1
   5  -3   5 64.8753 3.31119  12
  -5  -3  -5 55.3807 3.41325   4
  -5  -3  -5 62.6878 3.36804  12
  -5   3  -5 56.5224 3.54706  12
   5   3   5 42.3769 6.61128   1
  -5   3  -5 54.6714 3.60938   4
  -7  -3  -5 189.444 8.97253  12
  -7  -3  -5 177.612 9.13400   4
   7  -3   5 190.762 11.1117   1
   7  -3   5 183.893 8.94312   7
   7  -3   5 193.240 9.04358   4
  -7   3  -5 182.369 9.23112  12
   7   3   5 171.577 12.3789   1
  -7   3  -5 174.206 9.28989   4
   9  -3   5 73.4099 7.21115   1
   9  -3   5 72.5999 4.38288   7
  -9  -3  -5 82.0141 4.58637   4
   9  -3   5 78.8369 4.33447   4
  -9  -3  -5 84.4438 4.32996  12
  -9   3  -5 77.3941 4.69299  12
   9   3   5 83.2900 7.98572   1
  -9   3  -5 80.1440 4.74767   4
 -11  -3  -5 303.582 13.7028  12
 -11  -3  -5 276.006 13.9810   4
  11  -3   5 277.283 13.8112   7
  11  -3   5 298.409 13.5097   4
 -11   3  -5 285.991 14.1174   4
  11   3   5 279.522 14.3698   1
 -11   3  -5 284.093 14.0248  12
 -13  -3  -5 4.70074 1.22891   4
  13  -3   5 7.33840 2.13790  10
 -13  -3  -5 4.18187 0.97819  12
  13  -3   5 7.49069 1.33450   7
 -13   3  -5 8.48957 1.56816   4
  13   3   5 4.39242 1.77527   6
  13   3   5 5.49810 1.78881   9
 -13   3  -5 9.86358 1.65818  12
  15  -3   5 61.6550 5.33825  10
  15  -3   5 68.4291 4.35002   2
 -15  -3  -5 64.5255 4.14632   4
  15  -3   5 66.6146 4.29150   7
  15  -3   5 65.4759 5.03661   3
  15   3   5 68.9660 5.10079   6
  15   3   5 66.9842 4.94594   9
 -15   3  -5 69.3733 4.44959  12
 -15   3  -5 65.6996 4.43778   4
  17  -3   5 85.0804 6.57386  11
  17  -3   5 93.8615 6.45940   3
  17  -3   5 89.6555 6.82855  10
 -17  -3  -5 87.9461 5.24657  12
  17  -3   5 87.9053 5.16756   2
  17  -3   5 81.4970 5.68566   6
  17   3   5 96.5283 6.31251   3
  17   3   5 98.4591 6.50806   9
 -17   3  -5 91.2208 5.56716  12
  17   3   5 92.9834 6.35969   6
  17   3   5 88.1650 5.98836   5
  19  -3   5 58.7519 4.73581   6
 -19  -3  -5 52.7984 3.70425  12
  19  -3   5 49.8569 4.88929  11
  19  -3   5 52.2266 5.28489  10
  19  -3   5 58.0477 4.94258   3
  19   3   5 52.7537 4.77092   3
  19   3   5 55.7980 4.73168   9
  19   3   5 57.7084 5.07084   6
 -19   3  -5 56.3886 4.10994  12
  19   3   5 52.1632 4.65794  10
  19   3   5 58.1774 5.02284   5
  21  -3   5 32.7834 3.17746   6
  21  -3   5 36.2063 4.28392   3
 -21  -3  -5 26.8518 2.42599  12
  21  -3   5 35.3021 4.60177  10
  21   3   5 31.4715 3.43975   5
  21   3   5 42.9670 4.29678   3
  21   3   5 34.2319 4.17379   6
  21   3   5 34.9909 3.83112   9
 -21   3  -5 36.7781 3.19921  12
  21   3   5 29.4789 3.80986  10
  23   3   5 9.58064 2.23776   3
  23   3   5 2.47522 1.75823  10
  23   3   5 6.93116 2.28889   9
  23   3   5 7.29709 2.06822   5
  25  -3   5 60.3585 5.52383  10
  25  -3   5 53.3692 4.93247   3
  25   3   5 54.8517 4.07245   5
  25   3   5 53.9982 4.75146   6
  25   3   5 53.7736 4.46799   9
  25   3   5 50.9853 4.43589   3
  27  -3   5 80.8837 5.88703  10
  27  -3   5 85.2561 5.55498   3
  27   3   5 66.6758 4.71999   3
  27   3   5 58.0482 4.68577   9
  29  -3   5 4.89433 1.81085  10
  29  -3   5 3.96249 1.55255   3
  29   3   5 4.35786 1.42527   6
  29   3   5 5.43788 1.23642   3
  29   3   5 5.20017 1.27103   9
  31  -3   5 9.49589 1.37209   3
  31  -3   5 7.28822 1.39659  10
  32  -4  -5 10.7434 1.73316   3
  30  -4  -5 1.28768 1.21268  11
  30  -4  -5 2.70412 1.17037   3
  30   4  -5 2.00497 0.92596   5
  30   4  -5 1.33721 1.15467   6
  28  -4  -5 21.5617 3.23327  10
  28  -4  -5 20.8758 2.76396   3
  28   4  -5 14.7007 2.34905   5
  26  -4  -5 6.26883 2.04500   3
  26  -4  -5 6.33046 2.35986  10
  26  -4  -5 5.92087 2.10872  11
  26   4  -5 7.35774 2.05376   6
  26   4  -5 6.06529 1.88876   5
  26   4  -5 8.42654 2.04642  11
  22  -4  -5 43.7222 4.61512   7
 -22  -4   5 34.5671 2.65579  12
  22  -4  -5 57.9287 5.18838   3
  22  -4  -5 51.5319 4.97375  11
  22   4  -5 49.0631 4.41213   5
  22   4  -5 35.2076 4.47403  10
  22   4  -5 50.9658 4.40963  11
  20  -4  -5 19.8903 2.11754   2
  20  -4  -5 20.5376 3.50297  11
  20  -4  -5 20.8755 4.06533  10
  20  -4  -5 20.4177 3.14165   5
  20  -4  -5 17.5791 3.04736   7
  20  -4  -5 20.4123 3.27831   3
  20   4  -5 23.5999 3.24635   5
  20   4  -5 24.2724 3.50144   6
  20   4  -5 20.4038 3.21220   9
  20   4  -5 23.0670 3.15610  11
  20   4  -5 21.5553 3.88945   7
  18  -4  -5 48.8252 4.48811   7
  18  -4  -5 52.7387 4.87538   3
  18  -4  -5 46.5575 4.86070   5
  18  -4  -5 40.5031 3.86592   2
  18  -4  -5 39.9717 5.28006   1
  18  -4  -5 52.4390 4.98427  11
  18  -4  -5 42.9108 4.99567  10
  18   4  -5 50.3845 4.76640   9
  18   4  -5 55.4289 4.58129   5
  18   4  -5 57.5128 4.88395  11
  18   4  -5 58.5001 4.92852   6
  18   4  -5 46.6226 5.29295   7
  16  -4  -5 55.9558 6.82882   1
  16  -4  -5 58.4245 5.27093  10
 -16  -4   5 50.2956 3.65377   4
  16  -4  -5 62.7136 4.95408   3
  16  -4  -5 55.7029 4.97615  11
  16   4  -5 60.3811 4.96099   6
  16   4  -5 65.5011 4.70779  11
  16   4  -5 61.5040 4.73346   5
  16   4  -5 64.2332 5.32531   7
  16   4  -5 70.1121 5.04463   9
  14  -4  -5 57.7466 4.41124   7
  14  -4  -5 48.3160 4.43093  11
 -14  -4   5 55.0250 3.58637   4
  14  -4  -5 56.8148 7.20373   1
  14   4  -5 52.2387 4.28315   5
  14   4  -5 53.2445 4.25310  11
  14   4  -5 50.7445 4.38603   9
  14   4  -5 49.8838 4.51819   6
  14   4  -5 53.7403 4.85298   7
  12  -4  -5 46.1075 3.70331   7
  12  -4  -5 36.0592 2.85644   4
  12  -4  -5 42.7023 6.11357   1
  12   4  -5 43.3656 4.05150   7
  12   4  -5 48.4528 5.13576   1
  12   4  -5 46.4933 4.01124   1
  10  -4  -5 44.5734 3.34880   7
  10  -4  -5 42.8150 2.89912   4
  10  -4  -5 38.7442 5.68536   1
  10   4  -5 41.3465 3.58379   7
   8  -4  -5 55.6139 3.52100   4
   8  -4  -5 57.8190 6.84524   1
   8  -4  -5 54.4482 3.30549  12
   8   4  -5 53.9037 4.31101   7
   8   4  -5 53.2769 7.47732   1
   6  -4  -5 3.31516 3.89682   1
   6  -4  -5 3.29674 0.87425  12
   6  -4  -5 5.59397 1.07048   4
   4  -4  -5 185.636 8.93151   4
   4  -4  -5 169.970 12.0147   1
  -4  -4   5 168.920 12.8688   1
   4  -4  -5 181.745 8.73478  12
  -2  -4   5 166.231 11.8094   1
   2  -4  -5 183.972 8.42782  12
   2  -4  -5 175.461 8.54566   4
   2   4  -5 158.673 8.78291  12
   2   4  -5 165.629 8.67479   4
   0  -4   5 302.574 17.0523   1
   0  -4  -5 316.859 14.6430  12
   0  -4  -5 295.495 18.6858   1
   0   4  -5 305.956 14.7647  12
   0   4  -5 309.682 14.9086   4
  -2  -4  -5 4.27764 6.16811   1
   2  -4   5 10.2121 3.88081   1
  -2  -4  -5 9.41191 1.33430   4
  -2   4  -5 10.7776 1.51763  12
   4  -4   5 958.674 43.2076  12
   4  -4   5 936.934 45.7106   1
  -4   4  -5 941.744 43.6588   4
   6  -4   5 424.112 19.7291  12
  -6  -4  -5 444.305 19.8932  12
  -6  -4  -5 397.500 19.9492   4
   6  -4   5 413.037 22.6575   1
   6  -4   5 434.631 19.9693   4
  -6   4  -5 416.395 20.1741  12
  -6   4  -5 421.021 20.2594   4
   8  -4   5 47.8381 6.47096   1
  -8  -4  -5 46.7050 3.07603  12
   8  -4   5 49.5086 3.17823   4
   8  -4   5 49.4605 3.19276   7
  -8  -4  -5 43.7749 3.24737   4
  -8   4  -5 52.7366 3.56678  12
   8   4   5 39.5326 8.18020   1
  -8   4  -5 51.9588 3.60136   4
 -10  -4  -5 8.07357 1.23236  12
  10  -4   5 9.47634 1.48508   7
  10  -4   5 8.33901 1.30021   4
 -10  -4  -5 9.23087 1.48196   4
  10  -4   5 11.7813 4.56459   1
  10   4   5 11.6489 5.05762   1
 -10   4  -5 5.46612 1.52081   4
 -10   4  -5 5.54149 1.33727  12
 -12  -4  -5 176.006 8.80653  12
  12  -4   5 162.054 9.32997   2
  12  -4   5 171.738 10.0165  10
 -12  -4  -5 169.401 9.13434   4
  12  -4   5 179.636 11.7938   1
  12   4   5 169.971 9.75793   6
  12   4   5 179.443 10.0087   1
  12   4   5 172.866 9.68372   9
 -12   4  -5 171.513 9.23699  12
 -12   4  -5 171.204 9.38591   4
  14  -4   5 7.93142 1.97294   3
  14  -4   5 8.47042 1.63908   7
  14  -4   5 6.28491 1.72194   2
 -14  -4  -5 7.00984 1.30611  12
 -14  -4  -5 11.7527 1.80412   4
  14  -4   5 7.18855 2.38222  10
  14  -4   5 7.03253 2.43374  11
  14   4   5 6.61905 2.00331   9
  14   4   5 7.26679 2.01493   3
 -14   4  -5 6.07417 1.48087  12
  14   4   5 5.88295 1.84587   5
  14   4   5 7.77143 2.24718   6
  16  -4   5 58.7510 5.00075   3
 -16  -4  -5 64.1804 4.14855  12
  16  -4   5 55.5069 4.35939   2
  16  -4   5 56.7363 5.66487  10
  16  -4   5 67.1856 5.07737  11
 -16  -4  -5 58.1970 4.21992   4
  16   4   5 64.4495 5.08850   9
 -16   4  -5 59.8202 4.56747  12
  16   4   5 62.5318 4.92825  11
  16   4   5 69.1719 5.02116   3
  16   4   5 62.1961 4.97871   5
  16   4   5 69.8425 5.31397   6
 -18  -4  -5 31.5629 2.84920  12
  18  -4   5 28.5751 4.25923  10
  18  -4   5 33.5448 4.06357   3
 -18   4  -5 34.5407 3.35666  12
  18   4   5 31.1795 3.71472   5
  18   4   5 30.5341 3.94738   3
  18   4   5 37.0181 4.03977   6
  18   4   5 34.0218 3.61884  11
  18   4   5 37.4377 3.89537   9
  20  -4   5 8.02443 2.65264  10
 -20  -4  -5 6.27844 1.46882  12
  20  -4   5 8.08052 2.10598  11
  20  -4   5 12.1672 2.72504   3
  20   4   5 10.9311 2.46040   9
 -20   4  -5 8.53882 1.85875  12
  20   4   5 8.85482 2.17813   5
  20   4   5 10.8746 2.73453   6
  20   4   5 10.7585 2.31638   3
 -22  -4  -5 2.13227 1.18033  12
  22  -4   5 2.60473 1.95222   3
  22   4   5 1.11988 1.52759   3
  22   4   5 0.81178 1.87062   5
  24  -4   5 15.7244 3.12460  10
  24  -4   5 17.1714 2.98571   3
  24   4   5 18.6048 2.94625   6
  24   4   5 11.6505 2.14857   5
  24   4   5 13.5939 2.25912   3
  24   4   5 13.3201 2.58251   9
  26  -4   5 7.48616 2.00319  10
  26  -4   5 7.03299 2.01584   3
  26   4   5 4.74341 1.54946   5
  26   4   5 3.35925 1.43480   3
  26   4   5 6.11996 1.98357   6
  28  -4   5 5.21234 1.70620   3
  28  -4   5 8.66337 2.14541  10
  28   4   5 4.66878 1.31686   6
  28   4   5 6.44571 1.47204   9
  30  -4   5 2.17957 0.80994   3
  30  -4   5 3.77335 1.05147  10
  30   4   5 2.88175 0.97354   6
  31  -5  -5 24.7435 2.63974   3
  31   5  -5 21.7908 1.90580   5
  29  -5  -5 27.9451 2.82328  11
  29  -5  -5 28.1415 2.83420   3
  29   5  -5 35.1114 2.92477   5
  29   5  -5 25.9940 2.57288  11
  27  -5  -5 10.5334 2.09683   3
  27   5  -5 7.48098 1.88889   5
  25  -5  -5 14.6639 2.80749  11
  25  -5  -5 17.6448 2.98156   3
  25  -5  -5 18.4703 3.36650  10
  25   5  -5 13.5824 2.62662   6
  25   5  -5 15.1093 2.60209   5
  25   5  -5 15.1078 2.54149  11
  23  -5  -5 6.71116 2.78511  10
  23  -5  -5 1.57455 2.79680   7
  21  -5  -5 6.83458 2.26395   7
  21  -5  -5 12.0705 2.94027  11
  21  -5  -5 4.32801 1.42411   2
  21  -5  -5 8.94369 2.57475   3
 -21  -5   5 6.09001 1.26108  12
  21  -5  -5 8.41232 2.78256  10
  21   5  -5 6.78238 2.60805   5
  21   5  -5 9.79575 2.70849   6
  21   5  -5 7.72999 2.49973   9
  21   5  -5 10.1586 2.67730  11
  19  -5  -5 27.5853 5.65714   1
 -19  -5   5 31.0252 2.87152  12
  19  -5  -5 31.4825 4.05376   3
  19  -5  -5 35.7690 4.43219  11
  19  -5  -5 32.8212 3.72998   7
  19  -5  -5 41.6612 5.15201  10
  19  -5  -5 35.4421 3.18813   2
  19   5  -5 34.8471 4.07894   5
  19   5  -5 42.3287 4.75010   6
  19   5  -5 33.3997 4.21597   9
  19   5  -5 33.5236 3.88399  11
 -17  -5   5 160.951 8.69500  12
  17  -5  -5 165.713 10.2849  10
  17  -5  -5 161.031 9.19454   2
  17  -5  -5 144.247 9.56030   5
  17  -5  -5 162.834 9.91207   3
  17  -5  -5 175.650 10.7676  11
  17  -5  -5 167.189 12.3121   1
  17  -5  -5 156.758 9.75480   7
 -17  -5   5 153.033 8.66451   4
  17   5  -5 184.080 9.69097  11
  17   5  -5 160.497 10.0992   5
  17   5  -5 177.087 10.5078   9
  17   5  -5 180.204 10.4551   6
 -15  -5   5 23.8317 2.40028   4
  15  -5  -5 23.1435 3.37935  11
  15  -5  -5 24.4800 3.12452   7
  15  -5  -5 25.9298 3.44569   3
  15  -5  -5 22.6306 3.02083   2
  15  -5  -5 25.1448 3.76988  10
  15  -5  -5 16.6304 6.48541   1
  15  -5  -5 18.8015 3.06292   5
  15   5  -5 23.3062 3.10692  11
  15   5  -5 27.0680 3.29552   5
  15   5  -5 28.9656 3.72938   9
 -15   5   5 23.7603 3.40757  13
  15   5  -5 29.0403 3.70144   6
  13  -5  -5 208.682 11.4496  11
 -13  -5   5 199.575 10.5536   4
  13  -5  -5 211.571 11.3631   7
  13  -5  -5 220.553 14.3541   1
  13   5  -5 200.875 11.2854   1
  13   5  -5 219.359 11.6751   5
  13   5  -5 208.018 13.0894   1
  13   5  -5 207.856 11.6007   6
 -13   5   5 181.806 11.2966  13
  11  -5  -5 37.4575 3.49906   7
  11  -5  -5 37.5623 4.16295   2
 -11  -5   5 36.7269 3.00698   4
  11  -5  -5 28.9738 6.22509   1
  11  -5  -5 38.9836 4.17319  11
  11   5  -5 35.0140 4.18046   6
  11   5  -5 25.4057 8.12603   1
   9  -5  -5 58.7058 7.50030   1
   9  -5  -5 53.7607 3.73923   4
   9   5  -5 39.5917 9.89513   1
   7  -5  -5 30.1354 6.19002   1
   7  -5  -5 29.0440 2.35615  12
   7  -5  -5 31.9364 2.79595   4
   5  -5  -5 61.6564 4.00758   4
   5  -5  -5 57.9313 7.72255   1
   5  -5  -5 60.6379 3.77797  12
  -5  -5   5 51.9367 14.5905   1
   3  -5  -5 183.159 9.45150   4
   3  -5  -5 181.363 14.8928   1
   3  -5  -5 185.721 9.27105  12
  -3  -5   5 177.596 14.6363   1
   1  -5  -5 41.9008 3.12640   4
   1  -5  -5 40.9956 2.93627  12
   1  -5  -5 42.6786 7.60749   1
  -1  -5  -5 45.4382 3.46951   4
   1  -5   5 47.9992 3.34214  12
  -1  -5  -5 37.7734 8.46943   1
  -1  -5  -5 45.9853 3.20327  12
   1  -5   5 54.4473 7.35526   1
  -1   5  -5 60.2825 3.79354  12
  -3  -5  -5 382.210 30.8706   1
  -3  -5  -5 472.251 21.2853  12
   3  -5   5 421.448 24.7547   1
   3  -5   5 468.701 21.5223   4
   3  -5   5 475.645 21.3392  12
  -3  -5  -5 459.397 21.4686   4
  -3   5  -5 443.030 21.7592   4
  -3   5  -5 442.177 21.6334  12
   5  -5   5 373.270 18.0817  12
  -5  -5  -5 387.854 18.1343  12
   5  -5   5 408.993 18.4258   4
  -5  -5  -5 374.891 18.2862   4
  -5   5  -5 374.653 18.5446  12
  -5   5  -5 354.913 18.5754   4
   7  -5   5 21.3365 2.08407   4
  -7  -5  -5 17.7660 1.87241  12
  -7  -5  -5 18.8367 2.25006   4
   7  -5   5 25.8030 5.52328   1
  -7   5  -5 20.4240 2.48831   4
  -7   5  -5 17.4801 2.39939  12
  -9  -5  -5 12.6754 1.85799   4
  -9  -5  -5 17.0033 1.85588  12
   9  -5   5 12.7898 1.84152   7
   9  -5   5 12.0265 1.76587   4
   9  -5   5 12.3741 2.26493   2
   9  -5   5 14.0498 4.97557   1
  -9   5  -5 15.8597 2.23121  12
   9   5   5 15.5813 10.1373   1
 -11  -5  -5 17.7395 2.32986  12
  11  -5   5 16.0613 2.73210  10
  11  -5   5 17.0614 2.14111   7
 -11  -5  -5 15.3536 2.22641   4
  11  -5   5 18.5971 2.62864   2
  11  -5   5 17.3272 5.73787   1
  11  -5   5 18.8744 2.14937   4
  11   5   5 13.8165 2.93878   6
  11   5   5 18.0047 2.73149   9
  13  -5   5 34.7130 3.22206   7
  13  -5   5 49.7460 4.51390  11
  13  -5   5 43.1795 4.59916  10
 -13  -5  -5 41.5369 3.21274  12
  13  -5   5 39.0754 3.70048   3
  13  -5   5 42.6224 7.47062   1
  13  -5   5 43.0067 3.86216   2
 -13   5  -5 43.1130 3.72026  12
  13   5   5 42.4945 4.34198   6
  13   5   5 34.6661 4.57796   1
  13   5   5 36.6677 3.90288   9
  13   5   5 31.1143 3.95442   3
 -15  -5  -5 14.8643 1.95938  12
 -15  -5  -5 15.1358 2.33627   4
  15  -5   5 12.6729 2.87059  10
  15  -5   5 13.4026 2.36659   2
  15  -5   5 15.3493 2.64660   3
  15  -5   5 18.2046 3.02012  11
  15   5   5 13.6688 2.78472   5
  15   5   5 13.6960 2.62914  11
 -15   5  -5 13.4778 2.38621  12
  15   5   5 13.3524 2.86667   3
  17  -5   5 9.30090 2.43309  11
 -17  -5  -5 6.65403 1.51033  12
  17  -5   5 7.51769 2.32239   3
  17  -5   5 7.49881 1.78930   2
  17  -5   5 9.87332 2.81337  10
  17   5   5 8.55437 2.66638   6
  17   5   5 5.90318 2.73102   3
 -17   5  -5 8.93495 2.25097  12
  17   5   5 5.78185 2.32429   5
  19  -5   5 2.72598 2.12853  11
  19  -5   5 2.80716 2.30067   3
  19  -5   5 2.20255 2.21975  10
  19  -5   5 2.61926 1.20144   2
 -19  -5  -5 1.54991 1.11941  12
  19   5   5 3.00864 1.78065   3
  19   5   5 8.07603 2.37363   6
  19   5   5 5.94301 1.96977  11
  19   5   5 3.12617 2.13711   9
  19   5   5 2.59789 1.77249   5
 -21  -5  -5 8.98284 1.60163  12
  21  -5   5 17.1605 3.05449   3
  21  -5   5 12.4851 3.06908  10
  21  -5   5 5.55823 1.85488  11
  21   5   5 12.0590 2.38558   5
  21   5   5 8.13597 2.32976   3
  21   5   5 11.8131 2.68258   9
  21   5   5 9.75167 2.92369   6
  23  -5   5 11.0308 2.77058  10
  23  -5   5 15.7135 2.71443   3
  23   5   5 12.9884 2.52945   5
  23   5   5 8.39499 2.04503   9
  23   5   5 8.52678 2.49293   6
  25  -5   5 42.3738 4.29838  10
  25  -5   5 43.1846 4.59127   3
  25   5   5 54.1416 4.37968   6
  25   5   5 51.0813 3.65429   5
  25   5   5 51.4915 4.14112   9
  27  -5   5 42.1695 3.59871  10
  27  -5   5 40.3780 3.47740   3
  27   5   5 34.0910 2.70194   5
  27   5   5 44.2734 3.53267   6
  27   5   5 40.3676 3.29061   9
  29  -5   5 11.4088 1.61110  10
  29  -5   5 13.8320 1.51440   3
  29   5   5 13.6458 1.62074   9
  29   5   5 8.27859 1.28626   6
  30  -6  -5 47.9775 3.24494   3
  30   6  -5 44.3043 2.95518   5
  28  -6  -5 10.7476 1.88916   3
  28  -6  -5 4.65024 1.55177  11
  28   6  -5 9.83338 1.75668   5
  28   6  -5 5.46476 1.63126  11
  26  -6  -5 16.4896 2.63568   3
  26   6  -5 9.69218 1.79869   5
  24  -6  -5 13.5443 2.73389  11
  24  -6  -5 10.8080 2.57982   3
  24   6  -5 10.9498 2.24610  11
  24   6  -5 15.2564 2.70021   9
  24   6  -5 11.3547 2.37570   5
  24   6  -5 15.5279 2.74654   6
  22  -6  -5 19.3927 3.20591   3
  22  -6  -5 19.5309 3.26647  11
  22  -6  -5 16.0184 3.19350  10
  22   6  -5 17.8685 2.96351  11
  22   6  -5 13.8079 2.73694   5
  20  -6  -5 14.2774 2.98788   7
  20  -6  -5 10.5531 2.84299  10
  20  -6  -5 20.0114 5.49283   1
  20  -6  -5 11.9275 2.88365  11
 -20  -6   5 10.5486 1.79422  12
  20  -6  -5 12.3322 2.81745   3
  20  -6  -5 13.4396 2.15356   2
  20   6  -5 14.9026 2.83494   5
  20   6  -5 14.1116 2.83273   6
  20   6  -5 13.6900 2.81350  11
  20   6  -5 8.85347 2.53396   9
  18  -6  -5 381.291 19.4294  11
 -18  -6   5 322.986 17.6589   4
  18  -6  -5 372.445 18.4559   2
  18  -6  -5 360.949 19.6254  10
  18  -6  -5 366.680 21.9473   1
 -18  -6   5 352.053 18.5685  12
  18  -6  -5 362.783 19.2647   3
  18   6  -5 382.921 19.0482   9
  18   6  -5 378.151 19.0178   6
  18   6  -5 370.436 18.7404  11
  18   6  -5 376.591 18.8209   5
  16  -6  -5 3.20292 1.53204   2
  16  -6  -5 2.13164 1.89722  11
  16  -6  -5 -2.8008 5.20389   1
 -16  -6   5 2.99619 1.14029  12
  16  -6  -5 3.42271 1.83095   7
 -16  -6   5 4.18314 1.36485   4
  16  -6  -5 5.44588 2.02187   3
  16   6  -5 4.60372 1.79657  11
  16   6  -5 3.65501 1.84505   9
  16   6  -5 2.70469 1.64122   5
  16   6  -5 2.66344 1.96077   6
 -14  -6   5 78.9474 5.31771   4
  14  -6  -5 81.7608 5.85149   2
  14  -6  -5 73.2548 6.03562   3
 -14  -6   5 78.6187 5.13147  12
  14  -6  -5 69.0901 6.21457  10
  14  -6  -5 79.5648 6.04215  11
  14  -6  -5 96.5435 10.9644   1
  14  -6  -5 71.4500 5.69359   7
  14   6  -5 76.2770 6.37760   6
  14   6  -5 87.7941 5.78869   5
  14   6  -5 78.6283 6.35900   1
  14   6  -5 87.1664 9.01018   1
  14   6  -5 80.0538 5.94314   9
  12  -6  -5 18.6789 2.67266   8
  12  -6  -5 20.9116 2.86595   7
 -12  -6   5 23.0954 2.61409   4
  12  -6  -5 22.3283 6.69692   1
  12  -6  -5 20.0496 3.97656  10
  12  -6  -5 24.6168 3.32978   2
  12  -6  -5 17.7113 2.37570   4
  12   6  -5 22.4492 3.02837   5
  12   6  -5 24.3175 3.59622   6
  12   6  -5 20.5336 3.02175   9
 -10  -6   5 34.4505 3.31759   4
  10  -6  -5 38.1172 3.95730  11
  10  -6  -5 37.9494 8.21423   1
  10  -6  -5 39.2337 3.93325   2
  10  -6  -5 36.0932 3.59433   8
  10  -6  -5 34.4730 3.23087   4
  10   6  -5 35.3507 3.76762   9
  10   6  -5 39.6678 4.27016   6
   8  -6  -5 107.015 12.8200   1
   8  -6  -5 114.235 7.65330   2
  -8  -6   5 100.749 6.81906   4
   8  -6  -5 112.621 6.70558   4
   8  -6  -5 124.968 7.33588  11
   8   6  -5 122.841 7.87847   6
  -6  -6   5 38.8609 3.25712   4
   6  -6  -5 35.0826 3.01376  12
   6  -6  -5 48.1851 9.74548   1
   6  -6  -5 37.8028 3.17006   4
  -4  -6   5 6.37926 1.67149   4
   4  -6  -5 7.72018 1.69739  12
   4  -6  -5 8.10025 1.82904   4
   4  -6  -5 6.11278 7.09183   1
  -4  -6   5 4.97484 1.63848  12
  -2  -6   5 23.1783 2.66553   4
  -2  -6   5 12.4517 9.76691   1
   2  -6  -5 31.6158 2.65511  12
  -2  -6   5 28.7237 2.77162  12
   2  -6  -5 34.7216 8.78621   1
   2  -6  -5 31.6996 2.84889   4
   0  -6   5 324.840 16.1626   4
   0  -6  -5 331.109 15.8920  12
   0  -6   5 308.586 21.5282   1
   0  -6   5 327.374 15.9359  12
   0  -6  -5 313.833 23.2284   1
   0  -6  -5 322.299 16.0864   4
  -2  -6  -5 -3.2750 16.3435   1
   2  -6   5 16.7430 2.17936  12
  -2  -6  -5 16.2407 2.14941   4
  -2  -6  -5 17.3025 2.14318  12
   2  -6   5 15.8273 7.42926   1
   2  -6   5 15.9180 2.23004   4
   4  -6   5 18.1009 6.75837   1
   4  -6   5 19.5106 2.36556   4
  -4  -6  -5 17.8137 2.30418   4
   4  -6   5 19.5662 2.22803  12
  -4  -6  -5 19.6923 2.09588  12
   6  -6   5 37.2539 3.80827   2
   6  -6   5 32.5540 3.63425   8
   6  -6   5 47.4568 8.09325   1
  -6  -6  -5 35.3736 2.94472  12
   6  -6   5 34.3944 3.33857   4
   6  -6   5 39.6760 3.18867  12
  -6  -6  -5 42.2868 3.41383   4
  -6   6  -5 37.7575 3.71117  12
  -8  -6  -5 8.57206 1.62543  12
   8  -6   5 9.43734 1.63842   4
   8  -6   5 10.2578 1.88431   8
   8  -6   5 7.26261 1.90870   2
   8  -6   5 8.06744 6.26880   1
  -8   6  -5 12.7663 2.31443  12
   8   6   5 10.2596 2.59399   6
  10  -6   5 56.1289 4.27270  11
 -10  -6  -5 44.7395 4.27252   8
 -10  -6  -5 41.3566 4.77359  13
  10  -6   5 49.1512 3.91447   7
  10  -6   5 56.3612 4.47647   2
 -10  -6  -5 51.3082 3.96519   4
  10  -6   5 45.9794 4.01000   8
  10  -6   5 49.0407 3.90068   4
  10  -6   5 55.0716 8.54666   1
 -10  -6  -5 51.4923 3.73454  12
 -10   6  -5 59.3622 4.69223  12
  10   6   5 51.8155 4.29657   9
  10   6   5 45.9261 4.83032   6
  12  -6   5 128.962 7.83654  11
  12  -6   5 128.398 8.35138  10
 -12  -6  -5 139.292 7.80978   4
  12  -6   5 126.700 7.50741   7
  12  -6   5 138.051 12.4299   1
 -12  -6  -5 111.218 7.99106  13
 -12  -6  -5 134.704 7.39855  12
  12  -6   5 127.881 7.92309   3
  12  -6   5 132.566 8.13466   2
 -12  -6  -5 111.514 7.49791   8
  12   6   5 107.606 12.8283   1
  12   6   5 127.922 8.39068   6
  12   6   5 133.770 8.00424   9
 -12   6  -5 135.632 8.10222  12
 -14  -6  -5 66.7978 5.21357   4
  14  -6   5 73.5953 5.30682   2
 -14  -6  -5 64.7325 4.69710  12
  14   6   5 68.5989 5.41472   5
  14   6   5 67.3510 5.81344   6
  14   6   5 64.6602 5.32901  11
  14   6   5 69.5493 5.51779   9
  16  -6   5 6.19320 2.11286  11
  16  -6   5 10.4706 2.25220   2
  16  -6   5 11.2310 2.93019  10
  16  -6   5 8.20976 2.50927   3
 -16  -6  -5 10.8639 1.97561  12
 -16  -6  -5 7.92217 2.33943   4
  16   6   5 13.3983 3.11648   6
  16   6   5 11.7148 2.54617  11
  16   6   5 9.82121 2.44380   5
  18  -6   5 41.2533 4.31615   3
  18  -6   5 44.1834 3.59271   2
  18  -6   5 36.7985 4.89207  10
  18  -6   5 41.9299 4.36490  11
 -18  -6  -5 33.2347 3.38901  12
  18   6   5 44.7493 4.23762   5
  18   6   5 41.8663 4.47630   9
  18   6   5 28.5317 4.22329   6
  18   6   5 40.9248 3.88768  11
  20  -6   5 159.028 9.72688   3
  20  -6   5 149.360 8.09551   2
  20  -6   5 163.859 10.3554  10
  20   6   5 163.258 9.80109   6
  20   6   5 149.757 9.55066   5
  22  -6   5 20.1090 3.52917  10
  22  -6   5 23.2862 3.22840   3
  22   6   5 28.2866 3.56794   9
  22   6   5 21.5461 3.38516   6
  22   6   5 26.4554 3.11733   5
  24  -6   5 22.9395 2.91360   3
  24   6   5 26.5848 2.84688   5
  24   6   5 23.7677 3.12636   9
  24   6   5 23.6185 3.15595   6
  26  -6   5 0.15840 1.43178  10
  26  -6   5 -0.4692 0.97790   3
  26   6   5 0.89118 1.19194   6
  26   6   5 0.10822 0.82281   9
  28  -6   5 4.38010 1.16929  10
  28   6   5 3.74014 0.97442   9
  28   6   5 3.06126 0.84181   6
  29  -7  -5 4.45297 1.27578   3
  29   7  -5 3.62620 0.97150   5
  27  -7  -5 57.9421 3.96085   3
  27   7  -5 55.3203 3.70519   5
  25  -7  -5 18.0484 2.63261   3
  25  -7  -5 21.6828 2.77858  11
  25   7  -5 17.8990 2.30378  11
  23  -7  -5 97.6846 6.77472  11
  23  -7  -5 92.6070 7.28907  10
  23  -7  -5 92.9139 6.55098   3
  23   7  -5 95.6148 6.53034   9
  23   7  -5 101.053 6.28181   5
  23   7  -5 92.2192 6.04609  11
  21  -7  -5 21.7189 2.40953   2
  21  -7  -5 27.0106 3.59478   3
 -21  -7   5 21.4913 3.10025  13
  21  -7  -5 20.2476 3.37011  11
  21   7  -5 23.2775 3.21459  11
  21   7  -5 18.5453 2.92496   6
  21   7  -5 19.7088 3.07052   5
  21   7  -5 18.7267 3.03394   9
 -19  -7   5 32.7747 3.05462  12
 -19  -7   5 33.4925 3.73601  13
  19  -7  -5 30.1680 7.87168   1
  17  -7  -5 10.2822 2.53500   3
  17  -7  -5 13.7414 2.66690   2
 -17  -7   5 9.94504 1.92925  12
 -17  -7   5 9.43125 2.37063  13
 -17  -7   5 10.3651 2.19638   4
  17  -7  -5 15.0385 3.08930  11
  17  -7  -5 8.60477 2.49663   7
  17  -7  -5 13.1481 2.78388  10
  17   7  -5 9.83574 2.54856   9
  17   7  -5 11.2941 2.45539   5
  17   7  -5 11.8539 2.85737   6
  17   7  -5 13.9142 2.72329  11
 -15  -7   5 19.2385 2.91828  13
 -15  -7   5 18.4938 2.73384   4
  15  -7  -5 21.2457 3.35403   3
  15  -7  -5 21.8362 3.22103   2
  15  -7  -5 24.9236 3.65049  11
  15  -7  -5 20.9665 8.15889   1
 -15  -7   5 17.4685 2.65188   8
  15   7  -5 12.7640 3.29969   1
  15   7  -5 18.6217 3.39297   6
  15   7  -5 24.2153 3.32725   5
  15   7  -5 17.4876 3.18890   9
  15   7  -5 10.1391 3.81294   1
 -13  -7   5 92.9897 6.58217   8
 -13  -7   5 84.4537 6.39493  13
  13  -7  -5 90.2322 12.2523   1
  13  -7  -5 101.611 7.15961   2
 -13  -7   5 99.1170 6.47873  12
  13  -7  -5 101.966 7.06380   7
  13  -7  -5 102.858 7.24097  11
 -13  -7   5 96.3015 6.52289   4
  13   7  -5 109.325 7.48964   6
  13   7  -5 103.332 8.55606   1
  13   7  -5 105.704 7.78589   9
  13   7  -5 108.503 6.82951   5
  11  -7  -5 34.7575 3.70625   8
 -11  -7   5 31.3618 3.74914   4
 -11  -7   5 30.3150 3.35474  12
  11  -7  -5 46.4817 4.60287  11
  11  -7  -5 37.7448 4.18657   7
 -11  -7   5 37.5468 3.64461   8
  11  -7  -5 17.4187 9.43799   1
  11  -7  -5 38.6015 4.53554   2
 -11  -7   5 34.7955 3.84431  13
  11   7  -5 36.8361 4.31620   9
  11   7  -5 40.5986 3.78324   5
  11   7  -5 40.3466 4.92290   6
   9  -7  -5 47.7392 4.77636   2
   9  -7  -5 46.9883 4.36427  11
  -9  -7   5 45.1996 4.18906  13
  -9  -7   5 50.6055 3.94032  12
   9  -7  -5 54.8303 11.0888   1
   9  -7  -5 45.4510 4.10618   8
  -9  -7   5 45.8287 3.98274   4
  -9  -7   5 45.5077 3.99328   8
   9   7  -5 55.4406 4.53184   5
   9   7  -5 55.7604 5.19049   6
   9   7  -5 46.6815 4.65502   9
  -7  -7   5 203.671 11.7434  13
   7  -7  -5 223.165 12.0442  11
  -7  -7   5 226.169 11.6606  12
   7  -7  -5 199.595 10.7024  13
   7  -7  -5 221.185 19.6251   1
  -7  -7   5 224.257 11.8502   4
  -7  -7   5 210.026 11.8056   8
   7  -7  -5 214.048 11.9040   8
   7  -7  -5 230.927 12.5688   2
   7  -7  -5 198.464 12.0795   4
   7   7  -5 206.981 12.1216   9
   7   7  -5 231.009 11.8537   5
   7   7  -5 213.486 12.7709   6
  -5  -7   5 28.0852 3.36633  12
  -5  -7   5 24.1911 3.32408  13
   5  -7  -5 27.4220 3.84055   2
   5  -7  -5 25.0848 10.6845   1
  -5  -7   5 31.3378 3.57715   8
   5  -7  -5 25.5146 3.37566   4
   5  -7  -5 24.0604 2.75857  13
   5  -7  -5 30.2476 2.97550  12
  -5  -7   5 21.7937 2.92912   4
   5  -7  -5 28.9440 3.51907   8
  -3  -7   5 154.106 9.21016   8
   3  -7  -5 156.672 8.58248  12
   3  -7  -5 131.908 16.7494   1
   3  -7  -5 148.444 8.77291  13
  -3  -7   5 157.495 9.09411  13
  -3  -7   5 158.130 8.98647   4
   3  -7  -5 152.376 9.34456   8
  -3  -7   5 172.160 8.89591  12
   3   7  -5 166.020 10.2019   6
  -1  -7   5 23.0187 3.40649   4
  -1  -7   5 25.8441 3.26739   8
  -1  -7   5 28.2624 2.87175  12
   1  -7  -5 25.6555 3.53897   8
  -1  -7   5 25.2317 3.17406  13
  -1  -7   5 26.0966 3.50651   2
   1  -7  -5 23.0107 3.01254  13
   1  -7  -5 26.6746 3.62129   2
  -1  -7   5 21.0886 13.3579   1
   1  -7  -5 25.2631 2.89745  12
   1  -7  -5 19.3890 13.5032   1
  -1  -7  -5 4.99544 1.83220   8
  -1  -7  -5 4.71430 1.93284  13
  -1  -7  -5 5.63188 1.52487   4
   1  -7   5 -2.2075 12.6186   1
   1  -7   5 3.71958 1.24994  12
  -1  -7  -5 5.48899 1.39092  12
   1  -7   5 3.39416 1.75279   8
   1  -7   5 4.89191 1.59019  13
   3  -7   5 0.88378 1.24381  12
   3  -7   5 3.38981 9.79154   1
   3  -7   5 4.77380 1.74303   8
  -3  -7  -5 1.55770 1.96271  13
  -3  -7  -5 3.64942 1.87723   8
   3  -7   5 6.15481 1.62916  13
   3  -7   5 3.21732 2.11628   2
  -5  -7  -5 14.0590 2.71667   8
  -5  -7  -5 12.3412 2.02772  12
   5  -7   5 20.4142 8.95461   1
  -5  -7  -5 15.0350 2.40758   4
  -5  -7  -5 14.2332 2.46207  13
   5  -7   5 12.6805 2.55874   2
   5  -7   5 11.6881 2.31408   8
   5   7   5 11.5457 3.37373   6
  -7  -7  -5 8.58834 1.97018   4
  -7  -7  -5 8.48260 2.23247   8
  -7  -7  -5 10.2472 1.82159  12
   7  -7   5 6.68765 1.84210   8
   7  -7   5 7.40674 2.16928   4
   7  -7   5 8.56732 2.39618   2
  -7  -7  -5 6.42656 2.05172  13
   7  -7   5 10.1371 8.66662   1
   7   7   5 4.94887 2.37215   6
   7   7   5 5.16437 1.86012   9
  -9  -7  -5 116.140 7.47308   4
  -9  -7  -5 113.226 7.66490   8
   9  -7   5 123.267 15.0986   1
   9  -7   5 128.841 8.03729   2
   9  -7   5 124.256 7.39769   8
   9  -7   5 121.204 7.97097   7
  -9  -7  -5 118.533 7.74203  13
   9  -7   5 115.650 7.72080  10
  -9  -7  -5 118.203 7.17634  12
   9  -7   5 121.662 7.40503   4
   9   7   5 134.309 8.56916   6
   9   7   5 116.462 7.53996   9
  11  -7   5 30.7037 3.28070   8
  11  -7   5 28.1684 3.82496  10
  11  -7   5 21.4664 9.05476   1
  11  -7   5 42.0411 4.44790   2
 -11  -7  -5 30.7797 3.16234  12
 -11  -7  -5 30.0884 3.62967   8
 -11  -7  -5 34.0351 3.56375   4
  11   7   5 30.4063 4.30242   6
  11   7   5 29.7790 3.70138   9
  13  -7   5 109.652 7.38382   3
 -13  -7  -5 117.214 7.95210  12
  13  -7   5 129.824 7.91281   2
 -13  -7  -5 114.790 7.54770  13
 -13  -7  -5 111.481 7.28881   8
  13  -7   5 121.617 7.80169  10
  13  -7   5 116.155 14.5820   1
  13   7   5 119.076 7.79215   9
  13   7   5 126.562 8.26578   6
  13   7   5 110.443 12.5232   1
 -15  -7  -5 5.56556 2.17682  13
  15  -7   5 6.92020 2.20415   3
  15  -7   5 4.04353 2.43392  10
  15  -7   5 5.59051 2.16760   2
 -15  -7  -5 4.65502 1.98272   4
 -15  -7  -5 4.23951 1.38566  12
  15   7   5 7.01078 2.51472   9
  15   7   5 7.72250 2.44576   6
  15   7   5 4.86255 2.01109   5
  15   7   5 4.50979 1.97593  11
  17  -7   5 129.570 7.90191   3
  17  -7   5 110.404 8.61214  10
  17   7   5 125.511 7.43374  11
  19  -7   5 1.58481 1.57088   3
  19  -7   5 2.23368 1.87518  10
  19  -7   5 3.26359 1.31649   2
 -19  -7  -5 0.60368 1.69518  13
  19   7   5 1.57901 0.96474  11
  19   7   5 4.87519 2.15643   6
  19   7   5 1.34888 1.62998   5
 -21  -7  -5 17.3953 2.58581  13
  21  -7   5 16.9064 2.88966  10
  21   7   5 19.7740 3.04554   9
  21   7   5 16.9984 2.62554   5
  21   7   5 17.8532 2.70272   6
  23  -7   5 8.70530 2.12301  10
  23  -7   5 7.22619 1.69241   3
  23   7   5 8.42971 1.83867   9
  23   7   5 8.97227 2.43598   6
  23   7   5 7.37005 1.70963   5
  25  -7   5 5.02938 1.32787   3
  25   7   5 2.60820 1.31321   9
  25   7   5 3.23863 1.17496   6
  27   7   5 3.40098 1.08084   9
  27   7   5 5.99315 1.19384   6
  26  -8  -5 1.58497 0.82505   3
  26   8  -5 0.95403 0.92559  11
  26   8  -5 -0.2724 0.64749   5
  24  -8  -5 7.87021 1.66833   3
  24   8  -5 9.51627 1.65995  11
  24   8  -5 11.6722 1.72512   5
 -22  -8   5 123.657 7.23494  13
  22  -8  -5 123.010 6.43277   2
  22  -8  -5 130.636 7.86412   3
  22   8  -5 136.524 7.75412   5
  22   8  -5 137.548 7.53917  11
 -20  -8   5 17.2998 2.54593  13
  20  -8  -5 14.3587 2.09697   2
  20  -8  -5 16.5750 2.69911   3
  20  -8  -5 16.4662 3.03727  11
  20   8  -5 15.5432 2.57518   9
  20   8  -5 15.2895 2.55636  11
  20   8  -5 20.0760 3.12157   6
  20   8  -5 15.1622 2.59379   5
  18  -8  -5 172.498 10.5771  11
  18  -8  -5 169.247 10.4521   3
  18  -8  -5 184.687 9.96138   2
  18  -8  -5 178.446 15.6472   1
 -18  -8   5 154.314 9.39810  13
  18   8  -5 168.302 9.96620  11
  18   8  -5 183.568 10.2418   9
  18   8  -5 168.728 9.99238   5
  16  -8  -5 59.0901 11.5104   1
 -16  -8   5 47.9963 4.16821  12
  16  -8  -5 52.3925 5.16058   2
 -16  -8   5 46.8847 4.89270   4
  16  -8  -5 47.9036 5.70988  11
  16   8  -5 66.1100 5.87423   6
  14  -8  -5 12.7298 2.76035   3
 -14  -8   5 15.9460 2.76267  13
  14  -8  -5 11.7559 3.02700   7
 -14  -8   5 8.62973 2.16846   8
  14  -8  -5 15.3495 3.14200  11
  14  -8  -5 8.84290 11.4815   1
 -14  -8   5 9.81263 2.48959   4
  14   8  -5 16.8994 3.31609   6
  14   8  -5 15.0575 2.76472   5
  14   8  -5 14.1434 2.78739   9
  12  -8  -5 69.9317 5.92093  11
 -12  -8   5 58.0544 5.16747  13
 -12  -8   5 58.7691 5.01666   4
  12  -8  -5 57.4702 5.58659   7
  12  -8  -5 59.4123 5.16194   3
  12  -8  -5 50.2048 12.9492   1
 -12  -8   5 59.2095 4.85945  12
  12  -8  -5 59.6070 5.62930   2
 -12  -8   5 61.0722 4.91604   8
  12  -8  -5 56.1160 4.47305   8
  12   8  -5 46.9311 7.53080   1
  12   8  -5 58.5576 5.63549   6
  12   8  -5 50.5341 4.89867   9
  12   8  -5 52.8252 4.75797   5
  10  -8  -5 158.862 20.9404   1
  10  -8  -5 161.360 10.0253   4
 -10  -8   5 173.304 10.2199   4
 -10  -8   5 175.885 10.0793  13
 -10  -8   5 172.499 10.0211  12
 -10  -8   5 170.028 9.96132   8
  10  -8  -5 164.946 9.69353   8
  10  -8  -5 171.527 10.8426   2
  10   8  -5 179.425 9.89786   5
  10   8  -5 171.971 10.2096   9
  10   8  -5 180.756 10.8908   6
   8  -8  -5 158.524 18.5744   1
   8  -8  -5 141.306 9.41128   8
  -8  -8   5 160.082 9.07035  12
  -8  -8   5 147.371 8.86112  13
  -8  -8   5 145.880 9.06068   4
   8  -8  -5 149.699 9.12126   4
   8  -8  -5 150.373 10.0458   2
   8   8  -5 144.899 9.13512   9
   8   8  -5 155.469 10.6236   6
  -6  -8   5 33.1105 3.50440  12
   6  -8  -5 30.6037 3.33270   4
  -6  -8   5 27.0445 3.47653   4
   6  -8  -5 28.3877 2.74222  13
   6   8  -5 32.0974 3.53694   5
   6   8  -5 28.3334 4.21193   6
   4  -8  -5 130.747 8.73548   2
  -4  -8   5 127.097 8.13730   8
  -4  -8   5 139.021 7.92171  12
  -4  -8   5 127.911 8.49972   2
   4  -8  -5 137.385 8.04339   4
  -4  -8   5 131.358 8.21230   4
  -4  -8   5 133.455 8.08568  13
   4  -8  -5 119.353 7.78736  12
   4  -8  -5 136.604 19.6927   1
   4  -8  -5 131.406 8.18756   8
   4  -8  -5 117.482 7.34526  13
   4   8  -5 124.916 9.06004   6
   4   8  -5 115.269 7.72186   5
  -2  -8   5 195.061 11.1668   8
   2  -8  -5 212.022 11.2578   4
  -2  -8   5 192.193 11.3929   2
   2  -8  -5 191.269 10.8307  12
  -2  -8   5 195.459 11.1522   4
   2  -8  -5 195.601 11.7560   2
  -2  -8   5 200.424 10.9063  12
   2  -8  -5 202.843 11.3845   8
   2  -8  -5 198.683 10.7230  13
   2  -8  -5 205.832 24.0723   1
  -2  -8   5 193.859 10.9646  13
   2   8  -5 203.541 11.8061   6
   2   8  -5 187.891 10.9662   5
   0  -8   5 90.6179 6.91982   2
   0  -8   5 100.828 6.87176   8
   0  -8   5 100.029 6.55094  12
   0  -8  -5 100.984 6.33540  12
   0  -8  -5 96.3759 7.15736   2
   0  -8   5 95.2548 6.49680  13
   0  -8   5 101.067 6.67668   4
   0  -8  -5 100.195 6.65846  13
   0  -8  -5 99.9843 6.87141   4
   0  -8  -5 100.156 7.00973   8
   0   8  -5 95.7910 7.56798   6
   2  -8   5 591.323 28.7740   4
   2  -8   5 583.210 29.3465   2
  -2  -8  -5 585.292 29.4228   2
   2  -8   5 580.702 28.7779  13
   2  -8   5 649.571 29.7794   8
  -2  -8  -5 594.688 28.5277  12
  -2  -8  -5 583.395 28.9124   8
   2  -8   5 594.944 39.6854   1
  -2  -8  -5 582.577 29.0491   4
   4  -8   5 71.9889 4.75141  13
   4  -8   5 81.9626 5.83269   4
  -4  -8  -5 75.1225 5.44738  12
  -4  -8  -5 75.8882 5.62149   4
   4   8   5 74.4090 7.15638   6
   4   8   5 71.2865 5.85864   9
  -6  -8  -5 21.8569 2.97915  12
  -6  -8  -5 26.6634 3.78286  13
  -6  -8  -5 32.8672 3.58230   4
   6  -8   5 28.0689 3.47991   8
  -6  -8  -5 24.7274 3.41683   8
   6  -8   5 34.2363 4.32166   2
   6  -8   5 20.5048 3.19018   4
   6  -8   5 37.9834 13.5569   1
   6   8   5 28.3207 3.99566   6
   6   8   5 24.6021 3.58114   9
  -8  -8  -5 171.414 9.84275   4
   8  -8   5 153.565 9.41512   7
   8  -8   5 172.474 20.9997   1
  -8  -8  -5 154.232 9.46336   8
  -8  -8  -5 166.424 9.81903  13
   8  -8   5 162.260 9.47135   8
   8  -8   5 171.694 10.3943   2
   8  -8   5 154.949 9.54028   4
  -8  -8  -5 153.865 9.30476  12
   8   8   5 160.179 9.71115   9
   8   8   5 172.251 10.3211   6
 -10  -8  -5 122.082 8.18597   4
 -10  -8  -5 126.277 7.85447  12
  10  -8   5 140.308 8.78141   2
  10  -8   5 169.114 19.1139   1
 -10  -8  -5 125.248 8.22690  13
 -10  -8  -5 120.811 8.17340   8
  10  -8   5 125.496 7.65820   8
  10   8   5 138.053 11.3100   9
 -12  -8  -5 6.07236 2.08206   8
  12  -8   5 13.6849 10.8462   1
 -12  -8  -5 6.49179 2.25479   4
  12  -8   5 5.34232 2.20129   2
 -12  -8  -5 6.53510 2.23536  13
 -12  -8  -5 7.59865 1.86422  12
  12   8   5 7.48779 2.40035   9
  12   8   5 6.36541 2.61004   6
 -14  -8  -5 33.5471 3.51309   8
 -14  -8  -5 34.8152 3.50303  12
  14  -8   5 36.4695 4.16756  10
 -16  -8  -5 101.773 6.64490  13
  16  -8   5 100.607 6.83996  10
 -16  -8  -5 113.168 6.91175   8
  16  -8   5 113.901 6.94419   2
  16   8   5 108.538 7.52277   6
  16   8   5 102.880 6.99625   5
  16   8   5 99.8070 6.39442  11
  18  -8   5 3.92953 1.26688   2
  18  -8   5 3.48173 1.84005  10
 -18  -8  -5 3.83269 1.63529  13
  18   8   5 2.95437 1.59853   5
  18   8   5 -0.5243 1.41432   9
  18   8   5 0.78171 1.80588   6
  20  -8   5 30.7561 3.31321  10
 -20  -8  -5 34.6656 3.27085  13
  20  -8   5 34.9266 2.38209   2
  20   8   5 31.2710 3.06114   5
  20   8   5 38.0167 3.62803   9
  20   8   5 28.1783 3.76935   6
 -22  -8  -5 129.482 6.77997  13
  22  -8   5 118.718 7.39609  10
  22   8   5 113.475 7.00100   9
  22   8   5 128.398 6.97477   5
  22   8   5 119.120 7.00109   6
  24   8   5 18.5649 1.90810   5
  24   8   5 19.5385 2.16870   6
  24   8   5 20.7287 2.50501   9
  25   9  -5 13.6294 1.58343   5
  23   9  -5 4.50294 1.17504  11
  23   9  -5 4.86715 1.36078   5
  21  -9  -5 0.51989 0.89803   2
  21   9  -5 3.47069 1.34686  11
  21   9  -5 2.31355 1.37578   5
  19  -9  -5 47.3039 3.58681   2
 -19  -9   5 40.5465 3.86461  13
  19  -9  -5 42.7925 3.98776   3
  19   9  -5 46.2898 3.93350   5
  19   9  -5 43.9893 4.29068   9
  19   9  -5 44.8730 3.83445  11
  19   9  -5 46.3939 4.44764   6
  17  -9  -5 7.29342 1.90604   2
 -17  -9   5 4.72665 1.58256  13
  17   9  -5 8.39633 2.07474   9
  17   9  -5 7.14032 1.93220   5
  17   9  -5 9.15734 2.21402  11
 -15  -9   5 15.4409 2.42399   8
  15  -9  -5 15.1207 2.84770   3
  15  -9  -5 23.2244 3.31620   2
 -15  -9   5 12.9704 2.63288  13
  15   9  -5 10.4855 2.54254   9
  15   9  -5 15.9304 2.69964   5
  15   9  -5 15.9384 3.02194   6
  15   9  -5 16.6952 2.75160  11
  13  -9  -5 5.78985 14.2188   1
  13  -9  -5 9.74226 3.81149   7
  13  -9  -5 7.46945 2.57314   2
 -13  -9   5 8.16662 2.34096  13
 -13  -9   5 6.99711 2.28909   8
  13  -9  -5 4.52892 2.07370   3
  13   9  -5 9.02528 2.20415   5
  13   9  -5 6.77922 5.98963   1
  13   9  -5 4.59696 2.04498   9
  13   9  -5 4.53277 2.59468   6
  11  -9  -5 1.86742 16.0439   1
  11  -9  -5 11.9242 3.55735   2
  11  -9  -5 9.77931 3.22252   7
 -11  -9   5 8.27964 2.24978  12
 -11  -9   5 7.64037 2.51612   4
 -11  -9   5 10.2529 2.45257   8
  11   9  -5 7.11617 2.44794   9
  11   9  -5 17.2865 3.44699   6
  11   9  -5 12.2221 2.73245   5
  11   9  -5 0.70867 7.13158   1
  -9  -9   5 19.5933 3.01111   8
  -9  -9   5 17.8206 2.90733   4
  -9  -9   5 20.1846 3.06857  13
   9  -9  -5 20.9513 3.07961   8
   9  -9  -5 14.2605 2.84490   4
   9  -9  -5 17.6515 3.55265   2
  -9  -9   5 16.3665 2.84302  12
   9   9  -5 19.2134 3.36061   9
   9   9  -5 26.1346 3.33366   5
   9   9  -5 22.5672 3.95789   6
  -7  -9   5 72.9509 5.96387  12
   7  -9  -5 90.0090 6.58973   8
   7  -9  -5 86.1746 7.04548   2
   7  -9  -5 71.9251 6.08254   4
  -7  -9   5 85.6697 6.13550  13
  -7  -9   5 88.8656 6.23648   8
   7  -9  -5 73.0960 22.2089   1
  -7  -9   5 78.4491 6.25461   4
   7   9  -5 80.1839 5.76476   5
   7   9  -5 92.5351 7.30507   6
   5  -9  -5 14.0912 3.30434   4
  -5  -9   5 17.2323 2.75754   4
   5  -9  -5 15.4979 2.91018   8
  -5  -9   5 13.8836 2.75305   2
   5  -9  -5 18.1789 23.4137   1
  -5  -9   5 12.3334 2.47071  13
  -5  -9   5 12.2138 2.38014  12
  -5  -9   5 12.9391 2.66906   8
   5  -9  -5 15.4105 3.17932   2
   5   9  -5 15.8983 2.67139   5
   5   9  -5 13.2404 3.07918   6
  -3  -9   5 16.0643 3.33774   4
   3  -9  -5 16.3517 2.95100   8
   3  -9  -5 20.9030 3.46934   2
  -3  -9   5 16.3597 2.73904  13
  -3  -9   5 15.6363 2.89336   8
  -3  -9   5 17.0289 3.00381  12
  -3  -9   5 18.7217 3.30689   2
   3   9  -5 21.1046 3.52331   6
   3   9  -5 16.1984 2.65736   5
   1  -9  -5 15.8439 3.68449   2
  -1  -9   5 17.5347 2.85839  13
  -1  -9   5 13.9356 2.63223  12
   1  -9  -5 18.1835 3.16477   8
   1  -9  -5 14.6912 2.64124  12
  -1  -9   5 18.6990 3.15721   8
   1  -9  -5 23.3398 3.05830  13
  -1  -9   5 27.5830 3.88771   2
   1   9  -5 21.1732 3.32980   6
  -1  -9  -5 15.9983 2.97928   8
   1  -9   5 13.7285 2.80010   8
  -1  -9  -5 16.6106 3.40228   4
   1  -9   5 15.8166 2.99475   2
  -1  -9  -5 15.2409 2.86179  13
   1  -9   5 12.8550 2.31687  13
   1  -9   5 11.1438 2.83467  12
  -1  -9  -5 12.3351 2.40921  12
  -1  -9  -5 18.0342 3.27227   2
   3  -9   5 8.14893 2.52572   2
   3  -9   5 31.6036 23.2857   1
   3  -9   5 2.39568 2.18432   4
  -3  -9  -5 6.48763 2.10720   4
   3  -9   5 5.65896 1.71798  13
  -3  -9  -5 7.54733 2.37256  12
  -3  -9  -5 5.21089 2.08838  13
   3  -9   5 8.32373 2.35730   8
  -3  -9  -5 4.22344 2.13032   8
   5  -9   5 84.8049 6.16368   8
   5  -9   5 100.533 22.0491   1
  -5  -9  -5 70.9706 5.93820   4
   5  -9   5 81.1368 6.77050   2
  -5  -9  -5 79.4475 6.05940   8
  -5  -9  -5 83.9963 6.31547  13
  -5  -9  -5 72.1589 5.61939  12
   5  -9   5 72.6720 6.08424   4
  -7  -9  -5 97.9988 6.76209  13
   7  -9   5 89.9172 6.89109   2
  -7  -9  -5 82.7970 6.25688   8
  -7  -9  -5 87.1717 6.46732   4
   7  -9   5 82.6767 6.08828   8
  -7  -9  -5 82.2251 6.07232  12
   7  -9   5 70.2862 6.38323   4
   7   9   5 79.4792 6.18920   6
   7   9   5 84.0889 6.19694   9
  -9  -9  -5 26.2650 3.73225   8
   9  -9   5 37.7860 17.1299   1
   9  -9   5 21.3534 3.11309   8
   9  -9   5 27.8673 3.83680   2
  -9  -9  -5 23.6106 3.66033   4
  -9  -9  -5 23.5977 3.25339  12
 -11  -9  -5 30.0854 4.35843  12
  11  -9   5 44.9169 16.0693   1
  11  -9   5 36.0758 4.56564   2
 -11  -9  -5 34.2394 4.32839   4
 -11  -9  -5 44.4712 4.45221  13
  11   9   5 30.5216 4.10222   6
  11   9   5 44.2903 4.29025   5
  11   9   5 38.3753 4.03614   9
 -13  -9  -5 7.66899 2.40427  13
  13  -9   5 6.05028 2.03828   2
 -13  -9  -5 2.92373 1.74703   8
  13   9   5 4.28707 1.95689   5
  13   9   5 8.24487 1.90457  11
  13   9   5 4.31955 2.09443   9
 -15  -9  -5 2.43340 1.71066  13
  15  -9   5 5.11957 1.76312   2
  15   9   5 4.56347 2.02209   6
  15   9   5 7.49592 1.55488  11
  15   9   5 4.96505 1.77500   9
  15   9   5 6.23503 1.82341   5
 -17  -9  -5 17.0820 2.76211  13
  17  -9   5 23.3849 2.50637   2
  17   9   5 14.4856 2.05662  11
  17   9   5 14.5301 2.39929   5
 -19  -9  -5 13.3187 1.85749  13
  19  -9   5 12.1114 1.43510   2
  19   9   5 14.4712 1.99118   5
  19   9   5 11.8472 2.02157   9
  19   9   5 12.5647 2.11634   6
 -21  -9  -5 2.08684 0.90933  13
  21   9   5 1.30858 1.14708   6
  21   9   5 3.15952 1.01696   9
  21   9   5 1.11311 1.01697   5
  23   9   5 0.92391 0.93253   9
  23   9   5 1.87068 0.94885   6
  23   9   5 3.53850 0.92472   5
  22  10  -5 26.5393 2.17658   5
  22  10  -5 31.6251 2.34669  11
  20  10  -5 41.3072 3.06941   5
  20  10  -5 36.0512 2.88323  11
  18  10  -5 8.91531 1.76624  11
 -16 -10   5 4.07023 1.40064   8
  16  10  -5 4.05044 1.59939  11
  16  10  -5 0.04386 1.49847   9
 -14 -10   5 13.2258 2.28631  13
 -14 -10   5 12.3396 2.20130   8
  14  10  -5 11.2942 2.18953   9
  14  10  -5 12.3299 2.26132   5
  14  10  -5 16.4928 2.49230  11
 -12 -10   5 78.8546 5.53257  13
 -12 -10   5 78.4948 5.56257   8
  12  10  -5 79.3342 5.46941   5
  10 -10  -5 7.73928 2.57759   2
 -10 -10   5 6.03480 2.12804  13
 -10 -10   5 3.85248 1.77537   8
  10  10  -5 5.53985 9.90528   1
  10  10  -5 8.12870 2.07092   5
  -8 -10   5 528.771 27.9847   4
  -8 -10   5 597.840 27.7920   8
   8 -10  -5 564.849 28.5283   2
  -8 -10   5 602.511 27.4983  13
   8  10  -5 544.882 27.9571   6
   8  10  -5 536.763 27.0883   5
  -6 -10   5 225.631 13.9081  12
   6 -10  -5 265.456 14.4283   2
  -6 -10   5 257.257 13.6782   8
   6 -10  -5 226.244 14.3392   4
  -6 -10   5 269.053 13.4400  13
   6  10  -5 250.064 13.8162   6
   6  10  -5 249.320 13.1230   5
  -4 -10   5 10.4850 3.03642   2
  -4 -10   5 8.82695 2.47734   4
   4  10  -5 13.2632 3.11731   6
   4  10  -5 9.41069 2.12277   5
  -2 -10   5 40.8767 4.39536   4
   2 -10  -5 44.4402 4.54430   4
   0 -10  -5 16.6148 3.23933   4
   0 -10   5 20.5429 3.44856   4
  -2 -10  -5 9.77179 2.96811   4
   4 -10   5 18.6249 3.58282   4
  -4 -10  -5 21.4697 3.20301  12
   4 -10   5 26.2148 3.50008   8
   4 -10   5 28.6243 3.84561   2
  -6 -10  -5 4.36363 2.32311   8
   6 -10   5 3.63412 2.04278   2
   6 -10   5 6.04328 1.88470   8
  -6 -10  -5 0.76898 1.96838   4
  -8 -10  -5 11.7333 2.32347   8
   8 -10   5 7.86035 2.04080   8
   8 -10   5 -25.261 25.6207   1
   8 -10   5 9.02189 2.49343   2
   8  10   5 11.2565 2.51338   9
   8  10   5 11.6019 2.40507   6
  10 -10   5 23.4214 3.32435   2
  10  10   5 21.7087 3.18526   5
  12 -10   5 129.339 8.16832   2
  12  10   5 134.906 7.77621   5
  12  10   5 132.381 7.48906  11
  12  10   5 112.665 8.18050   6
  14 -10   5 35.1587 3.36511   2
  14  10   5 29.9154 3.36557   9
  14  10   5 25.5966 2.87508   5
  14  10   5 29.6671 2.77662  11
  14  10   5 23.8601 3.05108   6
  16 -10   5 215.711 10.8305   2
 -16 -10  -5 218.697 10.8717  13
 -16 -10  -5 216.526 10.6688   8
  16  10   5 230.831 11.1992   5
  16  10   5 186.530 10.8054   6
  16  10   5 192.589 10.2005  11
 -18 -10  -5 37.4083 2.88258  13
  18 -10   5 34.4714 2.93817   2
  18  10   5 34.9301 2.81306   6
  18  10   5 32.4691 2.75042   5
 -20 -10  -5 35.9225 2.37398  13
  20  10   5 25.5611 2.23754   5
  20  10   5 29.3265 3.03149   9
  19  11  -5 1.70385 0.85826  11
  19  11  -5 1.24029 0.80057   5
  17  11  -5 35.5391 2.77909  11
  17  11  -5 32.7754 3.12426   5
  15  11  -5 2.11426 1.30431  11
  15  11  -5 3.01451 1.12766   5
 -13 -11   5 3.39418 1.31192  13
  13  11  -5 2.64645 1.19840  11
  13  11  -5 3.09128 1.18567   5
 -11 -11   5 54.5072 4.01644  13
  11  11  -5 44.3223 3.49411   5
  11  11  -5 42.0802 3.93145   6
  -9 -11   5 66.7626 4.49779  13
  -9 -11   5 58.7453 4.36164   8
   9  11  -5 57.4208 4.68216   6
   9  11  -5 59.1802 4.23316   5
  -7 -11   5 44.9174 3.72569  13
  -7 -11   5 45.6545 4.02450   8
   7  11  -5 34.7298 3.51557   5
   7  11  -5 38.7811 3.86263   6
  -5 -11   5 14.7716 2.30965  13
  -5 -11   5 18.0441 2.74664   8
  -3 -11   5 13.9556 2.56885   8
  -3 -11   5 16.3386 2.35494  13
  -1 -11   5 90.0336 6.29011   2
  -1 -11   5 76.6730 5.14224  13
  -1 -11   5 91.6334 6.20668   8
   1 -11   5 5.93874 1.74082   8
   1 -11   5 6.65965 2.14426   2
   3 -11   5 28.7963 3.61946   2
   3 -11   5 35.9491 3.80843   8
   5 -11   5 7.91193 2.22942   2
   5 -11   5 9.90742 2.00973   8
   5  11   5 5.20306 1.81858   5
   7 -11   5 12.4034 2.37465   2
  -7 -11  -5 8.84873 2.01779  13
   7  11   5 10.0187 2.09259   5
   9 -11   5 9.82872 1.98414   2
  11 -11   5 16.5277 2.50599   2
  11  11   5 16.7622 2.12384  11
  11  11   5 14.0802 2.05510   5
  13 -11   5 40.9341 3.19816   2
  13  11   5 39.1912 3.18085   5
  13  11   5 39.5545 2.86389  11
  15 -11   5 12.0945 1.66608   2
 -15 -11  -5 14.9948 1.78460  13
 -15 -11  -5 10.1020 1.78949   8
  15  11   5 12.0455 1.75562   5
 -17 -11  -5 5.52504 1.15577  13
  17  11   5 4.69784 1.24145   5
  14  12  -5 64.8028 3.90329  11
  12  12  -5 3.42030 0.96789  11
 -10 -12   5 25.5436 2.38360  13
  10  12  -5 33.8110 2.81436  11
  -8 -12   5 32.5018 2.97957   8
  -8 -12   5 38.5886 2.96654  13
  -6 -12   5 28.6380 2.91236   8
  -6 -12   5 32.1690 2.63784  13
  -4 -12   5 20.5999 2.13804  13
  -4 -12   5 21.3671 2.68476   8
  -2 -12   5 36.9667 3.45517   8
  -2  12   5 26.8905 3.36163   5
   0 -12   5 22.3365 2.72972   8
   2 -12   5 5.99289 1.65599   8
   2 -12   5 5.78672 1.73027   2
   2  12   5 6.36489 1.51142   5
   4 -12   5 17.8781 2.06392   8
   4 -12   5 18.3966 2.47994   2
  -4 -12  -5 15.7210 1.86235  13
   4  12   5 16.5791 2.09604   5
   6 -12   5 3.31649 1.15558   2
   6  12   5 3.52444 1.33018   5
   8 -12   5 83.3972 5.21370   2
   8  12   5 69.7114 5.66217  11
   8  12   5 84.6231 4.78535   5
  10 -12   5 46.9846 3.44085   2
 -10 -12  -5 43.8174 3.04215  13
  10  12   5 37.1274 3.39355   5
 -12 -12  -5 10.9925 1.34438  13
  12 -12   5 11.4492 1.51387   2
  12  12   5 9.13871 1.30346   5
   7  13  -5 96.5712 5.32835  11
  -5 -13   5 5.82186 1.23052   8
  -1 -13   5 11.6085 1.58054   8
   1 -13   5 10.2188 1.27854   8
   5 -13   5 57.3461 3.70136   2
  32   0  -6 211.639 10.8747  10
  32   0  -6 202.733 10.5025   3
  30   0  -6 77.0979 5.62704  10
  30   0  -6 60.8855 5.84497  11
  30   0  -6 69.1160 4.57188   5
  28   0  -6 1326.71 62.6674  11
  28   0  -6 1301.39 62.3103   5
  28   0  -6 1369.14 62.0273  10
  28   0  -6 1350.54 61.3530   3
  26   0  -6 127.638 9.10296   7
  26   0  -6 138.003 9.75051  10
  24   0  -6 186.530 10.7382   3
  24   0  -6 170.988 10.0199   9
  24   0  -6 182.203 11.1999  10
  24   0  -6 173.689 10.1298   5
  24   0  -6 174.194 11.0645   7
  24   0  -6 192.037 10.5162  11
  22   0  -6 2233.29 102.238   7
  22   0  -6 2044.92 101.810  11
  22   0  -6 2361.35 101.790  10
  22   0  -6 2195.56 101.169   9
  20   0  -6 345.479 17.3739  11
  20   0  -6 328.225 17.3733   5
  20   0  -6 360.970 18.0637   7
  20   0  -6 347.650 18.0332  10
  20   0  -6 329.027 17.3694   9
  20   0  -6 346.148 17.6779   3
  18   0  -6 2494.16 108.218   3
 -18   0   6 2171.08 107.215  12
  18   0  -6 2438.33 107.793   5
  16   0  -6 11.0802 2.03269   7
 -16   0   6 13.3103 1.27689  12
  14   0  -6 28.3917 2.77036   7
 -14   0   6 22.9018 1.64264  12
  12   0  -6 2519.07 111.283   1
  12   0  -6 2508.05 115.254   1
  10   0  -6 642.733 29.4340   1
 -10   0   6 621.598 28.7596  12
   8   0  -6 8293.79 372.162   1
   6   0  -6 5699.59 256.148   1
   2   0  -6 528.259 25.1984   1
   0   0  -6 8123.97 365.308   1
  -4   0  -6 127.833 6.50824  12
  -4   0  -6 140.251 6.76298   4
  -6   0  -6 222.514 11.0946   4
  -6   0  -6 238.081 10.9512  12
   8   0   6 332.023 15.4421   7
  -8   0  -6 342.668 15.5838  12
  -8   0  -6 320.610 15.6615   4
  12   0   6 274.661 13.4605   7
 -12   0  -6 268.377 13.3284   4
 -12   0  -6 288.550 13.2383  12
  16   0   6 1512.18 71.9304   6
  16   0   6 1642.80 72.2264  10
  16   0   6 1615.11 71.4262   3
 -16   0  -6 1520.79 70.5879   4
  16   0   6 1478.38 71.1555   7
  18   0   6 52.1991 4.83886  10
  18   0   6 49.4127 4.10454   9
  18   0   6 61.3665 5.15476   3
 -18   0  -6 55.2133 3.56799  12
  18   0   6 53.6690 4.43239   6
 -18   0  -6 53.2917 3.13382   4
  20   0   6 2564.78 119.139  10
  20   0   6 2719.13 118.854   3
  20   0   6 2500.41 118.279   6
  22   0   6 33.9435 3.67547   6
  22   0   6 35.1566 4.41655  10
  22   0   6 30.5914 3.29531   9
  22   0   6 35.8270 4.31469   3
 -22   0  -6 31.9107 2.55417  12
  24   0   6 1101.80 52.3760   6
  24   0   6 1118.01 52.9113  10
  24   0   6 1135.72 52.7053   3
  26   0   6 691.793 34.5344   3
  26   0   6 734.881 33.9092   6
  26   0   6 726.891 34.8200  10
  28   0   6 4.36089 1.45448  10
  28   0   6 5.65152 1.42164   6
  30   0   6 231.201 11.8660  10
  30   0   6 251.061 12.0818   3
  33  -1  -6 29.4621 3.00175  10
  33   1  -6 32.7474 2.58298  10
  31  -1  -6 198.190 10.5970  10
  31  -1  -6 192.472 9.93736  11
  31  -1  -6 194.575 10.0252   3
  31   1  -6 194.850 9.80250  11
  31   1  -6 192.534 10.2844  10
  31   1  -6 181.224 9.77056   3
  31   1  -6 169.391 9.92469   5
  29  -1  -6 466.215 23.0322  11
  29  -1  -6 453.231 22.4771   5
  29  -1  -6 479.735 23.3812  10
  29  -1  -6 481.741 22.8021   3
  29   1  -6 453.109 22.7699   3
  29   1  -6 467.886 23.4509  10
  29   1  -6 452.847 22.5996   5
  29   1  -6 476.046 22.4521  11
  27  -1  -6 30.1441 3.62217  11
  27  -1  -6 27.4205 3.13865   5
  27  -1  -6 37.4525 4.20554   3
  27  -1  -6 27.4238 4.13627  10
  27   1  -6 31.0917 3.31621   5
  27   1  -6 30.3349 3.51565  11
  27   1  -6 27.9836 3.27150   9
  27   1  -6 26.7834 3.09772   6
  27   1  -6 36.5734 4.23048  10
  27   1  -6 33.7170 3.58789   3
  25  -1  -6 1055.85 48.2435  11
  25  -1  -6 1010.86 49.6764   7
  25  -1  -6 1030.86 48.4271   3
  25  -1  -6 1007.55 48.5007   5
  25  -1  -6 1042.37 49.1043  10
  25   1  -6 1073.56 48.2121   3
  25   1  -6 1028.11 48.5740   9
  25   1  -6 1047.32 48.7796  10
  25   1  -6 1005.93 49.8462   7
  25   1  -6 986.939 48.2438   6
  25   1  -6 1023.23 48.5702   5
  25   1  -6 1040.83 47.9564  11
  23  -1  -6 89.7987 7.07774  10
  23  -1  -6 87.1482 6.88323   7
  23  -1  -6 88.1656 6.24694   5
  23  -1  -6 91.3585 6.40721  11
  23  -1  -6 97.4850 6.75471   3
  23   1  -6 92.9022 6.85959  10
  23   1  -6 93.8556 6.29513  11
  23   1  -6 88.9821 6.18988   5
  23   1  -6 81.7779 6.07426   6
  23   1  -6 96.6666 6.53312   3
  23   1  -6 90.2333 6.37543   9
  23   1  -6 81.1891 6.95235   7
  21  -1  -6 1009.33 48.7710  11
  21  -1  -6 1012.31 48.5906   5
  21  -1  -6 1079.69 48.8544   7
  21  -1  -6 1056.21 48.5853   3
  21  -1  -6 951.102 48.2653   9
  21  -1  -6 1061.76 49.0694  10
  21   1  -6 1035.85 48.5694  11
  21   1  -6 1013.99 48.6738   9
  21   1  -6 1055.67 48.0567   5
  21   1  -6 1061.41 48.3888   3
  21   1  -6 1036.53 49.0659  10
  21   1  -6 984.935 48.4009   6
  21   1  -6 1070.26 49.0551   7
  19  -1  -6 1193.71 53.2226   7
  19  -1  -6 1157.13 53.5524  11
  19  -1  -6 1129.67 54.1193  10
  19  -1  -6 1183.77 53.1387   3
  19  -1  -6 1130.12 53.7134   5
  19   1  -6 1153.45 53.5582   5
  19   1  -6 1173.86 53.5527  11
  19   1  -6 1126.74 53.5850   9
  19   1  -6 1107.21 54.0507  10
  19   1  -6 1187.66 54.3455   7
  19   1  -6 1073.60 53.3432   6
  17  -1  -6 633.951 28.6674   7
  17  -1  -6 633.075 29.1409   3
  17  -1  -6 591.964 28.8695  11
  17  -1  -6 569.530 29.2825  10
 -17  -1   6 581.732 27.6141  12
  17   1  -6 630.162 28.9679   7
  17   1  -6 574.986 29.2193   5
  17   1  -6 576.365 28.7512  11
 -15  -1   6 1066.02 45.8453  12
 -15   1   6 949.941 45.9921  12
  13  -1  -6 10.2742 1.94048   1
 -13  -1   6 12.1314 1.03577  12
  13  -1  -6 13.1752 1.86788   7
 -13   1   6 9.76655 1.33301  12
  13   1  -6 14.2434 2.11594   7
  11  -1  -6 1962.15 87.1444   1
  11   1  -6 1978.23 87.9075   1
  11   1  -6 1987.73 85.5774   1
 -11   1   6 1740.50 86.3330  12
   9  -1  -6 1888.89 85.7757   1
   9   1  -6 1892.82 88.4144   1
   9   1  -6 1906.04 84.2198   1
   7  -1  -6 5423.51 251.456   1
   7   1  -6 5921.02 257.079   1
   7   1  -6 5686.35 257.363   1
   5   1  -6 4063.55 183.008   1
   3  -1  -6 454.069 22.8750   1
   3  -1  -6 481.777 21.7987   4
   3   1  -6 468.201 22.0118  12
   3   1  -6 486.397 22.9346   1
   3   1  -6 499.952 22.2011   4
   1  -1  -6 5262.04 245.272   1
   1   1  -6 5617.96 244.557   1
  -1  -1  -6 1213.21 59.2371   1
  -1   1  -6 1335.68 58.7045   1
   5   1   6 2806.94 127.376   1
   7   1   6 1102.40 51.0356   1
  11  -1   6 117.086 6.22453   7
 -11  -1  -6 115.276 6.38085   4
 -11  -1  -6 119.825 6.25886  12
 -11   1  -6 133.607 6.49108  12
 -11   1  -6 126.943 6.44615   4
 -15  -1  -6 168.828 8.56819  12
 -15  -1  -6 169.526 8.37761   4
 -15   1  -6 169.080 8.57957   4
  15   1   6 164.597 9.86668   3
  15   1   6 149.539 9.63250   6
 -15   1  -6 177.960 8.66045  12
  17  -1   6 1331.55 62.8851   3
 -17  -1  -6 1387.11 61.3662  12
 -17  -1  -6 1333.84 61.1200   4
  17  -1   6 1319.87 62.2901   6
  17  -1   6 1321.18 63.1162  10
 -17   1  -6 1347.16 61.4680   4
  17   1   6 1335.81 62.4710   9
 -17   1  -6 1405.44 61.1569  12
  17   1   6 1334.26 63.0487  10
  17   1   6 1371.41 62.9725   3
  17   1   6 1350.52 62.6153   6
 -19  -1  -6 744.740 34.5879  12
  19  -1   6 735.932 35.4127   6
  19  -1   6 828.943 36.7292   3
  19   1   6 681.486 35.0834   9
 -19   1  -6 722.373 34.1207  12
  19   1   6 709.005 36.0526  10
  21  -1   6 436.558 22.9882  10
  21  -1   6 448.263 22.5391   3
  21  -1   6 431.646 21.9125   6
  21   1   6 422.801 21.8782   9
  21   1   6 437.484 22.7377  10
  21   1   6 456.559 22.4215   3
 -21   1  -6 462.002 21.4659  12
  21   1   6 430.762 22.1376   6
  23  -1   6 540.679 28.5747   6
  23  -1   6 596.342 28.6439   3
  23  -1   6 579.721 29.2976  10
  23   1   6 572.582 28.3522   6
 -23   1  -6 569.160 27.2366  12
  23   1   6 578.284 29.3664  10
  23   1   6 616.862 28.6122   3
  25  -1   6 66.5902 5.46570   3
  25  -1   6 63.5147 5.73204  10
  25  -1   6 61.1899 4.75242   6
  25   1   6 69.2487 5.12242   6
  25   1   6 71.4416 5.47563   3
  25   1   6 67.8126 5.34479  10
  25   1   6 59.9760 4.67289   9
  27  -1   6 265.529 14.2236   6
  27  -1   6 288.034 15.1903  10
  27  -1   6 293.975 15.0424   3
  27   1   6 303.282 14.8753   3
  29  -1   6 41.0483 3.47883  10
  29  -1   6 45.1021 3.39186   3
  29   1   6 44.7083 4.35378  10
  29   1   6 41.8779 3.26390   3
  31  -1   6 81.0440 4.88338  10
  31  -1   6 91.9835 4.87477   3
  31   1   6 87.5685 4.65437   3
  32  -2  -6 497.615 21.3482  11
  32  -2  -6 433.165 21.9355   3
  32   2  -6 425.104 21.5145   5
  32   2  -6 471.431 21.4404  11
  30  -2  -6 3.54825 1.72581   3
  30  -2  -6 3.57702 1.56945  11
  30  -2  -6 4.02980 1.99342  10
  30   2  -6 1.67450 1.23124   3
  30   2  -6 0.72889 1.32371   5
  30   2  -6 3.00389 1.64406  10
  30   2  -6 0.71761 1.30781  11
  28  -2  -6 192.209 11.0002  10
  28  -2  -6 179.873 10.3141   3
  28  -2  -6 182.927 10.1454  11
  28   2  -6 170.789 9.50958   3
  28   2  -6 165.098 9.45559   6
  28   2  -6 184.217 9.90796  11
  28   2  -6 179.603 9.77507   5
  28   2  -6 167.177 10.1214  10
  26  -2  -6 342.508 17.7036  11
  26  -2  -6 316.726 18.3247   7
  26  -2  -6 292.570 18.9921  10
  26  -2  -6 340.970 17.3153   5
  26  -2  -6 333.686 18.7185   3
  26   2  -6 337.173 17.2547   6
  26   2  -6 361.922 18.0570   5
  26   2  -6 346.851 17.2157  11
  26   2  -6 345.726 17.0696   3
  26   2  -6 358.133 20.1538   7
  26   2  -6 348.756 17.8330  10
  26   2  -6 343.824 17.5021   9
  24  -2  -6 294.297 15.5587  11
  24  -2  -6 297.710 15.6908   3
  24  -2  -6 268.575 14.9389   5
  24  -2  -6 294.558 16.2537  10
  24  -2  -6 280.983 15.8962   7
  24   2  -6 287.715 15.2028  11
  24   2  -6 291.475 15.2308   5
  24   2  -6 289.251 15.3063   9
  24   2  -6 286.475 15.2013   3
  24   2  -6 288.357 16.3629   7
  24   2  -6 286.167 15.1136   6
  24   2  -6 297.496 15.7750  10
  22  -2  -6 469.346 23.5226   7
  22  -2  -6 481.309 24.0150  10
  22  -2  -6 481.283 23.4581   3
  22  -2  -6 468.062 23.2087  11
  22   2  -6 473.131 22.9998   9
  22   2  -6 470.103 22.8288   5
  22   2  -6 435.173 23.4034   6
  22   2  -6 441.620 22.8680  11
  22   2  -6 450.388 23.7553   7
  22   2  -6 443.506 23.4625  10
  20  -2  -6 70.0685 5.90361  11
  20  -2  -6 80.9584 6.07850   3
  20  -2  -6 76.8131 6.31346  10
  20  -2  -6 86.2739 5.92727   7
  20  -2  -6 71.0671 5.46165   5
  20   2  -6 80.0920 5.55362   5
  20   2  -6 78.3766 5.64070   9
  20   2  -6 79.6173 6.14244   7
  20   2  -6 70.1846 5.35656  11
  20   2  -6 81.6760 5.79177   3
  20   2  -6 69.4086 5.63199   6
  20   2  -6 85.4338 6.07114  10
  18  -2  -6 1533.66 67.5555   3
 -18  -2   6 1467.55 66.0949  12
  18  -2  -6 1411.34 66.8701   5
  18  -2  -6 1436.35 67.7307  10
  18  -2  -6 1491.47 67.2526  11
  18   2  -6 1477.53 67.5604   9
  18   2  -6 1354.37 68.0440  10
  18   2  -6 1478.89 67.2873  11
  18   2  -6 1460.34 67.4140   5
  16  -2  -6 18.3189 2.56786   7
 -16  -2   6 16.9221 1.48584  12
  16  -2  -6 21.6399 2.81231   1
  16   2  -6 19.4915 2.84751   7
  14  -2  -6 2013.95 92.7105   1
 -14  -2   6 2068.55 92.5061  12
 -12  -2   6 1754.65 79.2506  12
  12   2  -6 1759.50 79.3611   1
 -10  -2   6 230.394 11.6045  12
  10  -2  -6 218.731 11.2351   4
  10  -2  -6 234.841 13.0680   1
  10  -2  -6 250.705 12.0840   7
  10   2  -6 266.724 12.3035   1
  10   2  -6 254.755 12.5537   7
   8  -2  -6 2583.68 118.622   1
   8   2  -6 2659.26 117.731   1
   8   2  -6 2655.26 122.194   1
   6  -2  -6 320.750 16.8797   1
   6  -2  -6 336.809 15.1412  12
   6  -2  -6 329.597 15.2791   4
   6   2  -6 317.317 15.5234   4
   6   2  -6 343.288 16.3590   1
   6   2  -6 318.300 17.3602   1
   6   2  -6 343.215 15.8434   7
   4  -2  -6 2351.83 107.310   1
  -2  -2   6 146.388 8.91297   1
   2  -2  -6 153.968 9.06838   1
   2  -2  -6 156.475 7.27446   4
   2   2  -6 143.066 7.25374  12
   2   2  -6 138.786 7.36514   4
   2   2  -6 147.493 7.25995   7
   0  -2   6 3382.92 147.981   1
   0  -2  -6 3234.57 152.170   1
   2  -2   6 128.823 8.84122   1
  -2  -2  -6 132.539 6.75583   4
  -2  -2  -6 133.332 6.61038  12
  -2   2  -6 133.623 6.82731   4
  -2   2  -6 138.190 6.76459  12
   4  -2   6 1064.34 49.7152   1
   6  -2   6 3577.37 154.072   1
   6   2   6 3305.55 158.496   1
   8  -2   6 198.429 9.26734   7
  -8  -2  -6 186.759 9.54719   4
   8  -2   6 192.384 9.22780   4
  -8  -2  -6 196.759 9.26259  12
   8   2   6 185.293 11.4082   1
  -8   2  -6 186.788 9.88844   4
  -8   2  -6 197.967 9.57756  12
 -12  -2  -6 672.749 30.8910  12
 -12  -2  -6 647.733 31.1494   4
  12  -2   6 660.378 30.5720   7
 -12   2  -6 663.554 30.9276   4
 -12   2  -6 689.396 30.9157  12
  14  -2   6 611.029 28.5474  10
 -14  -2  -6 584.665 27.5730  12
  14  -2   6 575.754 28.4425   3
 -14  -2  -6 587.552 27.5881   4
  14  -2   6 562.114 27.3408   7
  14   2   6 600.416 28.4696   9
  14   2   6 563.656 28.8910   3
  14   2   6 573.249 28.4032   6
 -14   2  -6 613.012 27.3787   4
 -14   2  -6 612.524 27.3312  12
 -16  -2  -6 1279.28 58.1864  12
  16  -2   6 1270.62 59.4746  10
 -16  -2  -6 1340.54 57.3119   4
  16  -2   6 1271.27 59.1090   3
  16   2   6 1286.50 59.2344   3
  16   2   6 1183.46 58.6614   5
  16   2   6 1261.53 59.6797  10
  16   2   6 1251.79 59.0731   6
  16   2   6 1252.64 58.9701   9
 -16   2  -6 1296.93 58.1073  12
 -16   2  -6 1263.17 58.0494   4
  18  -2   6 8.55544 2.54730   3
  18  -2   6 9.51471 2.82620  10
 -18  -2  -6 9.31871 1.44922  12
  18  -2   6 9.08420 2.23782   6
  18   2   6 9.19795 2.21302   6
  18   2   6 11.6070 2.26288   5
  18   2   6 8.50122 2.38964  10
  18   2   6 11.5437 2.18253   9
 -18   2  -6 8.86595 1.58686  12
  18   2   6 12.3577 2.47162   3
 -20  -2  -6 926.022 41.6125  12
  20  -2   6 929.745 43.5051   3
  20  -2   6 910.413 43.9392  10
  20  -2   6 877.189 42.8628   6
  20   2   6 860.115 42.7088   5
  20   2   6 904.994 43.5411  10
 -20   2  -6 940.493 42.2164  12
  20   2   6 907.290 43.3141   6
  20   2   6 915.499 43.1265   3
  20   2   6 914.989 42.9446   9
  22  -2   6 359.187 19.6166  10
  22  -2   6 348.805 18.1142   6
  22  -2   6 372.171 18.9624   3
 -22  -2  -6 347.430 16.8559  12
  22   2   6 392.159 18.4721   9
 -22   2  -6 355.175 17.7211  12
  22   2   6 367.115 18.6348   6
  22   2   6 350.581 17.9700   5
  22   2   6 363.035 18.8477   3
  22   2   6 358.373 18.7480  10
  24  -2   6 322.002 16.4249   3
  24  -2   6 303.263 16.9930  10
  24  -2   6 291.381 15.5666   6
  24   2   6 307.534 16.1566  10
  24   2   6 313.601 16.0438   3
  24   2   6 298.024 15.8604   9
  24   2   6 312.073 15.9511   6
  26  -2   6 204.039 12.0585  10
  26  -2   6 210.969 11.7672   3
  26   2   6 229.159 11.6042   3
  26   2   6 195.137 11.1305   6
  28  -2   6 202.455 11.5899  10
  28  -2   6 210.587 11.2190   3
  28   2   6 217.447 10.8840   3
  28   2   6 205.583 10.8740   9
  28   2   6 207.656 10.7789   6
  30  -2   6 681.333 30.4770   3
  30   2   6 654.134 30.3020   3
  30   2   6 633.511 30.2644   6
  33  -3  -6 173.909 8.72818   3
  31  -3  -6 97.2010 5.43068  11
  31   3  -6 96.7272 5.33659   5
  31   3  -6 82.8703 5.26270   6
  29  -3  -6 256.073 13.7306  10
  29   3  -6 251.408 12.6569   6
  29   3  -6 242.925 12.6991  10
  27  -3  -6 28.3424 4.05635  10
  27  -3  -6 30.8247 3.64791  11
  27  -3  -6 30.9061 3.76781   3
  27   3  -6 29.9736 3.60705   9
  27   3  -6 30.7293 3.35202   5
  27   3  -6 35.1941 3.70194  11
  27   3  -6 32.9493 3.43421   6
  27   3  -6 27.8605 3.44831  10
  25  -3  -6 395.638 20.8700   5
  25   3  -6 436.579 23.8696   7
  23  -3  -6 69.2957 5.56072   5
  23  -3  -6 84.9791 6.17446   3
  23  -3  -6 64.6829 5.94416   7
  23  -3  -6 71.0182 6.44610  10
  23  -3  -6 81.7194 6.12690  11
  23   3  -6 68.6241 5.45157  11
  23   3  -6 74.8674 5.69208   9
  23   3  -6 70.3920 5.74650  10
  23   3  -6 75.2202 6.64830   7
  23   3  -6 74.3081 5.45673   3
  23   3  -6 77.1989 5.69208   6
  23   3  -6 70.7772 5.52139   5
  21  -3  -6 1142.15 56.1564  10
  21  -3  -6 1212.53 55.1143   3
  21  -3  -6 1152.71 55.6253   7
  21  -3  -6 1211.71 55.0061  11
  21  -3  -6 1213.82 55.2610   5
  21   3  -6 1111.25 54.8318   6
  21   3  -6 1187.13 54.8166  11
  21   3  -6 1166.25 54.9626   5
  21   3  -6 1202.74 55.9699  10
  21   3  -6 1190.76 56.1892   7
  21   3  -6 1200.03 55.2567   9
  21   3  -6 1124.83 54.6964   3
  19  -3  -6 781.736 36.8768   3
  19  -3  -6 775.773 37.7987  10
  19  -3  -6 794.825 36.8859   7
  19  -3  -6 770.084 36.7675   5
  19  -3  -6 780.452 37.2334  11
  19   3  -6 719.668 37.1137  10
  19   3  -6 765.509 37.1852   9
  19   3  -6 780.562 37.6370   7
  19   3  -6 761.336 36.9961   6
  19   3  -6 776.727 36.6857   5
  19   3  -6 781.792 36.3101  11
  17  -3  -6 559.864 28.8247  11
  17  -3  -6 606.231 29.0822   3
  17  -3  -6 533.164 28.9060   5
 -17  -3   6 547.823 27.4372   4
  17  -3  -6 627.588 28.4466   1
  17  -3  -6 578.627 29.3277  10
  17   3  -6 611.556 28.9690   5
  17   3  -6 624.621 29.0930   6
  17   3  -6 624.758 29.3763   7
  17   3  -6 604.139 29.1063   9
  17   3  -6 623.755 28.8008  11
  15  -3  -6 2585.17 114.207   1
  15  -3  -6 2619.42 114.228  11
  15   3  -6 2368.38 115.128   5
  15   3  -6 2461.38 115.468   9
  13  -3  -6 8.67559 1.69884   7
 -13  -3   6 7.73072 1.23144  12
  13  -3  -6 5.00281 3.11145   1
  13   3  -6 14.7684 2.45190   7
  13   3  -6 7.67944 1.61083   1
  11  -3  -6 1953.73 87.6585   1
 -11  -3   6 1808.63 87.2871  12
  11   3  -6 1923.90 88.1940   1
  11   3  -6 1999.99 87.7808   1
   9  -3  -6 324.991 17.7067   1
   9  -3  -6 334.502 16.0455   7
   9  -3  -6 333.080 15.5742   4
   9   3  -6 318.538 17.8316   1
   9   3  -6 346.252 16.7086   7
   7  -3  -6 828.110 40.2060   1
   7  -3  -6 841.640 38.0121  12
   5  -3  -6 2292.93 105.268   1
   3  -3  -6 349.484 16.0289   4
   3  -3  -6 342.235 15.8473  12
   3   3  -6 332.644 16.1548  12
   3   3  -6 340.627 16.3441   4
   1  -3  -6 1622.25 77.2056   1
  -1  -3   6 1723.09 77.7297   1
  -1  -3  -6 482.144 26.0646   1
   1  -3   6 525.623 26.3379   1
  -1  -3  -6 519.883 23.8494   4
  -1   3  -6 510.647 23.5598  12
   3  -3   6 3245.39 147.842   1
   5  -3   6 2697.50 114.570   1
   5   3   6 2387.93 119.396   1
   7  -3   6 2838.53 124.082   1
   7   3   6 2660.42 127.869   1
   9  -3   6 2713.11 122.566   1
   9   3   6 2683.63 124.222   1
 -11  -3  -6 6.90566 1.09785  12
 -11  -3  -6 13.1946 1.66305   4
  11   3   6 8.53303 3.02957   1
 -11   3  -6 10.0459 1.48777  12
 -11   3  -6 9.64607 1.51555   4
  13  -3   6 1023.43 46.7879  10
  13  -3   6 955.875 45.1872   7
  13  -3   6 944.184 46.2245   3
 -13  -3  -6 982.572 46.0800   4
 -13   3  -6 1023.09 45.8092   4
  13   3   6 984.489 46.6568   6
  13   3   6 1035.83 46.6972   9
  15  -3   6 126.496 8.00251  10
 -15  -3  -6 113.232 6.71592   4
  15  -3   6 127.937 7.68601   3
 -15  -3  -6 120.945 6.68114  12
  15   3   6 120.078 7.57640   6
  15   3   6 117.971 7.49774   3
 -15   3  -6 131.446 6.99800  12
  15   3   6 104.532 7.45292   5
  15   3   6 124.844 7.55414   9
  17  -3   6 653.606 31.1117   6
  17  -3   6 636.393 32.2026  10
  17  -3   6 640.525 31.7506   3
  17  -3   6 634.177 30.3149   2
 -17  -3  -6 681.166 30.5065  12
  17   3   6 671.079 31.5443   6
 -17   3  -6 662.225 30.7432  12
  17   3   6 638.222 31.5766  10
  17   3   6 658.394 31.3429   9
  17   3   6 634.577 31.2756   5
  17   3   6 654.042 31.3883   3
  19  -3   6 90.3241 6.44997   3
 -19  -3  -6 79.7019 5.07615  12
  19  -3   6 86.2938 6.77689  10
  19   3   6 80.5510 5.83462   5
 -19   3  -6 79.5299 5.36488  12
  19   3   6 79.7917 6.20143   3
  19   3   6 79.8126 6.08317   6
  19   3   6 88.2316 6.07019   9
 -21  -3  -6 101.793 5.96648  12
  21  -3   6 114.936 8.18799  10
  21  -3   6 103.284 6.64680   6
  21  -3   6 106.904 7.55037   3
  21   3   6 104.766 6.79845   5
  21   3   6 106.069 7.36360   3
  21   3   6 109.683 7.14502  10
  21   3   6 114.464 7.25112   9
 -21   3  -6 107.489 6.55391  12
  21   3   6 108.480 7.36001   6
  23  -3   6 575.075 27.9982   3
  23  -3   6 565.593 28.5341  10
  23   3   6 560.090 27.3593   9
  23   3   6 552.484 27.2860   5
  23   3   6 558.610 27.3852   3
  23   3   6 564.527 27.5518   6
  25  -3   6 2.54537 1.81960   3
  25  -3   6 4.78406 2.23911  10
  25   3   6 2.12675 1.58598   3
  25   3   6 4.49469 1.67262   9
  25   3   6 2.63014 1.79456   6
  25   3   6 -0.9687 1.25769   5
  27   3   6 691.773 36.3995   6
  27   3   6 766.000 35.8287   9
  27   3   6 827.652 35.4770   3
  29  -3   6 157.531 8.27487   3
  29  -3   6 159.448 8.60366  10
  29   3   6 132.356 8.09812   6
  32  -4  -6 376.498 18.4863   3
  30  -4  -6 10.9715 1.86624  11
  30  -4  -6 10.2588 1.89756   3
  30   4  -6 10.1850 1.70336  11
  30   4  -6 10.9722 1.68734   6
  30   4  -6 9.03133 1.51992   5
  28  -4  -6 320.638 16.0196  11
  28  -4  -6 306.016 16.3462   3
  28  -4  -6 334.770 16.7327  10
  28   4  -6 296.219 15.7000   5
  28   4  -6 316.406 16.2411  11
  26  -4  -6 73.1585 5.61566  11
  26  -4  -6 73.7374 5.64351   3
  26  -4  -6 73.4276 6.19787  10
  26   4  -6 65.3821 5.10896   5
  26   4  -6 71.2461 5.36575   9
  26   4  -6 66.3651 5.18146   6
  26   4  -6 69.4924 5.13833  11
  24   4  -6 1.97121 1.92161  10
  22  -4  -6 2043.76 97.4146   5
  22  -4  -6 2245.94 97.5329   3
  22  -4  -6 2078.56 98.2605   7
 -22  -4   6 2039.50 95.7722  12
  22  -4  -6 2193.15 98.3111  11
  22  -4  -6 2179.36 99.0366  10
  22   4  -6 2124.13 97.1535  11
  22   4  -6 2217.01 97.7372   9
  22   4  -6 2124.70 97.3874   5
  22   4  -6 2109.47 97.3969   6
  22   4  -6 2026.92 97.2990  10
  20  -4  -6 151.519 9.55236  11
  20  -4  -6 148.134 9.06205   5
  20  -4  -6 152.666 10.0284  10
  20  -4  -6 144.973 7.84108   2
  20  -4  -6 166.050 9.57861   3
  20  -4  -6 153.378 9.40873   7
  20   4  -6 136.095 8.88003  10
  20   4  -6 147.023 9.97997   7
  20   4  -6 155.147 9.06300   5
  20   4  -6 143.224 9.28219   6
 -20   4   6 137.006 9.14266  13
  20   4  -6 156.067 8.86699  11
  20   4  -6 153.243 9.47240   9
 -18  -4   6 2297.39 113.037   4
  18  -4  -6 2460.56 114.711  10
  18  -4  -6 2422.75 114.208  11
  18  -4  -6 2585.80 113.164   1
  18  -4  -6 2577.38 114.398   3
  18  -4  -6 2498.85 113.052   2
  18   4  -6 2590.88 114.679   5
  18   4  -6 2547.33 114.422  11
  18   4  -6 2509.30 114.662   6
  16  -4  -6 620.103 31.2193   5
  16  -4  -6 692.092 31.3435   7
  16  -4  -6 667.291 32.4242   1
  16  -4  -6 669.480 30.9443   2
 -16  -4   6 645.067 30.5659   4
  16  -4  -6 645.078 32.0208  10
  16  -4  -6 642.208 31.5988  11
  16   4  -6 665.007 31.6193   5
  16   4  -6 646.050 31.7447   9
  16   4  -6 632.191 31.6479   6
  16   4  -6 679.933 31.9956   7
  16   4  -6 616.168 31.3476  11
  14  -4  -6 634.975 32.4359  11
  14  -4  -6 674.242 34.2061   1
  14  -4  -6 683.370 32.4892   7
  14   4  -6 707.675 33.5365   7
  14   4  -6 631.445 32.7692   6
  14   4  -6 690.593 32.6303  11
  14   4  -6 726.476 31.7160   1
  14   4  -6 670.187 32.8817   9
  14   4  -6 685.343 32.7359   5
  14   4  -6 734.479 31.8192   1
  12  -4  -6 2509.05 114.902   4
  12  -4  -6 2552.51 117.743   1
  12   4  -6 2617.28 116.015   1
  12   4  -6 2559.58 118.128   1
  10  -4  -6 79.5067 4.31410   4
  10  -4  -6 69.4145 4.62117   7
  10  -4  -6 67.9885 7.43153   1
  10   4  -6 63.3842 4.90118   7
   8  -4  -6 1013.11 48.5998   1
   8  -4  -6 956.465 45.4337  12
   8   4  -6 1095.05 47.3844   7
   8   4  -6 965.089 49.1524   1
   6  -4  -6 83.7413 8.50085   1
   6  -4  -6 97.6117 5.27921   4
   6  -4  -6 94.7686 5.08273  12
   4  -4  -6 1674.34 78.4590   1
   2  -4  -6 713.413 35.8118   1
  -2  -4   6 737.543 36.2538   1
   2   4  -6 712.585 33.3965  12
   0  -4   6 2338.64 103.401   1
   0  -4  -6 2164.74 105.769   1
   2  -4   6 5210.94 230.078   1
  -2  -4  -6 5092.38 237.843   1
   4  -4   6 47.5309 6.00573   1
  -4  -4  -6 46.9300 3.08849  12
   4  -4   6 49.5283 3.14485  12
  -4  -4  -6 48.0407 3.25228   4
  -4   4  -6 51.3687 3.67014   4
  -4   4  -6 50.2768 3.59200  12
   6  -4   6 3693.83 170.108   1
   8  -4   6 443.102 23.3175   1
   8  -4   6 440.684 20.4784   4
  -8  -4  -6 444.003 20.3788  12
   8  -4   6 427.183 20.3025   7
  -8  -4  -6 423.296 20.8984   4
  -8   4  -6 447.346 20.9504   4
   8   4   6 420.555 23.8353   1
  -8   4  -6 420.731 20.8502  12
 -10  -4  -6 1141.33 54.2550   4
  10  -4   6 1136.92 53.2104   7
  10  -4   6 1207.95 56.2299   1
  10  -4   6 1197.67 53.2788   4
  10   4   6 1180.45 56.0400   1
  12  -4   6 687.257 32.8344   7
  12  -4   6 702.273 33.4664   2
 -12  -4  -6 718.093 33.2388  12
 -12  -4  -6 691.224 33.6223   4
  12  -4   6 655.654 34.0303   3
 -12   4  -6 740.657 33.5426  12
  12   4   6 738.055 34.1046   1
 -12   4  -6 753.282 33.2795   4
  14  -4   6 333.469 18.5344  11
  14  -4   6 375.920 19.0704  10
 -14  -4  -6 372.050 18.2489   4
  14  -4   6 361.081 18.6209   3
  14  -4   6 357.046 18.0506   2
 -14  -4  -6 352.320 17.7210  12
  14   4   6 370.555 18.8302   6
 -14   4  -6 383.992 18.1797   4
  14   4   6 376.194 18.6986   9
  14   4   6 353.681 18.4591   5
 -14   4  -6 384.537 18.0443  12
  16  -4   6 335.981 17.9394  10
  16  -4   6 282.604 15.8912  11
 -16  -4  -6 308.084 15.5130  12
  16  -4   6 299.093 16.3673   3
  16  -4   6 306.912 15.5212   2
  16   4   6 309.074 16.2796   3
  16   4   6 332.769 17.2385   6
  16   4   6 323.050 16.2368   5
 -16   4  -6 327.522 15.9702  12
  18  -4   6 198.273 11.5168   3
  18  -4   6 196.198 10.1107   2
  18  -4   6 196.398 12.0973  10
 -18  -4  -6 191.522 10.4357  12
  18   4   6 200.431 11.4108   6
  18   4   6 197.316 11.4823   9
 -18   4  -6 209.044 10.9306  12
  18   4   6 199.095 11.2068   3
  18   4   6 195.608 11.0993   5
 -20  -4  -6 715.598 36.6792  12
  20  -4   6 774.761 38.3891  10
  20  -4   6 788.011 37.8583   3
  20   4   6 810.605 37.6361   6
 -20   4  -6 785.726 37.1020  12
  20   4   6 806.433 37.4871   9
  20   4   6 794.610 37.2589   3
  20   4   6 780.318 37.0661   5
  22  -4   6 55.0308 5.66906  10
  22  -4   6 54.7417 5.08768   3
  22   4   6 64.2915 5.18408   6
  22   4   6 59.0060 4.96018   9
  22   4   6 58.8298 4.77086   3
  22   4   6 57.1083 4.52264   5
  24  -4   6 450.565 23.6169  10
  24   4   6 474.519 22.3108   9
  24   4   6 438.786 22.0074   5
  24   4   6 464.107 22.4046   6
  24   4   6 439.459 22.1596   3
  26  -4   6 729.060 35.4480  10
  26   4   6 789.893 34.7829   6
  26   4   6 737.945 34.3481   9
  26   4   6 657.708 33.6523   3
  28  -4   6 42.8391 3.50972   3
  28  -4   6 42.8193 3.87131  10
  28   4   6 38.2592 3.01652   6
  30  -4   6 281.026 13.3191  10
  30  -4   6 263.880 13.0622   3
  31   5  -6 178.172 8.86835   5
  29  -5  -6 448.627 21.2900  11
  29  -5  -6 434.013 21.5006   3
  29   5  -6 393.530 20.7395   6
  29   5  -6 460.364 20.7377   5
  29   5  -6 448.401 20.5117  11
  27  -5  -6 28.8681 3.39507  11
  27  -5  -6 33.0438 3.28022   3
  27   5  -6 26.0390 2.90394   6
  27   5  -6 30.1653 3.23422   5
  27   5  -6 33.8019 3.19385  11
  25  -5  -6 995.033 45.9394   3
  25  -5  -6 931.983 47.2560  10
  25  -5  -6 955.397 45.7907  11
  25   5  -6 945.569 44.8588   6
  25   5  -6 986.843 44.6972  11
  25   5  -6 969.552 45.0792   9
  25   5  -6 956.577 44.8711   5
 -21  -5   6 410.834 20.1953  12
  21  -5  -6 422.030 22.2847  10
  21  -5  -6 420.265 21.7936  11
  21  -5  -6 400.409 20.0375   2
  21  -5  -6 403.342 21.8731   7
  21  -5  -6 428.006 21.7924   3
  21   5  -6 437.166 21.4208   6
  21   5  -6 428.889 20.9487  11
  21   5  -6 429.570 21.4729   9
  21   5  -6 432.080 21.2814   5
  19  -5  -6 324.671 17.8068  11
 -19  -5   6 321.833 16.2894  12
  19  -5  -6 335.256 17.6728   7
  19  -5  -6 337.745 18.8347   1
  19  -5  -6 329.537 17.6789   3
  19  -5  -6 335.486 16.4983   2
  19  -5  -6 336.890 18.1718  10
  19   5  -6 338.692 17.2513   5
  19   5  -6 328.640 17.4307   9
  19   5  -6 321.927 17.4375   6
  19   5  -6 336.872 17.0155  11
  17  -5  -6 148.140 8.53458   2
  17  -5  -6 149.864 8.98402   5
 -17  -5   6 144.720 7.99216   4
  17  -5  -6 141.715 9.47671  10
  17  -5  -6 150.260 9.20494   3
  17  -5  -6 132.639 9.56260  11
  17  -5  -6 148.704 9.05785   7
  17  -5  -6 159.289 11.8428   1
  17   5  -6 166.354 9.72898   9
  17   5  -6 139.043 9.46418   6
  17   5  -6 159.597 8.87883  11
 -17   5   6 133.681 8.73128  13
  15  -5  -6 293.871 19.0016   1
  15  -5  -6 284.873 14.8903   7
  15  -5  -6 288.555 14.8777  11
 -15  -5   6 286.364 14.0456   4
  15  -5  -6 263.544 14.3489   2
  15  -5  -6 263.098 14.9663  10
  15   5  -6 282.482 14.8837   9
  15   5  -6 280.851 14.9540   6
  15   5  -6 277.189 14.4733  11
  15   5  -6 278.150 14.6475   5
 -15   5   6 250.331 14.2799  13
  13  -5  -6 49.6558 4.51094   2
  13  -5  -6 51.1309 4.07201   7
  13  -5  -6 43.9475 3.36074   4
 -13  -5   6 44.4303 3.44652   4
  13  -5  -6 41.2139 4.33389  11
  13   5  -6 49.6645 6.76294   1
  13   5  -6 48.0116 4.40822   6
  13   5  -6 42.6542 4.33136   9
  13   5  -6 49.5889 4.92229   1
 -13   5   6 45.5230 3.94506  13
  13   5  -6 42.7135 4.17766   5
  11  -5  -6 2714.41 124.875   2
  11  -5  -6 2845.88 127.867   1
  11  -5  -6 2818.18 124.956  11
  11   5  -6 2785.54 128.744   1
  11   5  -6 2651.04 126.970   6
   9  -5  -6 1373.26 62.5767   4
   9  -5  -6 1362.24 66.2735   1
   7  -5  -6 2253.02 100.355  12
   7  -5  -6 2180.69 103.974   1
  -5  -5   6 1271.69 66.2358   1
   5  -5  -6 1324.66 62.8469   1
   3  -5  -6 206.435 10.2110  12
  -3  -5   6 200.809 16.1214   1
   3  -5  -6 197.328 15.0089   1
   3  -5  -6 204.693 10.4225   4
   1  -5  -6 2633.76 123.699   1
  -1  -5   6 2701.34 123.903   1
   1  -5   6 372.519 21.9268   1
  -1  -5  -6 386.636 18.1062  12
  -1  -5  -6 367.584 18.2477   4
   1  -5   6 389.407 18.1459  12
  -1  -5  -6 338.722 23.7416   1
  -1   5  -6 383.666 18.4385  12
  -1   5  -6 398.917 18.6818   4
  -3  -5  -6 1080.66 62.0201   1
   3  -5   6 1212.56 57.5210   1
   3  -5   6 1240.42 54.1985  12
  -5  -5  -6 385.543 19.4021   4
   5  -5   6 390.450 22.5156   1
   5  -5   6 401.572 19.0336  12
   5  -5   6 420.014 19.3234   4
  -5  -5  -6 404.524 19.2488  12
  -5   5  -6 395.903 19.6178   4
  -5   5  -6 400.372 19.5276  12
  -7  -5  -6 297.055 14.5772  12
   7  -5   6 288.415 18.0007   1
  -7  -5  -6 298.842 14.8595   4
   7  -5   6 300.437 14.5756   4
  -7   5  -6 292.120 15.0150   4
  -7   5  -6 292.509 14.8968  12
  -9  -5  -6 883.090 41.1741   4
  -9  -5  -6 912.439 40.5686  12
   9  -5   6 911.822 40.1775   4
   9  -5   6 818.323 40.7834   7
   9  -5   6 894.740 44.1088   1
   9  -5   6 847.488 41.0194   2
  -9   5  -6 910.160 40.6558  12
   9   5   6 897.573 41.5680   9
   9   5   6 769.229 41.8391   6
  -9   5  -6 912.149 40.7938   4
   9   5   6 859.018 46.0327   1
  11  -5   6 200.973 14.3932   1
  11  -5   6 207.803 11.5892  11
  11  -5   6 208.038 10.5440   4
  11  -5   6 197.942 10.5605   7
  11  -5   6 195.236 11.1337   2
 -11  -5  -6 223.193 10.9781   4
 -11  -5  -6 218.561 10.5457  12
  11  -5   6 172.632 11.3367   3
 -11   5  -6 212.998 11.1010  12
  11   5   6 207.782 11.3830   9
  11   5   6 205.740 11.6516   6
  13  -5   6 1595.63 72.3293  10
  13  -5   6 1510.17 72.4988   3
  13  -5   6 1559.86 72.3460  11
  13  -5   6 1556.92 72.3770   2
 -13  -5  -6 1600.43 72.7259   4
  13   5   6 1587.57 73.2636   6
  13   5   6 1583.64 72.2797   1
  13   5   6 1586.40 72.3726   9
 -15  -5  -6 190.716 10.3654  12
 -15  -5  -6 194.218 10.8098   4
  15  -5   6 182.746 10.7311  11
  15  -5   6 202.862 11.6831   3
  15   5   6 223.543 12.1781   6
  15   5   6 181.476 10.9483   3
  15   5   6 198.941 11.3106   9
 -15   5  -6 199.537 10.9689  12
  15   5   6 203.800 10.7406  11
  17  -5   6 433.168 20.6447   2
  17  -5   6 419.036 22.0980  10
  17  -5   6 400.043 21.0197  11
  17  -5   6 423.212 21.5772   3
  17   5   6 427.292 21.1572   5
  17   5   6 434.335 21.6337   6
  17   5   6 409.425 21.1618   3
  17   5   6 433.993 21.4553   9
  19  -5   6 688.693 31.5345   2
  19  -5   6 615.915 32.1930  11
  19  -5   6 689.866 33.4391  10
 -19  -5  -6 668.377 32.0226  12
  19  -5   6 657.836 33.0116   3
  19   5   6 698.902 32.6642   9
  19   5   6 686.261 32.6158   5
  19   5   6 666.371 32.3982   3
  19   5   6 705.987 32.8148   6
  21  -5   6 158.090 10.1109   3
  21  -5   6 169.323 10.7135  10
  21   5   6 172.652 9.92426   6
  21   5   6 158.201 9.25070   3
  21   5   6 160.979 9.87345   9
  21   5   6 174.073 9.63137   5
  23  -5   6 580.476 29.7145  10
  23  -5   6 588.364 29.1944   3
  23   5   6 589.294 28.3478   5
  23   5   6 613.074 28.8730   9
  23   5   6 605.859 28.9534   6
  25  -5   6 3.72958 1.85500   3
  25   5   6 4.12508 1.25808   5
  27  -5   6 243.974 12.1480  10
  27  -5   6 205.280 11.7473   3
  27   5   6 229.865 11.5537   9
  27   5   6 240.751 11.6887   6
  29  -5   6 37.8949 2.83756  10
  29   5   6 38.9753 2.60867   6
  30  -6  -6 72.5204 4.41318   3
  30   6  -6 70.6975 4.14328   5
  28  -6  -6 454.137 20.8530   3
  28  -6  -6 433.870 20.5675  11
  28   6  -6 423.429 20.3509  11
  28   6  -6 405.599 20.5019   5
  26  -6  -6 669.298 32.0478   3
  26   6  -6 636.977 31.6988   6
  26   6  -6 685.643 31.1703   5
  24  -6  -6 502.511 25.1372  11
  24  -6  -6 497.875 25.6169   3
  24   6  -6 508.287 24.1721  11
  24   6  -6 501.410 24.5620   6
  24   6  -6 504.905 24.6080   9
  22  -6  -6 789.516 38.1698   2
  22  -6  -6 847.152 40.3039  11
 -22  -6   6 740.914 38.2216  12
  22  -6  -6 856.235 39.6169   3
  22  -6  -6 816.747 40.4715  10
  22   6  -6 845.156 39.1786  11
  22   6  -6 854.566 38.8956   6
  22   6  -6 856.868 39.1744   5
  22   6  -6 848.537 39.6706   9
  20  -6  -6 21.9357 3.52084   3
 -20  -6   6 22.5088 2.47742  12
  20  -6  -6 23.2847 3.85435  10
  20  -6  -6 17.3767 3.30916   7
  20  -6  -6 22.5476 3.75890  11
  20  -6  -6 29.3610 6.21274   1
  20  -6  -6 24.0798 2.72755   2
  20   6  -6 22.6297 3.41415   5
  20   6  -6 21.2292 3.44884   9
  20   6  -6 21.8952 3.14400  11
  20   6  -6 25.3607 3.69345   6
 -18  -6   6 760.378 35.2895  12
  18  -6  -6 760.152 36.1507   3
  18  -6  -6 720.335 37.7076   1
  18  -6  -6 764.360 35.2707   2
  18  -6  -6 716.439 36.0592  11
 -18  -6   6 696.195 34.2929   4
  18  -6  -6 728.771 36.3365  10
  18   6  -6 739.973 35.1911  11
  18   6  -6 738.712 35.5654   6
  18   6  -6 739.041 35.3680   5
  18   6  -6 745.378 35.6207   9
 -16  -6   6 65.0962 4.34388   4
  16  -6  -6 54.2625 4.84470   7
  16  -6  -6 62.6187 5.38426  11
  16  -6  -6 50.6335 8.12458   1
 -16  -6   6 55.4962 4.13876  12
  16  -6  -6 57.9958 5.01480   3
  16  -6  -6 52.9583 5.31959  10
  16  -6  -6 53.6868 4.66025   2
  16   6  -6 61.1714 4.86965   5
  16   6  -6 50.7820 4.56320  11
  16   6  -6 57.3666 5.07782   6
  16   6  -6 54.3130 4.96071   9
  14  -6  -6 676.781 34.5752  10
  14  -6  -6 704.421 34.6902   7
  14  -6  -6 732.031 34.4068  11
  14  -6  -6 720.001 38.2417   1
 -14  -6   6 727.475 33.4585   4
  14  -6  -6 708.188 34.4712   2
  14   6  -6 723.190 33.7666   1
  14   6  -6 725.609 34.9451   1
  14   6  -6 715.986 34.5391   5
  14   6  -6 713.020 34.7732   9
  14   6  -6 697.027 34.8406   6
  12  -6  -6 198.303 10.9233  11
 -12  -6   6 177.276 10.3704   8
  12  -6  -6 197.166 10.8051   7
  12  -6  -6 207.183 15.6342   1
 -12  -6   6 196.862 10.3285   4
 -12  -6   6 164.730 10.3140  13
  12  -6  -6 193.612 10.8907   2
  12  -6  -6 182.580 10.0683   4
  12  -6  -6 179.620 9.94442   8
  12   6  -6 202.005 10.7105   5
  12   6  -6 184.707 10.7417   9
  12   6  -6 189.409 11.1504   6
  10  -6  -6 355.184 23.6174   1
  10  -6  -6 342.605 17.6575   8
  10  -6  -6 367.382 18.4961   2
  10  -6  -6 349.169 17.6323   4
  10  -6  -6 367.821 18.2885  11
  10   6  -6 364.421 18.8150   6
   8  -6  -6 3395.83 158.084   1
   8  -6  -6 3440.41 154.253   8
   8  -6  -6 3274.02 154.396   2
   8  -6  -6 3596.47 152.754  11
   8   6  -6 3274.42 156.480   6
   6  -6  -6 37.9427 3.30377   4
  -6  -6   6 31.4368 3.07326   4
   6  -6  -6 40.8333 3.96091  11
   6  -6  -6 35.6484 2.96152  12
   6  -6  -6 32.2979 8.37986   1
   4  -6  -6 2785.61 130.680   1
   2  -6  -6 960.089 43.3842   4
  -2  -6   6 921.051 48.0954   1
   2  -6  -6 961.055 43.1130  12
  -2  -6   6 929.436 43.0486  12
  -2  -6   6 928.156 43.2689   4
   2  -6  -6 877.764 49.7692   1
   0  -6  -6 346.391 17.9191   4
   0  -6  -6 378.217 17.7611  12
   0  -6   6 370.728 17.8094  12
   0  -6   6 375.364 18.0716   4
   0  -6   6 351.179 24.0179   1
   0  -6  -6 348.166 25.7964   1
   2  -6   6 1441.18 64.3030  12
   2  -6   6 1386.02 69.7310   1
  -4  -6  -6 115.972 6.72782  12
   4  -6   6 120.286 7.39075   8
   4  -6   6 117.727 6.82068   4
   4  -6   6 105.194 7.48397   2
  -4  -6  -6 119.408 6.90762   4
   4  -6   6 120.506 6.63275  12
   4  -6   6 117.495 13.0623   1
  -4   6  -6 114.409 7.17917  12
   6  -6   6 1038.07 52.9815   1
  -6  -6  -6 1055.67 48.0383   4
   6  -6   6 1083.06 48.0657   4
   6  -6   6 1000.10 48.9382   8
  -6   6  -6 1057.78 48.7687  12
   6   6   6 1033.00 49.8019   9
   8  -6   6 5.71979 1.94618   2
  -8  -6  -6 3.09600 2.07101  13
   8  -6   6 3.11561 1.74763   8
   8  -6   6 3.52567 1.22708   7
  -8  -6  -6 3.71444 1.27070  12
  -8  -6  -6 3.46453 1.32955   4
   8  -6   6 2.44642 1.27909   4
  -8  -6  -6 1.91243 1.47392   8
   8  -6   6 4.07947 5.93930   1
   8   6   6 4.43424 1.69845   9
 -10  -6  -6 1263.51 57.4275   4
  10  -6   6 1218.94 58.0163   2
  10  -6   6 1244.04 57.4443   4
 -10  -6  -6 1259.59 57.0771  12
  10  -6   6 1267.97 57.3503  10
  10  -6   6 1173.94 57.2776   7
 -10   6  -6 1280.46 57.3807  12
  10   6   6 1234.53 58.2506   9
  10   6   6 1225.77 58.5982   6
  12  -6   6 408.458 24.6269   1
 -12  -6  -6 382.462 20.4375   8
 -12  -6  -6 421.866 20.4010   4
  12  -6   6 412.462 20.5827   2
  12  -6   6 411.231 20.7568  10
 -12  -6  -6 414.751 19.9088  12
  12  -6   6 381.439 20.3528   3
  12   6   6 423.357 20.9883   6
  12   6   6 377.784 24.4134   1
 -12   6  -6 416.940 20.6709  12
  12   6   6 431.872 21.2027   9
  14  -6   6 1166.54 55.4985   2
 -14  -6  -6 1217.83 55.2364  12
 -14  -6  -6 1204.62 55.5762   4
  14  -6   6 1196.73 56.1061  10
 -14   6  -6 1155.80 55.7478  12
  14   6   6 1197.49 56.0635   6
  14   6   6 1197.66 55.8607   9
  16  -6   6 1346.02 61.0803   2
  16  -6   6 1248.35 61.5743   3
  16  -6   6 1265.39 62.0926  10
 -16  -6  -6 1311.84 60.9936  12
 -16  -6  -6 1357.95 61.6574   4
  16   6   6 1363.95 61.5529   6
  16   6   6 1278.49 60.8029  11
  16   6   6 1371.01 61.2351   5
  18  -6   6 5.84749 2.48295  10
  18  -6   6 6.20709 1.64664   2
  18   6   6 4.19572 2.34435   6
  18   6   6 6.00989 2.27731   9
  18   6   6 4.77223 2.20282   5
  20  -6   6 1358.82 63.7138  10
  20  -6   6 1342.54 60.7147   2
  20  -6   6 1303.51 63.1640   3
  20   6   6 1412.17 61.6414   5
  20   6   6 1352.18 62.8890   6
  20   6   6 1304.59 62.8268   9
  22  -6   6 206.380 11.9578   3
  22  -6   6 210.127 12.5798  10
  22   6   6 217.908 11.7358   5
  22   6   6 227.564 11.9673   9
  22   6   6 226.582 12.0081   6
  24  -6   6 447.635 21.3800  10
  24  -6   6 387.596 20.8167   3
  24   6   6 439.479 20.2505   5
  26  -6   6 9.02471 1.70484  10
  26   6   6 11.3139 1.62558   9
  26   6   6 7.77282 1.23963   5
  26   6   6 10.4715 1.79346   6
  28   6   6 40.2624 2.72115   6
  28   6   6 40.5556 2.79591   9
  29   7  -6 228.944 11.0560   5
  27  -7  -6 72.9815 4.84606   3
  27   7  -6 89.1241 4.97793   5
  27   7  -6 74.1895 4.56832  11
  27   7  -6 79.8399 4.88623   6
  25  -7  -6 700.285 32.2250   3
  25  -7  -6 694.156 32.2566  11
  25   7  -6 633.929 31.4609  11
  23  -7  -6 13.5375 2.49758   3
  23  -7  -6 13.2291 2.65390  11
  23   7  -6 8.24554 2.10481   5
  23   7  -6 10.4275 2.25582   9
  23   7  -6 7.35013 1.97276  11
  23   7  -6 11.5867 2.26102   6
  21  -7  -6 684.846 33.8358  11
 -21  -7   6 662.416 32.9765  13
  21  -7  -6 682.654 33.7038   3
  21  -7  -6 692.141 32.4141   2
  21   7  -6 701.620 32.7127  11
  21   7  -6 701.645 33.1225   9
  21   7  -6 705.714 33.0280   5
  21   7  -6 696.756 33.1684   6
 -19  -7   6 272.548 13.7288  12
  19  -7  -6 282.422 18.4961   1
 -19  -7   6 260.055 13.7895  13
  19  -7  -6 250.255 15.1675  10
  17  -7  -6 372.914 19.7195   7
  17  -7  -6 371.600 19.5360  11
  17  -7  -6 397.604 19.1241   2
 -17  -7   6 354.418 18.4269  12
 -17  -7   6 345.789 18.2807   4
  17  -7  -6 347.669 19.1655  10
 -17  -7   6 344.651 18.4749  13
[truncated: 1,425,172 more chars]
