# Supplementary material for: A remedy for unusual SHELXL weighting schemes
Source: Acta Crystallogr E Crystallogr Commun. 2025 Sep 5;81(Pt 10):882–8. doi: 10.1107/S2056989025007327 (PMC12498041; doi:10.1107/S2056989025007327)
Supplement: Supplementary file 4 [file e-81-00882-sup5.txt]

   0   0  -3  1409.1   501.6   1-0.17510 0.13592 0.98390-0.98390-0.07848-0.07848  0 373.87 221.87  154.53 374.41 222.11  154.24 0.221 0.86   0.04  55.00 155.03 3  509    17220  19350 154.24   1 1.000  536346114 -2 0.154  369.83  -69.78  54.740 360.000   1
   0   0  -3 945.676 166.825   4-0.10641 0.06746-0.99286 0.99286-0.07853-0.07853  0  69.42 260.51   91.51  69.27 260.40   91.43 0.197 0.94   0.27 311.86 296.01 3  509     3985   6908  91.43   1 1.000  536346114 -2 0.149 -239.07    7.50  22.000 312.414   1
   0   0  -3  1253.0   181.3  12-0.34280 0.30373-0.93938 0.93938-0.07863-0.07863  0  65.63 270.04   90.31  65.54 270.08   90.02 0.179 0.93   0.84 311.86 302.81 3  510     5756   6827  90.02   1 1.000  536346114 -2 0.134 -246.65   26.56  44.500 313.978   1
   0   0  -4 463915.   4379.   1-0.17699 0.12476 0.98223-0.98223-0.10464-0.10464  0 365.48 211.98  152.77 365.66 211.87  152.72 0.294 1.00   0.04  55.00 153.27 3  679    43527  18812 152.72   1 1.000  536346115 -2 0.205  353.06  -89.56  54.740 360.000   1
   0   0  -5  3013.9   867.8   1-0.17881 0.11352 0.97985-0.97985-0.13080-0.13080  0 357.62 202.06  151.31 357.23 201.98  151.18 0.369 0.85   0.04  55.00 151.81 3  848    15427  19116 151.18   1 1.000  536346116 -2 0.256  337.33 -109.40  54.740 360.000   1
   0   0  -5  1256.3   260.3   4-0.11163 0.04672-0.98802 0.98802-0.13088-0.13088  0  92.46 262.64   94.67  92.67 262.83   94.59 0.329 0.98   0.27 311.86 299.17 3  849     3294   7534  94.59   1 1.000  536346116 -2 0.247 -192.99   11.77  22.000 312.414   1
   0   0  -5  1638.9   264.1  12-0.34762 0.28251-0.93650 0.93650-0.13105-0.13105  0  86.94 278.59   93.87  86.88 278.55   93.54 0.299 0.98   0.84 311.86 306.37 3  850     3460   7354  93.54   1 1.000  536346116 -2 0.223 -204.02   43.66  44.500 313.978   1
   0   0  -6 3.380e6 15986.5   1-0.18040 0.10205 0.97678-0.97678-0.15696-0.15696  2 349.01 192.45  149.68 349.08 192.36  149.64 0.445 0.99   0.04  55.00 150.18 3 1018   176076  19354 149.64   1 0.810  536346117 -2 0.306  320.12 -128.62  54.740 360.000   1
   0   0  -7  2346.6  1153.1   1-0.18227 0.09075 0.97291-0.97291-0.18325-0.18325  0 341.52 182.72  148.29 341.25 182.94  148.11 0.525 0.61   0.04  55.00 148.79 3 1189    14882  19037 148.11   1 1.000  536346118 -2 0.355  305.13 -148.09  54.740 360.000   1
   0   0  -7  1208.0   330.6   4-0.11726 0.02639-0.98027 0.98027-0.18323-0.18323  0 113.10 265.49   97.78 113.19 265.42   97.78 0.466 0.92   0.27 311.86 302.28 3 1188     3004   7775  97.78   1 1.000  536346118 -2 0.344 -151.70   17.47  22.000 312.414   1
   0   0  -7  1111.0   210.9   7-0.30960 0.21848-0.94453 0.94453-0.18318-0.18318  0  67.03 189.76   85.35  66.67 189.68   85.30 0.197 0.86   0.49 311.86  30.36 2 1188     7826   6762  85.30   1 1.000  536346118 -2 0.138 -243.86 -134.00 294.500 360.000   1
   0   0  -7 872.476 333.391  12-0.35305 0.26189-0.93037 0.93037-0.18348-0.18348  0 105.64 286.92   97.08 105.49 287.14   97.08 0.425 0.91   0.84 311.86 309.58 3 1190     4324   7581  97.08   1 1.000  536346118 -2 0.310 -166.63   60.33  44.500 313.978   1
   0   0  -8 2.922e6 15673.7   1-0.18372 0.07913 0.96836-0.96836-0.20943-0.20943  0 333.39 173.68  146.58 333.50 173.60  146.56 0.607 1.00   0.04  55.00 147.08 3 1358    96999  19691 146.56   1 1.000  536346119 -2 0.404  288.86 -166.17  54.740 360.000   1
   0   0  -9  2219.0  1797.3   1-0.18503 0.06737 0.96307-0.96307-0.23561-0.23561  0 326.12 164.20  145.40 325.81 164.34  145.00 0.694-0.13   0.04  55.00 145.90 3 1528    22205  19270 145.00   1 1.000  536346120 -2 0.452  274.34 -185.12  54.740 360.000   1
   0   0  -9 371.321 386.952   4-0.12317 0.00695-0.96958 0.96958-0.23540-0.23540  0 131.63 267.76  101.53 131.83 268.17  101.02 0.611 0.81   0.27 311.86 306.03 3 1527     3673   7568 101.02   1 1.000  536346120 -2 0.436 -114.65   22.00  22.000 312.414   1
   0   0  -9 857.654 224.105   7-0.19327 0.07612-0.96187 0.96187-0.23551-0.23551  0  75.22 169.25   76.98  74.94 169.17   77.02 0.244 0.94   0.49 311.86  21.99 2 1527     9490   6207  77.02   1 1.000  536346120 -2 0.163 -227.46 -175.01 294.500 360.000   1
   0   0  -9  1017.8   361.4  12-0.35837 0.24219-0.92117 0.92117-0.23543-0.23543  0 122.68 295.71  100.71 122.37 296.14  100.72 0.559 0.93   0.85 311.86 313.21 3 1527     2727   7283 100.72   1 1.000  536346120 -2 0.395 -132.54   77.90  44.500 313.978   1
   0   0 -10 300920.   6101.   1-0.18611 0.05538 0.95704-0.95704-0.26179-0.26179  0 318.24 155.05  143.44 318.21 155.03  143.43 0.784 1.00   0.04  55.00 143.95 3 1698    21191  19483 143.43   1 1.000  536346121 -2 0.498  258.57 -203.42  54.740 360.000   1
   0   0 -11   951.6  1899.5   1-0.18714 0.04333 0.95022-0.95022-0.28797-0.28797  0 310.83 145.30  141.84 310.60 145.64  141.84 0.881 0.43   0.04  55.00 142.34 3 1868    14728  19297 141.84   1 1.000  536346122 -2 0.543  243.75 -222.91  54.740 360.000   1
   0   0 -11 618.847 399.088   4-0.12980-0.01225-0.95580 0.95580-0.28771-0.28771  0 148.95 271.04  104.27 149.19 271.20  104.27 0.774 0.83   0.27 311.86 308.77 3 1866     2185   7109 104.27   1 1.000  536346122 -2 0.527  -80.00   28.55  22.000 312.414   1
   0   0 -11 837.988 242.302   7-0.05924-0.08395-0.95759 0.95759-0.28785-0.28785  0  80.37 145.31   67.97  80.68 145.32   67.81 0.280 0.76   0.48 311.86  12.98 2 1867    10495   5970  67.81   1 1.000  536346122 -2 0.175 -217.18 -222.90 294.500 360.000   1
   0   0 -11 865.106 387.564  12-0.36503 0.22303-0.90838 0.90838-0.28774-0.28774  0 137.81 305.36  104.31 137.94 305.68  104.31 0.708 0.80   0.85 311.86 316.82 3 1866     2362   6851 104.31   1 1.000  536346122 -2 0.476 -102.28   97.21  44.500 313.978   1
   0   0 -12 1.005e6 11945.3   1-0.18803 0.03115 0.94261-0.94261-0.31415-0.31415  0 302.96 136.14  140.25 302.96 136.07  140.25 0.983 0.98   0.04  55.00 140.75 3 2037    32368  19246 140.25   1 1.000  536346123 -2 0.587  228.01 -241.23  54.740 360.000   1
   0   0 -13 -2696.1  2350.5   1-0.18875 0.01879 0.93418-0.93418-0.34032-0.34032  0 295.23 126.23  138.47 295.24 126.24  138.63 1.092-0.16   0.04  55.00 138.97 3 2207    15249  19074 138.63   1 1.000  536346124 -2 0.629  212.55 -261.06  54.740 360.000   1
   0   0 -13 384.759 406.991   4-0.13709-0.03079-0.93882 0.93882-0.34002-0.34002  0 165.12 274.21  107.56 165.88 274.48  107.56 0.952 0.51   0.28 311.86 312.06 3 2205     1990   6916 107.56   1 1.000  536346124 -2 0.613  -47.67   34.90  22.000 312.414   1
   0   0 -13  64.711 228.003   7 0.10204-0.27126-0.92040 0.92040-0.34019-0.34019  0  81.97 114.82   56.88  81.82 114.54   56.86 0.290 0.76   0.48 311.86   1.89 2 2206    17059   5664  56.86   1 1.000  536346124 -2 0.166 -213.96 -283.88 294.500 360.000   1
   0   0 -13-237.965 423.028  12-0.37225 0.20443-0.89209 0.89209-0.34006-0.34006  0 152.44 316.06  107.41 152.91 316.10  107.97 0.878 0.27   0.85 311.86 319.91 3 2206     3486   6698 107.97   1 1.000  536346124 -2 0.554  -73.03  118.61  44.500 313.978   1
   0   0 -14 38481.0  1753.5   4-0.14090-0.03989-0.92909 0.92909-0.36617-0.36617  0 174.04 276.16  109.28 174.13 276.26  109.23 1.053 0.98   0.28 311.86 313.78 3 2375     3217   6634 109.23   1 1.000  536346125 -2 0.653  -29.82   38.81  22.000 312.414   1
   0   0 -14 37530.6   890.7   7 0.19956-0.38180-0.88075 0.88075-0.36636-0.36636  0  78.70  94.03   50.16  78.86  93.94   50.13 0.282 0.99   0.47 311.86  -4.83 2 2376    24930   5513  50.13   1 1.000  536346125 -2 0.148 -220.50 -325.45 294.500 360.000   1
   0   0 -14 39347.3  1969.6  12-0.37600 0.19527-0.88261 0.88261-0.36622-0.36622  2 160.34 321.60  109.80 160.32 321.76  109.82 0.969 0.95   0.85 311.86 322.30 3 2375     4659   6389 109.82   1 0.730  536346125 -2 0.588  -57.22  129.69  44.500 313.978   1
   0   0 -15 -2207.0  3121.5   1-0.18966-0.00645 0.91480-0.91480-0.39268-0.39268  0 279.29 105.51  135.35 279.24 105.37  135.35 1.336 0.33   0.04  55.00 135.85 3 2547    15844  18582 135.35   1 1.000  536346126 -2 0.710  180.67 -302.50  54.740 360.000   1
   0   0 -15 738.452 534.084   4-0.14488-0.04883-0.91849 0.91849-0.39233-0.39233  0 182.82 278.19  110.46 182.41 278.13  110.92 1.165 0.29   0.28 311.86 314.96 3 2545     2774   6370 110.92   1 1.000  536346126 -2 0.694  -12.27   42.87  22.000 312.414   1
   0   0 -15 661.671 220.595   7 0.32019-0.51564-0.81223 0.81223-0.39255-0.39255  0  70.10  65.61   41.46  70.12  65.63   41.51 0.230 0.84   0.47 311.86 346.47 2 2546    37504   5407  41.51   1 1.000  536346126 -2 0.112 -237.71 -382.30 294.500 360.000   1
   0   0 -15  1960.7   577.3  12-0.38002 0.18638-0.87215 0.87215-0.39238-0.39238  0 167.72 328.18  111.69 167.79 327.80  111.69 1.068 0.95   0.85 311.86 324.20 3 2545     2323   6140 111.69   1 1.000  536346126 -2 0.623  -42.48  142.83  44.500 313.978   1
   0   0 -16 111739.   7010.   1-0.18984-0.01934 0.90377-0.90377-0.41886-0.41886  0 270.99  93.80  133.74 270.81  94.15  133.67 1.475 0.95   0.04  55.00 134.24 3 2717    18502  18844 133.67   1 1.000  536346127 -2 0.748  164.07 -325.93  54.740 360.000   1
   0   0 -16 105194.   3075.   4-0.14902-0.05760-0.90700 0.90700-0.41848-0.41848  0 190.73 280.22  112.66 190.77 280.12  112.62 1.270 0.98   0.28 311.86 317.16 3 2714     4725   6305 112.62   1 1.000  536346127 -2 0.729    3.55   46.92  22.000 312.414   1
   0   0 -16 113140.   3054.  12-0.38419 0.17765-0.86070 0.86070-0.41853-0.41853  0 175.31 334.33  113.58 175.37 334.30  113.60 1.171 0.99   0.85 311.86 326.08 3 2715     5650   6009 113.60   1 1.000  536346127 -2 0.655  -27.30  155.14  44.500 313.978   1
   0   0 -17  -176.6  5090.9   1-0.18994-0.03231 0.89180-0.89180-0.44504-0.44504  0 261.82  82.31  131.15 261.99  82.17  131.98 1.607 0.20   0.04  55.00 131.65 3 2886    27640  18839 131.98   1 1.000  536346128 -2 0.777  145.74 -348.90  54.740 360.000   1
   0   0 -17 837.348 559.001   4-0.15337-0.06616-0.89458 0.89458-0.44464-0.44464  0 198.98 282.17  114.35 199.28 282.22  114.35 1.387 0.72   0.28 311.86 318.85 3 2884     1772   6212 114.35   1 1.000  536346128 -2 0.764   20.05   50.82  22.000 312.414   1
   0   0 -17  1391.6   608.1  12-0.38854 0.16909-0.84822 0.84822-0.44469-0.44469  0 183.13 340.99  115.52 183.14 341.36  115.52 1.281 0.91   0.85 311.86 328.02 3 2884     2472   5969 115.52   1 1.000  536346128 -2 0.686  -11.64  168.46  44.500 313.978   1
   0   0 -18 16480.8  5101.2   1-0.18985-0.04548 0.87886-0.87886-0.47122-0.47122  0 253.05  69.71  130.27 252.67  69.20  130.27 1.774 0.56   0.04  55.00 130.77 3 3056    21046  18896 130.27   1 1.000  536346129 -2 0.816  128.19 -374.10  54.740 360.000   1
   0   0 -18 10755.7  1311.9   4-0.15779-0.07465-0.88120 0.88120-0.47079-0.47079  0 207.76 284.30  116.17 208.01 284.49  116.11 1.511 0.94   0.28 311.86 320.67 3 3053     2948   6043 116.11   1 1.000  536346129 -2 0.797   37.62   55.08  22.000 312.414   1
   0   0 -18 10621.7  1175.5  12-0.39298 0.16062-0.83469 0.83469-0.47085-0.47085  0 191.05 348.73  117.44 191.21 349.10  117.48 1.399 0.98   0.85 311.86 329.94 3 3054     2853   5813 117.48   1 1.000  536346129 -2 0.714    4.20  183.95  44.500 313.978   1
   0   0 -19  3328.2  5599.7   1-0.18956-0.05884 0.86489-0.86489-0.49740-0.49740  0 242.79  55.00  128.25 242.69  54.98  128.51 1.941-0.08   0.04  55.00 128.75 3 3226    23498  18697 128.51   1 1.000  536346130 -2 0.844  107.68 -403.52  54.740 360.000   1
   0   0 -19 254.353 611.872   4-0.16245-0.08291-0.86681 0.86681-0.49695-0.49695  0 217.31 287.13  117.88 217.07 286.93  117.88 1.646 0.02   0.28 311.86 322.38 3 3223     2832   6000 117.88   1 1.000  536346130 -2 0.828   56.72   60.74  22.000 312.414   1
   0   0 -19  1171.3   613.6  12-0.39779 0.15251-0.81998 0.81998-0.49701-0.49701  0 199.67 357.71  119.44 199.70 357.67  119.47 1.524 0.74   0.86 311.86 331.94 3 3223     2778   5722 119.47   1 1.000  536346130 -2 0.740   21.44  201.90  44.500 313.978   1
   0   0  19 145.431 827.364   2 0.27138-0.02677-0.85418 0.85418 0.49670 0.49670  0 359.76 210.16   61.03 359.67 210.42   61.03 1.887-0.16   0.08 107.67 321.53 3 3221    13738   5434  61.03   1 1.000  536346130  2 0.851  341.62  -93.20  22.000  12.408   1
   0   0  19 122.268 829.617   3 0.95622-0.70859-0.11885 0.11885 0.49715 0.49715  0 368.41 163.87   98.68 371.90 162.67   98.35 1.784 0.30   0.21 107.67 100.13 2 3224    10296   5589  98.35   1 1.000  536346130  2 0.777  358.91 -185.77  65.500  40.000   1
   0   0  19 147.455 706.437   8-0.17417 0.42038-0.81197 0.81197 0.49654 0.49654  0 364.06 319.62   54.34 364.08 320.27   54.26 1.637 0.40   0.53 107.67  50.84 3 3220    10283   5455  54.26   1 1.000  536346130  2 0.731  350.21  125.72 338.000 107.177   1
   0   0 -20 94669.3  8800.1   1-0.18902-0.07245 0.84985-0.84985-0.52358-0.52358  0 231.76  39.13  126.94 231.84  39.25  126.72 2.134 0.87   0.04  55.00 127.44 3 3396    26810  18870 126.72   1 1.000  536346131 -2 0.877   85.62 -435.26  54.740 360.000   1
   0   0 -20 101745.   3596.   4-0.16732-0.09095-0.85136 0.85136-0.52310-0.52310  0 226.46 289.54  119.70 226.54 289.58  119.70 1.778 0.94   0.28 311.86 324.20 3 3393     3940   5970 119.70   1 1.000  536346131 -2 0.856   75.01   65.56  22.000 312.414   1
   0   0 -20 110452.   3598.  12-0.40276 0.14458-0.80408 0.80408-0.52317-0.52317  0 208.70 367.13  121.43 208.76 367.29  121.50 1.654 0.98   0.86 311.86 333.93 3 3393     5203   5698 121.50   1 1.000  536346131 -2 0.764   39.49  220.75  44.500 313.978   1
   0   0  20 99848.0  3811.1   2 0.27096-0.01347-0.83970 0.83971 0.52284 0.52284  0 339.51 212.08   59.28 339.60 211.97   59.27 1.991 0.98   0.08 107.67 319.78 3 3391     9776   5507  59.27   1 1.000  536346131  2 0.880  301.11  -89.36  22.000  12.408   1
   0   0  20 110460.   3793.   8-0.17546 0.43463-0.79226 0.79226 0.52267 0.52267  2 344.27 322.89   52.22 344.21 322.87   52.19 1.712 0.93   0.53 107.67  48.72 3 3390    15196   5482  52.19   1 0.988  536346131  2 0.748  310.64  132.25 338.000 107.177   1
   0   0 -21  2108.8  8717.5   1-0.18829-0.08625 0.83366-0.83366-0.54975-0.54975  2 219.38  21.36  124.90 219.87  21.56  124.90 2.325 0.12   0.03  55.00 125.40 3 3566    41087  18794 124.90   1 0.709  536346132 -2 0.900   60.86 -470.80  54.740 360.000   1
   0   0 -21-557.917 561.959   4-0.17228-0.09891-0.83480 0.83480-0.54926-0.54926  0 237.04 292.38  121.62 236.57 292.48  121.55 1.918 0.15   0.28 311.86 326.12 3 3562     2184   5989 121.55   1 1.000  536346132 -2 0.881   96.18   71.23  22.000 312.414   1
   0   0 -21  1223.5   704.0  12-0.40797 0.13688-0.78690 0.78690-0.54933-0.54933  0 218.72 378.47  123.58 218.58 378.23  123.58 1.789 0.63   0.86 311.86 336.08 3 3563     3450   5617 123.58   1 1.000  536346132 -2 0.783   59.54  243.42  44.500 313.978   1
   0   0  21 303.945 808.783   2 0.27042-0.00006-0.82410 0.82410 0.54899 0.54899  0 321.92 213.15   57.47 321.54 213.41   57.47 2.095 0.07   0.08 107.67 317.97 3 3561     6870   5596  57.47   1 1.000  536346132  2 0.905  265.92  -87.22  22.000  12.408   1
   0   0  21-578.702 905.273   3 0.94106-0.66961-0.08496 0.08496 0.54964 0.54964  0 328.20 165.07  102.40 330.08 164.85  102.35 1.969-0.06   0.21 107.67 103.85 2 3565     9079   5778 102.35   1 1.000  536346132  2 0.823  278.49 -183.39  65.500  40.000   1
   0   0  21-155.094 957.248   8-0.17712 0.44925-0.77091 0.77091 0.54880 0.54880  0 325.40 325.83   49.96 326.28 325.86   50.06 1.784 0.17   0.53 107.67  46.46 3 3559    11659   5582  50.06   1 1.000  536346132  2 0.759  272.89  138.14 338.000 107.177   1
   0   0  21-431.465 643.462  13-0.55096 0.82239-0.44395 0.44395 0.54828 0.54828  0 362.67 451.30   29.53 363.40 452.52   29.36 0.903-0.25   0.91 107.67  26.03 3 3556    54996   5303  29.36   1 1.000  536346132  2 0.340  347.44  389.08 315.500 105.738   1
   0   0 -22 467142.   8149.   4-0.17765-0.10645-0.81704 0.81704-0.57541-0.57541  0 247.25 295.64  123.44 247.30 295.67  123.43 2.053 0.98   0.28 311.86 327.94 3 3732    10531   6070 123.43   1 1.000  536346133 -2 0.904  116.59   77.76  22.000 312.414   1
   0   0 -22 493524.   8121.  12-0.41336 0.12936-0.76838 0.76838-0.57548-0.57548  0 229.36 390.67  125.64 229.43 390.86  125.70 1.925 0.94   0.86 311.86 338.14 3 3732    13212   5811 125.70   1 1.000  536346133 -2 0.801   80.80  267.82  44.500 313.978   1
   0   0  22 512121.   8856.   2 0.26962 0.01361-0.80733 0.80733 0.57513 0.57513  0 305.00 214.91   55.60 305.09 214.78   55.63 2.197 0.96   0.08 107.67 316.10 3 3730    14259   5774  55.63   1 1.000  536346133  2 0.928  232.09  -83.70  22.000  12.408   1
   0   0  22 649250.   9611.   3 0.93174-0.64736-0.06762 0.06762 0.57581 0.57581  0 312.37 165.24  104.41 312.21 165.27  104.37 2.048 0.99   0.21 107.67 105.86 2 3735    19110   5787 104.37   1 1.000  536346133  2 0.840  246.84 -183.03  65.500  40.000   1
   0   0  22 580251.   8693.   8-0.17956 0.46440-0.74773 0.74773 0.57484 0.57484  0 309.87 329.18   47.94 309.73 329.21   47.84 1.854 0.97   0.52 107.67  44.44 3 3728    21287   5661  47.84   1 1.000  536346133  2 0.771  241.83  144.83 338.000 107.177   1
   0   0 -23 634.224 740.732   4-0.18319-0.11382-0.79802 0.79802-0.60157-0.60157  0 259.14 299.36  125.37 258.93 299.24  125.37 2.190 0.29   0.29 311.86 329.87 3 3902     2488   5805 125.37   1 1.000  536346134 -2 0.924  140.38   85.20  22.000 312.414   1
   0   0 -23 474.366 721.782  12-0.41896 0.12205-0.74840 0.74840-0.60164-0.60164  0 241.04 404.83  127.88 241.66 405.76  127.88 2.057 0.28   0.86 311.86 340.38 3 3902     4676   5491 127.88   1 1.000  536346134 -2 0.813  104.17  296.14  44.500 313.978   1
   0   0  23 370.762 992.681   3 0.92093-0.62363-0.04970 0.04970 0.60198 0.60198  0 295.92 164.88  106.52 295.67 165.29  106.45 2.123 0.44   0.21 107.67 107.97 2 3904     7011   5817 106.45   1 1.000  536346134  2 0.852  213.94 -183.75  65.500  40.000   1
   0   0  23 174.828 792.314   8-0.18168 0.47948-0.72277 0.72277 0.60097 0.60097  2 294.42 332.76   45.48 294.32 333.03   45.55 1.903 0.31   0.52 107.67  41.98 3 3898     6123   5585  45.55   1 0.987  536346134  2 0.772  210.94  151.99 338.000 107.177   1
   0   0 -24 192773.   5601.   4-0.18890-0.12103-0.77765 0.77765-0.62772-0.62772  0 271.70 303.30  127.33 271.73 303.26  127.34 2.314 0.87   0.29 311.86 331.83 3 4071     5820   5714 127.34   1 1.000  536346135 -2 0.939  165.50   93.07  22.000 312.414   1
   0   0 -24 201858.   5606.  12-0.42492 0.11510-0.72680 0.72680-0.62780-0.62780  0 255.93 423.92  130.07 255.84 423.78  130.13 2.202 0.93   0.86 311.86 342.57 3 4072     9039   5454 130.13   1 1.000  536346135 -2 0.823  133.95  334.32  44.500 313.978   1
   0   0  24 223730.   6153.   2 0.26725 0.04173-0.76995 0.76995 0.62741 0.62741  0 275.56 217.45   51.81 275.68 217.35   51.83 2.374 0.93   0.08 107.67 312.31 3 4069     8109   5792  51.83   1 1.000  536346135  2 0.963  173.20  -78.61  22.000  12.408   1
   0   0  24 283089.   6626.   3 0.90850-0.59827-0.03105 0.03105 0.62816 0.62816  0 280.21 164.89  108.68 280.14 164.92  108.61 2.182 0.97   0.21 107.67 110.13 2 4074    10883   5819 108.61   1 1.000  536346135  2 0.859  182.51 -183.73  65.500  40.000   1
   0   0  24 247173.   5872.   8-0.18434 0.49508-0.69555 0.69555 0.62710 0.62710  0 279.69 337.31   43.10 279.70 337.38   43.16 1.941 0.94   0.52 107.67  39.60 3 4067    13125   5592  43.16   1 1.000  536346135  2 0.771  181.47  161.09 338.000 107.177   1
   0   0 -25 254.816 875.021  12-0.43119 0.10846-0.70343 0.70343-0.65396-0.65396  0 273.09 446.90  132.45 272.80 446.17  132.45 2.339-0.08   0.86 311.86 344.95 3 4241     7505   5343 132.45   1 1.000  536346136 -2 0.827  168.28  380.27  44.500 313.978   1
   0   0  25-801.998 891.405   2 0.26573 0.05613-0.74912 0.74912 0.65355 0.65355  0 261.37 218.27   49.55 262.21 218.61   49.85 2.428-0.13   0.08 107.67 310.05 3 4239     4270   5907  49.85   1 1.000  536346136  2 0.971  144.83  -76.97  22.000  12.408   1
   0   0  25   533.4  1094.4   3 0.89428-0.57112-0.01167 0.01167 0.65433 0.65433  0 266.44 164.14  111.02 265.28 164.14  110.84 2.215 0.76   0.21 107.67 112.47 2 4244     5781   5878 110.84   1 1.000  536346136  2 0.861  154.97 -185.25  65.500  40.000   1
   0   0  25-113.798 857.843   8-0.18731 0.51099-0.66589 0.66589 0.65323 0.65323  0 264.88 342.07   40.52 265.55 342.40   40.67 1.952 0.25   0.52 107.67  37.02 3 4237     5583   5694  40.67   1 1.000  536346136  2 0.762  151.84  170.61 338.000 107.177   1
   0   0 -26 271671.   6948.   4-0.20116-0.13459-0.73238 0.73238-0.68003-0.68003  0 302.31 313.19  131.42 302.39 313.26  131.46 2.522 0.97   0.29 311.86 335.92 3 4411     7471   5658 131.46   1 1.000  536346137 -2 0.958  226.72  112.86  22.000 312.414   1
   0   0 -26 275138.   7090.  12-0.43766 0.10202-0.67816 0.67816-0.68012-0.68012  2 294.06 475.07  134.85 293.96 475.11  134.85 2.473 0.97   0.86 311.86 347.35 3 4411    14640   5391 134.85   1 0.958  536346137 -2 0.827  210.22  436.62  44.500 313.978   1
   0   0  26 326605.   7569.   2 0.26524 0.07086-0.72672 0.72672 0.67957 0.67957  0 249.13 220.04   47.77 249.30 219.98   47.80 2.472 0.89   0.08 107.67 308.27 3 4408     8681   5976  47.80   1 1.000  536346137  2 0.982  120.36  -73.44  22.000  12.408   1
   0   0  26 368249.   7134.   8-0.19089 0.52753-0.63325 0.63325 0.67936 0.67936  0 251.62 348.20   38.04 251.58 348.30   38.03 1.942 0.98   0.52 107.67  34.54 3 4406    14910   5703  38.03   1 1.000  536346137  2 0.749  125.33  182.88 338.000 107.177   1
   0   0 -27 284.829 942.017   4-0.20770-0.14096-0.70719 0.70719-0.70619-0.70619  0 321.08 319.90  133.47 321.52 319.69  133.62 2.597 0.20   0.29 311.86 337.97 3 4580     4396   5532 133.62   1 1.000  536346138 -2 0.963  264.25  126.28  22.000 312.414   1
   0   0  27  -116.2  1047.1   2 0.26320 0.08582-0.70256 0.70256 0.70571 0.70571  0 236.50 221.27   45.60 236.75 221.31   45.70 2.473-0.05   0.08 107.67 306.10 3 4577     3780   6077  45.70   1 1.000  536346138  2 0.984   95.09  -70.98  22.000  12.408   1
   0   0  27  -930.0  1034.7   8-0.19502 0.54461-0.59714 0.59714 0.70549 0.70549  0 237.15 355.65   35.08 237.48 355.33   35.21 1.884 0.05   0.52 107.67  31.58 3 4576     7889   5753  35.21   1 1.000  536346138  2 0.723   96.40  197.78 338.000 107.177   1
   0   0 -28 402343.   8908.   4-0.21462-0.14696-0.68004 0.68004-0.73234-0.73234  2 344.53 327.52  135.85 344.57 327.59  135.86 2.637 0.91   0.29 311.86 340.35 3 4750    11732   5574 135.86   1 0.938  536346139 -2 0.957  311.15  141.51  22.000 312.414   1
   0   0 -29  -149.3  1309.4   4-0.22181-0.15268-0.65070 0.65070-0.75850-0.75850  2 373.09 337.54  138.49 373.35 337.59  138.20 2.641 0.35   0.29 311.86 342.99 3 4919     9440   5417 138.20   1 0.684  536346140 -2 0.943  368.27  161.57  22.000 312.414   1
   0   0  29  -210.2  1085.7   2 0.25800 0.11689-0.64819 0.64819 0.75799 0.75799  0 213.97 223.56   41.64 212.01 224.19   41.23 2.402-0.21   0.07 107.67 302.14 3 4916     3500   6353  41.23   1 1.000  536346140  2 0.981   50.03  -66.40  22.000  12.408   1
   0   0  29    52.4  1039.6   8-0.20561 0.58108-0.51086 0.51086 0.75775 0.75775  0 208.35 373.92   29.10 206.93 375.13   28.83 1.676 0.30   0.51 107.67  25.60 3 4915     9157   5748  28.83   1 1.000  536346140  2 0.652   38.79  234.31 338.000 107.177   1
   0   0  30 153326.   5082.   2 0.25467 0.13313-0.61743 0.61743 0.78412 0.78412  0 199.21 225.80   38.90 199.43 225.81   38.84 2.261 0.92   0.07 107.67 299.40 3 5086     5754   6312  38.84   1 1.000  536346141  2 0.959   20.51  -61.92  22.000  12.408   1
   0   0  30 153331.   4151.   8-0.21273 0.60116-0.45728 0.45728 0.78388 0.78388  0 188.50 390.21   25.06 188.74 390.26   25.07 1.471 0.97   0.51 107.67  21.56 3 5084    14144   5667  25.07   1 1.000  536346141  2 0.582   -0.91  266.90 338.000 107.177   1
   0   0  31   223.6  1014.9   2 0.25087 0.14986-0.58375 0.58375 0.81026 0.81026  0 187.70 227.45   36.55 186.39 227.62   36.31 2.132 0.13   0.07 107.67 297.05 3 5255     3323   6366  36.31   1 1.000  536346142  2 0.938   -2.50  -58.62  22.000  12.408   1
   0   0  32 144276.   4572.   2 0.24655 0.16711-0.54659 0.54659 0.83640 0.83640  0 172.26 229.67   33.64 172.58 229.68   33.63 1.925 0.92   0.07 107.67 294.14 3 5425     6370   6494  33.63   1 1.000  536346143  2 0.900  -33.40  -54.18  22.000  12.408   1
   0   0  32 126454.   2960.   8-0.23500 0.64932-0.30428 0.30428 0.83614 0.83614  0 129.99 455.71   14.92 130.38 455.56   14.88 0.901 0.97   0.51 107.67  11.42 3 5423    27012   5471  14.88   1 1.000  536346143  2 0.363 -117.93  397.89 338.000 107.177   1
   0   0  34 22618.0  1958.8   2 0.23541 0.20410-0.45825 0.45825 0.88867 0.88867  0 139.92 235.16   27.46 140.50 235.15   27.55 1.483 0.97   0.07 107.67 287.96 3 5764     4570   6434  27.55   1 1.000  536346145  2 0.793  -98.06  -43.20  22.000  12.408   1
   0   0  34 19744.3  1455.5   6 0.27608 0.16206-0.45463 0.45463 0.88873 0.88873  2  80.96  81.91    6.15  81.60  82.30    6.14 0.947 0.97   0.38 107.67   7.60 2 5764    23227   5457   6.14   1 0.968  536346145  2 0.428 -215.99 -349.69  65.500 280.000   1
   0   0  35 917.762 590.240   2 0.22815 0.22429-0.40388 0.40388 0.91481 0.91481  0 120.47 239.31   24.00 120.16 239.08   23.99 1.250 0.41   0.06 107.67 284.50 3 5933     2199   6287  23.99   1 1.000  536346146  2 0.718 -136.96  -34.90  22.000  12.408   1
   0  -2   0 159557.   3664.   1-0.05248 0.05248-0.14349-0.14349-0.97018 0.97018  2 354.02 196.73   58.76 354.21 196.70   58.71 0.405 1.00   0.02  55.00  59.26 3  931    30080  19116  58.71   1 0.727  536348159 -2 0.279  330.14 -120.06  54.740 360.000   1
   0  -2  -1 34553.0  1857.2   1-0.08453 0.07149 0.03159-0.31858-0.98558 0.93321  2 356.01 194.50   68.91 356.03 194.49   68.91 0.411 0.99   0.02  55.00  69.41 3  946    17689  19330  68.91   1 0.991  536348160 -1 0.282  334.10 -124.52  54.740 360.000   1
   0  -2  -1 38645.7  1010.9   4-0.14762 0.13464-0.30761 0.02054 0.87400-0.92633  0  99.22 261.62   13.70  99.14 261.60   13.64 0.365 0.99   0.22 311.86 218.20 3  946     6809   7680  13.64   1 1.000  536348160 -1 0.273 -179.47    9.73  22.000 312.414   1
   0  -2  -1 36950.6  1087.4  12-0.38844 0.37542-0.28543-0.00168 0.75192-0.80427  2  93.93 278.96   11.91  93.84 278.96   12.05 0.331 1.00   0.80 311.86 224.41 3  946    11119   7519  12.05   1 0.760  536348160 -1 0.246 -190.05   44.40  44.500 313.978   1
   0   2  -1 28484.5   883.5   4-0.35026 0.33731-0.03221 0.31978-0.99367 0.94136  2  93.55 279.55  178.83  93.56 279.49  178.66 0.366 0.99   0.32 311.86  23.33 3  948     5958   7411 178.66   1 0.982  536348160  1 0.273 -190.81   45.58  22.000 312.414   1
   0   2  -1 29563.2   848.0  12-0.57434 0.56139-0.02160 0.30913-0.93497 0.88266  0  78.70 297.96  183.03  78.74 297.93  183.14 0.330 1.00   0.89 311.86  35.53 3  948     6754   7284 183.14   1 1.000  536348160  1 0.242 -220.51   82.40  44.500 313.978   1
   0  -2  -2 875890.   7304.   1-0.11153 0.08544 0.19217-0.47916-0.97205 0.86731  2 355.74 190.91   78.28 355.93 190.87   78.32 0.431 1.00   0.02  55.00  78.78 3  991    50930  19503  78.32   1 0.991  536348161 -1 0.294  333.57 -131.71  54.740 360.000   1
   0  -2   2 879859.   7284.   1 0.01528 0.01078-0.47274 0.18581-0.84955 0.95430  0 345.08 196.92   38.40 345.19 196.84   38.41 0.433 0.99   0.01  55.00  38.90 3  991    49342  19519  38.41   1 1.000  536348161 -1 0.300  312.25 -119.68  54.740 360.000   1
   0  -2  -3  8510.8  1427.4   1-0.13271 0.09357 0.32759-0.61458-0.93902 0.78191  2 354.21 185.86   86.42 354.19 186.00   86.50 0.462 0.95   0.02  55.00  86.92 3 1061    22106  19263  86.50   1 0.727  536348162 -1 0.313  330.51 -141.80  54.740 360.000   1
   0  -2  -3  5771.3   523.8   4-0.10795 0.06901-0.59408 0.30700 0.74545-0.90243  0 106.35 260.41   32.70 106.29 260.47   32.96 0.409 0.97   0.23 311.86 237.20 3 1061     5362   7625  32.96   1 1.000  536348162 -1 0.304 -165.21    7.30  22.000 312.414   1
   0  -2  -3  6467.0   503.8  12-0.35188 0.31279-0.54267 0.25556 0.65112-0.80817  0 101.26 279.61   30.66 101.18 279.67   30.92 0.371 0.96   0.81 311.86 243.16 3 1061     5222   7533  30.92   1 1.000  536348162 -1 0.274 -175.40   45.70  44.500 313.978   1
   0  -2   3  9714.2  1228.5   1 0.04567-0.00657-0.60278 0.31585-0.76017 0.91730  0 338.80 194.97   29.64 338.64 195.17   29.36 0.466 0.97   0.01  55.00  30.14 3 1061    14342  19293  29.36   1 1.000  536348162 -1 0.322  299.70 -123.57  54.740 360.000   1
   0   2  -3  7985.1   554.1   4-0.29405 0.25519-0.32782 0.61539-0.94266 0.78574  0 102.04 278.18  160.69 101.91 278.10  160.54 0.416 0.98   0.31 311.86   5.19 3 1062     3748   7512 160.54   1 1.000  536348162  1 0.308 -173.82   42.83  22.000 312.414   1
   0   2  -3  8749.6   573.4  12-0.52179 0.48297-0.30519 0.59272-0.90093 0.74398  0  87.97 298.65  163.85  87.96 298.67  163.90 0.376 0.97   0.88 311.86  16.35 3 1062     6061   7251 163.90   1 1.000  536348162  1 0.274 -201.96   83.79  44.500 313.978   1
   0  -2   4 240574.   4264.   1 0.07223-0.02009-0.70545 0.41852-0.66491 0.87442  0 331.03 192.66   21.37 331.21 192.64   21.32 0.507 1.00   0.01  55.00  21.87 3 1152    21530  19190  21.32   1 1.000  536348163 -1 0.349  284.16 -128.19  54.740 360.000   1
   0   2  -4 181336.   2553.  12-0.50061 0.44885-0.40846 0.69599-0.86336 0.65409  2  93.81 300.21  156.57  93.87 300.20  156.58 0.412 0.99   0.88 311.86   9.07 3 1153    22934   7197 156.58   1 0.791  536348163  1 0.298 -190.28   86.90  44.500 313.978   1
   0  -2  -5 31076.8  2180.9   1-0.15909 0.09386 0.51664-0.80363-0.85440 0.59254  2 346.73 173.33   98.84 347.02 173.39   98.73 0.556 0.96   0.03  55.00  99.34 3 1260    16989  19166  98.73   1 0.983  536348164 -1 0.369  315.55 -166.85  54.740 360.000   1
   0  -2  -5 32081.4  1094.7   4-0.08888 0.02399-0.78450 0.49743 0.57250-0.83413  0 117.91 260.95   48.91 117.91 260.93   48.80 0.489 1.00   0.24 311.86 253.41 3 1260     5116   7749  48.80   1 1.000  536348164 -1 0.359 -142.09    8.38  22.000 312.414   1
   0  -2  -5 37324.5  1114.3  12-0.33273 0.26759-0.72250 0.43539 0.50417-0.76592  0 112.16 283.54   46.85 112.08 283.49   46.82 0.445 0.99   0.82 311.86 259.35 3 1260     5593   7471  46.82   1 1.000  536348164 -1 0.324 -153.58   53.56  44.500 313.978   1
   0  -2   5 35706.3  2119.3   1 0.09424-0.02907-0.78398 0.49705-0.57083 0.83272  0 323.16 189.43   14.35 323.15 189.52   14.31 0.556 1.00   0.00  55.00  14.85 3 1260    13814  19490  14.31   1 1.000  536348164 -1 0.381  268.41 -134.66  54.740 360.000   1
   0   2  -5 26951.9  1016.9   4-0.25342 0.18885-0.51600 0.80333-0.85548 0.59393  0 114.40 278.18  148.27 114.28 278.00  148.12 0.500 0.98   0.30 311.86 352.77 3 1260     4872   7495 148.12   1 1.000  536348164  1 0.365 -149.11   42.84  22.000 312.414   1
   0   2  -5 25564.7   954.0  12-0.48359 0.41889-0.48713 0.77465-0.82424 0.56265  0 100.27 302.33  150.79 100.24 302.34  150.74 0.454 0.97   0.87 311.86   3.29 3 1261     5057   7304 150.74   1 1.000  536348164  1 0.326 -177.36   91.14  44.500 313.978   1
   0  -2  -6 1.437e6 11213.0   1-0.16496 0.08652 0.57672-0.86405-0.81596 0.50181  0 341.89 166.12  102.95 341.93 166.03  102.93 0.615 1.00   0.03  55.00 103.45 3 1381    63187  18963 102.93   1 1.000  536348165 -1 0.403  305.88 -181.29  54.740 360.000   1
   0  -2   6 1.608e6 11683.7   1 0.11242-0.03421-0.84298 0.55604-0.48154 0.79581  0 314.66 186.05    8.18 314.70 186.04    8.17 0.613 1.00   0.00  55.00   8.68 3 1380    56383  19250   8.17   1 1.000  536348165 -1 0.416  251.40 -141.43  54.740 360.000   1
   0  -2  -7 1.641e6 12524.9   1-0.17014 0.07862 0.62141-0.90874-0.78305 0.41654  0 336.40 158.37  106.14 336.44 158.27  106.20 0.681 0.99   0.03  55.00 106.64 3 1510    57173  19234 106.20   1 1.000  536348166 -1 0.439  294.89 -196.78  54.740 360.000   1
   0  -2   7 1.838e6 13123.7   1 0.12732-0.03608-0.88687 0.59994-0.39847 0.76511  0 306.08 182.26    2.91 306.08 182.23    2.77 0.675 1.00   0.00  55.00   3.41 3 1510    57638  19484   2.77   1 1.000  536348166 -1 0.453  234.26 -149.00  54.740 360.000   1
   0  -2  -8 438343.   7113.   1-0.17362 0.06903 0.65382-0.94115-0.75648 0.33762  0 330.57 150.14  108.73 330.54 150.11  108.68 0.755 0.99   0.03  55.00 109.23 3 1647    26623  19454 108.68   1 1.000  536348167 -1 0.476  283.23 -213.23  54.740 360.000   1
   0  -2  -9 119440.   4539.   1-0.17599 0.05833 0.67695-0.96428-0.73598 0.26476  0 324.33 141.66  110.56 324.30 141.60  110.51 0.835 0.99   0.03  55.00 111.06 3 1790    18625  19068 110.51   1 1.000  536348168 -1 0.515  270.76 -230.21  54.740 360.000   1
   0  -2  -9 125864.   2541.   4-0.08539-0.03144-0.95373 0.66662 0.25811-0.72927  0 146.00 264.54   70.77 146.05 264.55   70.78 0.728 0.99   0.26 311.86 275.27 3 1789     7947   7267  70.78   1 1.000  536348168 -1 0.502  -85.92   15.56  22.000 312.414   1
   0  -2  -9 144669.   2605.  12-0.32624 0.20904-0.89265 0.60531 0.22025-0.69205  0 137.72 296.62   69.52 137.75 296.62   69.49 0.668 0.99   0.83 311.86 282.03 3 1791     9704   7198  69.49   1 1.000  536348168 -1 0.455 -102.47   79.72  44.500 313.978   1
   0   2  -9 123091.   4246.   1-0.14015 0.02263 0.94441-0.65719 0.25301-0.72390  0 299.10 163.54  173.71 299.07 163.40  173.68 0.829 1.00   0.05  55.00 174.21 3 1789    14418  19125 173.68   1 1.000  536348168  1 0.530  220.28 -186.45  54.740 360.000   1
   0   2  -9 101621.   2317.   4-0.21557 0.09935-0.67626 0.96360-0.73583 0.26504  0 143.22 280.76  136.24 143.21 280.67  136.17 0.741 0.99   0.29 311.86 340.74 3 1789     7044   7298 136.17   1 1.000  536348168  1 0.509  -91.46   48.01  22.000 312.414   1
   0   2  -9 106223.   2257.  12-0.44671 0.33053-0.64150 0.92884-0.71458 0.24373  0 127.47 315.26  138.18 127.52 315.22  138.17 0.676 0.98   0.87 311.86 350.68 3 1789     7977   6817 138.17   1 1.000  536348168  1 0.455 -122.98  117.00  44.500 313.978   1
   0  -2 -10 157434.   5417.   1-0.17759 0.04686 0.69300-0.98033-0.72093 0.19736  0 317.77 132.79  112.40 317.78 132.72  111.80 0.924 0.99   0.03  55.00 112.90 3 1937    19461  19061 111.80   1 1.000  536348169 -1 0.555  257.63 -247.95  54.740 360.000   1
   0  -2 -10 164556.   3061.   4-0.08775-0.04207-0.97134 0.68424 0.19223-0.71574  0 153.39 265.82   74.92 153.42 265.81   74.92 0.802 0.99   0.26 311.86 279.42 3 1936    10295   7233  74.92   1 1.000  536348169 -1 0.540  -71.13   18.12  22.000 312.414   1
   0  -2 -10 192147.   3143.  12-0.32801 0.19778-0.91153 0.62419 0.15878-0.68299  0 144.36 300.73   73.87 144.36 300.70   73.84 0.737 0.98   0.83 311.86 286.37 3 1939    11183   7085  73.84   1 1.000  536348169 -1 0.490  -89.18   87.94  44.500 313.978   1
   0   2 -10 180396.   5351.   1-0.14862 0.01804 0.96136-0.67414 0.18731-0.71052  0 293.07 155.56  169.86 293.10 155.50  169.76 0.914 0.99   0.05  55.00 170.36 3 1936    15481  19532 169.76   1 1.000  536348169  1 0.569  208.23 -202.40  54.740 360.000   1
   0   2 -10 141559.   2849.   4-0.21148 0.08235-0.69232 0.97966-0.72076 0.19766  0 150.69 281.86  135.02 150.69 281.75  134.86 0.814 0.99   0.29 311.86 339.52 3 1935     8135   7108 134.86   1 1.000  536348169  1 0.547  -76.53   50.19  22.000 312.414   1
   0   2 -10 146520.   2768.  12-0.44296 0.31387-0.65646 0.94379-0.70103 0.17787  0 134.36 319.41  136.89 134.42 319.36  136.84 0.743 0.98   0.87 311.86 349.39 3 1936     9360   6843 136.84   1 1.000  536348169  1 0.489 -109.19  125.31  44.500 313.978   1
   0  -2 -11 249901.   6827.   1-0.17858 0.03477 0.70356-0.99089-0.71064 0.13470  0 311.07 123.51  112.74 311.00 123.47  112.67 1.016 0.99   0.03  55.00 113.24 3 2087    20982  19282 112.67   1 1.000  536348170 -1 0.592  244.24 -266.50  54.740 360.000   1
   0  -2 -11 252151.   4634.   4-0.09067-0.05213-0.98324 0.69614 0.13072-0.70657  2 160.79 267.14   78.73 160.84 267.17   78.73 0.881 0.99   0.26 311.86 283.23 3 2087    16962   7167  78.73   1 0.718  536348170 -1 0.579  -56.33   20.76  22.000 312.414   1
   0   2 -11 231790.   4411.   4-0.20881 0.06676-0.70290 0.99024-0.71045 0.13504  2 158.13 283.04  134.10 158.21 282.97  133.98 0.894 0.98   0.29 311.86 338.60 3 2086    15405   7061 133.98   1 0.746  536348170  1 0.585  -61.65   52.56  22.000 312.414   1
   0   2 -11 249382.   3779.  12-0.44069 0.29869-0.66599 0.95333-0.69200 0.11652  0 141.24 323.82  136.01 141.32 323.87  135.97 0.817 0.99   0.87 311.86 348.51 3 2086    14216   6702 135.97   1 1.000  536348170  1 0.522  -95.42  134.12  44.500 313.978   1
   0  -2 -12 64177.0  5058.0   1-0.17915 0.02227 0.70976-0.99709-0.70443 0.07614  0 304.09 113.97  113.19 303.97 113.79  113.19 1.117 0.97   0.03  55.00 113.69 3 2240    18178  18971 113.19   1 1.000  536348171 -1 0.629  230.27 -285.59  54.740 360.000   1
   0  -2 -12 81134.3  2391.3   4-0.09421-0.06157-0.99057 0.70346 0.07300-0.70121  0 168.21 268.60   82.27 168.32 268.62   82.26 0.966 0.99   0.26 311.86 286.77 3 2240     4921   7138  82.26   1 1.000  536348171 -1 0.616  -41.49   23.68  22.000 312.414   1
   0  -2 -12 94782.0  2495.8  12-0.33353 0.17726-0.93328 0.64595 0.04614-0.67520  2 157.69 309.69   81.61 157.74 309.73   81.61 0.891 0.99   0.84 311.86 294.11 3 2243     5904   6839  81.61   1 0.968  536348171 -1 0.559  -62.53  105.86  44.500 313.978   1
   0   2 -12 79445.3  4573.3   1-0.16218 0.00548 0.98028-0.69306 0.06883-0.69668  0 280.43 138.97  162.83 280.33 138.89  162.83 1.104 0.99   0.05  55.00 163.33 3 2239    13722  19020 162.83   1 1.000  536348171  1 0.646  182.95 -235.58  54.740 360.000   1
   0   2 -12 67799.7  2213.6   4-0.20718 0.05222-0.70914 0.99648-0.70423 0.07651  0 165.71 284.37  133.50 165.79 284.33  133.45 0.979 1.00   0.29 311.86 338.00 3 2239     4438   7002 133.45   1 1.000  536348171  1 0.622  -46.49   55.22  22.000 312.414   1
   0   2 -12 76325.9  2222.8  12-0.43943 0.28452-0.67126 0.95860-0.68689 0.05909  0 148.13 328.64  135.45 148.25 328.76  135.49 0.896 0.99   0.86 311.86 347.95 3 2239     5413   6463 135.49   1 1.000  536348171  1 0.556  -81.64  143.77  44.500 313.978   1
   0  -2 -13 21519.0  3582.5   1-0.17940 0.00944 0.71244-0.99977-0.70172 0.02107  0 296.77 103.67  113.48 296.68 103.60  113.42 1.228 0.92   0.03  55.00 113.98 3 2396    18599  18969 113.42   1 1.000  536348172 -1 0.667  215.64 -306.18  54.740 360.000   1
   0  -2 -13 25051.3  1470.6   4-0.09811-0.07066-0.99419 0.70708 0.01858-0.69914  0 175.72 270.09   85.58 175.88 270.17   85.56 1.058 0.97   0.26 311.86 290.08 3 2395     2787   6820  85.56   1 1.000  536348172 -1 0.654  -26.46   26.66  22.000 312.414   1
   0  -2 -13 28912.6  1549.6  12-0.33701 0.16771-0.93806 0.65072-0.00580-0.67568  0 164.43 314.50   85.13 164.55 314.72   85.13 0.976 0.97   0.84 311.86 297.63 3 2398     4278   6595  85.13   1 1.000  536348172 -1 0.593  -49.05  115.49  44.500 313.978   1
   0   2 -13 27236.2  3397.2   1-0.16733-0.00243 0.98417-0.69694 0.01487-0.69503  0 273.52 130.26  159.68 273.57 130.04  159.68 1.211 0.98   0.04  55.00 160.19 3 2394    13615  19003 159.68   1 1.000  536348172  1 0.683  169.13 -252.99  54.740 360.000   1
   0   2 -13 22268.1  1405.3   4-0.20648 0.03860-0.71184 0.99918-0.70150 0.02147  0 173.30 285.77  133.30 173.43 285.83  133.22 1.070 0.99   0.29 311.86 337.80 3 2394     2711   6632 133.22   1 1.000  536348172  1 0.659  -31.30   58.01  22.000 312.414   1
   0   2 -13 26188.7  1427.8  12-0.43897 0.27115-0.67308 0.96042-0.68512 0.00500  0 155.16 333.88  135.33 155.24 334.07  135.32 0.980 0.99   0.86 311.86 347.83 3 2394     3345   6269 135.32   1 1.000  536348172  1 0.588  -67.59  154.24  44.500 313.978   1
   0  -2 -14 49347.7  5217.6   1-0.17938-0.00365 0.71218-0.99951-0.70198-0.03102  2 289.08  92.93  113.41 289.09  92.82  113.39 1.348 0.96   0.03  55.00 113.91 3 2553    24975  18662 113.39   1 0.740  536348173 -1 0.703  200.26 -327.66  54.740 360.000   1
   0  -2 -14 57258.7  2206.9   4-0.10223-0.07952-0.99473 0.70762-0.03302-0.69989  0 183.40 271.73   88.66 183.56 271.82   88.68 1.156 0.94   0.27 311.86 293.16 3 2553     3515   6573  88.68   1 1.000  536348173 -1 0.690  -11.12   29.94  22.000 312.414   1
   0  -2 -14 65200.9  2248.7  12-0.34091 0.15859-0.93961 0.65227-0.05533-0.67858  0 171.36 319.96   88.45 171.48 320.08   88.45 1.068 0.99   0.84 311.86 300.95 3 2556     4321   6371  88.45   1 1.000  536348173 -1 0.625  -35.18  126.40  44.500 313.978   1
   0   2 -14 63492.3  5092.0   1-0.17180-0.01101 0.98511-0.69789-0.03628-0.69621  0 266.53 120.86  156.74 266.47 120.83  156.71 1.327 0.96   0.04  55.00 157.24 3 2551    14800  18945 156.71   1 1.000  536348173  1 0.720  155.16 -271.80  54.740 360.000   1
   0   2 -14 53726.2  2148.9   4-0.20654 0.02575-0.71160 0.99894-0.70174-0.03060  0 181.08 287.46  133.32 181.17 287.48  133.24 1.167 0.99   0.29 311.86 337.82 3 2551     3570   6399 133.24   1 1.000  536348173  1 0.695  -15.75   61.40  22.000 312.414   1
   0   2 -14 52943.1  2046.0  12-0.43925 0.25852-0.67197 0.95931-0.68620-0.04624  0 162.25 339.59  135.40 162.32 339.84  135.42 1.071 0.99   0.86 311.86 347.90 3 2551     4001   6175 135.42   1 1.000  536348173  1 0.619  -53.41  165.65  44.500 313.978   1
   0  -2 -15 13573.8  4238.5   1-0.17912-0.01698 0.70942-0.99674-0.70478-0.08058  0 281.23  81.53  113.36 281.14  81.32  113.16 1.479 0.86   0.03  55.00 113.86 3 2712    20286  18691 113.16   1 1.000  536348174 -1 0.739  184.55 -350.47  54.740 360.000   1
   0  -2 -15 10922.1  1155.7   4-0.10675-0.08798-0.99262 0.70552-0.08219-0.70306  0 191.41 273.55   91.72 191.37 273.57   91.65 1.260 0.97   0.27 311.86 296.22 3 2711     2135   6462  91.65   1 1.000  536348174 -1 0.725    4.91   33.58  22.000 312.414   1
   0  -2 -15 15212.2  1243.5  12-0.34498 0.14964-0.93844 0.65111-0.10274-0.68359  0 178.52 325.77   91.62 178.57 325.86   91.64 1.167 0.95   0.84 311.86 304.12 3 2715     2776   6199  91.64   1 1.000  536348174 -1 0.657  -20.86  138.02  44.500 313.978   1
   0   2 -15 10394.0  3558.7   1-0.17558-0.02030 0.98355-0.69632-0.08501-0.69980  0 259.01 111.29  153.86 258.99 111.10  153.86 1.451 0.85   0.04  55.00 154.36 3 2710    14336  19204 153.86   1 1.000  536348174  1 0.755  140.12 -290.95  54.740 360.000   1
   0   2 -15 11116.6  1168.6   4-0.20725 0.01355-0.70885 0.99619-0.70452-0.08013  0 189.13 289.28  133.53 189.06 289.28  133.48 1.273 0.99   0.29 311.86 338.03 3 2710     2124   6380 133.48   1 1.000  536348174  1 0.729    0.35   65.03  22.000 312.414   1
   0   2 -15 10406.8  1088.9  12-0.44008 0.24645-0.66838 0.95572-0.68971-0.09504  0 169.45 346.08  135.82 169.54 346.15  135.75 1.167 0.94   0.87 311.86 348.32 3 2710     2962   6040 135.75   1 1.000  536348174  1 0.648  -39.01  178.64  44.500 313.978   1
   0  -2 -16 296938.  10256.   1-0.17866-0.03051 0.70445-0.99178-0.70975-0.12797  0 273.00  68.75  112.92 272.77  68.94  112.75 1.621 0.94   0.03  55.00 113.42 3 2872    25175  18773 112.75   1 1.000  536348175 -1 0.772  168.08 -376.02  54.740 360.000   1
   0  -2 -16 277278.   5142.   4-0.11146-0.09625-0.98821 0.70111-0.12928-0.70833  0 199.28 275.40   94.52 199.39 275.44   94.50 1.371 0.99   0.27 311.86 299.02 3 2871     9018   6570  94.50   1 1.000  536348175 -1 0.758   20.65   37.29  22.000 312.414   1
   0  -2 -16 357261.   4448.   7-0.37550 0.16722-0.92496 0.63727-0.15034-0.68705  0 150.25 114.56   90.17 150.31 114.37   90.20 0.795 0.98   0.49 311.86  35.18 2 2871    23316   5858  90.20   1 1.000  536348175 -1 0.404  -77.41 -284.40 294.500 360.000   1
   0  -2 -16 326729.   5370.  12-0.34929 0.14093-0.93486 0.64752-0.14833-0.69042  0 185.82 332.04   94.69 185.90 332.14   94.70 1.272 0.93   0.84 311.86 307.19 3 2875    11316   6389  94.70   1 1.000  536348175 -1 0.686   -6.27  150.55  44.500 313.978   1
   0   2 -16 342053.   9950.   1-0.17887-0.03007 0.97976-0.69254-0.13168-0.70545  0 251.30 100.84  151.26 251.10 100.76  151.13 1.587 0.98   0.04  55.00 151.76 3 2870    19132  19121 151.13   1 1.000  536348175  1 0.789  124.68 -311.84  54.740 360.000   1
   0   2 -16 263357.   5058.   4-0.20855 0.00193-0.70390 0.99124-0.70946-0.12750  0 197.04 291.21  133.87 197.14 291.25  133.90 1.383 0.96   0.29 311.86 338.37 3 2870     9843   6420 133.90   1 1.000  536348175  1 0.763   16.17   68.91  22.000 312.414   1
   0   2 -16 294891.   5108.  12-0.44157 0.23502-0.66254 0.94988-0.69528-0.14179  0 176.92 352.98  136.27 176.98 353.11  136.28 1.272 0.95   0.87 311.86 348.77 3 2870    10910   6226 136.28   1 1.000  536348175  1 0.677  -24.07  192.43  44.500 313.978   1
   0  -2 -17 16426.4  5515.1   1-0.17802-0.04423 0.69751-0.98483-0.71658-0.17350  0 264.15  55.63  112.17 263.88  55.46  112.17 1.769 0.60   0.03  55.00 112.67 3 3033    24653  18772 112.17   1 1.000  536348176 -1 0.802  150.39 -402.26  54.740 360.000   1
   0  -2 -17 23460.5  1732.0   4-0.11631-0.10439-0.98176 0.69465-0.17457-0.71539  0 207.56 277.44   97.23 207.65 277.45   97.25 1.489 0.97   0.27 311.86 301.73 3 3032     2483   6497  97.25   1 1.000  536348176 -1 0.791   37.20   41.37  22.000 312.414   1
   0  -2 -17 29384.4  1423.5   7-0.30457 0.08327-0.94572 0.65803-0.18558-0.70414  0 152.60  94.42   84.88 152.52  94.41   84.94 0.839 0.99   0.49 311.86  29.89 2 3032    10209   5596  84.94   1 1.000  536348176 -1 0.386  -72.70 -324.69 294.500 360.000   1
   0  -2 -17 26503.4  1742.0  12-0.35407 0.13268-0.92899 0.64165-0.19238-0.69879  0 193.51 339.01   97.70 193.53 338.99   97.68 1.384 0.92   0.84 311.86 310.20 3 3036     3100   6183  97.68   1 1.000  536348176 -1 0.714    9.11  164.49  44.500 313.978   1
   0   2 -17 39678.9  5058.5   1-0.18192-0.04033 0.97387-0.68655-0.17704-0.71304  0 242.63  89.39  148.52 242.65  89.65  148.48 1.735 0.97   0.04  55.00 149.02 3 3033    17165  18721 148.48   1 1.000  536348176  1 0.821  107.35 -334.74  54.740 360.000   1
   0   2 -17 21868.5  1673.1   4-0.21033-0.00920-0.69697 0.98431-0.71626-0.17301  0 205.54 293.49  134.52 205.47 293.40  134.47 1.501 0.99   0.29 311.86 339.02 3 3031     2630   6330 134.47   1 1.000  536348176  1 0.793   33.17   73.46  22.000 312.414   1
   0   2 -17 24075.6  1729.3  12-0.44340 0.22394-0.65473 0.94206-0.70263-0.18675  0 184.61 360.75  137.18 184.72 360.81  136.99 1.380 0.99   0.87 311.86 349.68 3 3031     4858   5940 136.99   1 1.000  536348176  1 0.701   -8.70  207.98  44.500 313.978   1
   0  -2 -18 486215.  14222.   1-0.17715-0.05817 0.68874-0.97607-0.72500-0.21744  0 254.63  40.42  111.53 254.33  40.64  111.46 1.937 0.99   0.03  55.00 112.03 3 3195    31630  18885 111.46   1 1.000  536348177 -1 0.832  131.35 -432.69  54.740 360.000   1
   0  -2 -18 443219.   7063.   4-0.12099-0.11146-0.97358 0.68624-0.21753-0.72405  0 216.11 279.54   99.81 216.16 279.57   99.92 1.613 0.99   0.27 311.86 304.31 3 3192    12794   6516  99.92   1 1.000  536348177 -1 0.821   54.32   45.57  22.000 312.414   1
   0  -2 -18 490439.   5329.   7-0.22468-0.00963-0.95921 0.67152-0.22203-0.72003  0 153.63  69.33   79.25 153.65  69.14   79.22 0.835 0.97   0.49 311.86  24.26 2 3194    31928   5622  79.22   1 1.000  536348177 -1 0.359  -70.65 -374.87 294.500 360.000   1
   0  -2 -18 512422.   7285.  12-0.35814 0.12578-0.92158 0.63424-0.23349-0.70821  0 201.47 346.43  100.57 201.51 346.54  100.58 1.497 0.97   0.85 311.86 313.07 3 3193    14500   6296 100.58   1 1.000  536348177 -1 0.739   25.03  179.34  44.500 313.978   1
   0  -2  18 455408.   7782.   2 0.26567-0.03393-0.94999 0.66284 0.22452 0.71660  0 366.42 195.76   78.22 366.52 195.61   78.07 1.900 1.00   0.09 107.67 338.72 3 3191    24907   5536  78.07   1 1.000  536348177 -1 0.853  354.94 -122.01  22.000  12.408   1
   0  -2  18 489805.   7519.   8-0.17352 0.40677-0.94485 0.65803 0.22607 0.71473  0 364.19 302.95   73.38 364.15 302.96   73.35 1.660 0.96   0.54 107.67  69.88 3 3190    21319   5614  73.35   1 1.000  536348177 -1 0.751  350.47   92.39 338.000 107.177   1
   0  -2  18 600053.   8827.  10 0.93384-0.70078-0.29938 0.01279 0.42154 0.51687  0 359.87 244.70  109.68 359.84 244.74  109.78 1.864 0.99   0.72 107.67 111.13 2 3182    20341   5761 109.78   1 1.000  536348177 -1 0.854  341.83  -24.11  65.500  80.000   1
   0   2 -18 466475.  12792.   1-0.18428-0.05105 0.96623-0.67890-0.22044-0.72200  0 233.69  77.37  145.93 233.61  77.69  145.91 1.889 0.97   0.04  55.00 146.43 3 3195    22745  18881 145.91   1 1.000  536348177  1 0.851   89.47 -358.78  54.740 360.000   1
   0   2 -18 412022.   6808.   4-0.21252-0.01992-0.68823 0.97557-0.72466-0.21692  0 214.06 295.77  135.23 214.12 295.77  135.20 1.624 0.96   0.29 311.86 339.73 3 3192    11025   6339 135.20   1 1.000  536348177  1 0.823   50.22   78.02  22.000 312.414   1
   0   2 -18 441363.   6770.  12-0.44584 0.21348-0.64498 0.93232-0.71149-0.23021  0 192.82 369.25  137.82 192.86 369.43  137.87 1.500 0.93   0.87 311.86 350.32 3 3193    13397   6047 137.87   1 1.000  536348177  1 0.727    7.74  224.98  44.500 313.978   1
   0   2  18 435640.   7462.   2 0.26151-0.02883-0.68515 0.97232 0.72340 0.21755  0 361.80 220.93   44.26 361.88 220.77   44.23 1.843 0.99   0.07 107.67 304.76 3 3190    17395   5550  44.23   1 1.000  536348177  1 0.838  345.70  -71.66  22.000  12.408   1
   0   2  18 584570.   8731.   3 0.94343-0.71076-0.08976 0.37701 0.54227 0.39997  0 360.59 233.49  101.74 360.57 233.45  101.78 1.869 0.99   0.21 107.67 103.19 2 3194    19890   5788 101.78   1 1.000  536348177  1 0.852  343.27  -46.54  65.500  40.000   1
   0   2  18 516001.   7579.   8-0.19384 0.42689-0.60649 0.89336 0.69903 0.24162  0 371.63 333.79   35.94 371.62 333.80   35.93 1.589 0.99   0.52 107.67  32.44 3 3189    26395   5549  35.93   1 1.000  536348177  1 0.706  365.35  154.07 338.000 107.177   1
   0  -2 -19  5728.9  7182.3   1-0.17612-0.07228 0.67825-0.96558-0.73479-0.26000  0 243.73  24.31  110.61 243.96  24.09  110.61 2.114 0.39   0.03  55.00 111.11 3 3358    30741  18731 110.61   1 1.000  536348178 -1 0.858  109.55 -464.91  54.740 360.000   1
   0  -2 -19  6664.9  1419.9   4-0.12619-0.11917-0.96350 0.67617-0.25993-0.73396  2 225.04 281.96  102.57 225.14 281.88  102.54 1.739 0.98   0.27 311.86 307.07 3 3355     2718   6235 102.54   1 0.698  536348178 -1 0.848   72.18   50.41  22.000 312.414   1
   0  -2 -19  6802.2   887.2   7-0.13278-0.11455-0.96299 0.67530-0.26021-0.73419  0 152.65  35.47   72.94 152.69  34.92   72.84 0.804 0.94   0.49 311.86  17.95 2 3357    19210   5404  72.84   1 1.000  536348178 -1 0.321  -72.61 -442.58 294.500 360.000   1
   0  -2 -19  6200.0  1135.8  12-0.36337 0.11809-0.91181 0.62447-0.27496-0.71905  0 210.20 355.14  103.47 210.05 354.93  103.43 1.622 0.96   0.85 311.86 315.97 3 3355     2954   5904 103.43   1 1.000  536348178 -1 0.762   42.49  196.76  44.500 313.978   1
   0  -2  19  6274.8  1435.3   2 0.26759-0.02298-0.94111 0.65397 0.26617 0.72723  2 346.15 198.25   75.62 346.17 198.18   75.57 1.996 0.98   0.09 107.67 336.12 3 3353    11012   5564  75.57   1 0.825  536348178 -1 0.880  314.39 -117.02  22.000  12.408   1
   0  -2  19  5200.5  1247.0   8-0.17224 0.41844-0.93101 0.64419 0.26906 0.72401  0 345.43 306.32   70.56 345.23 306.20   70.51 1.737 0.97   0.54 107.67  67.06 3 3352     9265   5636  70.51   1 1.000  536348178 -1 0.770  312.94   99.12 338.000 107.177   1
   0  -2  19  7169.8  1614.3  10 0.92582-0.67981-0.30274 0.01615 0.44914 0.54140  0 340.05 248.42  111.60 340.80 248.15  111.60 1.966 0.98   0.73 107.67 113.05 2 3344     8207   5924 111.60   1 1.000  536348178 -1 0.883  302.20  -16.68  65.500  80.000   1
   0  -2  19  4986.4   990.0  13-0.52215 0.76749-0.70682 0.42014 0.33331 0.65892  0 363.46 374.44   56.98 363.73 375.47   56.85 1.075 0.96   0.93 107.67  53.48 3 3349    28486   5441  56.85   1 1.000  536348178 -1 0.452  349.02  235.37 315.500 105.738   1
   0   2 -19  4397.1  1091.9  12-0.44871 0.20344-0.63343 0.92077-0.72164-0.27238  0 201.77 379.19  138.61 201.53 379.17  138.88 1.629 0.87   0.87 311.86 351.11 3 3355     5179   5794 138.88   1 1.000  536348178  1 0.751   25.62  244.86  44.500 313.978   1
   0   2  19  6436.9  1434.9   2 0.26054-0.01493-0.67499 0.96216 0.73328 0.25994  0 342.51 221.73   43.58 342.52 221.71   43.39 1.946 0.97   0.07 107.67 304.08 3 3353     7869   5661  43.39   1 1.000  536348178  1 0.867  307.11  -70.06  22.000  12.408   1
   0   2  19  6718.8  1553.3   3 0.93714-0.69154-0.07744 0.36469 0.56114 0.43344  0 341.91 230.69  103.23 341.70 230.71  103.23 1.965 0.90   0.21 107.67 104.68 2 3357     8064   5959 103.23   1 1.000  536348178  1 0.878  305.92  -52.15  65.500  40.000   1
   0  -2 -20 373409.   7007.   4-0.13159-0.12668-0.95174 0.66440-0.30116-0.74504  0 234.53 284.34  105.10 234.62 284.40  105.11 1.872 0.95   0.27 311.86 309.60 3 3518    10529   6348 105.11   1 1.000  536348179 -1 0.874   91.16   55.17  22.000 312.414   1
   0  -2 -20 401737.   6982.  12-0.36881 0.11063-0.90020 0.61286-0.31541-0.73092  0 219.21 364.28  106.23 219.26 364.36  106.24 1.749 0.90   0.85 311.86 318.73 3 3519    11135   5989 106.24   1 1.000  536348179 -1 0.784   60.52  215.04  44.500 313.978   1
   0  -2  20 382127.   7514.   2 0.26905-0.01157-0.93062 0.64348 0.30672 0.73896  0 327.82 200.57   73.22 327.86 200.46   73.11 2.098 0.99   0.09 107.67 333.72 3 3517    17932   5589  73.11   1 1.000  536348179 -1 0.906  277.74 -112.38  22.000  12.408   1
   0  -2  20 459761.   7453.   3 0.94495-0.68642-0.09291-0.19435 0.53738 0.50955  0 366.76  64.16  101.38 366.27  64.51  101.41 1.723 0.99   0.21 107.67 102.84 2 3521    28624   5470 101.41   1 1.000  536348179 -1 0.654  355.61 -385.19  65.500  40.000   1
   0  -2  20 429577.   7372.   8-0.17165 0.43081-0.91510 0.62828 0.31093 0.73440  0 328.02 309.60   67.74 328.00 309.59   67.70 1.813 0.92   0.54 107.67  64.24 3 3515    16407   5702  67.70   1 1.000  536348179 -1 0.785  278.13  105.68 338.000 107.177   1
   0  -2  20 432898.   6387.  13-0.52479 0.78304-0.67138 0.38470 0.37729 0.66716  2 348.56 391.30   52.43 348.39 391.47   52.32 1.062 0.99   0.93 107.67  48.93 3 3512    62808   5435  52.32   1 0.790  536348179 -1 0.431  319.21  269.08 315.500 105.738   1
   0   2 -20 403204.  14131.   1-0.18766-0.07382 0.94581-0.65848-0.30348-0.74368  0 212.99  49.85  140.90 212.97  50.09  140.90 2.230 0.95   0.04  55.00 141.40 3 3521    26155  18664 140.90   1 1.000  536348179  1 0.903   48.08 -413.82  54.740 360.000   1
   0   2 -20 353341.   6833.   4-0.21822-0.04006-0.66569 0.95303-0.74539-0.30081  0 232.67 301.26  137.10 232.77 301.28  137.02 1.882 0.99   0.29 311.86 341.60 3 3518    10222   6172 137.02   1 1.000  536348179  1 0.874   87.42   89.00  22.000 312.414   1
   0   2 -20 385236.   6895.  12-0.45201 0.19383-0.62011 0.90745-0.73291-0.31342  0 210.84 390.04  140.03 210.91 390.32  140.04 1.750 0.99   0.87 311.86 352.53 3 3519    13745   5871 140.04   1 1.000  536348179  1 0.768   43.77  266.55  44.500 313.978   1
   0   2  20 386685.   7444.   2 0.25946-0.00093-0.66323 0.95040 0.74436 0.30114  0 325.01 222.74   42.44 325.00 222.63   42.43 2.043 0.99   0.07 107.67 302.94 3 3516    13358   5733  42.43   1 1.000  536348179  1 0.891  272.12  -68.04  22.000  12.408   1
   0   2  20 524590.   8727.   3 0.92989-0.67137-0.06443 0.35168 0.58055 0.46638  0 324.75 228.22  104.69 324.59 228.19  104.74 2.065 0.98   0.21 107.67 106.14 2 3521    15791   6028 104.74   1 1.000  536348179  1 0.902  271.60  -57.08  65.500  40.000   1
   0   2  20 442819.   7312.   8-0.19757 0.45652-0.57547 0.86234 0.71990 0.32526  0 333.74 338.30   33.66 333.53 338.18   33.57 1.727 0.97   0.52 107.67  30.16 3 3515    17116   5626  33.57   1 1.000  536348179  1 0.734  289.58  163.07 338.000 107.177   1
   0  -2 -21 23521.4  2045.4   4-0.13729-0.13390-0.93833 0.65099-0.34140-0.75712  0 244.77 287.09  107.66 244.73 287.14  107.65 2.006 0.96   0.28 311.86 312.16 3 3682     2657   6086 107.65   1 1.000  536348180 -1 0.896  111.63   60.67  22.000 312.414   1
   0  -2 -21 25683.0  2158.4  12-0.37443 0.10334-0.88678 0.59944-0.35497-0.74368  0 229.45 375.16  108.90 229.35 375.10  109.02 1.884 0.98   0.85 311.86 321.40 3 3683     5804   5775 109.02   1 1.000  536348180 -1 0.803   81.00  236.79  44.500 313.978   1
   0  -2  21 24505.3  2416.3   2 0.27018 0.00018-0.91851 0.63137 0.34632 0.75165  0 310.67 202.47   70.81 311.16 202.55   70.68 2.200 0.95   0.09 107.67 331.31 3 3680     7339   5809  70.68   1 1.000  536348180 -1 0.930  243.43 -108.58  22.000  12.408   1
   0  -2  21 32079.3  2560.1   3 0.93461-0.66316-0.07277-0.21449 0.56815 0.53112  0 341.35  70.37  103.94 341.90  70.37  103.77 1.775 0.96   0.21 107.67 105.39 2 3685    25472   5516 103.77   1 1.000  536348180 -1 0.665  304.78 -372.79  65.500  40.000   1
   0  -2  21 27112.5  2459.3   8-0.17125 0.44337-0.89724 0.61042 0.35181 0.74579  0 311.89 312.85   64.89 312.12 313.18   64.89 1.884 0.98   0.53 107.67  61.39 3 3679    11283   5788  64.89   1 1.000  536348180 -1 0.795  245.87  112.18 338.000 107.177   1
   0  -2  21 30144.8  1848.2  13-0.52934 0.80076-0.62800 0.34165 0.42168 0.67489  0 334.47 411.67   47.51 334.64 412.59   47.33 1.025 0.99   0.92 107.67  44.01 3 3675    39595   5454  47.33   1 1.000  536348180 -1 0.399  291.04  309.83 315.500 105.738   1
   0   2 -21 29540.7  8133.1   1-0.18886-0.08568 0.93311-0.64579-0.34345-0.75606  0 200.89  34.04  138.38 200.95  33.70  138.44 2.411 0.90   0.04  55.00 138.88 3 3685    27460  18932 138.44   1 1.000  536348180  1 0.925   23.88 -445.43  54.740 360.000   1
   0   2 -21 21531.5  2136.4   4-0.22149-0.04969-0.65200 0.93934-0.75738-0.34113  0 243.05 304.63  138.05 243.00 304.51  138.10 2.020 0.96   0.29 311.86 342.55 3 3682     3945   6093 138.10   1 1.000  536348180  1 0.898  108.18   95.73  22.000 312.414   1
   0   2 -21 21384.1  2239.5  12-0.45576 0.18466-0.60502 0.89236-0.74514-0.35351  2 221.18 403.71  141.32 221.23 403.28  141.33 1.885 0.84   0.87 311.86  -6.18 3 3683     6290   5654 141.33   1 0.729  536348180  1 0.784   64.46  293.89  44.500 313.978   1
   0   2  21 21396.2  2293.6   2 0.25816 0.01331-0.64991 0.93708 0.75646 0.34131  0 308.73 223.64   41.32 308.96 223.52   41.36 2.142 0.96   0.07 107.67 301.82 3 3680     6358   5924  41.36   1 1.000  536348180  1 0.914  239.56  -66.24  22.000  12.408   1
   0   2  21 29892.5  2722.6   3 0.92161-0.65016-0.05078 0.33804 0.60044 0.49884  0 308.27 225.88  106.40 308.85 225.86  106.33 2.161 0.97   0.21 107.67 107.85 2 3685     6727   6300 106.33   1 1.000  536348180  1 0.921  238.64  -61.76  65.500  40.000   1
   0   2  21 27259.2  2401.0   8-0.19986 0.47176-0.55662 0.84349 0.73171 0.36572  0 316.56 341.16   32.00 316.89 341.12   32.16 1.782 0.94   0.52 107.67  28.50 3 3678    11366   5662  32.16   1 1.000  536348180  1 0.739  255.20  168.80 338.000 107.177   1
   0  -2 -22 820405.  11015.   4-0.14306-0.14104-0.92329 0.63595-0.38075-0.77007  0 255.64 290.19  110.18 255.65 290.17  110.17 2.137 0.89   0.28 311.86 314.68 3 3847    16390   6516 110.17   1 1.000  536348181 -1 0.916  133.37   66.86  22.000 312.414   1
   0  -2 -22 874345.  11031.  12-0.38024 0.09624-0.87156 0.58423-0.39377-0.75720  0 240.54 387.37  111.74 240.61 387.55  111.80 2.014 0.89   0.85 311.86 324.24 3 3847    19738   6040 111.80   1 1.000  536348181 -1 0.817  103.18  261.22  44.500 313.978   1
   0  -2  22 918542.  12070.   2 0.27101 0.01222-0.90479 0.61765 0.38510 0.76515  0 295.75 204.57   68.29 295.74 204.47   68.26 2.290 0.96   0.09 107.67 328.79 3 3845    20217   5939  68.26   1 1.000  536348181 -1 0.949  213.59 -104.37  22.000  12.408   1
   0  -2  22 1.117e6 11933.1   3 0.92239-0.63801-0.05202-0.23523 0.59866 0.55296  0 320.36  74.20  106.10 319.92  74.54  106.19 1.833 0.97   0.21 107.67 107.55 2 3849    43765   5610 106.19   1 1.000  536348181 -1 0.678  262.82 -365.12  65.500  40.000   1
   0  -2  22 1.039e6 11902.2   8-0.17152 0.45660-0.87721 0.59039 0.39190 0.75797  0 297.25 316.95   62.16 297.27 317.03   62.06 1.949 0.98   0.53 107.67  58.66 3 3843    28639   5988  62.06   1 1.000  536348181 -1 0.804  216.59  120.39 338.000 107.177   1
   0  -2  22 979247.   8100.  13-0.53464 0.81899-0.57645 0.29010 0.46639 0.68239  0 322.73 441.26   42.11 322.61 442.00   41.86 0.953 0.96   0.92 107.67  38.61 3 3839    91678   5518  41.86   1 1.000  536348181 -1 0.352  267.56  369.00 315.500 105.738   1
   0   2 -22 1.005e6 25301.5   1-0.18952-0.09810 0.91881-0.63148-0.38258-0.76929  0 187.48  14.81  135.99 187.29  14.94  135.99 2.711 0.99   0.04  55.00 136.49 3 3850    53727  18916 135.99   1 1.000  536348181  1 0.944   -2.94 -483.89  54.740 360.000   1
   0   2 -22 788807.  10831.   4-0.22522-0.05888-0.63671 0.92405-0.77026-0.38057  0 254.01 308.12  139.30 254.08 308.14  139.30 2.149 0.90   0.29 311.86 343.80 3 3847    15975   6408 139.30   1 1.000  536348181  1 0.916  130.12  102.71  22.000 312.414   1
   0   2 -22 852367.  10923.  12-0.45978 0.17578-0.58818 0.87552-0.75819-0.39278  0 232.80 418.45  142.80 232.84 418.63  142.73 2.016 0.91   0.87 311.86  -4.70 3 3847    20301   5927 142.73   1 1.000  536348181  1 0.796   87.70  323.38  44.500 313.978   1
   0   2  22 882574.  11804.   2 0.25668 0.02772-0.63503 0.92220 0.76944 0.38060  2 294.12 224.49   40.22 294.10 224.43   40.19 2.238 0.95   0.07 107.67 300.72 3 3844    19475   6187  40.19   1 0.985  536348181  1 0.934  210.33  -64.55  22.000  12.408   1
   0   2  22 1.161e6 13536.5   3 0.91221-0.62783-0.03644 0.32369 0.62073 0.53090  0 294.32 223.65  107.87 294.22 223.66  107.99 2.255 1.00   0.21 107.67 109.32 2 3849    26497   6435 107.99   1 1.000  536348181  1 0.940  210.73  -66.21  65.500  40.000   1
   0   2  22 1.002e6 11298.7   8-0.20253 0.48738-0.53538 0.82225 0.74422 0.40546  0 301.39 344.64   30.71 301.29 344.60   30.60 1.842 0.94   0.51 107.67  27.21 3 3843    25919   5818  30.60   1 1.000  536348181  1 0.746  224.88  175.76 338.000 107.177   1
   0  -2 -23  1310.0   986.1   4-0.14916-0.14785-0.90660 0.61926-0.41936-0.78377  0 266.93 293.13  112.64 267.59 293.56  112.68 2.260 0.54   0.28 311.86 317.14 3 4011     2705   6009 112.68   1 1.000  536348182 -1 0.934  155.96   72.73  22.000 312.414   1
   0  -2 -23  3314.9  1088.5  12-0.38638 0.08947-0.85445 0.56711-0.43191-0.77137  0 253.07 401.47  114.48 253.46 402.31  114.57 2.144 0.78   0.85 311.86 326.98 3 4012     4857   5563 114.57   1 1.000  536348182 -1 0.829  128.23  289.41  44.500 313.978   1
   0  -2  23  1987.8  1189.4   2 0.27145 0.02466-0.88947 0.60233 0.42316 0.77938  2 281.09 206.56   65.84 281.34 206.26   65.84 2.374 0.63   0.09 107.67 326.34 3 4009     5411   5874  65.84   1 0.986  536348182 -1 0.965  184.28 -100.39  22.000  12.408   1
   0  -2  23  2794.0  1166.8   3 0.90808-0.61078-0.03045-0.25680 0.62899 0.57498  0 299.82  77.85  108.52 299.75  77.12  108.68 1.873 0.88   0.21 107.67 109.97 2 4014    13636   5542 108.68   1 1.000  536348182 -1 0.683  221.73 -357.82  65.500  40.000   1
   0  -2  23  2858.4  1346.6   8-0.17202 0.47006-0.85504 0.56822 0.43128 0.77086  2 284.74 320.87   59.41 283.20 321.20   59.21 1.997 0.96   0.53 107.67  55.91 3 4008     7474   5913  59.21   1 0.783  536348182 -1 0.808  191.57  128.23 338.000 107.177   1
   0   2 -23  1082.8   937.3   4-0.22923-0.06779-0.61979 0.90713-0.78390-0.41923  0 265.91 312.16  140.60 266.21 312.28  140.60 2.273 0.50   0.29 311.86 345.10 3 4011     2869   5924 140.60   1 1.000  536348182  1 0.932  153.92  110.80  22.000 312.414   1
   0   2 -23  1392.3   939.6  12-0.46428 0.16737-0.56946 0.85680-0.77193-0.43135  0 245.69 437.14  144.45 246.22 437.24  144.27 2.148 0.58   0.87 311.86  -3.05 3 4012     6385   5457 144.27   1 1.000  536348182  1 0.803  113.47  360.76  44.500 313.978   1
   0   2  23   573.9  1317.3   2 0.25479 0.04253-0.61857 0.90573 0.78320 0.41913  0 280.35 225.10   38.92 280.17 225.34   38.92 2.321 0.42   0.07 107.67 299.42 3 4009     7034   6030  38.92   1 1.000  536348182  1 0.951  182.80  -63.32  22.000  12.408   1
   0   2  23   429.2  1362.4   3 0.90157-0.60427-0.02138 0.30863 0.64135 0.56262  0 281.12 221.59  110.00 280.44 221.54  109.72 2.319 0.45   0.21 107.67 111.45 2 4014     4997   6535 109.72   1 1.000  536348182  1 0.949  184.34  -70.34  65.500  40.000   1
   0  -2 -24 452286.   8655.   4-0.15545-0.15448-0.88822 0.60088-0.45731-0.79813  0 280.84 297.39  115.19 280.84 297.38  115.19 2.379 0.86   0.28 311.86 319.69 3 4177     9883   5938 115.19   1 1.000  536348183 -1 0.946  183.76   81.25  22.000 312.414   1
   0  -2 -24 450833.   8477.  12-0.39274 0.08292-0.83542 0.54808-0.46950-0.78611  0 268.51 420.12  117.24 268.50 420.17  117.37 2.279 0.84   0.85 311.86 329.74 3 4177    13048   5617 117.37   1 1.000  536348183 -1 0.838  159.11  326.72  44.500 313.978   1
   0  -2  24 511066.   9359.   2 0.27153 0.03745-0.87248 0.58534 0.46062 0.79421  0 267.72 208.08   63.40 267.74 207.97   63.42 2.442 0.98   0.09 107.67 323.90 3 4174    12300   5972  63.42   1 1.000  536348183 -1 0.978  157.53  -97.37  22.000  12.408   1
   0  -2  24 646557.  10460.   3 0.89144-0.58121-0.00801-0.27924 0.65917 0.59715  2 281.06  77.98  111.16 280.73  78.25  111.26 1.895 0.97   0.21 107.67 112.61 2 4179    37095   5570 111.26   1 0.781  536348183 -1 0.681  184.22 -357.56  65.500  40.000   1
   0  -2  24 567008.   8941.   8-0.17310 0.48410-0.83042 0.54360 0.47012 0.78429  0 269.72 325.74   56.25 269.67 325.83   56.30 2.021 0.89   0.53 107.67  52.75 3 4173    15465   5884  56.30   1 1.000  536348183 -1 0.801  161.54  137.95 338.000 107.177   1
   0   2 -24 447652.   8680.   4-0.23372-0.07621-0.60120 0.88854-0.79820-0.45724  0 279.66 316.99  141.93 279.71 317.05  141.99 2.392 0.99   0.29 311.86 346.43 3 4177    11616   5870 141.99   1 1.000  536348183  1 0.945  181.42  120.46  22.000 312.414   1
   0   2 -24 459292.   8669.  12-0.46918 0.15936-0.54878 0.83612-0.78626-0.46934  0 262.21 460.38  145.87 262.15 460.47  145.94 2.298 0.99   0.87 311.86  -1.63 3 4177    19444   5512 145.94   1 1.000  536348183  1 0.811  146.51  407.24  44.500 313.978   1
   0   2  24 510436.   9275.   2 0.25283 0.05741-0.60045 0.88762 0.79760 0.45700  0 266.93 226.34   37.56 266.97 226.29   37.55 2.390 0.99   0.07 107.67 298.06 3 4174    11889   6170  37.55   1 1.000  536348183  1 0.964  155.96  -60.84  22.000  12.408   1
   0   2  24 646639.  10402.   3 0.88956-0.57933-0.00570 0.29296 0.66230 0.59401  0 267.36 219.42  111.54 267.29 219.44  111.53 2.392 1.00   0.21 107.67 112.99 2 4179    14041   6309 111.53   1 1.000  536348183  1 0.962  156.81  -74.68  65.500  40.000   1
   0  -2 -25 11720.9  1778.2   4-0.16204-0.16080-0.86808 0.58074-0.49471-0.81304  0 295.52 301.60  117.81 295.82 301.77  117.73 2.473 0.77   0.28 311.86 322.31 3 4342     3502   5610 117.73   1 1.000  536348184 -1 0.954  213.13   89.69  22.000 312.414   1
   0  -2  25 21496.6  2635.8   2 0.27137 0.05048-0.85373 0.56659 0.49755 0.80956  0 255.01 209.48   60.98 254.72 209.61   60.98 2.488 0.99   0.08 107.67 321.48 3 4340     6601   5880  60.98   1 1.000  536348184 -1 0.987  132.11  -94.56  22.000  12.408   1
   0  -2  25 16961.4  1991.3   8-0.17472 0.49868-0.80312 0.51630 0.50853 0.79814  0 256.91 330.78   53.33 256.41 331.00   53.32 2.027 0.86   0.53 107.67  49.83 3 4338     5459   5779  53.32   1 1.000  536348184 -1 0.793  135.92  148.05 338.000 107.177   1
   0   2 -25  9816.0  1706.5   4-0.23850-0.08434-0.58086 0.86820-0.81307-0.49468  0 294.95 322.65  143.50 295.03 322.62  143.50 2.490 0.94   0.30 311.86 348.00 3 4342     3740   5577 143.50   1 1.000  536348184  1 0.952  212.00  131.79  22.000 312.414   1
   0   2 -25 13659.5  2273.0  12-0.47443 0.15170-0.52602 0.81336-0.80108-0.50683  2 281.37 489.53  147.62 281.90 490.56  147.75 2.439 0.91   0.87 311.86   0.12 3 4343    15644   5347 147.75   1 0.722  536348184  1 0.812  184.82  465.53  44.500 313.978   1
   0   2  25 14533.1  2225.7   2 0.25053 0.07264-0.58061 0.86778 0.81257 0.49430  0 254.55 227.06   36.08 254.31 227.29   36.08 2.436 0.94   0.07 107.67 296.58 3 4339     5927   5998  36.08   1 1.000  536348184  1 0.972  131.18  -59.40  22.000  12.408   1
   0   2  25 15106.4  1962.4   8-0.21299 0.53668-0.45539 0.74226 0.78472 0.52174  0 258.30 359.14   25.04 258.13 359.38   24.94 1.886 0.99   0.51 107.67  21.54 3 4338     8793   5649  24.94   1 1.000  536348184  1 0.723  138.69  204.76 338.000 107.177   1
   0  -2 -26 110600.   4567.   4-0.16896-0.16680-0.84608 0.55874-0.53163-0.82843  0 313.20 306.98  120.30 313.10 306.92  120.30 2.557 0.82   0.28 311.86 324.80 3 4508     5538   5590 120.30   1 1.000  536348185 -1 0.960  248.50  100.44  22.000 312.414   1
   0  -2 -26 105267.   4476.  12-0.40678 0.07114-0.79091 0.50357-0.54339-0.81684  0 310.25 472.50  123.11 309.72 471.59  123.10 2.530 0.86   0.86 311.86 335.61 3 4508    12201   5335 123.10   1 1.000  536348185 -1 0.837  242.60  431.48  44.500 313.978   1
   0  -2  26 129388.   4927.   2 0.27076 0.06397-0.83316 0.54602 0.53404 0.82536  0 242.05 211.30   58.47 242.13 211.22   58.50 2.504 0.99   0.08 107.67 318.97 3 4506     5810   5897  58.50   1 1.000  536348185 -1 0.991  106.19  -90.91  22.000  12.408   1
   0  -2  26 139336.   4521.   8-0.17699 0.51391-0.77273 0.48591 0.54664 0.81230  0 243.26 336.77   50.20 243.20 336.92   50.24 1.998 0.90   0.53 107.67  46.70 3 4504     7535   5755  50.24   1 1.000  536348185 -1 0.776  108.62  160.01 338.000 107.177   1
   0   2 -26 111692.   4670.   4-0.24364-0.09211-0.55866 0.84600-0.82841-0.53165  0 312.75 329.30  145.04 312.79 329.27  145.11 2.573 0.95   0.30 311.86 349.54 3 4508     8052   5518 145.11   1 1.000  536348185  1 0.957  247.60  145.07  22.000 312.414   1
   0   2  26 134909.   4982.   2 0.24805 0.08805-0.55894 0.84610 0.82801 0.53114  0 241.94 228.30   34.51 242.03 228.36   34.51 2.454 1.00   0.07 107.67 295.01 3 4505     5540   6008  34.51   1 1.000  536348185  1 0.977  105.96  -56.92  22.000  12.408   1
   0   2  26 131417.   4247.   8-0.21758 0.55422-0.42201 0.70888 0.79874 0.55997  0 243.80 366.50   22.72 243.95 366.49   22.66 1.842 0.92   0.51 107.67  19.22 3 4503     8239   5682  22.66   1 1.000  536348185  1 0.700  109.69  219.48 338.000 107.177   1
   0  -2 -27 27989.2  2733.7   4-0.17617-0.17250-0.82208 0.53474-0.56817-0.84420  0 333.71 313.19  123.31 333.50 313.06  122.90 2.593 0.97   0.28 311.86 327.81 3 4674     7535   5488 122.90   1 1.000  536348186 -1 0.953  289.51  112.86  22.000 312.414   1
   0  -2  27 29842.7  2980.1   2 0.26977 0.07783-0.81062 0.52347 0.57016 0.84152  0 229.92 212.94   55.90 229.77 212.82   55.98 2.486 0.98   0.08 107.67 316.40 3 4672     6064   6084  55.98   1 1.000  536348186 -1 0.990   81.94  -87.64  22.000  12.408   1
   0  -2  27 38283.0  2724.5   8-0.18032 0.52990-0.73879 0.45192 0.58445 0.82653  2 229.90 343.55   47.05 229.70 343.85   47.00 1.938 0.99   0.52 107.67  43.55 3 4669     8251   5808  47.00   1 0.975  536348186 -1 0.754   81.90  173.59 338.000 107.177   1
   0   2 -27 22043.7  2440.2   4-0.24923-0.09943-0.53445 0.82179-0.84415-0.56823  0 333.57 337.04  146.83 333.91 337.40  146.83 2.625 0.83   0.30 311.86 351.33 3 4674     5795   5499 146.83   1 1.000  536348186  1 0.955  289.23  160.57  22.000 312.414   1
   0   2  27 30835.7  2754.4   2 0.24516 0.10387-0.53528 0.82245 0.84383 0.56759  0 229.67 229.55   33.47 229.97 229.52   32.82 2.467 0.94   0.07 107.67 293.97 3 4671     3866   6116  32.82   1 1.000  536348186  1 0.988   81.43  -54.42  22.000  12.408   1
   0   2  27 35267.9  2445.4   8-0.22303 0.57261-0.38413 0.67100 0.81275 0.59823  2 229.36 375.20   20.11 229.24 375.36   20.11 1.758 0.93   0.51 107.67  16.61 3 4669     9533   5601  20.11   1 0.975  536348186  1 0.667   80.81  236.87 338.000 107.177   1
   0  -2 -28 218727.   6708.   4-0.18372-0.17786-0.79589 0.50855-0.60439-0.86029  2 358.48 320.67  125.64 358.44 320.65  125.58 2.636 0.95   0.29 311.86 330.14 3 4840    10080   5470 125.58   1 0.913  536348187 -1 0.953  339.05  127.83  22.000 312.414   1
   0  -2  28 294594.   7169.   2 0.26836 0.09212-0.78591 0.49877 0.60599 0.85797  0 217.42 214.52   53.31 217.50 214.46   53.41 2.430 0.92   0.08 107.67 313.81 3 4838     7962   6216  53.41   1 1.000  536348187 -1 0.983   56.94  -84.48  22.000  12.408   1
   0  -2  28 301813.   6285.   8-0.18380 0.54633-0.70067 0.41380 0.62237 0.84087  0 215.51 351.98   43.70 215.58 352.20   43.60 1.836 0.92   0.52 107.67  40.20 3 4835    11195   5928  43.60   1 1.000  536348187 -1 0.720   53.12  190.44 338.000 107.177   1
   0   2 -28 226633.   6604.   4-0.25525-0.10633-0.50804 0.79538-0.86019-0.60449  2 359.92 347.57  148.77 359.91 347.65  148.67 2.653 0.86   0.30 311.86  -6.73 3 4840     9936   5448 148.67   1 0.990  536348187  1 0.946  341.92  181.61  22.000 312.414   1
   0   2  28 300453.   7292.   2 0.24185 0.12010-0.50945 0.79662 0.85997 0.60373  0 217.83 230.76   31.08 217.97 230.79   31.02 2.387 1.00   0.07 107.67 291.58 3 4837     9482   6364  31.02   1 1.000  536348187  1 0.971   57.75  -52.00  22.000  12.408   1
   0   2  28 281329.   5784.   8-0.22950 0.59203-0.34054 0.62741 0.82650 0.63673  0 213.31 386.76   17.21 213.38 386.86   17.24 1.631 0.96   0.51 107.67  13.71 3 4835    15725   5700  17.24   1 1.000  536348187  1 0.621   48.71  260.01 338.000 107.177   1
   0  -2  29 20083.0  2324.3   2 0.26645 0.10690-0.75882 0.47168 0.64161 0.87464  0 205.08 216.11   50.77 205.12 216.15   50.77 2.343 0.87   0.08 107.67 311.27 3 5004     3861   6159  50.77   1 1.000  536348188 -1 0.973   32.24  -81.30  22.000  12.408   1
   0  -2  29 23194.5  2150.0   8-0.18824 0.56372-0.65712 0.37025 0.66051 0.85498  0 200.53 362.13   40.05 200.19 362.62   39.95 1.689 0.99   0.52 107.67  36.55 3 5002     8597   5758  39.95   1 1.000  536348188 -1 0.674   23.15  210.75 338.000 107.177   1
   0   2  29 21998.0  2404.5   2 0.23841 0.13647-0.48118 0.76835 0.87634 0.63964  0 206.21 232.08   29.24 205.85 232.23   29.09 2.303 0.98   0.07 107.67 289.74 3 5004     3606   6277  29.09   1 1.000  536348188  1 0.960   34.52  -49.36  22.000  12.408   1
   0   2  29 20207.1  1910.7   6 0.23668 0.13702-0.48139 0.76822 0.87625 0.63983  0 187.34  67.68    3.44 187.23  67.85    3.41 1.664 0.98   0.38 107.67   4.90 2 5004    11138   5428   3.41   1 1.000  536348188  1 0.586   -3.23 -378.17  65.500 280.000   1
   0   2  29 20584.1  1882.7   8-0.23730 0.61278-0.28928 0.57615 0.83966 0.67584  0 195.57 402.39   14.00 195.30 402.75   13.91 1.463 0.99   0.51 107.67  10.50 3 5002    11731   5546  13.91   1 1.000  536348188  1 0.563   13.22  291.25 338.000 107.177   1
   0  -2  30 202727.   5792.   2 0.26542 0.12239-0.72908 0.44191 0.67691 0.89134  0 192.30 218.03   48.00 192.43 218.04   48.02 2.211 0.99   0.08 107.67 308.50 3 5170     8654   6203  48.02   1 1.000  536348189 -1 0.953    6.69  -77.45  22.000  12.408   1
   0  -2  30 203688.   4752.   8-0.19386 0.58229-0.60628 0.31941 0.69919 0.86857  0 182.51 376.11   36.00 182.48 376.49   35.91 1.493 0.99   0.52 107.67  32.50 3 5168    14352   5729  35.91   1 1.000  536348189 -1 0.610  -12.89  238.69 338.000 107.177   1
   0   2  30 194381.   5651.   2 0.23433 0.15348-0.45015 0.73732 0.89284 0.67540  0 193.27 233.84   27.01 193.41 233.86   27.02 2.163 0.99   0.07 107.67 287.51 3 5170     8047   6361  27.02   1 1.000  536348189  1 0.937    8.63  -45.84  22.000  12.408   1
   0   2  30 177113.   4025.   8-0.24717 0.63560-0.22637 0.51324 0.85154 0.71621  0 172.65 426.82    9.94 172.67 426.92    9.89 1.228 0.98   0.50 107.67   6.44 3 5168    19944   5532   9.89   1 1.000  536348189  1 0.477  -32.60  340.11 338.000 107.177   1
   0  -2  31  8065.3  1547.2   2 0.26256 0.13817-0.69614 0.40897 0.71234 0.90818  0 180.01 219.79   45.33 179.14 220.00   45.15 2.064 0.84   0.08 107.67 305.83 3 5337     3594   6215  45.15   1 1.000  536348190 -1 0.930  -17.88  -73.93  22.000  12.408   1
   0   2  31  9812.9  1650.6   2 0.22979 0.17094-0.41588 0.70305 0.90940 0.71112  0 180.26 235.86   24.76 180.35 235.76   24.77 2.000 0.92   0.06 107.67 285.26 3 5337     3407   6273  24.77   1 1.000  536348190  1 0.909  -17.39  -41.81  22.000  12.408   1
   0   2  31  9533.2  1391.4   6 0.34853 0.05095-0.40145 0.68828 0.90675 0.71388  2 131.17  24.31   11.08 129.69  22.78   11.29 1.210 0.95   0.39 107.67  12.53 2 5337    33140   5345  11.29   1 0.853  536348190  1 0.439 -115.56 -464.90  65.500 280.000   1
   0   2  31  6321.2   955.5   8-0.26129 0.66267-0.14107 0.42794 0.86039 0.75963  0 138.71 471.44    4.67 137.86 472.87    4.51 0.912 0.86   0.50 107.67   1.17 3 5335    32336   5309   4.51   1 1.000  536348190  1 0.351 -100.49  429.36 338.000 107.177   1
   0  -2  32  8557.9  1497.4   2 0.25911 0.15455-0.65945 0.37228 0.74784 0.92496  0 165.33 222.20   42.29 164.87 222.19   42.12 1.867 0.95   0.07 107.67 302.79 3 5504     3619   6124  42.12   1 1.000  536348191 -1 0.893  -47.24  -69.12  22.000  12.408   1
   0  -2  32  6732.8  1036.3   8-0.21198 0.62630-0.46292 0.17604 0.78133 0.89094  0 127.54 431.84   25.59 126.90 432.80   25.46 0.935 0.94   0.51 107.67  22.09 3 5502    24280   5413  25.46   1 1.000  536348191 -1 0.397 -122.82  350.15 338.000 107.177   1
   0   2  32  7693.5  1423.5   2 0.22453 0.18914-0.37775 0.66492 0.92590 0.74690  0 166.47 238.06   22.32 166.34 238.02   22.33 1.810 0.85   0.06 107.67 282.82 3 5504     3490   6227  22.33   1 1.000  536348191  1 0.870  -44.97  -37.40  22.000  12.408   1
   0  -2  33 507.934 625.851   2 0.25475 0.17184-0.61815 0.33098 0.78354 0.94154  0 149.01 224.44   39.00 149.07 224.72   38.89 1.645 0.42   0.07 107.67 299.50 3 5671     1893   6179  38.89   1 1.000  536348192 -1 0.842  -79.89  -64.63  22.000  12.408   1
   0   2  33  1325.1   891.8   2 0.21855 0.20804-0.33480 0.62197 0.94217 0.78290  0 150.96 241.01   19.56 150.76 240.80   19.61 1.593 0.52   0.06 107.67 280.06 3 5671     3481   6164  19.61   1 1.000  536348192  1 0.818  -75.98  -31.49  22.000  12.408   1
   0  -2  34 30056.7  1985.6   2 0.24938 0.19013-0.57085 0.28368 0.81964 0.95771  0 130.75 227.63   35.28 130.81 227.81   35.37 1.402 0.87   0.07 107.67 295.78 3 5838     4875   6124  35.37   1 1.000  536348193 -1 0.771 -116.42  -58.25  22.000  12.408   1
   0   2  34 32372.4  2015.7   2 0.21137 0.22814-0.28553 0.57270 0.95801 0.81934  0 132.21 244.23   16.50 132.76 244.37   16.57 1.357 0.94   0.06 107.67 277.00 3 5838     4676   6156  16.57   1 1.000  536348193  1 0.751 -113.48  -25.05  22.000  12.408   1
   0  -2  35 -84.066 665.180   2 0.24254 0.20990-0.51520 0.22803 0.85649 0.97314  0 109.71 231.80   31.56 108.41 231.83   31.42 1.172 0.21   0.07 107.67 292.06 3 6006     4779   6115  31.42   1 1.000  536348194 -1 0.692 -158.48  -49.92  22.000  12.408   1
   0   2  35  -7.255 400.324   2 0.20269 0.24975-0.22734 0.51450 0.97303 0.85659  0 109.59 248.76   13.00 110.51 249.31   13.04 1.112-0.15   0.06 107.67 273.50 3 6006     2230   5994  13.04   1 1.000  536348194  1 0.663 -158.74  -16.00  22.000  12.408   1
   0  -2  36  3655.1   756.7   2 0.23385 0.23152-0.44640 0.15923 0.89474 0.98716  0  76.33 237.38   26.60  77.85 237.69   26.77 0.887 0.83   0.07 107.67 287.10 3 6173     6243   5853  26.77   1 1.000  536348195 -1 0.566 -225.24  -38.76  22.000  12.408   1
   0   2  36  3266.9   701.3   2 0.19119 0.27418-0.15468 0.44185 0.98646 0.89543  0  78.13 257.25    8.44  79.73 256.95    8.70 0.834 0.90   0.05 107.67 268.94 3 6173     5780   5854   8.70   1 1.000  536348195  1 0.534 -221.64    0.98  22.000  12.408   1
   0  -4   0 3.172e6 19650.4   1-0.02425 0.02425-0.28699-0.28699-0.93348 0.93348  0 312.16 144.50   50.05 312.23 144.47   50.16 0.876 0.99   0.01  55.00  50.55 3 1861    77090  19425  50.16   1 1.000  536350207 -2 0.540  246.41 -224.51  54.740 360.000   1
   0  -4  -1 17047.1  2422.0   1-0.04111 0.02807-0.20197-0.37200-0.95792 0.90555  0 313.88 142.22   55.26 314.08 142.13   55.26 0.882 0.86   0.02  55.00  55.76 3 1869    15538  19302  55.26   1 1.000  536350208 -1 0.541  249.85 -229.07  54.740 360.000   1
   0  -4  -1  9098.4   920.5   4-0.13854 0.12556-0.36752-0.20663 0.85654-0.90887  0 149.71 269.00   17.48 149.72 269.01   17.45 0.773 1.00   0.23 311.86 221.98 3 1870     2836   8281  17.45   1 1.000  536350208 -1 0.527  -78.49   24.49  22.000 312.414   1
   0  -4  -1  9663.9   980.3  12-0.37767 0.36464-0.35639-0.21783 0.73373-0.78608  0 139.35 303.29   17.02 139.44 303.15   17.02 0.709 0.98   0.80 311.86 229.52 3 1870     4471   7915  17.02   1 1.000  536350208 -1 0.476  -99.21   93.06  44.500 313.978   1
   0  -4   1 14429.5  2615.4   1-0.00676 0.01979-0.37155-0.20232-0.90086 0.95324  0 309.61 146.20   44.73 309.56 146.04   44.92 0.880 0.93   0.01  55.00  45.23 3 1869    21875  19330  44.92   1 1.000  536350208 -1 0.543  241.32 -221.12  54.740 360.000   1
   0  -4   1 11582.6   980.9   4-0.16347 0.17645-0.20801-0.36614 0.89369-0.84137  0 149.27 271.84    7.49 149.34 271.78    7.46 0.776 1.00   0.22 311.86 211.99 3 1870     2952   8169   7.46   1 1.000  536350208 -1 0.528  -79.36   30.15  22.000 312.414   1
   0  -4   1 10411.4   892.9  12-0.39894 0.41197-0.21994-0.35428 0.76292-0.71057  0 137.83 306.33    7.64 137.85 306.35    7.56 0.711 0.98   0.79 311.86 220.14 3 1870     3096   7800   7.56   1 1.000  536350208 -1 0.476 -102.24   99.15  44.500 313.978   1
   0  -4  -2 1.468e6 13625.2   1-0.05715 0.03106-0.11875-0.45523-0.97427 0.86952  0 314.97 139.15   59.98 315.07 139.09   60.16 0.894 0.99   0.02  55.00  60.48 3 1892    43672  19193  60.16   1 1.000  536350209 -1 0.545  252.04 -235.21  54.740 360.000   1
   0  -4   2 1.508e6 13774.7   1 0.01103 0.01504-0.45355-0.12032-0.86038 0.96514  0 306.09 146.96   39.69 306.11 146.94   39.67 0.894 0.99   0.01  55.00  40.19 3 1892    42736  19489  39.67   1 1.000  536350209 -1 0.552  234.27 -219.60  54.740 360.000   1
   0  -4  -3 82931.6  4351.5   1-0.07180 0.03266-0.03938-0.53460-0.98311 0.82599  0 315.22 135.21   64.85 315.18 135.31   64.79 0.918 1.00   0.02  55.00  65.35 3 1930    17747  19094  64.79   1 1.000  536350210 -1 0.554  252.53 -243.10  54.740 360.000   1
   0  -4  -3 90890.6  2314.3   4-0.11685 0.07791-0.52406-0.05009 0.78829-0.94526  0 153.00 267.33   27.98 153.00 267.32   27.92 0.801 0.99   0.23 311.86 232.48 3 1930     7309   7496  27.92   1 1.000  536350210 -1 0.540  -71.90   21.14  22.000 312.414   1
   0  -4  -3 100789.   2328.  12-0.35815 0.31907-0.49407-0.08015 0.67817-0.83522  0 143.38 302.35   27.07 143.35 302.33   27.13 0.735 0.98   0.80 311.86 239.57 3 1931     8309   7177  27.13   1 1.000  536350210 -1 0.489  -91.14   91.18  44.500 313.978   1
   0  -4   3 94808.4  4095.1   1 0.02852 0.01058-0.53108-0.04279-0.81310 0.97023  0 301.90 147.23   34.45 301.95 147.19   34.47 0.915 0.99   0.01  55.00  34.95 3 1929    15224  18877  34.47   1 1.000  536350210 -1 0.563  225.90 -219.06  54.740 360.000   1
   0   4  -3 73879.0  1953.5  12-0.58727 0.54844 0.05575 0.51929-0.92765 0.77069  0 117.44 341.44  188.41 117.57 341.35  188.38 0.719 0.99   0.89 311.86  40.91 3 1933     6646   6449 188.38   1 1.000  536350210  1 0.463 -143.02  169.35  44.500 313.978   1
   0  -4  -4 732656.  10386.   1-0.08505 0.03286 0.03450-0.60848-0.98558 0.77608  0 314.45 130.88   68.96 314.47 130.86   69.08 0.949 1.00   0.02  55.00  69.46 3 1981    37351  19040  69.08   1 1.000  536350211 -1 0.565  250.98 -251.76  54.740 360.000   1
   0  -4   4 768207.  10211.   1 0.04566 0.00648-0.60272 0.02885-0.76022 0.96973  0 297.12 146.87   29.34 297.17 146.86   29.36 0.945 0.98   0.01  55.00  29.84 3 1981    27163  19297  29.36   1 1.000  536350211 -1 0.578  216.33 -219.77  54.740 360.000   1
   0  -4  -5 137594.   5893.   1-0.09667 0.03144 0.10174-0.67571-0.98297 0.72111  0 312.93 125.76   73.43 312.95 125.70   72.99 0.992 1.00   0.02  55.00  73.93 3 2046    27339  19023  72.99   1 1.000  536350212 -1 0.582  247.95 -262.00  54.740 360.000   1
   0  -4  -5 164878.   3020.  12-0.34277 0.27763-0.61962 0.04540 0.59858-0.86033  0 149.38 303.73   37.31 149.35 303.74   37.29 0.789 0.98   0.81 311.86 249.81 3 2046     9400   6969  37.29   1 1.000  536350212 -1 0.515  -79.14   93.94  44.500 313.978   1
   0  -4   5 147696.   5041.   1 0.06230 0.00287-0.66756 0.09369-0.70310 0.96499  0 291.79 146.00   24.44 291.79 145.99   24.40 0.984 1.00   0.01  55.00  24.94 3 2046    14622  18918  24.40   1 1.000  536350212 -1 0.596  205.67 -221.53  54.740 360.000   1
   0   4  -5 125883.   2768.   4-0.33754 0.27278-0.10321 0.67834-0.99008 0.72853  0 151.34 298.98  174.42 151.35 298.91  174.38 0.864 1.00   0.31 311.86  18.92 3 2049     7256   6932 174.38   1 1.000  536350212  1 0.565  -75.23   84.43  22.000 312.414   1
   0   4  -5 122496.   2597.  12-0.56434 0.49964-0.07869 0.65373-0.93584 0.67426  0 125.23 342.87  179.32 125.35 342.79  179.29 0.780 0.98   0.89 311.86  31.82 3 2049     8412   6394 179.29   1 1.000  536350212  1 0.493 -127.45  172.22  44.500 313.978   1
   0  -4  -6 981617.  12268.   1-0.10652 0.02824 0.16170-0.73568-0.97668 0.66244  0 310.73 119.82   76.49 310.72 119.84   76.52 1.039 0.99   0.02  55.00  76.99 3 2122    33461  19067  76.52   1 1.000  536350213 -1 0.599  243.55 -273.88  54.740 360.000   1
   0  -4   6 1.130e6 14493.7   1 0.07757 0.00063-0.72526 0.15139-0.64327 0.95754  2 285.83 144.67   19.67 285.91 144.62   19.64 1.029 0.99   0.01  55.00  20.17 3 2122    37344  19254  19.64   1 0.782  536350213 -1 0.616  193.75 -224.17  54.740 360.000   1
   0  -4  -7 35797.4  3646.8   1-0.11504 0.02371 0.21425-0.78823-0.96806 0.60145  0 307.88 113.30   79.95 307.78 113.34   79.63 1.099 0.97   0.02  55.00  80.45 3 2209    18617  19114  79.63   1 1.000  536350214 -1 0.621  237.85 -286.91  54.740 360.000   1
   0  -4  -7 39005.8  1766.6   4-0.08955-0.00130-0.77577 0.20162 0.58290-0.94918  0 166.90 266.87   47.99 166.98 266.91   47.97 0.946 0.99   0.24 311.86 252.49 3 2209     4509   7342  47.97   1 1.000  536350214 -1 0.607  -44.11   20.22  22.000 312.414   1
   0  -4  -7 41793.2  1730.9  12-0.33257 0.24137-0.72443 0.15022 0.50206-0.86851  0 157.08 307.12   46.86 157.11 307.14   47.01 0.871 1.00   0.82 311.86 259.36 3 2209     4771   7065  47.01   1 1.000  536350214 -1 0.552  -63.75  100.72  44.500 313.978   1
   0  -4   7 37653.3  3753.7   1 0.09184-0.00060-0.77577 0.20190-0.58180 0.94845  0 279.58 143.19   14.88 279.57 142.86   15.09 1.080 0.98   0.00  55.00  15.38 3 2208    12775  19079  15.09   1 1.000  536350214 -1 0.638  181.25 -227.13  54.740 360.000   1
   0   4  -7 29721.6  1493.4  12-0.54466 0.45408-0.18624 0.76129-0.92703 0.56081  0 134.46 346.62  172.19 134.59 346.57  172.05 0.864 0.99   0.89 311.86  24.69 3 2211     5791   6422 172.05   1 1.000  536350214  1 0.530 -108.98  179.72  44.500 313.978   1
   0  -4  -8 555077.  10058.   1-0.12227 0.01790 0.25956-0.83353-0.95822 0.53923  0 304.27 106.15   82.30 304.22 106.16   82.35 1.163 0.98   0.02  55.00  82.80 3 2304    26514  18827  82.35   1 1.000  536350215 -1 0.642  230.64 -301.22  54.740 360.000   1
   0  -4   8 569051.   9876.   1 0.10498-0.00071-0.81938 0.24551-0.51970 0.93872  0 272.79 140.80   10.83 272.85 140.75   10.74 1.145 0.98   0.00  55.00  11.33 3 2304    20495  19110  10.74   1 1.000  536350215 -1 0.664  167.66 -231.92  54.740 360.000   1
   0  -4  -9 71560.6  5705.6   1-0.12825 0.01084 0.29801-0.87199-0.94804 0.47668  0 300.05  98.06   84.64 300.06  98.29   84.68 1.239 0.96   0.02  55.00  85.14 3 2409    20697  19169  84.68   1 1.000  536350216 -1 0.665  222.19 -317.39  54.740 360.000   1
   0  -4  -9 77358.1  2490.1   4-0.08428-0.03256-0.86140 0.28719 0.46434-0.93549  0 176.76 267.87   56.77 176.80 267.95   56.94 1.063 0.99   0.25 311.86 261.27 3 2409     5456   6872  56.94   1 1.000  536350216 -1 0.655  -24.39   22.21  22.000 312.414   1
   0  -4  -9 83604.2  2475.2  12-0.32690 0.20970-0.80633 0.23165 0.39626-0.86806  0 166.33 312.34   56.10 166.36 312.37   56.13 0.981 0.97   0.82 311.86 268.60 3 2411     6307   6772  56.13   1 1.000  536350216 -1 0.595  -45.26  111.17  44.500 313.978   1
   0  -4   9 76973.2  4967.4   1 0.11690 0.00041-0.85655 0.28268-0.45774 0.92914  0 265.75 138.41    6.69 265.77 138.27    6.59 1.213 0.98   0.00  55.00   7.19 3 2408    13329  19287   6.59   1 1.000  536350216 -1 0.690  153.60 -236.71  54.740 360.000   1
   0   4  -9 65569.6  2278.8   4-0.29991 0.18335-0.29898 0.87412-0.95195 0.48117  0 170.63 299.82  162.41 170.70 299.79  162.36 1.074 1.00   0.31 311.86   6.91 3 2410     4188   6791 162.36   1 1.000  536350216  1 0.656  -36.64   86.13  22.000 312.414   1
   0   4  -9 65412.8  2169.0  12-0.52947 0.41300-0.26603 0.84108-0.91147 0.44062  0 144.92 352.51  166.59 144.99 352.58  166.61 0.975 0.96   0.88 311.86  19.09 3 2410     5241   6280 166.61   1 1.000  536350216  1 0.573  -88.07  191.50  44.500 313.978   1
   0  -4 -10 93913.5  6388.5   1-0.13303 0.00257 0.33013-0.90411-0.93819 0.41446  0 295.43  89.36   86.62 295.35  89.69   86.66 1.325 0.97   0.02  55.00  87.12 3 2520    21479  18873  86.66   1 1.000  536350217 -1 0.690  212.96 -334.79  54.740 360.000   1
   0  -4 -10 88224.0  2721.8   4-0.08341-0.04641-0.89461 0.32040 0.40459-0.92810  0 182.20 268.70   61.09 182.26 268.73   61.12 1.131 0.98   0.25 311.86 265.59 3 2520     5535   6797  61.12   1 1.000  536350217 -1 0.680  -13.51   23.88  22.000 312.414   1
   0  -4 -10 104036.   2779.  12-0.32575 0.19552-0.83853 0.26386 0.34214-0.86636  0 171.38 315.65   60.43 171.43 315.63   60.42 1.045 0.98   0.82 311.86 272.93 3 2522     5498   6466  60.42   1 1.000  536350217 -1 0.618  -35.14  117.77  44.500 313.978   1
   0  -4  10 81497.1  5166.5   1 0.12766 0.00268-0.88782 0.31394-0.39646 0.92024  0 258.34 135.54    2.70 258.36 135.48    2.64 1.289 0.99   0.00  55.00   3.20 3 2520    13054  18972   2.64   1 1.000  536350217 -1 0.716  138.76 -242.43  54.740 360.000   1
   0   4 -10 70033.7  2412.9   4-0.29343 0.16392-0.33095 0.90608-0.94159 0.41850  0 176.40 300.59  160.34 176.43 300.54  160.34 1.144 0.99   0.30 311.86   4.84 3 2521     4177   6561 160.34   1 1.000  536350217  1 0.682  -25.10   87.67  22.000 312.414   1
   0   4 -10 73658.1  2356.2  12-0.52352 0.39410-0.29644 0.87149-0.90346 0.38029  0 150.47 356.44  164.48 150.55 356.44  164.51 1.040 0.99   0.88 311.86  16.98 3 2521     5341   6085 164.51   1 1.000  536350217  1 0.596  -76.97  199.37  44.500 313.978   1
   0  -4 -11 242288.   9735.   1-0.13696-0.00654 0.35652-0.93049-0.92918 0.35308  2 290.23  80.36   88.21 290.09  80.36   88.29 1.418 0.94   0.02  55.00  88.71 3 2637    30276  18762  88.29   1 0.749  536350218 -1 0.716  202.55 -352.81  54.740 360.000   1
   0  -4 -11 247771.   4590.   4-0.08359-0.05922-0.92211 0.34790 0.34526-0.92112  0 188.01 269.67   65.08 188.05 269.65   65.12 1.206 0.98   0.25 311.86 269.58 3 2637     9950   6791  65.12   1 1.000  536350218 -1 0.706   -1.88   25.82  22.000 312.414   1
   0  -4 -11 286351.   4713.  12-0.32543 0.18218-0.86554 0.29087 0.28792-0.86456  0 176.75 319.36   64.55 176.78 319.34   64.54 1.116 0.99   0.83 311.86 277.05 3 2640    10918   6578  64.54   1 1.000  536350218 -1 0.641  -24.41  125.20  44.500 313.978   1
   0   4 -11 204873.   4178.   4-0.28810 0.14564-0.35719 0.93232-0.93216 0.35675  0 182.42 301.57  158.68 182.48 301.50  158.67 1.220 0.97   0.30 311.86   3.18 3 2638     7889   6567 158.67   1 1.000  536350218  1 0.708  -13.07   89.63  22.000 312.414   1
   0   4 -11 209199.   4027.  12-0.51850 0.37615-0.32126 0.89631-0.89606 0.32058  0 156.26 360.86  162.78 156.37 360.90  162.78 1.111 0.91   0.88 311.86  15.28 3 2638     9254   6071 162.78   1 1.000  536350218  1 0.618  -65.39  208.19  44.500 313.978   1
   0  -4 -12 43641.0  5410.7   1-0.14013-0.01643 0.37773-0.95170-0.92131 0.29283  2 284.10  70.06   89.61 284.29  70.17   89.63 1.525 0.92   0.03  55.00  90.11 3 2760    23007  18800  89.63   1 0.961  536350219 -1 0.742  190.30 -373.40  54.740 360.000   1
   0  -4 -12 40753.9  2052.0   4-0.08461-0.07118-0.94443 0.37022 0.28673-0.91493  0 194.14 270.72   68.81 194.17 270.73   68.95 1.290 0.98   0.25 311.86 273.31 3 2760     3898   6487  68.95   1 1.000  536350219 -1 0.733   10.37   27.93  22.000 312.414   1
   0  -4 -12 45840.9  2021.8  12-0.32597 0.16969-0.88772 0.31305 0.23395-0.86301  0 182.46 323.59   68.53 182.45 323.50   68.50 1.194 0.99   0.83 311.86 281.03 3 2763     3579   6218  68.50   1 1.000  536350219 -1 0.665  -12.99  133.66  44.500 313.978   1
   0   4 -12 43073.3  5060.4   1-0.13651-0.02019 0.93612-0.36168 0.27978-0.90763  0 243.59 127.99  175.29 243.50 128.01  175.30 1.465 0.95   0.05  55.00 175.79 3 2760    12280  19154 175.30   1 1.000  536350219  1 0.770  109.27 -257.54  54.740 360.000   1
   0   4 -12 35349.2  1884.1   4-0.28375 0.12834-0.37829 0.95343-0.92394 0.29623  0 188.79 302.72  157.32 188.82 302.67  157.32 1.303 0.99   0.30 311.86   1.82 3 2761     3010   6349 157.32   1 1.000  536350219  1 0.734   -0.33   91.92  22.000 312.414   1
   0   4 -12 37961.5  1855.8  12-0.51449 0.35920-0.34099 0.91603-0.88960 0.26179  0 162.39 366.03  161.36 162.44 366.01  161.40 1.189 0.97   0.88 311.86  13.86 3 2761     3846   5898 161.40   1 1.000  536350219  1 0.641  -53.12  218.54  44.500 313.978   1
   0  -4 -13 20839.0  5156.3   1-0.14248-0.02711 0.39428-0.96825-0.91475 0.23391  0 278.25  58.51   90.63 277.94  59.05   90.68 1.641 0.83   0.03  55.00  91.13 3 2888    25034  19114  90.68   1 1.000  536350220 -1 0.767  178.60 -396.49  54.740 360.000   1
   0  -4 -13 22074.1  1602.5   4-0.08632-0.08245-0.96209 0.38788 0.22923-0.90979  0 200.56 271.98   72.63 200.61 271.95   72.61 1.377 0.98   0.26 311.86 277.13 3 2888     2415   6476  72.61   1 1.000  536350220 -1 0.759   23.21   30.44  22.000 312.414   1
   0  -4 -13 25358.1  1628.4  12-0.32724 0.15795-0.90546 0.33079 0.18051-0.86199  0 188.42 328.18   72.32 188.44 328.15   72.32 1.279 0.96   0.83 311.86 284.82 3 2891     2993   6236  72.32   1 1.000  536350220 -1 0.689   -1.06  142.85  44.500 313.978   1
   0   4 -13 20767.1  3917.1   1-0.14422-0.02553 0.95295-0.37851 0.22217-0.90234  0 237.51 120.04  171.83 237.61 120.17  171.83 1.573 0.96   0.05  55.00 172.33 3 2887    12679  19224 171.83   1 1.000  536350220  1 0.797   97.12 -273.45  54.740 360.000   1
   0   4 -13 18808.5  1498.4   4-0.28028 0.11192-0.39480 0.96993-0.91713 0.23710  0 195.48 304.25  156.19 195.47 304.07  156.25 1.394 0.97   0.30 311.86   0.69 3 2888     2662   6293 156.25   1 1.000  536350220  1 0.761   13.05   94.98  22.000 312.414   1
   0   4 -13 20950.8  1479.7  12-0.51140 0.34317-0.35613 0.93117-0.88427 0.20415  0 168.63 372.02  160.29 168.78 371.84  160.33 1.273 0.93   0.88 311.86  12.79 3 2888     3828   5783 160.33   1 1.000  536350220  1 0.663  -40.66  230.53  44.500 313.978   1
   0  -4 -14 -4010.6  5133.0   1-0.14424-0.03840 0.40667-0.98064-0.90961 0.17639  0 270.94  46.78   91.47 270.97  46.82   91.47 1.768-0.41   0.03  55.00  91.97 3 3020    26501  18881  91.47   1 1.000  536350221 -1 0.793  163.98 -419.96  54.740 360.000   1
   0  -4 -14  6333.4  1074.2   4-0.08859-0.09316-0.97554 0.40133 0.17292-0.90582  0 207.23 273.14   76.31 207.39 273.33   76.13 1.470 0.93   0.26 311.86 280.81 3 3019     3177   6376  76.13   1 1.000  536350221 -1 0.784   36.56   32.76  22.000 312.414   1
   0  -4 -14  5866.0  1023.1  12-0.32923 0.14692-0.91913 0.34446 0.12777-0.86167  0 194.64 332.98   76.29 194.77 333.30   76.01 1.365 0.93   0.83 311.86 288.79 3 3023     3733   6095  76.01   1 1.000  536350221 -1 0.710   11.37  152.44  44.500 313.978   1
   0   4 -14  6730.5  3831.9   1-0.15133-0.03148 0.96584-0.39139 0.16595-0.89844  0 231.32 111.69  168.39 231.20 111.79  168.50 1.686 0.88   0.05  55.00 168.89 3 3019    13645  19798 168.50   1 1.000  536350221  1 0.823   84.73 -290.14  54.740 360.000   1
   0   4 -14  4626.2   931.2   4-0.27769 0.09637-0.40717 0.98231-0.91178 0.17944  0 202.41 305.74  155.55 202.46 305.70  155.44 1.487 0.98   0.30 311.86   0.05 3 3020     2287   6143 155.44   1 1.000  536350221  1 0.785   26.91   97.95  22.000 312.414   1
   0   4 -14  5959.5  1014.9  12-0.50914 0.32796-0.36714 0.94218-0.88020 0.14777  0 175.55 378.01  159.49 175.44 378.49  159.55 1.362 0.93   0.88 311.86  11.99 3 3020     3518   5766 159.55   1 1.000  536350221  1 0.684  -26.80  242.50  44.500 313.978   1
   0  -4 -15 44937.6  8229.4   1-0.14549-0.05020 0.41530-0.98928-0.90591 0.12032  0 263.20  33.18   92.02 263.35  33.28   92.02 1.908 0.90   0.03  55.00  92.52 3 3155    43486  18803  92.02   1 1.000  536350222 -1 0.818  148.49 -447.15  54.740 360.000   1
   0  -4 -15 54327.0  2544.3   4-0.09143-0.10330-0.98519 0.41098 0.11784-0.90310  0 214.49 274.87   79.54 214.52 274.84   79.52 1.575 0.99   0.26 311.86 284.04 3 3155     3062   6421  79.52   1 1.000  536350222 -1 0.810   51.08   36.21  22.000 312.414   1
   0  -4 -15 63195.0  2615.0  12-0.33181 0.13647-0.92909 0.35441 0.07585-0.86218  0 201.46 339.14   79.59 201.49 339.05   79.58 1.468 0.98   0.83 311.86 292.09 3 3158     3822   6037  79.58   1 1.000  536350222 -1 0.734   25.02  164.77  44.500 313.978   1
   0  -4  15 54047.6  2653.3   8-0.19647 0.39084-0.97820 0.40456-0.11387 0.89787  0 365.35 281.92   94.92 365.76 282.03   94.80 1.681 0.95   0.55 107.67  91.42 3 3150    12244   5489  94.80   1 1.000  536350222 -1 0.770  352.79   50.33 338.000 107.177   1
   0  -4  15 51039.6  2168.5  13-0.52759 0.72128-0.84096 0.26760-0.01403 0.79737  2 372.83 322.14   86.99 373.48 322.50   86.83 1.166 0.97   0.94 107.67  83.49 3 3148    21828   5445  86.83   1 0.993  536350222 -1 0.524  367.76  130.76 315.500 105.738   1
   0   4 -15 44136.9  2367.5   4-0.27585 0.08158-0.41584 0.99097-0.90791 0.12327  0 209.80 307.63  154.93 209.81 307.56  154.88 1.591 0.96   0.30 311.86  -0.57 3 3155     4009   6104 154.88   1 1.000  536350222  1 0.810   41.69  101.74  22.000 312.414   1
   0   4 -15 47163.3  2340.2  12-0.50763 0.31351-0.37441 0.94946-0.87742 0.09267  0 182.42 386.07  158.89 182.48 386.07  159.03 1.462 0.99   0.88 311.86  11.39 3 3155     6578   5724 159.03   1 1.000  536350222  1 0.705  -13.08  258.63  44.500 313.978   1
   0   4  15 43706.4  2633.7   2 0.23005-0.03615-0.41788 0.99222 0.90848-0.12436  0 365.65 227.21   24.94 365.92 227.09   24.90 1.804 0.99   0.06 107.67 285.44 3 3152    14840   5515  24.90   1 1.000  536350222  1 0.825  353.39  -59.11  22.000  12.408   1
   0   4  15 56380.5  2898.9   3 0.90938-0.71548-0.03233 0.60684 0.62643 0.15877  0 369.32 305.77  108.51 369.80 305.96  108.46 1.819 0.98   0.21 107.67 109.96 2 3155    10311   5573 108.46   1 1.000  536350222  1 0.824  360.73   98.01  65.500  40.000   1
   0  -4 -16 72768.4  8069.3   1-0.14622-0.06251 0.42054-0.99451-0.90361 0.06565  0 254.72  19.09   91.95 254.95  18.16   92.35 2.048 0.93   0.03  55.00  92.45 3 3294    33514  18737  92.35   1 1.000  536350223 -1 0.837  131.53 -475.34  54.740 360.000   1
   0  -4 -16 91874.6  3283.7  12-0.33486 0.12650-0.93565 0.36097 0.02482-0.86357  0 208.61 345.30   83.04 208.69 345.46   83.05 1.571 0.98   0.84 311.86 295.54 3 3297     6036   6046  83.05   1 1.000  536350223 -1 0.756   39.32  177.09  44.500 313.978   1
   0  -4  16 79050.0  3850.6   2 0.24572-0.03973-0.96312 0.38883-0.04578 0.88233  2 358.45 178.49   93.85 358.22 178.48   93.92 1.985 0.99   0.10 107.67  -5.65 3 3291    21071   5473  93.92   1 0.817  536350223 -1 0.871  339.00 -156.55  22.000  12.408   1
   0  -4  16 95409.9  3758.7  10 0.93705-0.72989-0.29780-0.27538 0.40937 0.42477  0 360.01 171.93  108.84 359.83 172.07  108.98 1.833 0.99   0.72 107.67 110.29 2 3282    17768   5574 108.98   1 1.000  536350223 -1 0.802  342.11 -169.65  65.500  80.000   1
   0  -4  16 76015.1  2626.5  13-0.52422 0.73082-0.83272 0.25936 0.04309 0.79247  2 358.51 332.41   82.25 358.30 332.19   82.27 1.181 0.99   0.94 107.67  78.75 3 3286    24043   5458  82.27   1 0.993  536350223 -1 0.519  339.10  151.30 315.500 105.738   1
   0   4 -16 96795.3  7979.1   1-0.16323-0.04570 0.98133-0.40689 0.05774-0.89487  0 216.76  93.30  162.37 216.54  93.00  162.18 1.948 0.94   0.05  55.00 162.87 3 3292    16055  18914 162.18   1 1.000  536350223  1 0.876   55.61 -326.92  54.740 360.000   1
   0   4 -16 66765.6  2889.9   4-0.27471 0.06749-0.42115 0.99628-0.90549 0.06854  0 217.48 309.67  154.53 217.57 309.70  154.53 1.699 0.99   0.30 311.86  -0.97 3 3293     3527   6023 154.53   1 1.000  536350223  1 0.834   57.05  105.82  22.000 312.414   1
   0   4 -16 73165.3  2904.2  12-0.50683 0.29977-0.37827 0.95332-0.87592 0.03885  0 189.88 394.48  158.72 189.98 394.77  158.76 1.563 0.88   0.88 311.86  11.22 3 3293     5516   5719 158.76   1 1.000  536350223  1 0.722    1.86  275.44  44.500 313.978   1
   0   4  16 78692.6  3076.1   8-0.23300 0.44016-0.31753 0.89127 0.83279 0.00334  0 361.98 344.58   15.79 361.75 344.36   15.74 1.607 0.90   0.51 107.67  12.29 3 3288    12023   5436  15.74   1 1.000  536350223  1 0.700  346.06  175.64 338.000 107.177   1
   0  -4 -17 41002.7  2479.0   4-0.09866-0.12204-0.99443 0.42022 0.01140-0.90135  0 230.05 278.39   85.90 230.10 278.36   86.00 1.799 0.99   0.26 311.86 290.40 3 3435     3821   6217  86.00   1 1.000  536350224 -1 0.859   82.19   43.25  22.000 312.414   1
   0  -4 -17 45565.8  2429.2  12-0.33847 0.11709-0.93902 0.36435-0.02534-0.86582  0 216.34 352.55   86.40 216.45 352.65   86.44 1.681 0.98   0.84 311.86 298.90 3 3439     3678   5903  86.44   1 1.000  536350224 -1 0.776   54.78  191.58  44.500 313.978   1
   0  -4  17 39714.3  2718.1   2 0.25050-0.03163-0.96638 0.39210 0.00555 0.88328  0 340.32 182.15   91.02 340.69 181.97   90.93 2.074 0.97   0.10 107.67 351.52 3 3432    14183   5517  90.93   1 1.000  536350224 -1 0.896  302.73 -149.22  22.000  12.408   1
   0  -4  17 41436.4  2634.4   8-0.18660 0.40689-0.98148 0.40784-0.00420 0.89274  0 333.95 289.70   88.57 334.11 289.70   87.97 1.831 1.00   0.55 107.67  85.07 3 3430    13347   5615  87.97   1 1.000  536350224 -1 0.808  289.98   65.88 338.000 107.177   1
   0  -4  17 46154.7  2815.7  10 0.93039-0.71028-0.30088-0.27229 0.43389 0.45238  0 340.63 180.66  110.52 340.98 180.44  110.59 1.924 0.98   0.72 107.67 111.97 2 3423    10049   5718 110.59   1 1.000  536350224 -1 0.832  303.34 -152.19  65.500  80.000   1
   0  -4  17 37790.8  2046.5  13-0.52180 0.74131-0.81979 0.24643 0.09959 0.78820  2 343.98 342.91   77.68 344.19 342.81   77.66 1.193 0.95   0.94 107.67  74.18 3 3427    27497   5482  77.66   1 0.992  536350224 -1 0.511  310.05  172.30 315.500 105.738   1
   0   4 -17 46941.7  6364.0   1-0.16822-0.05377 0.98452-0.41008 0.00562-0.89507  0 208.39  82.57  159.39 208.14  82.34  159.15 2.092 0.95   0.04  55.00 159.89 3 3434    17304  18898 159.15   1 1.000  536350224  1 0.899   38.87 -348.38  54.740 360.000   1
   0   4 -17 33019.4  2212.6   4-0.27423 0.05406-0.42340 0.99854-0.90445 0.01519  2 225.80 312.19  154.38 225.80 312.13  154.38 1.813 0.98   0.30 311.86  -1.12 3 3434     2785   6026 154.38   1 0.964  536350224  1 0.857   73.68  110.86  22.000 312.414   1
   0   4 -17 36701.6  2224.0  12-0.50668 0.28668-0.37899 0.95403-0.87564-0.01375  0 198.02 404.73  158.66 198.05 404.81  158.70 1.674 0.92   0.88 311.86  11.16 3 3435     5005   5669 158.70   1 1.000  536350224  1 0.740   18.14  295.95  44.500 313.978   1
   0   4  17 32850.8  2412.6   2 0.23106-0.01130-0.42550 0.99984 0.90493-0.01625  0 333.08 228.54   25.41 333.26 228.54   25.40 1.973 0.99   0.06 107.67 285.91 3 3431     7444   5643  25.40   1 1.000  536350224  1 0.872  288.26  -56.45  22.000  12.408   1
   0   4  17 50099.7  2978.1   3 0.90052-0.68077-0.01996 0.59446 0.64328 0.24661  0 334.28 291.89  109.88 334.51 291.99  109.88 2.003 0.98   0.21 107.67 111.34 2 3435     8085   5849 109.88   1 1.000  536350224  1 0.882  290.65   70.26  65.500  40.000   1
   0   4  17 46156.6  2745.5   8-0.23329 0.45339-0.31561 0.88935 0.83329 0.05510  2 345.10 346.45   15.69 345.18 346.42   15.61 1.663 0.94   0.51 107.67  12.19 3 3430    12193   5513  15.61   1 0.809  536350224  1 0.711  312.29  179.38 338.000 107.177   1
   0  -4 -18 386041.   7195.   4-0.10284-0.13084-0.99459 0.42037-0.04004-0.90227  0 238.54 280.36   89.06 238.66 280.39   89.11 1.914 0.97   0.27 311.86 293.56 3 3578    10489   6280  89.11   1 1.000  536350225 -1 0.880   99.17   47.21  22.000 312.414   1
   0  -4  18 384128.   7692.   2 0.25472-0.02298-0.96699 0.39270 0.05571 0.88541  0 324.45 185.20   88.22 324.47 185.10   88.01 2.164 1.00   0.10 107.67 348.72 3 3575    18553   5681  88.01   1 1.000  536350225 -1 0.919  271.00 -143.11  22.000  12.408   1
   0  -4  18 381671.   7105.   8-0.18264 0.41589-0.97838 0.40474 0.04873 0.89207  0 319.81 293.46   84.71 319.79 293.52   84.67 1.887 0.94   0.54 107.67  81.21 3 3573    14585   5732  84.67   1 1.000  536350225 -1 0.816  261.72   73.40 338.000 107.177   1
   0  -4  18 384576.   5686.  13-0.52016 0.75258-0.80212 0.22875 0.15561 0.78440  0 331.18 354.71   73.09 331.05 354.80   73.00 1.195 1.00   0.94 107.67  69.59 3 3571    31058   5560  73.00   1 1.000  536350225 -1 0.498  284.46  195.90 315.500 105.738   1
   0   4 -18 411256.  13532.   1-0.17259-0.06246 0.98499-0.41055-0.04527-0.89650  0 198.86  70.64  156.26 198.80  70.58  156.19 2.240 0.95   0.04  55.00 156.76 3 3577    21846  18886 156.19   1 1.000  536350225  1 0.919   19.81 -372.25  54.740 360.000   1
   0   4 -18 318327.   6542.   4-0.27435 0.04123-0.42283 0.99797-0.90472-0.03685  0 234.53 314.86  154.41 234.60 314.90  154.42 1.929 0.97   0.30 311.86  -1.09 3 3578     8283   6138 154.42   1 1.000  536350225  1 0.877   91.16  116.21  22.000 312.414   1
   0   4 -18 345285.   6581.  12-0.50714 0.27420-0.37678 0.95182-0.87650-0.06520  0 206.78 416.33  158.83 206.86 416.52  158.86 1.789 0.93   0.88 311.86  11.33 3 3578    11659   5794 158.86   1 1.000  536350225  1 0.754   35.66  319.14  44.500 313.978   1
   0   4  18 340108.   7033.   2 0.23099 0.00169-0.42500 0.99933 0.90517 0.03578  0 318.60 229.36   25.38 318.57 229.24   25.36 2.060 0.98   0.06 107.67 285.88 3 3575    11804   5763  25.36   1 1.000  536350225  1 0.894  259.28  -54.80  22.000  12.408   1
   0   4  18 468269.   8313.   3 0.89466-0.66199-0.01216 0.58667 0.65368 0.28856  0 319.27 286.26  110.75 319.16 286.26  110.78 2.098 0.97   0.21 107.67 112.20 2 3579    14008   5989 110.78   1 1.000  536350225  1 0.908  260.63   59.01  65.500  40.000   1
   0   4  18 416548.   7046.   8-0.23407 0.46713-0.31039 0.88413 0.83462 0.10603  0 329.81 348.91   15.22 329.60 348.85   15.28 1.713 0.96   0.51 107.67  11.72 3 3573    16696   5555  15.28   1 1.000  536350225  1 0.717  281.71  184.30 338.000 107.177   1
   0  -4 -19 18630.9  2005.7   4-0.10754-0.13912-0.99202 0.41781-0.09039-0.90427  0 247.62 282.42   92.12 247.86 282.62   92.15 2.031 0.97   0.27 311.86 296.62 3 3724     3765   6094  92.15   1 1.000  536350226 -1 0.900  117.33   51.32  22.000 312.414   1
   0  -4 -19 17719.8  1879.0  12-0.34688 0.09945-0.93714 0.36246-0.12309-0.87292  0 233.98 370.17   93.03 234.12 370.01   93.01 1.912 0.97   0.84 311.86 305.53 3 3729     5373   5732  93.01   1 1.000  536350226 -1 0.809   90.05  226.83  44.500 313.978   1
   0  -4  19 20668.0  2483.5   2 0.25844-0.01383-0.96509 0.39081 0.10478 0.88862  0 309.25 188.10   85.34 309.37 187.96   85.14 2.251 0.97   0.10 107.67 345.84 3 3721    10930   5698  85.14   1 1.000  536350226 -1 0.939  240.59 -137.32  22.000  12.408   1
   0  -4  19 19958.7  1992.1   8-0.17935 0.42556-0.97233 0.39869 0.10056 0.89252  0 306.65 297.56   81.41 306.25 297.38   81.41 1.951 0.98   0.54 107.67  77.91 3 3719     7067   5681  81.41   1 1.000  536350226 -1 0.826  235.40   81.60 338.000 107.177   1
   0  -4  19 22474.5  1669.7  13-0.51954 0.76488-0.77904 0.20568 0.21161 0.78063  0 318.75 369.30   68.15 318.59 368.88   68.16 1.177 0.98   0.93 107.67  64.65 3 3716    19772   5491  68.16   1 1.000  536350226 -1 0.475  259.58  225.08 315.500 105.738   1
   0   4 -19 12985.1  7049.1   1-0.17631-0.07180 0.98292-0.40848-0.09503-0.89906  0 188.52  57.64  153.48 188.33  57.44  153.28 2.505 0.63   0.04  55.00 153.98 3 3723    21375  18851 153.28   1 1.000  536350226  1 0.940   -0.88 -398.25  54.740 360.000   1
   0   4 -19 15994.9  1809.5   4-0.27504 0.02897-0.41964 0.99477-0.90618-0.08770  0 243.88 318.02  154.62 244.07 318.07  154.63 2.046 0.92   0.30 311.86  -0.88 3 3724     2749   5986 154.63   1 1.000  536350226  1 0.896  109.86  122.52  22.000 312.414   1
   0   4 -19 16022.2  1793.2  12-0.50817 0.26229-0.37180 0.94684-0.87843-0.11559  0 216.62 430.53  159.23 216.63 430.36  159.22 1.910 0.91   0.88 311.86  11.73 3 3724     5871   5550 159.22   1 1.000  536350226  1 0.766   55.34  347.54  44.500 313.978   1
   0   4  19 18905.2  2370.7   2 0.23058 0.01503-0.42188 0.99622 0.90663 0.08660  0 304.50 230.06   25.31 304.76 229.94   25.16 2.152 0.96   0.06 107.67 285.81 3 3721     8352   5860  25.16   1 1.000  536350226  1 0.914  231.10  -53.40  22.000  12.408   1
   0   4  19 20923.7  2462.6   3 0.88778-0.64218-0.00347 0.57798 0.66522 0.32936  0 304.88 281.27  111.79 304.98 281.17  111.79 2.192 0.98   0.21 107.67 113.24 2 3725     6001   6215 111.79   1 1.000  536350226  1 0.931  231.84   49.01  65.500  40.000   1
   0   4  19 23565.3  2029.5   8-0.23535 0.48136-0.30195 0.87569 0.83670 0.15621  0 314.92 352.04   14.72 314.87 351.78   14.73 1.763 0.93   0.51 107.67  11.22 3 3719     7926   5571  14.73   1 1.000  536350226  1 0.722  251.94  190.56 338.000 107.177   1
   0  -4 -20 398628.   7749.   4-0.11255-0.14709-0.98692 0.41271-0.13971-0.90730  0 257.68 285.06   95.10 257.83 285.10   95.13 2.150 0.95   0.27 311.86 299.60 3 3872    10230   6073  95.13   1 1.000  536350227 -1 0.917  137.45   56.59  22.000 312.414   1
   0  -4 -20 429270.   7779.  12-0.35168 0.09122-0.93215 0.35748-0.17078-0.87766  0 244.34 380.61   96.16 244.48 380.70   96.22 2.032 0.92   0.84 311.86 308.66 3 3877    11358   5763  96.22   1 1.000  536350227 -1 0.824  110.78  247.70  44.500 313.978   1
   0  -4  20 423920.   8313.   2 0.26155-0.00407-0.96087 0.38658 0.15284 0.89285  0 295.23 190.69   82.33 295.19 190.55   82.32 2.328 0.97   0.10 107.67 342.83 3 3869    12641   5716  82.32   1 1.000  536350227 -1 0.954  212.55 -132.13  22.000  12.408   1
   0  -4  20 443668.   7967.   8-0.17672 0.43589-0.96342 0.38978 0.15138 0.89396  2 293.48 301.29   78.26 293.35 301.36   78.18 2.013 0.92   0.54 107.67  74.76 3 3867    13861   5893  78.18   1 0.987  536350227 -1 0.835  209.06   89.05 338.000 107.177   1
   0  -4  20 445494.   6017.  13-0.52005 0.77831-0.74963 0.17626 0.26809 0.77637  0 306.95 385.97   63.23 306.81 386.22   63.09 1.142 0.99   0.93 107.67  59.73 3 3864    39851   5550  63.09   1 1.000  536350227 -1 0.446  236.00  258.43 315.500 105.738   1
   0   4 -20 468883.  16787.   1-0.17960-0.08157 0.97842-0.40398-0.14376-0.90265  0 176.62  42.75  150.49 176.52  42.69  150.42 2.667 0.97   0.04  55.00 150.99 3 3871    28149  18962 150.42   1 1.000  536350227  1 0.956  -24.67 -428.02  54.740 360.000   1
   0   4 -20 371807.   7532.   4-0.27624 0.01723-0.41396 0.98910-0.90876-0.13743  0 254.22 321.60  154.94 254.36 321.70  155.00 2.166 0.98   0.30 311.86  -0.56 3 3872    10370   5966 155.00   1 1.000  536350227  1 0.913  130.54  129.68  22.000 312.414   1
   0   4 -20 379782.   7370.  12-0.50975 0.25093-0.36416 0.93920-0.88132-0.16502  0 227.62 446.83  159.79 227.67 446.99  159.76 2.034 0.94   0.88 311.86  12.29 3 3872    13056   5610 159.76   1 1.000  536350227  1 0.776   77.32  380.14  44.500 313.978   1
   0   4  20 323660.   8233.   2 0.22985 0.02869-0.41632 0.99065 0.90920 0.13629  2 291.71 230.79   24.80 291.68 230.66   24.80 2.230 0.98   0.06 107.67 285.30 3 3868    14238   6002  24.80   1 0.755  536350227  1 0.930  205.51  -51.95  22.000  12.408   1
   0   4  20 475930.   7810.   8-0.23714 0.49609-0.29031 0.86405 0.83942 0.20574  0 300.95 355.35   13.98 300.82 355.30   13.98 1.803 1.00   0.51 107.67  10.48 3 3866    19680   5666  13.98   1 0.994  536350227  1 0.723  224.00  197.18 338.000 107.177   1
   0  -4 -21  8363.3  1615.4   4-0.11782-0.15480-0.97940 0.40519-0.18809-0.91128  0 268.50 287.92   98.08 268.76 287.87   98.08 2.262 0.95   0.27 311.86 302.58 3 4022     4005   5861  98.08   1 1.000  536350228 -1 0.932  159.09   62.33  22.000 312.414   1
   0  -4 -21 11548.7  1645.0  12-0.35696 0.08349-0.92456 0.34989-0.21778-0.88307  0 256.22 393.49   99.35 256.26 393.28   99.41 2.153 0.94   0.84 311.86 311.85 3 4027     4657   5516  99.41   1 1.000  536350228 -1 0.835  134.54  273.47  44.500 313.978   1
   0  -4  21 12450.7  1989.7   2 0.26440 0.00596-0.95431 0.38003 0.20003 0.89794  2 281.10 193.20   79.49 281.78 192.94   79.53 2.403 0.98   0.09 107.67 339.99 3 4018     5743   5748  79.53   1 0.992  536350228 -1 0.969  184.29 -127.12  22.000  12.408   1
   0  -4  21 13563.4  1971.6   8-0.17436 0.44649-0.95179 0.37815 0.20127 0.89633  2 280.47 305.46   74.79 280.99 305.55   74.97 2.055 0.97   0.54 107.67  71.29 3 4016     8592   5779  74.97   1 0.994  536350228 -1 0.835  183.04   97.40 338.000 107.177   1
   0  -4  21 10393.9  1241.9  13-0.52178 0.79295-0.71232 0.13896 0.32581 0.77087  0 295.24 409.57   57.52 295.43 409.08   57.60 1.064 0.96   0.93 107.67  54.02 3 4013    28910   5419  57.60   1 1.000  536350228 -1 0.399  212.58  305.61 315.500 105.738   1
   0   4 -21  5350.1 10195.3   1-0.18276-0.09179 0.97144-0.39678-0.19221-0.90730  2 162.87  25.70  147.54 162.83  25.69  147.58 2.833 0.63   0.04  55.00 148.04 3 4023    37302  18761 147.58   1 0.746  536350228  1 0.969  -52.16 -462.12  54.740 360.000   1
   0   4 -21  8460.2  1517.6   4-0.27794 0.00597-0.40591 0.98105-0.91233-0.18617  0 265.59 325.71  155.43 265.68 325.89  155.53 2.281 0.93   0.30 311.86  -0.07 3 4021     3066   5719 155.53   1 1.000  536350228  1 0.927  153.28  137.90  22.000 312.414   1
   0   4 -21  9596.6  1571.7  12-0.51186 0.24009-0.35392 0.92897-0.88507-0.21359  0 240.62 467.09  160.46 240.47 467.41  160.48 2.167 0.93   0.88 311.86  12.96 3 4021     8141   5390 160.48   1 1.000  536350228  1 0.783  103.34  420.67  44.500 313.978   1
   0   4  21 11019.9  1905.2   2 0.22876 0.04271-0.40840 0.98274 0.91280 0.18498  0 279.25 231.59   24.37 279.21 231.41   24.28 2.308 0.95   0.06 107.67 284.87 3 4018     4470   5900  24.28   1 1.000  536350228  1 0.946  180.59  -50.34  22.000  12.408   1
   0  -4 -22 402592.   8171.   4-0.12308-0.16102-0.96975 0.39508-0.23464-0.91618  0 280.73 290.98  100.84 280.72 290.96  100.97 2.371 0.99   0.27 311.86 305.34 3 4171    10564   5768 100.97   1 1.000  536350229 -1 0.946  183.54   68.45  22.000 312.414   1
   0  -4 -22 420446.   8146.  12-0.36173 0.07773-0.91507 0.34040-0.26206-0.88891  0 269.67 408.10  102.54 269.69 408.15  102.54 2.263 0.98   0.85 311.86 315.04 3 4172    11978   5619 102.54   1 1.000  536350229 -1 0.841  161.43  302.68  44.500 313.978   1
   0  -4  22 430182.   8648.   2 0.26671 0.01653-0.94557 0.37128 0.24640 0.90386  0 268.91 195.24   76.73 268.95 195.17   76.76 2.463 0.92   0.09 107.67 337.23 3 4169    11253   5863  76.76   1 1.000  536350229 -1 0.981  159.91 -123.04  22.000  12.408   1
   0  -4  22 446624.   8094.   8-0.17273 0.45781-0.93730 0.36366 0.25043 0.89944  0 268.84 309.83   71.89 268.92 309.95   71.75 2.097 0.94   0.54 107.67  68.39 3 4167    12675   5861  71.75   1 1.000  536350229 -1 0.839  159.77  106.14 338.000 107.177   1
   0  -4  22 453029.   6182.  13-0.52548 0.80956-0.66309 0.08973 0.38660 0.76230  2 284.38 443.37   51.40 284.36 443.25   51.32 0.945 0.97   0.92 107.67  47.90 3 4164    75804   5437  51.32   1 0.790  536350229 -1 0.337  190.85  373.22 315.500 105.738   1
   0   4 -22 353592.   7672.   4-0.28012-0.00480-0.39555 0.97069-0.91680-0.23400  0 278.20 330.72  156.17 278.29 330.78  156.20 2.385 0.90   0.30 311.86   0.67 3 4172     8594   5737 156.20   1 1.000  536350229  1 0.937  178.50  147.91  22.000 312.414   1
   0   4  22 418271.   8360.   2 0.22739 0.05700-0.39820 0.97254 0.91730 0.23275  0 267.21 232.24   23.65 267.23 232.20   23.63 2.368 0.93   0.06 107.67 284.15 3 4169    10114   5989  23.63   1 1.000  536350229  1 0.956  156.51  -49.04  22.000  12.408   1
   0   4  22 477637.   7889.   8-0.24229 0.52713-0.25712 0.83086 0.84632 0.30337  0 273.91 364.24   11.93 273.83 364.29   11.85 1.843 0.98   0.50 107.67   8.43 3 4167    18431   5669  11.85   1 1.000  536350229  1 0.711  169.90  214.96 338.000 107.177   1
   0  -4 -23 54682.0  3319.1   4-0.12896-0.16805-0.95762 0.38295-0.28140-0.92173  0 294.26 294.58  103.80 294.31 294.51  103.87 2.462 0.95   0.27 311.86 308.30 3 4324     5636   5646 103.87   1 1.000  536350230 -1 0.954  210.62   75.64  22.000 312.414   1
   0  -4  23 66835.0  3875.1   2 0.26855 0.02755-0.93463 0.36035 0.29205 0.91049  0 256.61 197.33   74.12 256.61 197.26   74.01 2.513 0.99   0.09 107.67 334.62 3 4322     7995   5839  74.01   1 1.000  536350230 -1 0.992  135.31 -118.87  22.000  12.408   1
   0  -4  23 68932.7  3404.8   8-0.17186 0.46990-0.91985 0.34621 0.29900 0.90314  0 257.04 314.60   68.54 257.07 314.69   68.50 2.105 0.95   0.54 107.67  65.04 3 4319     6086   5868  68.50   1 1.000  536350230 -1 0.832  136.18  115.68 338.000 107.177   1
   0   4 -23 56757.2  3456.7   4-0.28279-0.01508-0.38291 0.95804-0.92207-0.28105  2 292.53 336.58  157.05 292.55 336.53  157.02 2.476 0.99   0.30 311.86   1.55 3 4324     7064   5543 157.02   1 0.939  536350230  1 0.944  207.16  159.64  22.000 312.414   1
   0   4  23 61341.2  3522.1   2 0.22564 0.07168-0.38574 0.96008 0.92260 0.27972  0 255.64 233.14   22.80 255.62 233.04   22.83 2.409 0.92   0.06 107.67 283.30 3 4321     4545   6003  22.83   1 1.000  536350230  1 0.964  133.37  -47.24  22.000  12.408   1
   0   4  23 68652.0  3133.0   8-0.24576 0.54356-0.23516 0.80890 0.85016 0.35178  0 260.59 370.18   10.46 260.55 370.20   10.45 1.827 0.95   0.50 107.67   6.96 3 4319     7298   5604  10.45   1 1.000  536350230  1 0.695  143.27  226.83 338.000 107.177   1
   0  -4 -24 209521.   6124.   4-0.13532-0.17460-0.94317 0.36850-0.32751-0.92793  0 309.82 298.61  106.78 309.86 298.62  106.77 2.535 0.83   0.28 311.86 311.28 3 4478     6715   5594 106.77   1 1.000  536350231 -1 0.959  241.73   83.70  22.000 312.414   1
   0  -4 -24 206039.   6097.  12-0.37416 0.06434-0.88745 0.31278-0.35313-0.90247  0 305.65 449.19  108.89 305.73 449.50  108.89 2.485 0.96   0.85 311.86 321.39 3 4478    11783   5456 108.89   1 1.000  536350231 -1 0.846  233.38  384.85  44.500 313.978   1
   0  -4  24 233812.   6539.   2 0.26992 0.03906-0.92151 0.34723 0.33709 0.91774  0 244.60 199.34   71.28 244.60 199.26   71.25 2.529 0.92   0.09 107.67 331.78 3 4475     7658   5912  71.25   1 1.000  536350231 -1 0.996  111.30 -114.83  22.000  12.408   1
   0  -4  24 253048.   6142.   8-0.17128 0.48228-0.89945 0.32581 0.34705 0.90736  0 245.29 319.72   65.18 245.24 319.88   65.22 2.088 0.91   0.53 107.67  61.68 3 4473     8905   5884  65.22   1 1.000  536350231 -1 0.819  112.67  125.92 338.000 107.177   1
   0   4 -24 191876.   6002.   4-0.28589-0.02493-0.36798 0.94311-0.92803-0.32740  0 308.92 343.31  158.02 309.02 343.43  157.98 2.553 0.99   0.30 311.86   2.52 3 4478     9538   5559 157.98   1 1.000  536350231  1 0.947  239.94  173.09  22.000 312.414   1
   0   4  24 229406.   6457.   2 0.22360 0.08664-0.37101 0.94535 0.92861 0.32599  0 244.24 234.03   21.97 244.28 233.96   21.90 2.434 0.97   0.06 107.67 282.47 3 4475     8513   6090  21.90   1 1.000  536350231  1 0.970  110.56  -45.46  22.000  12.408   1
   0   4  24 240654.   5607.   8-0.24998 0.56072-0.20911 0.78285 0.85399 0.40021  0 247.08 377.36    8.89 247.04 377.46    8.79 1.789 0.97   0.50 107.67   5.39 3 4473    13793   5635   8.79   1 1.000  536350231  1 0.674  116.25  241.20 338.000 107.177   1
   0  -4 -25 11658.0  1881.3   4-0.14188-0.18096-0.92639 0.35171-0.37305-0.93470  0 328.09 303.32  109.66 328.00 303.45  109.67 2.591 0.95   0.28 311.86 314.16 3 4632     4635   5539 109.67   1 1.000  536350232 -1 0.960  278.27   93.12  22.000 312.414   1
   0  -4 -25 13511.2  2056.3  12-0.38091 0.05818-0.86974 0.29507-0.39806-0.90986  0 332.38 481.35  112.32 331.22 479.74  112.11 2.595 0.88   0.85 311.86 324.82 3 4633    12351   5270 112.11   1 1.000  536350232 -1 0.838  286.84  449.17  44.500 313.978   1
   0  -4  25 14121.8  2149.3   2 0.27094 0.05091-0.90611 0.33182 0.38161 0.92550  0 232.71 201.08   68.43 232.78 201.18   68.48 2.518 0.96   0.09 107.67 328.93 3 4630     4268   6011  68.48   1 1.000  536350232 -1 0.995   87.51 -111.36  22.000  12.408   1
   0  -4  25 14765.6  1943.1   8-0.17153 0.49549-0.87565 0.30201 0.39483 0.91184  0 232.98 325.83   61.79 233.24 325.69   61.85 2.043 0.98   0.53 107.67  58.29 3 4628     4894   5931  61.85   1 1.000  536350232 -1 0.801   88.06  138.13 338.000 107.177   1
   0   4 -25 11835.2  2007.1   4-0.28944-0.03434-0.35069 0.92583-0.93457-0.37316  0 328.39 351.78  159.25 328.50 351.87  159.09 2.606 0.93   0.30 311.86   3.75 3 4633     8570   5444 159.09   1 1.000  536350232  1 0.944  278.88  190.04  22.000 312.414   1
   0   4  25 17797.9  2331.5   2 0.22129 0.10188-0.35397 0.92831 0.93520 0.37167  0 232.73 235.19   20.67 233.07 234.99   20.82 2.416 0.91   0.06 107.67 281.17 3 4629     3540   6173  20.82   1 1.000  536350232  1 0.966   87.55  -43.15  22.000  12.408   1
   0   4  25 18822.4  2016.3   8-0.25511 0.57879-0.17827 0.75201 0.85750 0.44896  0 232.88 386.23    6.95 232.93 386.60    6.84 1.714 0.97   0.50 107.67   3.45 3 4627     9749   5606   6.84   1 1.000  536350232  1 0.642   87.85  258.95 338.000 107.177   1
   0  -4  26 551740.  11293.   2 0.27147 0.06326-0.88838 0.31409 0.42570 0.93369  2 220.97 203.09   65.77 221.05 203.06   65.68 2.483 0.92   0.09 107.67 326.27 3 4786    14068   6209  65.68   1 0.750  536350233 -1 0.994   64.03 -107.33  22.000  12.408   1
   0   4  26 460589.   8205.   8-0.26118 0.59782-0.14174 0.71548 0.86035 0.49837  2 217.70 398.38    4.59 217.66 398.46    4.55 1.595 0.96   0.50 107.67   1.09 3 4783    22325   5708   4.55   1 0.760  536350233  1 0.598   57.48  283.25 338.000 107.177   1
   0  -4 -27  1948.2  1087.5  13-0.74596 0.39670 0.01968-0.59336-0.82973-0.58031  0 209.85 317.76  194.13 209.27 318.77  193.85 1.430 0.51   1.00 107.67 190.63 3 4937     8197   6263 193.85   1 1.000  536350234 -1 0.581   41.79  122.00 315.500 105.738   1
   0  -4  27  3079.9  1338.6   2 0.27153 0.07608-0.86817 0.29388 0.46947 0.94221  0 209.44 204.79   62.74 209.24 204.92   62.84 2.400 0.82   0.09 107.67 323.24 3 4942     3813   6117  62.84   1 1.000  536350234 -1 0.981   40.96 -103.93  22.000  12.408   1
   0  -4  27  3416.3  1158.3   8-0.17383 0.52370-0.81648 0.24284 0.49030 0.92090  0 208.03 340.60   54.66 207.70 340.16   54.75 1.848 0.78   0.53 107.67  51.16 3 4940     4917   5919  54.75   1 1.000  536350234 -1 0.741   38.15  167.69 338.000 107.177   1
   0   4  27  4495.9  1488.5   2 0.21528 0.13374-0.31246 0.88680 0.94971 0.46171  0 211.80 237.04   18.50 210.60 237.40   18.23 2.329 0.81   0.06 107.67 279.00 3 4942     3251   6311  18.23   1 1.000  536350234  1 0.960   45.69  -39.43  22.000  12.408   1
   0   4  27  1933.5   975.8   8-0.26857 0.61816-0.09771 0.67145 0.86187 0.54911  0 201.35 413.66    2.04 200.30 414.79    1.79 1.448 0.58   0.50 107.67  -1.45 3 4939    11854   5517   1.79   1 1.000  536350234  1 0.544   24.79  313.80 338.000 107.177   1
   0  -4 -28 192252.   4257.  13-0.73921 0.37702-0.02143-0.55225-0.83526-0.62700  0 195.41 332.29  190.66 195.40 332.74  190.56 1.270 0.98   1.00 107.67 187.16 3 5094    14023   6040 190.56   1 1.000  536350235 -1 0.528   12.91  151.07 315.500 105.738   1
   0  -4  28 191390.   5661.   2 0.27120 0.08928-0.84525 0.27096 0.51305 0.95091  0 196.94 206.85   59.84 197.15 206.79   59.93 2.287 0.98   0.08 107.67 320.34 3 5100     6698   6176  59.93   1 1.000  536350235 -1 0.966   15.98  -99.82  22.000  12.408   1
   0  -4  28 218649.   5254.   8-0.17643 0.53926-0.77941 0.20576 0.53866 0.92482  0 193.28 349.41   51.00 193.27 349.73   50.90 1.701 0.98   0.53 107.67  47.50 3 5097    12037   5878  50.90   1 1.000  536350235 -1 0.699    8.65  185.30 338.000 107.177   1
   0   4  28 189058.   5521.   2 0.21168 0.15027-0.28763 0.86197 0.95739 0.50631  0 198.91 238.90   16.80 199.03 238.88   16.70 2.206 0.84   0.06 107.67 277.30 3 5099     6112   6284  16.70   1 1.000  536350235  1 0.940   19.91  -35.71  22.000  12.408   1
   0  -4 -29 49635.6  2170.7  13-0.73067 0.35554-0.07153-0.50214-0.83880-0.67569  0 178.82 351.10  186.70 178.77 351.54  186.59 1.076 0.98   1.00 107.67 183.20 3 5252    11942   5912 186.59   1 1.000  536350236 -1 0.459  -20.27  188.67 315.500 105.738   1
   0  -4  29 51718.0  3067.4   2 0.27023 0.10312-0.81938 0.24509 0.55654 0.95971  0 184.44 208.72   56.89 184.61 208.72   56.94 2.146 0.99   0.08 107.67 317.39 3 5258     4465   6138  56.94   1 1.000  536350236 -1 0.944   -9.02  -96.09  22.000  12.408   1
   0  -4  29 48070.2  2462.2   8-0.18059 0.55606-0.73551 0.16177 0.58790 0.92760  0 176.39 361.90   46.75 176.58 362.14   46.70 1.504 0.95   0.52 107.67  43.25 3 5255     6937   5743  46.70   1 1.000  536350236 -1 0.637  -25.13  210.28 338.000 107.177   1
   0   4  29 56010.1  3290.9   2 0.20754 0.16734-0.25967 0.83401 0.96516 0.55081  0 186.99 240.58   15.02 186.98 240.60   14.99 2.062 0.99   0.06 107.67 275.52 3 5257     5556   6275  14.99   1 1.000  536350236  1 0.915   -3.93  -32.36  22.000  12.408   1
   0  -4  30 124480.   4290.   2 0.26861 0.11762-0.79015 0.21586 0.60010 0.96843  0 171.10 210.77   53.85 171.33 210.75   53.84 1.976 0.95   0.08 107.67 314.35 3 5417     5939   6164  53.84   1 1.000  536350237 -1 0.915  -35.71  -91.98  22.000  12.408   1
   0   4  30 117192.   4093.   2 0.20281 0.18500-0.22815 0.80248 0.97285 0.59540  0 174.11 242.55   13.06 174.20 242.64   13.08 1.889 0.98   0.06 107.67 273.56 3 5416     5315   6269  13.08   1 1.000  536350237  1 0.882  -29.68  -28.42  22.000  12.408   1
   0  -4  31 28909.9  2578.8   2 0.26632 0.13278-0.75695 0.18266 0.64395 0.97687  2 156.79 212.92   50.60 156.91 212.96   50.59 1.782 0.90   0.08 107.67 311.10 3 5576     5718   6193  50.59   1 0.715  536350238 -1 0.874  -64.32  -87.67  22.000  12.408   1
   0  -4  31 24971.9  1615.6   8-0.19315 0.59452-0.61268 0.03894 0.69462 0.92539  0 125.40 408.45   36.29 126.15 407.92   36.41 0.967 0.97   0.52 107.67  32.79 3 5573    15575   5525  36.41   1 1.000  536350238 -1 0.433 -127.11  303.38 338.000 107.177   1
   0  -4  32 86372.5  3139.0   2 0.26460 0.14907-0.71901 0.14468 0.68813 0.98467  0 140.49 215.46   47.00 140.74 215.56   47.12 1.561 0.94   0.08 107.67 307.50 3 5736     3930   6191  47.12   1 1.000  536350239 -1 0.818  -96.92  -82.59  22.000  12.408   1
   0   4  32 98676.8  3366.1   2 0.19065 0.22301-0.15131 0.72565 0.98695 0.68585  0 144.50 248.22    8.49 144.57 248.26    8.50 1.484 0.94   0.05 107.67 268.99 3 5736     5863   6329   8.50   1 1.000  536350239  1 0.784  -88.91  -17.08  22.000  12.408   1
   0  -4  33  1146.9   801.3   2 0.26052 0.16607-0.67478 0.10044 0.73349 0.99159  0 123.05 218.65   43.55 121.73 218.53   43.37 1.355 0.55   0.07 107.67 304.05 3 5896     4444   6146  43.37   1 1.000  536350240 -1 0.759 -131.81  -76.22  22.000  12.408   1
   0   4  33  1697.6   846.3   2 0.18286 0.24373-0.10333 0.67767 0.99255 0.73253  0 125.47 252.68    5.52 126.07 252.40    5.68 1.247 0.86   0.05 107.67 266.02 3 5896     4076   6289   5.68   1 1.000  536350240  1 0.708 -126.97   -8.16  22.000  12.408   1
   0   4  34  1420.6   660.4   2 0.17312 0.26640-0.04531 0.61965 0.99611 0.78124  0 102.91 258.14    2.41 102.51 258.33    2.28 1.020 0.72   0.05 107.67 262.91 3 6057     4567   6018   2.28   1 1.000  536350241  1 0.620 -172.10    2.75  22.000  12.408   1
   0  -4 -35  2400.2   595.4   8-0.42494-0.02692-0.08170-0.49219-0.97858-0.84973  0  60.00 300.15  178.53  60.30 300.41  178.55 0.696 0.82   0.60 107.67 175.03 3 6214     7995   5751 178.55   1 1.000  536350242 -1 0.444 -257.90   86.79 338.000 107.177   1
   0  -4  35  2539.9   672.3   2 0.24750 0.20494-0.55494-0.01939 0.83075 0.99887  0  65.02 227.72   34.42  63.90 227.79   34.22 0.850 0.72   0.07 107.67 294.92 3 6219     7158   5830  34.22   1 1.000  536350242 -1 0.547 -247.86  -58.09  22.000  12.408   1
   0  -6   0 584220.  12191.   1 0.00589-0.00589-0.43040-0.43040-0.87276 0.87276  0 268.76  85.70   41.06 268.71  85.83   41.18 1.538 0.98   0.01  55.00  41.56 3 2791    25326  19097  41.18   1 1.000  536352255 -2 0.761  159.61 -342.12  54.740 360.000   1
   0  -6  -1 38991.5  4809.6   1-0.00550-0.00753-0.37734-0.48347-0.89829 0.84592  0 270.32  82.80   44.39 270.37  82.82   44.56 1.544 0.94   0.01  55.00  44.89 3 2797    19846  18872  44.56   1 1.000  536352256 -1 0.760  162.72 -347.92  54.740 360.000   1
   0  -6  -1 35580.5  2068.1   4-0.12238 0.10941-0.48144-0.37979 0.81042-0.86274  0 195.39 278.49   24.97 195.38 278.51   24.97 1.326 1.00   0.23 311.86 229.47 3 2798     4014   7137  24.97   1 1.000  536352256 -1 0.746   12.86   43.45  22.000 312.414   1
   0  -6  -1 33953.2  1864.5  12-0.36087 0.34784-0.47407-0.38725 0.68806-0.74041  0 180.78 334.18   25.67 180.69 334.20   25.61 1.224 0.97   0.80 311.86 238.17 3 2798     3472   6747  25.61   1 1.000  536352256 -1 0.671  -16.35  154.85  44.500 313.978   1
   0  -6   1 37307.0  4741.1   1 0.01771-0.00467-0.48331-0.37750-0.84333 0.89571  0 266.25  88.09   37.53 266.46  88.17   37.71 1.540 0.96   0.01  55.00  38.03 3 2797    18491  18841  37.71   1 1.000  536352256 -1 0.763  154.58 -337.34  54.740 360.000   1
   0  -6   1 33542.8  1939.6   4-0.13667 0.14965-0.38043-0.48080 0.85218-0.79985  0 195.07 281.27   18.24 195.03 281.21   18.28 1.329 0.96   0.23 311.86 222.74 3 2798     2872   7191  18.28   1 1.000  536352256 -1 0.747   12.23   49.02  22.000 312.414   1
   0  -6   1 35648.5  1910.2  12-0.37296 0.38599-0.38829-0.47304 0.72336-0.67101  0 179.25 337.70   19.28 179.24 337.69   19.29 1.226 0.97   0.80 311.86 231.78 3 2798     3598   6810  19.29   1 1.000  536352256 -1 0.671  -19.40  161.89  44.500 313.978   1
   0  -6  -2 1.912e6 20842.9   1-0.01665-0.00942-0.32482-0.53599-0.92002 0.81527  0 271.45  78.94   47.86 271.42  79.11   47.83 1.562 0.95   0.01  55.00  48.36 3 2812    41614  18916  47.83   1 1.000  536352257 -1 0.763  164.99 -355.64  54.740 360.000   1
   0  -6   2 1.878e6 20469.3   1 0.02954-0.00347-0.53537-0.32543-0.81019 0.91495  0 263.63  89.88   34.05 263.62  90.02   34.17 1.551 0.96   0.01  55.00  34.55 3 2812    38715  18898  34.17   1 1.000  536352257 -1 0.769  149.35 -333.76  54.740 360.000   1
   0  -6  -3 18515.6  5391.5   1-0.02685-0.01229-0.27367-0.58729-0.93783 0.78071  0 271.93  74.77   50.73 271.84  74.76   50.97 1.582 0.81   0.01  55.00  51.23 3 2838    30898  18682  50.97   1 1.000  536352258 -1 0.765  165.95 -363.99  54.740 360.000   1
   0  -6  -3 23860.3  1814.0   4-0.10942 0.07048-0.58223-0.27900 0.75332-0.91029  0 197.65 276.62   32.20 197.70 276.63   32.09 1.350 0.99   0.23 311.86 236.70 3 2839     3790   7170  32.09   1 1.000  536352258 -1 0.752   17.38   39.72  22.000 312.414   1
   0  -6  -3 23333.0  1630.1  12-0.34956 0.31048-0.56156-0.29977 0.63938-0.79643  0 183.79 332.84   32.47 183.77 332.84   32.44 1.249 0.99   0.81 311.86 244.97 3 2839     3176   6874  32.44   1 1.000  536352258 -1 0.679  -10.34  152.16  44.500 313.978   1
   0  -6   3 24172.1  4247.0   1 0.04154-0.00244-0.58594-0.27487-0.77349 0.93062  0 260.26  90.90   30.39 260.26  91.20   30.59 1.570 0.96   0.01  55.00  30.89 3 2838    18017  18928  30.59   1 1.000  536352258 -1 0.775  142.62 -331.71  54.740 360.000   1
   0  -6   3 19690.2  1650.5   4-0.15114 0.19008-0.28460-0.57663 0.87959-0.72261  0 196.54 284.65   12.20 196.66 284.78   12.20 1.359 0.98   0.22 311.86 216.70 3 2839     2702   7443  12.20   1 1.000  536352258 -1 0.756   15.18   55.78  22.000 312.414   1
   0  -6   3 20055.7  1596.0  12-0.38488 0.42397-0.30885-0.55248 0.74661-0.58956  0 179.40 343.40   13.70 179.40 343.42   13.68 1.253 0.92   0.80 311.86 226.20 3 2839     3452   6973  13.68   1 1.000  536352258 -1 0.676  -19.11  173.29  44.500 313.978   1
   0  -6  -4 1.665e6 20450.9   1-0.03673-0.01546-0.22425-0.63671-0.95229 0.74280  0 271.69  69.49   53.91 271.63  69.62   53.93 1.620 0.99   0.02  55.00  54.41 3 2873    49906  18819  53.93   1 1.000  536352259 -1 0.772  165.47 -374.54  54.740 360.000   1
   0  -6   4 1.791e6 20790.7   1 0.05378-0.00164-0.63442-0.22639-0.73347 0.94299  0 256.26  91.85   27.02 256.32  91.88   26.98 1.600 1.00   0.01  55.00  27.52 3 2873    44493  19036  26.98   1 1.000  536352259 -1 0.786  134.61 -329.82  54.740 360.000   1
   0  -6  -5 143129.   8416.   1-0.04591-0.01932-0.17724-0.68372-0.96354 0.70168  0 270.88  63.58   56.72 270.77  63.74   56.72 1.663 0.94   0.02  55.00  57.22 3 2918    24213  18697  56.72   1 1.000  536352260 -1 0.779  163.85 -386.36  54.740 360.000   1
   0  -6  -5 157914.   3966.   4-0.09865 0.03376-0.67744-0.18379 0.68169-0.94332  0 201.98 275.54   39.43 201.97 275.56   39.40 1.405 0.99   0.24 311.86 243.93 3 2919     5877   6711  39.40   1 1.000  536352260 -1 0.768   26.06   37.56  22.000 312.414   1
   0  -6  -5 170720.   3967.  12-0.33986 0.27472-0.64593-0.21540 0.57748-0.83923  0 188.52 333.52   39.59 188.50 333.54   39.59 1.302 0.98   0.81 311.86 252.09 3 2919     6999   6503  39.59   1 1.000  536352260 -1 0.694   -0.87  153.52  44.500 313.978   1
   0  -6   5 147377.   7741.   1 0.06559-0.00042-0.68036-0.18044-0.69065 0.95254  0 251.81  92.03   23.34 251.86  92.05   23.38 1.635 0.99   0.01  55.00  23.84 3 2918    18260  18891  23.38   1 1.000  536352260 -1 0.796  125.71 -329.46  54.740 360.000   1
   0  -6   5 156223.   4015.   4-0.16504 0.22993-0.19847-0.66276 0.89499-0.63336  0 200.17 289.18    7.03 200.21 289.21    6.87 1.416 0.97   0.22 311.86 211.53 3 2919     7087   6807   6.87   1 1.000  536352260 -1 0.771   22.43   64.85  22.000 312.414   1
   0  -6   5 163938.   3945.  12-0.39574 0.46088-0.23941-0.62192 0.76023-0.49848  0 181.13 351.54    8.95 181.14 351.56    8.88 1.306 0.96   0.79 311.86 221.45 3 2919     8497   6403   8.88   1 1.000  536352260 -1 0.687  -15.66  189.56  44.500 313.978   1
   0  -6  -6 155857.   9098.   1-0.05447-0.02380-0.13307-0.72789-0.97198 0.65775  0 269.24  57.09   59.11 269.28  57.03   59.32 1.713 0.94   0.02  55.00  59.61 3 2972    25255  18728  59.32   1 1.000  536352261 -1 0.787  160.57 -399.33  54.740 360.000   1
   0  -6  -6 166834.   4156.   4-0.09429 0.01642-0.72155-0.13968 0.64110-0.95505  0 204.81 275.34   43.03 204.82 275.32   43.09 1.444 0.96   0.24 311.86 247.53 3 2973     6940   6495  43.09   1 1.000  536352261 -1 0.778   31.70   37.17  22.000 312.414   1
   0  -6  -6 193456.   4256.  12-0.33600 0.25783-0.68555-0.17578 0.54191-0.85601  0 191.45 334.67   43.23 191.47 334.64   43.21 1.338 0.95   0.81 311.86 255.73 3 2973     7269   6160  43.21   1 1.000  536352261 -1 0.703    4.99  155.83  44.500 313.978   1
   0  -6   6 163081.   8326.   1 0.07706 0.00115-0.72338-0.13742-0.64537 0.95964  0 246.85  91.51   20.34 246.88  91.65   19.80 1.689 0.95   0.01  55.00  20.84 3 2972    18407  18862  19.80   1 1.000  536352261 -1 0.812  115.79 -330.50  54.740 360.000   1
   0  -6   6 177315.   4265.   4-0.17149 0.24936-0.16005-0.70118 0.89919-0.58523  0 202.70 291.79    4.56 202.70 291.76    4.52 1.458 0.98   0.22 311.86 209.06 3 2973     5954   6403   4.52   1 1.000  536352261 -1 0.783   27.50   70.05  22.000 312.414   1
   0  -6   6 180784.   4119.  12-0.40069 0.47886-0.20925-0.65208 0.76421-0.45012  0 182.55 356.59    6.84 182.58 356.64    6.83 1.343 0.92   0.79 311.86 219.34 3 2973     7487   5934   6.83   1 1.000  536352261 -1 0.695  -12.81  199.67  44.500 313.978   1
   0  -6  -7   307.1  5021.5   1-0.06215-0.02917-0.09210-0.76886-0.97796 0.61135  0 267.00  49.16   61.72 267.07  49.58   61.72 1.781-0.03   0.02  55.00  62.22 3 3035    25898  18709  61.72   1 1.000  536352262 -1 0.799  156.09 -415.20  54.740 360.000   1
   0  -6  -7  5518.0   983.8   4-0.09068-0.00017-0.76275-0.09848 0.59781-0.96409  0 208.02 275.07   46.69 208.12 275.25   46.76 1.488 0.89   0.24 311.86 251.19 3 3035     1971   6342  46.76   1 1.000  536352262 -1 0.790   38.13   36.62  22.000 312.414   1
   0  -6  -7  7546.1  1103.4  12-0.33269 0.24150-0.72292-0.13841 0.50371-0.87016  0 194.60 336.06   46.82 194.83 336.26   46.86 1.380 0.96   0.82 311.86 259.32 3 3035     2662   6118  46.86   1 1.000  536352262 -1 0.714   11.30  158.61  44.500 313.978   1
   0  -6   7  8801.0  4065.3   1 0.08827 0.00298-0.76320-0.09761-0.59801 0.96465  0 241.78  90.82   16.52 241.41  90.85   16.27 1.735 0.52   0.00  55.00  17.02 3 3034    16340  18655  16.27   1 1.000  536352262 -1 0.824  105.66 -331.87  54.740 360.000   1
   0  -6   7  8340.6  1221.2   4-0.17746 0.26830-0.12504-0.73619 0.90164-0.53536  0 205.77 294.74    2.41 205.64 294.56    2.39 1.506 0.97   0.22 311.86 206.91 3 3035     2134   6313   2.39   1 1.000  536352262 -1 0.794   33.63   75.97  22.000 312.414   1
   0  -6   7  8913.3  1204.3  12-0.40526 0.49646-0.18239-0.67894 0.76678-0.40033  0 184.27 362.65    5.03 184.40 362.46    5.01 1.385 0.98   0.79 311.86 217.53 3 3035     4561   5839   5.01   1 1.000  536352262 -1 0.702   -9.38  211.78  44.500 313.978   1
   0  -6  -8 324340.  12014.   1-0.06901-0.03536-0.05459-0.80638-0.98191 0.56293  0 264.18  40.71   63.77 264.23  41.08   63.90 1.851 0.98   0.02  55.00  64.27 3 3105    30677  18938  63.90   1 1.000  536352263 -1 0.810  150.46 -432.11  54.740 360.000   1
   0  -6  -8 356325.   6170.   4-0.08773-0.01613-0.80091-0.06040 0.55207-0.97087  0 211.87 275.41   50.43 211.88 275.40   50.40 1.540 0.99   0.24 311.86 254.93 3 3106     9959   6475  50.40   1 1.000  536352263 -1 0.802   45.83   37.30  22.000 312.414   1
   0  -6  -8 244339.   5952.   8-0.42949 0.32621-0.05635-0.80449-0.97950 0.56160  2 373.00 217.47  180.06 373.45 217.30  180.13 1.706 0.99   0.60 107.67 176.56 3 3103    22316   5464 180.13   1 0.831  536352263 -1 0.782  368.09  -78.57 338.000 107.177   1
   0  -6  -8 383586.   6167.  12-0.32976 0.22558-0.75822-0.10379 0.46290-0.88227  0 198.61 338.41   50.54 198.63 338.36   50.52 1.433 0.99   0.82 311.86 263.04 3 3109    11557   6162  50.52   1 1.000  536352263 -1 0.726   19.31  163.29  44.500 313.978   1
   0  -6  -8 260831.   4949.  13-0.72139 0.61790-0.12447-0.73604-0.83871 0.42092  0 371.26 232.09  182.34 371.39 232.00  182.40 1.332 0.99   1.00 107.67 178.84 3 3102    25124   5501 182.40   1 1.000  536352263 -1 0.614  364.62  -49.34 315.500 105.738   1
   0  -6   8 329471.  10676.   1 0.09896 0.00532-0.79964-0.06117-0.54902 0.96804  0 235.36  89.43   12.80 235.45  89.53   12.77 1.795 0.92   0.00  55.00  13.30 3 3105    20358  19032  12.77   1 1.000  536352263 -1 0.837   92.82 -334.66  54.740 360.000   1
   0  -6   8 282169.   5754.   8-0.26457 0.36831-0.80999-0.05068-0.57267 0.99069  0 370.11 252.93  125.29 370.34 252.85  125.31 1.689 0.95   0.57 107.67 121.79 3 3103    15988   5417 125.31   1 1.000  536352263 -1 0.781  362.32   -7.67 338.000 107.177   1
   0  -6   8 357679.   5960.  12-0.40936 0.51358-0.15892-0.70241 0.76828-0.34948  0 186.57 369.10    3.42 186.60 369.12    3.42 1.434 0.97   0.79 311.86 215.92 3 3106    11657   5914   3.42   1 1.000  536352263 -1 0.711   -4.76  224.69  44.500 313.978   1
   0  -6   8 272013.   4886.  13-0.57935 0.68237-0.75045-0.10992-0.45120 0.86872  0 371.22 278.04  122.33 371.35 277.94  122.39 1.253 0.98   0.96 107.67 118.83 3 3101    28249   5455 122.39   1 1.000  536352263 -1 0.578  364.53   42.57 315.500 105.738   1
   0  -6  -9 -1346.8  6003.7   1-0.07520-0.04222-0.02065-0.84031-0.98426 0.51290  0 260.30  30.99   65.88 260.70  31.48   65.88 1.940-0.20   0.02  55.00  66.38 3 3183    29596  19113  65.88   1 1.000  536352264 -1 0.823  142.70 -451.53  54.740 360.000   1
   0  -6  -9  3097.1   916.9   4-0.08559-0.03125-0.83553-0.02579 0.50456-0.97572  0 215.96 275.57   54.28 216.10 275.71   54.01 1.594 0.86   0.25 311.86 258.78 3 3184     2996   6287  54.01   1 1.000  536352264 -1 0.814   54.01   37.63  22.000 312.414   1
   0  -6  -9  1766.4   678.1  12-0.32773 0.21052-0.79015-0.07186 0.42029-0.89208  0 202.94 341.40   54.39 202.82 341.02   54.16 1.488 0.72   0.82 311.86 266.89 3 3187     2457   6008  54.16   1 1.000  536352264 -1 0.737   27.98  169.29  44.500 313.978   1
   0  -6  -9  1711.6   899.6  13-0.72568 0.60926-0.10023-0.76028-0.83923 0.36922  0 360.63 234.78  183.99 361.24 234.16  184.31 1.361 0.77   1.00 107.67 180.49 3 3180    17350   5569 184.31   1 1.000  536352264 -1 0.622  343.34  -43.95 315.500 105.738   1
   0  -6   9  2232.9  4254.2   1 0.10907 0.00824-0.83262-0.02819-0.49877 0.97017  0 229.14  88.14    9.32 229.01  87.85    9.32 1.860 0.27   0.00  55.00   9.82 3 3183    16190  18860   9.32   1 1.000  536352264 -1 0.852   80.37 -337.24  54.740 360.000   1
   0  -6   9  1991.8   840.1   8-0.25415 0.37086-0.84363-0.01704-0.52125 0.99152  0 360.37 256.94  121.47 360.42 256.76  121.53 1.728 0.79   0.56 107.67 117.97 3 3180     9910   5482 121.53   1 1.000  536352264 -1 0.792  342.84    0.35 338.000 107.177   1
   0  -6   9  1872.4   772.1  12-0.41278 0.53003-0.13880-0.72253 0.76914-0.29800  0 188.92 376.31    2.19 189.19 376.71    2.06 1.485 0.83   0.79 311.86 214.69 3 3184     5001   5782   2.06   1 1.000  536352264 -1 0.718   -0.07  239.11  44.500 313.978   1
   0  -6   9  1624.4   807.2  13-0.57053 0.68642-0.77661-0.08376-0.39969 0.86940  0 362.60 285.09  117.99 362.13 284.60  117.89 1.271 0.79   0.96 107.67 114.49 3 3179    20056   5488 117.89   1 1.000  536352264 -1 0.580  347.29   56.65 315.500 105.738   1
   0   6  -9  1956.9   728.2   4-0.35896 0.24240 0.01792 0.84478-0.99300 0.52222  0 206.71 326.25  181.52 207.17 326.46  181.70 1.591 0.85   0.32 311.86  26.02 3 3187     2396   6018 181.70   1 1.000  536352264  1 0.798   35.52  138.99  22.000 312.414   1
   0   6  -9  1093.8   611.1  12-0.58685 0.47038 0.05323 0.80934-0.92800 0.45715  0 168.17 419.75  188.21 167.91 419.82  188.21 1.448 0.74   0.89 311.86  40.71 3 3187     4981   5577 188.21   1 1.000  536352264  1 0.668  -41.56  325.98  44.500 313.978   1
   0  -6 -10 77623.6  8175.1   1-0.08069-0.04977 0.00963-0.87060-0.98537 0.46165  0 256.43  20.34   67.63 256.43  20.73   67.63 2.033 0.95   0.02  55.00  68.13 3 3268    32718  18851  67.63   1 1.000  536352265 -1 0.837  134.95 -472.85  54.740 360.000   1
   0  -6 -10 88277.3  3252.8   4-0.08409-0.04573-0.86665 0.00533 0.45557-0.97908  0 220.74 276.22   57.59 220.77 276.21   57.57 1.664 0.98   0.25 311.86 262.09 3 3269     3715   6145  57.57   1 1.000  536352265 -1 0.831   63.56   38.93  22.000 312.414   1
   0  -6 -10 92580.1  3214.3  12-0.32639 0.19616-0.81904-0.04297 0.37597-0.90019  0 207.40 344.30   57.76 207.46 344.24   57.76 1.552 0.92   0.82 311.86 270.26 3 3272     4668   5951  57.76   1 1.000  536352265 -1 0.752   36.90  175.09  44.500 313.978   1
   0  -6  10 68118.0  3305.6   2 0.19552-0.06659-0.84901-0.01210-0.42752 0.95050  0 369.35 148.71  117.10 370.06 148.35  117.12 2.006 0.98   0.12 107.67  17.60 3 3267    19479   5360 117.12   1 1.000  536352265 -1 0.860  360.80 -216.10  22.000  12.408   1
   0   6 -10 70713.9  2985.2   4-0.35370 0.22419-0.01260 0.87530-0.99373 0.47063  0 212.22 327.38  179.86 212.25 327.34  179.85 1.659 0.94   0.32 311.86  24.36 3 3272     5022   5992 179.85   1 1.000  536352265  1 0.812   46.53  141.25  22.000 312.414   1
   0   6 -10 54503.9  2841.9   6 0.75993-0.88964 0.64128 0.21969 0.08574-0.60855  0 366.42 159.36  105.87 366.38 159.39  105.94 1.802 1.00   0.44 107.67 107.32 2 3266    19598   5369 105.94   1 1.000  536352265  1 0.781  354.93 -194.79  65.500 280.000   1
   0   6 -10 60325.5  2618.9  12-0.58226 0.45285 0.02503 0.83754-0.93139 0.40822  0 173.17 425.41  186.16 173.28 425.26  186.29 1.516 0.87   0.89 311.86  38.66 3 3271     6552   5577 186.29   1 1.000  536352265  1 0.682  -31.57  337.30  44.500 313.978   1
   0  -6 -11 14936.9  1650.3   4-0.08342-0.05938-0.89420 0.03289 0.40540-0.98126  2 226.09 276.81   61.20 225.91 276.88   61.07 1.736 0.96   0.25 311.86 265.70 3 3360     3311   6149  61.07   1 0.962  536352266 -1 0.845   74.27   40.10  22.000 312.414   1
   0  -6 -11 13716.6  1435.1  12-0.32561 0.18236-0.84484-0.01717 0.33032-0.90696  0 212.47 348.03   61.27 212.56 348.06   61.33 1.622 0.94   0.82 311.86 273.77 3 3363     2936   5854  61.33   1 1.000  536352266 -1 0.766   47.04  182.54  44.500 313.978   1
   0  -6 -11 12859.8  1568.3  13-0.73227 0.58998-0.06230-0.79821-0.83840 0.26394  0 339.79 239.80  187.11 340.33 239.69  187.32 1.435 0.95   1.00 107.67 183.61 3 3355    14240   5565 187.32   1 1.000  536352266 -1 0.643  301.68  -33.93 315.500 105.738   1
   0  -6  11 10877.8  4954.9   1 0.12777 0.01561-0.88813 0.02732-0.39579 0.97194  0 214.43  83.21    2.60 214.56  83.03    2.60 2.023 0.77   0.00  55.00   3.10 3 3359    16920  18952   2.60   1 1.000  536352266 -1 0.884   50.96 -347.09  54.740 360.000   1
   0  -6  11 11071.1  1875.9   2 0.20418-0.06235-0.87425 0.01314-0.37652 0.95179  2 355.98 153.31  113.67 356.81 153.02  113.84 2.055 0.99   0.11 107.67  14.17 3 3358    15087   5415 113.84   1 0.781  536352266 -1 0.875  334.05 -206.89  22.000  12.408   1
   0  -6  11 12803.5  1775.7   8-0.23533 0.37798-0.89947 0.03881-0.41509 0.98987  0 339.66 264.45  114.13 340.14 264.46  114.13 1.822 0.97   0.56 107.67 110.63 3 3356    12890   5507 114.13   1 1.000  536352266 -1 0.816  301.41   15.39 338.000 107.177   1
   0  -6  11 11620.2  1425.7  13-0.55472 0.69637-0.81651-0.04386-0.29192 0.86602  0 343.12 298.71  108.97 343.24 298.80  108.91 1.304 0.97   0.96 107.67 105.47 3 3354    17417   5512 108.91   1 1.000  536352266 -1 0.580  308.34   83.90 315.500 105.738   1
   0   6 -11 11487.5  1477.2   4-0.34900 0.20654-0.03943 0.90214-0.99355 0.41815  0 217.88 328.59  178.31 217.80 328.52  178.23 1.732 0.97   0.31 311.86  22.81 3 3363     2652   5910 178.23   1 1.000  536352266  1 0.827   57.85  143.67  22.000 312.414   1
   0   6 -11  9616.4  1302.6  12-0.57811 0.43575 0.00038 0.86219-0.93360 0.35812  0 178.95 431.99  184.61 179.07 431.87  184.62 1.586 0.90   0.89 311.86  37.11 3 3363     5716   5499 184.62   1 1.000  536352266  1 0.693  -20.00  350.46  44.500 313.978   1
   0   6  11 11202.5  1649.3   2 0.17260-0.03040-0.04227 0.90378 0.99620-0.42118  0 340.97 229.14    2.33 341.13 229.11    2.10 1.930 0.97   0.05 107.67 262.83 3 3359    11514   5485   2.10   1 1.000  536352266  1 0.861  304.04  -55.24  22.000  12.408   1
   0  -6 -12 29147.1  2381.6   2-0.00915-0.14721 0.04742-0.90871-0.96966 0.34167  0 367.24  84.61  180.69 367.59  84.55  180.75 2.157 0.97   0.15 107.67  81.19 3 3457    16463   5319 180.75   1 1.000  536352267 -1 0.845  356.57 -344.30  22.000  12.408   1
   0  -6 -12 38126.2  2327.3   4-0.08352-0.07227-0.91821 0.05690 0.35437-0.98258  0 231.48 277.75   64.54 231.53 277.72   64.52 1.813 0.99   0.25 311.86 269.04 3 3457     2733   6133  64.52   1 1.000  536352267 -1 0.861   85.06   41.97  22.000 312.414   1
   0  -6 -12 39137.9  2275.0  12-0.32545 0.16918-0.86749 0.00548 0.28359-0.91265  0 218.10 352.52   64.81 218.16 352.52   64.87 1.698 0.94   0.83 311.86 277.31 3 3461     3596   5860  64.87   1 1.000  536352267 -1 0.779   58.28  191.53  44.500 313.978   1
   0  -6 -12 34599.3  2232.6  13-0.73466 0.57943-0.04847-0.81205-0.83759 0.21090  0 329.82 243.19  188.24 329.81 242.99  188.42 1.474 0.98   1.00 107.67 184.74 3 3452    13393   5646 188.42   1 1.000  536352267 -1 0.652  281.73  -27.13 315.500 105.738   1
   0  -6  12 34791.2  2535.6   2 0.21223-0.05751-0.89623 0.03512-0.32518 0.95275  0 343.81 157.39  110.61 343.83 157.37  110.63 2.114 0.99   0.11 107.67  11.11 3 3455    10709   5470 110.63   1 1.000  536352267 -1 0.893  309.71 -198.74  22.000  12.408   1
   0  -6  12 31930.7  2222.2   8-0.22682 0.38244-0.92174 0.06108-0.36100 0.98803  0 329.85 268.23  110.58 329.94 268.28  110.53 1.873 0.99   0.56 107.67 107.08 3 3453     8392   5528 110.53   1 1.000  536352267 -1 0.828  281.79   22.94 338.000 107.177   1
   0  -6  12 31390.8  1927.1  13-0.54776 0.70229-0.83010-0.03026-0.23626 0.86254  0 333.73 306.85  104.28 333.78 306.45  104.42 1.314 0.96   0.95 107.67 100.78 3 3451    16988   5499 104.42   1 1.000  536352267 -1 0.575  289.56  100.18 315.500 105.738   1
   0   6 -12 26898.7  2171.7   6 0.72411-0.87975 0.66752 0.19345 0.01161-0.63898  0 338.74 178.86  110.53 338.55 178.81  110.57 1.939 0.99   0.44 107.67 111.98 2 3455     9809   5449 110.57   1 1.000  536352267  1 0.834  299.58 -155.80  65.500 280.000   1
   0   6 -12 27990.5  1956.0  12-0.57449 0.41919-0.02072 0.88329-0.93493 0.30713  0 185.37 440.03  183.15 185.35 439.84  183.20 1.667 0.91   0.89 311.86  35.65 3 3460     6503   5458 183.20   1 1.000  536352267  1 0.705   -7.18  366.54  44.500 313.978   1
   0   6  12 27680.2  2181.5   2 0.17661-0.02149-0.06556 0.92707 0.99527-0.36797  0 330.63 230.10    3.45 330.60 230.12    3.46 1.982 0.99   0.05 107.67 263.95 3 3456     7307   5534   3.46   1 1.000  536352267  1 0.874  283.35  -53.32  22.000  12.408   1
   0  -6 -13  1450.6   792.5   4-0.08425-0.08452-0.93876 0.07745 0.30278-0.98334  0 237.88 278.67   67.54 237.68 278.74   67.91 1.906 0.41   0.25 311.86 272.04 3 3560     3026   5942  67.91   1 1.000  536352268 -1 0.880   97.85   43.82  22.000 312.414   1
   0  -6 -13  1903.7   951.6  13-0.73643 0.56827-0.03786-0.82265-0.83681 0.15790  0 318.81 246.45  188.97 319.40 246.62  189.25 1.514 0.56   1.00 107.67 185.47 3 3554    11493   5660 189.25   1 1.000  536352268 -1 0.660  259.71  -20.62 315.500 105.738   1
   0  -6  13  4268.4  1218.8   2 0.21973-0.05212-0.91503 0.05391-0.27369 0.95356  0 331.41 161.78  107.42 331.19 161.41  107.46 2.172 0.89   0.11 107.67   7.92 3 3558     9259   5450 107.46   1 1.000  536352268 -1 0.909  284.90 -189.96  22.000  12.408   1
   0  -6  13  2534.5  1063.6   8-0.21884 0.38743-0.94037 0.07971-0.30659 0.98587  0 320.16 272.11  106.97 319.77 272.07  106.98 1.923 0.94   0.56 107.67 103.47 3 3556    10611   5497 106.98   1 1.000  536352268 -1 0.839  262.41   30.70 338.000 107.177   1
   0  -6  13  1744.3   778.5  13-0.54139 0.70880-0.83942-0.02095-0.17972 0.85819  0 324.46 314.23  100.01 324.40 314.60   99.92 1.329 0.71   0.95 107.67  96.51 3 3553    15058   5490  99.92   1 1.000  536352268 -1 0.571  271.02  114.94 315.500 105.738   1
   0   6 -13 -2483.6  4644.4   1-0.13450-0.03526 0.93138-0.06971 0.29403-0.97419  0 190.12 100.43  176.58 189.51 100.44  176.16 2.162 0.15   0.05  55.00 177.08 3 3560    14015  19083 176.16   1 1.000  536352268  1 0.921    2.34 -312.67  54.740 360.000   1
   0   6 -13  1357.4   762.6   4-0.34132 0.17296-0.08233 0.94503-0.99169 0.31167  0 230.69 331.87  175.64 230.40 331.85  175.64 1.898 0.84   0.31 311.86  20.14 3 3562     2678   5830 175.64   1 1.000  536352268  1 0.858   83.48  150.22  22.000 312.414   1
   0   6 -13  1421.6   826.1  12-0.57145 0.40321-0.03831 0.90088-0.93562 0.25550  0 192.23 449.12  182.37 192.21 449.39  182.02 1.740 0.64   0.89 311.86  34.87 3 3562     9965   5402 182.02   1 1.000  536352268  1 0.711    6.55  384.73  44.500 313.978   1
   0   6  13  96.052 754.467   2 0.17989-0.01184-0.08533 0.94683 0.99403-0.31445  0 319.39 231.57    4.43 320.12 231.06    4.62 2.041 0.18   0.05 107.67 264.93 3 3558     6088   5565   4.62   1 1.000  536352268  1 0.887  260.88  -50.38  22.000  12.408   1
   0  -6 -14  8227.0  1355.4   4-0.08561-0.09614-0.95593 0.09461 0.25085-0.98375  0 244.39 279.99   71.30 244.38 279.95   71.24 1.982 0.83   0.26 311.86 275.81 3 3667     2332   5931  71.24   1 1.000  536352269 -1 0.890  110.86   46.46  22.000 312.414   1
   0  -6 -14  8254.9  1321.1  12-0.32702 0.14470-0.90329 0.04128 0.18777-0.92168  0 231.15 363.77   71.71 231.14 363.68   71.81 1.867 0.95   0.83 311.86 284.21 3 3671     3250   5645  71.81   1 1.000  536352269 -1 0.805   84.39  214.01  44.500 313.978   1
   0  -6 -14  6543.6  1322.5  13-0.73770 0.55660-0.03042-0.83009-0.83615 0.10502  0 309.10 250.08  190.04 309.12 250.53  189.84 1.562 0.90   1.00 107.67 186.54 3 3662    10667   5685 189.84   1 0.984  536352269 -1 0.672  240.29  -13.36 315.500 105.738   1
   0  -6  14  6219.2  1421.2   2 0.22670-0.04619-0.93074 0.06963-0.22219 0.95436  0 318.59 165.28  104.27 318.87 165.18  104.34 2.236 0.94   0.11 107.67   4.77 3 3665     8271   5458 104.34   1 1.000  536352269 -1 0.925  259.28 -182.95  22.000  12.408   1
   0  -6  14  7108.3  1359.3   8-0.21157 0.39313-0.95542 0.09476-0.25201 0.98354  0 309.50 275.80  103.47 309.69 275.84  103.48 1.977 0.98   0.55 107.67  99.97 3 3663     6576   5551 103.48   1 1.000  536352269 -1 0.848  241.09   38.08 338.000 107.177   1
   0  -6  14  5487.4  1050.9  13-0.53597 0.71674-0.84416-0.01588-0.12161 0.85273  0 314.93 323.71   95.04 315.11 323.51   95.34 1.325 0.89   0.95 107.67  91.54 3 3661    14602   5501  95.34   1 1.000  536352269 -1 0.558  251.96  133.89 315.500 105.738   1
   0   6 -14 11913.2  6706.1   1-0.14172-0.04110 0.94765-0.08598 0.24172-0.97420  0 182.44  91.95  173.00 182.60  91.99  173.00 2.370 0.68   0.05  55.00 173.50 3 3667    23583  19054 173.00   1 1.000  536352269  1 0.932  -13.03 -329.63  54.740 360.000   1
   0   6 -14  4971.2  1141.9   4-0.33836 0.15705-0.09861 0.96131-0.99047 0.25814  0 237.63 334.04  174.66 237.54 334.06  174.66 1.985 0.92   0.31 311.86  19.16 3 3670     2776   5818 174.66   1 1.000  536352269  1 0.873   97.35  154.57  22.000 312.414   1
   0   6 -14  4982.2  1191.4  12-0.56893 0.38776-0.05248 0.91505-0.93593 0.20350  0 199.57 460.91  181.24 199.78 460.86  181.06 1.837 0.90   0.89 311.86  33.74 3 3670    10731   5347 181.06   1 1.000  536352269  1 0.723   21.23  408.31  44.500 313.978   1
   0   6  14  5900.3  1395.7   2 0.18259-0.00161-0.10169 0.96320 0.99270-0.26085  0 309.47 232.03    5.58 309.75 231.94    5.58 2.108 0.95   0.05 107.67 266.08 3 3666     5602   5621   5.58   1 1.000  536352269  1 0.903  241.03  -49.46  22.000  12.408   1
   0  -6 -15 24458.0  2051.9   4-0.08748-0.10725-0.96983 0.10851 0.19876-0.98402  0 251.72 281.39   74.54 251.71 281.37   74.52 2.073 0.98   0.26 311.86 279.04 3 3780     2635   5844  74.52   1 1.000  536352270 -1 0.905  125.54   49.27  22.000 312.414   1
   0  -6 -15 29013.3  2128.2  12-0.32879 0.13345-0.91650 0.05449 0.13906-0.92539  0 238.64 370.56   75.15 238.70 370.61   75.22 1.956 0.93   0.83 311.86 287.65 3 3784     3885   5592  75.22   1 1.000  536352270 -1 0.817   99.37  227.59  44.500 313.978   1
   0  -6 -15 20966.8  1998.1  13-0.73844 0.54441-0.02602-0.83449-0.83573 0.05237  0 298.83 254.68  190.06 299.01 254.72  190.19 1.596 0.97   1.00 107.67 186.56 3 3774    10181   5766 190.19   1 0.983  536352270 -1 0.676  219.76   -4.15 315.500 105.738   1
   0  -6  15 27674.9  2425.3   2 0.23317-0.03977-0.94347 0.08236-0.17080 0.95527  0 307.06 168.84  101.37 306.96 168.65  101.28 2.303 0.97   0.11 107.67   1.87 3 3777     7756   5531 101.28   1 1.000  536352270 -1 0.941  236.22 -175.83  22.000  12.408   1
   0  -6  15 22919.9  2235.3   8-0.20482 0.39935-0.96703 0.10637-0.19745 0.98123  0 299.92 279.63  100.23 299.73 279.65  100.03 2.034 1.00   0.55 107.67  96.73 3 3775     9415   5624 100.03   1 1.000  536352270 -1 0.859  221.92   45.75 338.000 107.177   1
   0  -6  15 25122.6  1798.9  13-0.53105 0.72474-0.84443-0.01561-0.06331 0.84666  0 305.92 333.08   90.98 305.82 333.24   90.74 1.335 0.93   0.95 107.67  87.48 3 3772    14735   5516  90.74   1 1.000  536352270 -1 0.551  233.94  152.63 315.500 105.738   1
   0   6 -15 35299.7  6805.5   1-0.14835-0.04753 0.96086-0.09920 0.18953-0.97434  0 174.16  82.60  169.99 174.79  82.69  169.89 2.494 0.81   0.05  55.00 170.49 3 3780    16875  18924 169.89   1 1.000  536352270  1 0.948  -29.59 -348.32  54.740 360.000   1
   0   6 -15 22220.7  2098.2   4-0.33600 0.14173-0.11161 0.97431-0.98930 0.20466  0 245.32 336.64  173.87 245.34 336.70  173.87 2.075 0.93   0.31 311.86  18.37 3 3782     4647   5744 173.87   1 1.000  536352270  1 0.887  112.73  159.77  22.000 312.414   1
   0   6 -15 23520.8  2010.6  12-0.56708 0.37297-0.06328 0.92585-0.93598 0.15123  0 208.17 474.85  180.29 208.22 474.74  180.33 1.944 0.82   0.89 311.86  32.79 3 3782     8554   5365 180.33   1 1.000  536352270  1 0.734   38.44  436.19  44.500 313.978   1
   0   6  15 23030.4  2168.7   2 0.18474 0.00916-0.11478 0.97629 0.99143-0.20731  0 299.58 232.85    6.38 299.51 232.79    6.35 2.172 0.98   0.05 107.67 266.88 3 3778     5314   5616   6.35   1 1.000  536352270  1 0.917  221.26  -47.82  22.000  12.408   1
   0  -6 -16 47316.4  2778.8   4-0.08985-0.11786-0.98057 0.11925 0.14667-0.98428  0 259.57 282.92   77.72 259.72 283.00   77.75 2.164 0.89   0.26 311.86 282.22 3 3896     3128   5732  77.75   1 1.000  536352271 -1 0.919  141.24   52.32  22.000 312.414   1
   0  -6 -16 50113.6  2777.8  12-0.33104 0.12268-0.92670 0.06469 0.09007-0.92882  0 246.97 378.57   78.62 247.13 378.62   78.61 2.046 0.94   0.83 311.86 291.12 3 3900     4617   5560  78.61   1 1.000  536352271 -1 0.826  116.03  243.63  44.500 313.978   1
   0  -6  16 46819.4  3006.4   2 0.23791-0.03192-0.95361 0.09219-0.12018 0.95673  0 295.30 172.05   98.29 295.37 172.00   98.28 2.364 0.95   0.10 107.67  -1.21 3 3894     7174   5553  98.28   1 1.000  536352271 -1 0.954  212.70 -169.42  22.000  12.408   1
   0  -6  16 43111.7  2185.4  13-0.52689 0.73349-0.83990-0.02015-0.00410 0.83967  0 296.58 344.06   86.14 296.57 344.22   86.05 1.316 0.99   0.94 107.67  82.64 3 3889    15224   5519  86.05   1 1.000  536352271 -1 0.531  215.26  174.59 315.500 105.738   1
   0   6 -16 52449.4  7999.6   1-0.15468-0.05426 0.97108-0.10941 0.13752-0.97465  0 165.44  72.10  166.83 165.92  72.35  166.83 2.612 0.80   0.05  55.00 167.33 3 3896    18899  18604 166.83   1 1.000  536352271  1 0.960  -47.04 -369.32  54.740 360.000   1
   0   6 -16 41572.8  2647.9   4-0.33420 0.12699-0.12145 0.98415-0.98829 0.15134  0 253.87 339.70  173.21 253.89 339.82  173.28 2.169 0.96   0.31 311.86  17.71 3 3898     3669   5656 173.28   1 1.000  536352271  1 0.900  129.84  165.88  22.000 312.414   1
   0   6 -16 44766.7  2730.4  12-0.56575 0.35870-0.07083 0.93340-0.93594 0.09887  0 217.72 491.46  179.78 217.78 491.69  179.82 2.050 0.96   0.89 311.86  32.28 3 3898    10585   5358 179.82   1 1.000  536352271  1 0.740   57.53  469.40  44.500 313.978   1
   0  -6 -17 31980.7  2461.8   4-0.09282-0.12787-0.98825 0.12693 0.09466-0.98462  0 268.51 284.87   80.87 268.55 284.86   80.94 2.256 0.98   0.26 311.86 285.37 3 4016     4198   5665  80.94   1 1.000  536352272 -1 0.931  159.12   56.23  22.000 312.414   1
   0  -6 -17 31404.1  2435.0  12-0.33386 0.11248-0.93392 0.07191 0.04087-0.93204  0 256.70 388.03   81.95 256.68 388.02   81.97 2.143 0.97   0.84 311.86 294.45 3 4021     6860   5509  81.97   1 1.000  536352272 -1 0.836  135.48  262.53  44.500 313.978   1
   0  -6 -17 27829.6  2248.6  13-0.73844 0.51854-0.02601-0.83451-0.83572-0.05208  0 279.24 264.13  190.12 279.30 263.93  190.20 1.662 0.97   1.00 107.67 186.62 3 4009     8920   5894 190.20   1 0.984  536352272 -1 0.684  180.58   14.73 315.500 105.738   1
   0  -6  17 30523.4  2814.5   2 0.24335-0.02448-0.96074 0.09931-0.06926 0.95810  2 283.96 175.02   95.32 284.04 175.03   95.29 2.423 0.98   0.10 107.67  -4.18 3 4014     8005   5549  95.29   1 0.794  536352272 -1 0.967  190.01 -163.47  22.000  12.408   1
   0  -6  17 32409.8  2435.2   8-0.19395 0.41425-0.98013 0.11967-0.08826 0.97680  0 280.09 287.38   93.23 280.11 287.49   93.20 2.121 0.93   0.55 107.67  89.73 3 4011     5602   5647  93.20   1 1.000  536352272 -1 0.868  182.28   61.25 338.000 107.177   1
   0   6 -17 30983.1  8204.5   1-0.16040-0.06159 0.97846-0.11680 0.08580-0.97525  2 155.17  59.92  163.55 155.82  60.74  163.82 2.730 0.66   0.05  55.00 164.05 3 4016    21360  18619 163.82   1 0.962  536352272  1 0.969  -67.57 -393.69  54.740 360.000   1
   0   6 -17 24906.3  2298.2   4-0.33295 0.11278-0.12826 0.99096-0.98753 0.09827  0 263.39 343.77  173.00 263.34 343.50  172.86 2.255 0.89   0.31 311.86  17.50 3 4018     5357   5602 172.86   1 1.000  536352272  1 0.908  148.87  174.03  22.000 312.414   1
   0   6  17 27477.6  2454.5   2 0.18748 0.03228-0.13164 0.99315 0.98954-0.10086  0 279.33 234.45    7.34 279.47 234.43    7.34 2.292 0.97   0.05 107.67 267.84 3 4014     4562   5799   7.34   1 1.000  536352272  1 0.940  180.76  -44.62  22.000  12.408   1
   0  -6 -18 220779.   6057.   4-0.09625-0.13742-0.99297 0.13166 0.04283-0.98514  0 278.23 287.04   84.12 278.33 287.00   84.10 2.340 0.97   0.26 311.86 288.62 3 4140     7559   5721  84.10   1 1.000  536352273 -1 0.940  178.56   60.56  22.000 312.414   1
   0  -6 -18 217846.   5856.  12-0.33720 0.10279-0.93822 0.07621-0.00844-0.93515  0 267.51 399.13   85.17 267.62 399.10   85.30 2.240 0.88   0.84 311.86 297.67 3 4145     8341   5516  85.30   1 1.000  536352273 -1 0.844  157.11  284.74  44.500 313.978   1
   0  -6 -18 212876.   5196.  13-0.73772 0.50488-0.03030-0.83022-0.83614-0.10388  0 269.71 268.86  189.98 269.66 269.01  189.85 1.689 0.97   1.00 107.67 186.48 3 4133    12356   5943 189.85   1 0.972  536352273 -1 0.686  161.52   24.19 315.500 105.738   1
   0  -6  18 225768.   6342.   2 0.24830-0.01656-0.96518 0.10375-0.01865 0.95977  0 272.91 177.89   92.33 272.98 177.86   92.34 2.473 0.97   0.10 107.67 352.83 3 4137     8734   5657  92.34   1 1.000  536352273 -1 0.977  167.92 -157.73  22.000  12.408   1
   0  -6  18 221312.   5819.   8-0.18903 0.42228-0.98188 0.12142-0.03414 0.97494  0 270.30 291.45   89.91 270.41 291.51   89.83 2.156 0.95   0.55 107.67  86.41 3 4135     8406   5729  89.83   1 1.000  536352273 -1 0.871  162.69   69.37 338.000 107.177   1
   0  -6  18 208257.   4295.  13-0.52116 0.75359-0.81445-0.04559 0.11828 0.82173  0 277.70 372.24   76.19 277.80 372.42   76.12 1.230 0.99   0.94 107.67  72.69 3 4132    20986   5549  76.12   1 1.000  536352273 -1 0.473  177.49  230.96 315.500 105.738   1
   0   6 -18 257587.  15468.   1-0.16547-0.06958 0.98311-0.12145 0.03442-0.97619  0 143.84  47.17  160.77 144.18  47.57  160.82 2.860 0.79   0.04  55.00 161.27 3 4139    25422  18690 160.82   1 1.000  536352273  1 0.982  -90.23 -419.17  54.740 360.000   1
   0   6 -18 180011.   5482.   4-0.33223 0.09911-0.13214 0.99484-0.98708 0.04551  0 273.77 347.79  172.60 273.85 347.85  172.63 2.347 0.95   0.31 311.86  17.10 3 4141     6260   5660 172.63   1 1.000  536352273  1 0.919  169.63  182.05  22.000 312.414   1
   0   6  18 193865.   5722.   2 0.18806 0.04462-0.13563 0.99714 0.98904-0.04809  0 269.66 235.29    7.59 269.64 235.25    7.58 2.343 0.97   0.05 107.67 268.09 3 4137     6742   5868   7.58   1 1.000  536352273  1 0.950  161.41  -42.94  22.000  12.408   1
   0  -6 -19 68535.0  3474.5  12-0.34107 0.09364-0.93963 0.07762-0.05781-0.93820  0 280.15 412.29   88.63 280.28 412.29   88.62 2.329 0.94   0.84 311.86 301.13 3 4272     6756   5452  88.62   1 1.000  536352274 -1 0.847  182.39  311.07  44.500 313.978   1
   0  -6 -19 66732.5  3135.6  13-0.73650 0.49073-0.03745-0.82306-0.83678-0.15547  0 260.03 274.39  189.20 260.11 274.45  189.28 1.694 0.98   1.00 107.67 185.70 3 4259     8682   6007 189.28   1 1.000  536352274 -1 0.681  142.16   35.26 315.500 105.738   1
   0  -6  19 71333.9  3796.1   2 0.25270-0.00809-0.96703 0.10560 0.03163 0.96177  0 262.09 180.56   89.39 262.15 180.49   89.41 2.513 0.97   0.10 107.67 349.89 3 4264     6031   5698  89.41   1 1.000  536352274 -1 0.985  146.27 -152.41  22.000  12.408   1
   0  -6  19 68437.7  3417.6   8-0.18475 0.43096-0.98045 0.11999 0.01979 0.97328  0 260.79 295.57   86.51 260.72 295.70   86.47 2.175 0.98   0.55 107.67  83.01 3 4261     5772   5811  86.47   1 1.000  536352274 -1 0.869  143.67   77.61 338.000 107.177   1
   0  -6  19 65094.9  2490.8  13-0.51974 0.76508-0.79167-0.06837 0.18265 0.80958  0 267.83 392.53   70.71 267.93 392.23   70.68 1.144 0.97   0.94 107.67  67.21 3 4258    23715   5491  70.68   1 1.000  536352274 -1 0.428  157.76  271.55 315.500 105.738   1
   0   6 -19 77450.1 11193.4   1-0.17017-0.07794 0.98505-0.12339-0.01665-0.97744  0 129.64  31.26  157.62 130.69  32.44  157.85 2.981 0.81   0.04  55.00 158.12 3 4266    29097  18913 157.85   1 1.000  536352274  1 0.987 -118.64 -450.99  54.740 360.000   1
   0   6  19 58851.4  3379.8   2 0.18825 0.05736-0.13680 0.99830 0.98889 0.00433  0 259.89 236.12    7.66 259.91 236.10    7.65 2.383 0.94   0.05 107.67 268.16 3 4264     4453   5885   7.65   1 1.000  536352274  1 0.957  141.87  -41.27  22.000  12.408   1
   0  -6 -20 145217.   5085.   4-0.10466-0.15498-0.99388 0.13256-0.06017-0.98684  0 301.46 292.32   90.30 301.58 292.25   90.32 2.492 0.89   0.27 311.86 294.80 3 4397     5529   5641  90.32   1 1.000  536352275 -1 0.955  225.01   71.11  22.000 312.414   1
   0  -6 -20 150965.   5132.  12-0.34540 0.08495-0.93820 0.07619-0.10721-0.94122  0 295.18 428.28   91.86 295.40 428.46   91.94 2.423 0.97   0.84 311.86 304.36 3 4402     9142   5417  91.94   1 1.000  536352275 -1 0.851  212.46  343.04  44.500 313.978   1
   0  -6 -20 156951.   4399.  13-0.73481 0.47611-0.04757-0.81295-0.83752-0.20695  0 250.63 280.15  188.54 250.57 280.33  188.49 1.694 0.99   1.00 107.67 185.04 3 4389     7867   5980 188.49   1 1.000  536352275 -1 0.676  123.35   46.77 315.500 105.738   1
   0  -6  20 159909.   5454.   2 0.25671 0.00077-0.96630 0.10487 0.08163 0.96406  0 251.42 183.00   86.45 251.47 182.98   86.49 2.538 1.00   0.10 107.67 346.95 3 4393     7005   5713  86.49   1 1.000  536352275 -1 0.991  124.93 -147.52  22.000  12.408   1
   0  -6  20 162699.   5145.   8-0.18097 0.44014-0.97586 0.11540 0.07354 0.97180  0 250.96 299.99   83.07 250.97 300.10   83.11 2.176 0.94   0.54 107.67  79.57 3 4391     9341   5848  83.11   1 1.000  536352275 -1 0.863  124.01   86.46 338.000 107.177   1
   0  -6  20 150371.   3367.  13-0.51965 0.77790-0.75926-0.10078 0.25112 0.79334  0 257.24 420.24   64.71 257.30 420.13   64.64 1.016 0.98   0.93 107.67  61.21 3 4388    31360   5434  64.64   1 1.000  536352275 -1 0.368  136.57  326.96 315.500 105.738   1
   0   6 -20 133976.  14139.   1-0.17433-0.08684 0.98438-0.12271-0.06739-0.97902  0 113.99  14.27  154.90 114.67  14.72  154.90 3.110 0.92   0.04  55.00 155.40 3 4396    33986  19064 154.90   1 1.000  536352275  1 0.996 -149.93 -484.99  54.740 360.000   1
   0   6 -20 127379.   4796.   4-0.33236 0.07334-0.13142 0.99412-0.98716-0.05903  0 299.03 359.08  172.64 299.18 359.23  172.67 2.504 0.89   0.31 311.86  17.14 3 4397     6492   5510 172.67   1 1.000  536352275  1 0.930  220.15  204.63  22.000 312.414   1
   0   6  20 137132.   4950.   2 0.18799 0.07055-0.13519 0.99670 0.98910 0.05640  0 250.29 237.01    7.64 250.24 236.99    7.55 2.412 0.98   0.05 107.67 268.14 3 4393     5296   5899   7.55   1 1.000  536352275  1 0.963  122.68  -39.49  22.000  12.408   1
   0  -6 -21 43641.3  2962.4   4-0.10960-0.16302-0.99017 0.12886-0.11132-0.98804  0 315.50 295.55   93.31 315.71 295.52   93.41 2.553 0.94   0.27 311.86 297.81 3 4529     4535   5538  93.41   1 1.000  536352276 -1 0.960  253.08   77.58  22.000 312.414   1
   0  -6 -21 46972.6  2852.6   7-0.36053 0.08717-0.93007 0.06700-0.15805-0.94102  0 311.80  25.84   89.04 311.66  26.08   89.07 1.973 0.96   0.49 311.86  34.05 2 4532    16730   5311  89.07   1 1.000  536352276 -1 0.641  245.69 -461.83 294.500 360.000   1
   0  -6 -21 43241.5  3016.2  12-0.35015 0.07667-0.93393 0.07192-0.15662-0.94424  0 313.98 449.09   95.21 313.77 448.53   95.26 2.515 0.81   0.84 311.86 307.71 3 4534     9768   5328  95.26   1 1.000  536352276 -1 0.850  250.06  384.67  44.500 313.978   1
   0  -6 -21 48690.0  2597.4  13-0.73255 0.46091-0.06069-0.79982-0.83832-0.25837  0 240.99 286.56  187.49 240.97 286.74  187.44 1.672 0.98   1.00 107.67 183.99 3 4521     5495   5985 187.44   1 1.000  536352276 -1 0.665  104.07   59.60 315.500 105.738   1
   0  -6  21 46099.0  3206.2   2 0.26026 0.01010-0.96304 0.10161 0.13134 0.96663  0 240.75 185.36   83.51 240.90 185.33   83.59 2.543 0.96   0.10 107.67 344.01 3 4526     5140   5795  83.59   1 1.000  536352276 -1 0.994  103.59 -142.80  22.000  12.408   1
   0  -6  21 47169.5  2904.5   8-0.17783 0.44995-0.96805 0.10759 0.12718 0.97042  0 241.01 304.70   79.82 241.10 304.77   79.72 2.166 0.89   0.54 107.67  76.32 3 4523     5189   5859  79.72   1 1.000  536352276 -1 0.857  104.10   95.88 338.000 107.177   1
   0  -6  21 42069.4  1848.8  13-0.52194 0.79311-0.71034-0.14971 0.32851 0.76817  0 245.09 467.28   57.51 244.94 468.32   57.33 0.812 0.96   0.93 107.67  54.01 3 4520    58125   5341  57.33   1 1.000  536352276 -1 0.279  112.26  421.05 315.500 105.738   1
   0   6 -21 38704.3  3037.5   4-0.33320 0.06123-0.12692 0.98962-0.98768-0.11081  0 314.75 366.64  173.11 314.84 366.75  172.95 2.558 0.93   0.31 311.86  17.61 3 4530     8597   5455 172.95   1 1.000  536352276  1 0.928  251.60  219.76  22.000 312.414   1
   0   6  21 45559.9  3045.8   2 0.18735 0.08412-0.13086 0.99237 0.98963 0.10814  0 240.57 237.94    7.33 240.60 237.93    7.30 2.417 0.91   0.05 107.67 267.83 3 4525     3742   5879   7.30   1 1.000  536352276  1 0.964  103.22  -37.65  22.000  12.408   1
   0  -6 -22 85456.7  4058.5   4-0.11494-0.17066-0.98373 0.12242-0.16223-0.98948  0 331.90 299.31   96.47 332.12 299.38   96.50 2.592 0.98   0.27 311.86 300.97 3 4664     5754   5500  96.50   1 1.000  536352277 -1 0.959  285.89   85.11  22.000 312.414   1
   0  -6 -22 92227.0  4281.2  12-0.35562 0.06912-0.92669 0.06468-0.20614-0.94713  0 336.64 474.06   98.51 337.19 474.74   98.62 2.608 0.93   0.84 311.86 311.01 3 4669    13809   5295  98.62   1 1.000  536352277 -1 0.846  295.38  434.60  44.500 313.978   1
   0  -6 -22 101349.   3621.  13-0.72972 0.44514-0.07711-0.78340-0.83896-0.30996  0 231.15 293.57  186.14 231.16 293.85  186.15 1.626 0.97   1.00 107.67 182.64 3 4655     9015   6048 186.15   1 1.000  536352277 -1 0.649   84.38   73.63 315.500 105.738   1
   0  -6  22 104694.   4484.   2 0.26326 0.01997-0.95728 0.09585 0.18078 0.96947  0 230.38 187.71   80.68 230.34 187.56   80.67 2.532 0.91   0.10 107.67 341.18 3 4660     5726   5774  80.67   1 1.000  536352277 -1 0.995   82.85 -138.11  22.000  12.408   1
   0   6 -22 86398.8  4142.2   4-0.33453 0.04961-0.11967 0.98237-0.98848-0.16233  0 333.20 375.74  173.25 333.40 376.02  173.39 2.622 0.88   0.31 311.86  17.75 3 4664     7893   5405 173.39   1 1.000  536352277  1 0.931  288.50  237.97  22.000 312.414   1
   0   6  22 92371.2  4154.8   2 0.18620 0.09819-0.12381 0.98532 0.99045 0.15960  0 230.87 239.02    7.07 230.91 238.94    6.88 2.410 0.95   0.05 107.67 267.57 3 4660     4306   6057   6.88   1 1.000  536352277  1 0.966   83.83  -35.49  22.000  12.408   1
   0  -6  23  2914.6  1242.3   2 0.26595 0.03015-0.94891 0.08749 0.23006 0.97248  2 219.84 189.76   77.74 219.72 189.71   77.74 2.491 0.74   0.09 107.67 338.24 3 4797     4104   5789  77.74   1 0.967  536352278 -1 0.991   61.76 -133.99  22.000  12.408   1
   0  -6 -24 264701.   5302.  13-0.72195 0.41150-0.12126-0.73926-0.83883-0.41454  0 210.13 310.85  182.76 210.16 311.10  182.66 1.467 0.97   1.00 107.67 179.26 3 4930    13453   6114 182.66   1 1.000  536352279 -1 0.598   42.35  108.18 315.500 105.738   1
   0  -6  24 260031.   6729.   2 0.26811 0.04088-0.93794 0.07652 0.27920 0.97562  0 208.88 191.77   74.85 208.95 191.78   74.79 2.426 0.90   0.09 107.67 335.35 3 4936     7832   5996  74.79   1 1.000  536352279 -1 0.985   39.84 -129.97  22.000  12.408   1
   0  -6  24 265684.   6080.   8-0.17200 0.48300-0.92385 0.06339 0.28860 0.96580  0 209.52 321.43   69.18 209.50 321.71   69.21 1.958 0.88   0.54 107.67  65.68 3 4933     9039   5956  69.21   1 1.000  536352279 -1 0.794   41.14  129.33 338.000 107.177   1
   0   6  24 252646.   6440.   2 0.18254 0.12770-0.10141 0.96291 0.99272 0.26188  0 211.11 241.27    5.63 211.14 241.31    5.56 2.299 0.92   0.05 107.67 266.13 3 4935     6865   6189   5.56   1 1.000  536352279  1 0.950   44.31  -30.99  22.000  12.408   1
   0  -6 -25  5502.9  1469.8   2-0.00936-0.31637 0.04860-0.90989-0.96965-0.33865  0 181.86  89.34  180.55 182.74  89.74  180.82 2.303 0.86   0.15 107.67  81.05 3 5080     8394   5419 180.82   1 0.994  536352280 -1 0.843  -14.18 -334.84  22.000  12.408   1
   0  -6 -25  6611.3  1199.2  13-0.71670 0.39331-0.15034-0.71017-0.83729-0.46830  0 198.47 322.74  180.18 198.32 322.19  180.36 1.332 0.91   1.00 107.67 176.68 3 5071     7871   6031 180.36   1 1.000  536352280 -1 0.554   19.04  131.96 315.500 105.738   1
   0  -6  25  5527.8  1444.0   2 0.26970 0.05216-0.92426 0.06283 0.32829 0.97882  0 197.87 193.63   71.63 197.91 193.80   71.79 2.318 0.81   0.09 107.67 332.13 3 5077     3929   5979  71.79   1 1.000  536352280 -1 0.967   17.83 -126.27  22.000  12.408   1
   0  -6  25  6729.1  1315.6   8-0.17130 0.49526-0.90121 0.04075 0.34319 0.96348  0 197.70 328.83   65.53 197.60 328.95   65.48 1.836 0.89   0.53 107.67  62.03 3 5074     4513   5887  65.48   1 1.000  536352280 -1 0.761   17.49  144.15 338.000 107.177   1
   0   6  25  6551.2  1500.7   2 0.17998 0.14320-0.08585 0.94736 0.99399 0.31288  0 201.41 242.62    4.63 200.86 242.71    4.65 2.204 0.88   0.05 107.67 265.13 3 5076     3015   6157   4.65   1 1.000  536352280  1 0.933   24.92  -28.27  22.000  12.408   1
   0  -6 -26 79647.4  3751.1   2-0.00530-0.33346 0.02617-0.88746-0.96948-0.39115  2 165.20  86.35  179.46 165.27  86.79  179.51 2.169 0.93   0.15 107.67  79.96 3 5222    10345   5456 179.51   1 0.967  536352281 -1 0.818  -47.50 -340.81  22.000  12.408   1
   0  -6 -26 99356.9  3023.3  13-0.71017 0.37385-0.18585-0.67466-0.83380-0.52402  0 184.76 335.68  177.67 184.73 336.18  177.55 1.186 0.98   1.00 107.67 174.17 3 5213    11521   5948 177.55   1 1.000  536352281 -1 0.506   -8.38  157.84 315.500 105.738   1
   0  -6  26 99941.0  4096.6   2 0.27092 0.06381-0.90763 0.04620 0.37748 0.98191  0 186.33 195.84   68.79 186.41 195.81   68.74 2.204 0.90   0.09 107.67 329.29 3 5219     5412   5986  68.74   1 1.000  536352281 -1 0.953   -5.24 -121.84  22.000  12.408   1
   0  -6  26 100602.   3603.   8-0.17156 0.50848-0.87353 0.01307 0.39878 0.96016  0 184.35 337.45   61.63 184.37 337.65   61.57 1.679 0.95   0.53 107.67  58.14 3 5216     6684   5929  61.57   1 1.000  536352281 -1 0.717   -9.21  161.39 338.000 107.177   1
   0   6  26 91838.8  3827.5   2 0.17689 0.15921-0.06716 0.92867 0.99518 0.36397  0 190.14 244.33    3.62 190.14 244.32    3.55 2.083 0.89   0.05 107.67 264.12 3 5218     4456   6167   3.55   1 1.000  536352281  1 0.915    2.37  -24.86  22.000  12.408   1
   0  -6 -27 26892.4  2551.6   2-0.00059-0.35120-0.00054-0.86075-0.96866-0.44431  0 145.84  82.42  178.00 145.67  82.55  177.95 1.997 0.96   0.15 107.67  78.50 3 5366    15133   5434 177.95   1 0.996  536352282 -1 0.781  -86.22 -348.68  22.000  12.408   1
   0  -6 -27 28860.8  1665.1  13-0.70181 0.35255-0.23068-0.62983-0.82681-0.58322  0 167.93 355.14  174.06 167.79 355.49  173.98 0.988 0.97   0.99 107.67 170.56 3 5357    11421   5805 173.98   1 1.000  536352282 -1 0.433  -42.06  196.75 315.500 105.738   1
   0  -6  27 27450.2  2316.3   2 0.27148 0.07612-0.88787 0.02644 0.42688 0.98480  0 174.22 197.76   65.59 174.29 197.81   65.60 2.051 0.91   0.09 107.67 326.09 3 5363     4284   5973  65.60   1 1.000  536352282 -1 0.926  -29.48 -118.00  22.000  12.408   1
   0  -6  27 30020.2  2007.3   8-0.17264 0.52252-0.83977-0.02070 0.45590 0.95531  0 169.29 348.17   57.44 169.10 348.57   57.37 1.492 0.94   0.53 107.67  53.94 3 5360     5706   5735  57.37   1 1.000  536352282 -1 0.658  -39.33  182.82 338.000 107.177   1
   0   6  27 26084.8  2229.6   2 0.17307 0.17596-0.04503 0.90654 0.99612 0.41530  0 178.93 245.96    2.23 178.78 246.20    2.26 1.932 0.87   0.05 107.67 262.73 3 5362     3378   6256   2.26   1 1.000  536352282  1 0.886  -20.05  -21.61  22.000  12.408   1
   0  -6 -28 156273.   4581.   2 0.00516-0.36998-0.03246-0.82883-0.96670-0.49860  0 123.15  76.20  176.11 122.61  76.33  176.08 1.793 0.95   0.15 107.67  76.61 3 5512    14239   5459 176.08   1 0.996  536352283 -1 0.731 -131.61 -361.12  22.000  12.408   1
   0  -6 -28 185366.   3190.  13-0.69000 0.32781-0.29154-0.56897-0.81276-0.64950  0 142.66 387.23  169.08 143.07 387.09  169.08 0.728 0.97   0.99 107.67 165.58 3 5502    34984   5688 169.08   1 1.000  536352283 -1 0.325  -92.59  260.95 315.500 105.738   1
   0  -6  28 186902.   4185.   8-0.17504 0.53788-0.79770-0.06277 0.51568 0.94779  2 150.05 362.99   52.77 150.21 363.30   52.75 1.267 0.98   0.53 107.67  49.27 3 5505    11609   5766  52.75   1 0.970  536352283 -1 0.580  -77.81  212.47 338.000 107.177   1
   0  -6 -29  2044.0  1015.9   8-0.43251 0.05812-0.03926-0.82158-0.97972-0.53517  2 154.95 264.27  181.55 153.22 264.69  181.20 1.570 0.62   0.60 107.67 178.05 3 5650     3571   6359 181.20   1 0.966  536352284 -1 0.795  -68.00   15.02 338.000 107.177   1
   0  -6  29  1835.2   799.7   2 0.27088 0.10247-0.83719-0.02424 0.52719 0.98905  0 147.22 201.97   59.00 146.84 202.03   58.97 1.694 0.61   0.08 107.67 319.50 3 5655     2190   6153  58.97   1 1.000  536352284 -1 0.851  -83.46 -109.58  22.000  12.408   1
   0  -6  29  1050.5   646.6   8-0.18001 0.55549-0.74255-0.11806 0.58043 0.93506  0 124.67 385.74   47.50 123.81 386.01   47.35 1.014 0.41   0.52 107.67  44.00 3 5652     8281   5641  47.35   1 1.000  536352284 -1 0.478 -128.58  257.95 338.000 107.177   1
   0  -6 -30 104892.   3447.   2 0.02140-0.41228-0.11871-0.74258-0.95611-0.61386  0  54.03  50.88  171.01  54.10  51.55  171.01 1.315 0.93   0.15 107.67  71.51 3 5807    32263   5419 171.01   1 0.997  536352285 -1 0.580 -269.85 -411.75  22.000  12.408   1
   0  -6 -30 120371.   3439.   8-0.42620 0.03889-0.07483-0.78601-0.97890-0.58823  0 137.35 269.33  179.00 137.44 269.50  178.98 1.347 0.99   0.60 107.67 175.50 3 5798     5153   6504 178.98   1 1.000  536352285 -1 0.731 -103.21   25.14 338.000 107.177   1
   0  -6  30 127449.   3752.   2 0.26944 0.11679-0.80492-0.05651 0.57875 0.98978  0 130.32 204.31   55.28 130.41 204.36   55.38 1.480 0.87   0.08 107.67 315.78 3 5803     7720   6193  55.38   1 1.000  536352285 -1 0.793 -117.27 -104.90  22.000  12.408   1
   0  -6  30 121985.   2544.   8-0.18782 0.57624-0.66123-0.19938 0.65711 0.91064  2  75.94 431.32   40.38  75.71 432.23   40.28 0.660 0.97   0.52 107.67  36.88 3 5800    39248   5474  40.28   1 0.958  536352285 -1 0.312 -226.02  349.13 338.000 107.177   1
   0  -6 -31  5664.2  1020.5   8-0.41861 0.01840-0.11744-0.74340-0.97606-0.64330  0 119.22 274.98  176.40 118.16 275.49  176.32 1.145 0.79   0.60 107.67 172.90 3 5947     4744   6177 176.32   1 1.000  536352286 -1 0.661 -139.46   36.45 338.000 107.177   1
   0  -6  31  5626.5  1078.2   2 0.26697 0.13213-0.76641-0.09501 0.63199 0.98882  0 111.26 206.90   51.56 110.77 207.02   51.49 1.274 0.85   0.08 107.67 312.06 3 5952     5350   6105  51.49   1 1.000  536352286 -1 0.728 -155.39  -99.72  22.000  12.408   1
   0  -6  32 20341.6  1346.9   2 0.26462 0.14904-0.71933-0.14217 0.68778 0.98502  0  85.24 210.23   47.00  85.61 210.37   47.15 1.032 0.86   0.08 107.67 307.50 3 6102     3745   5938  47.15   1 1.000  536352287 -1 0.631 -207.43  -93.06  22.000  12.408   1
   0   6  32 22915.3  1378.9   9 0.09818 0.31463 0.15778 0.70322 0.97640 0.69551  0  75.43 188.99    1.33  76.45 189.18    1.17 0.889 0.99   0.60 107.67   2.78 2 6099     7504   5788   1.17   1 1.000  536352287  1 0.534 -227.04 -135.54  65.500 240.000   1
   0  -6 -33 -64.773 427.920   8-0.39532-0.03071-0.24076-0.62008-0.95663-0.76721  2  51.86 296.33  168.53  51.72 296.40  168.56 0.655-0.04   0.59 107.67 165.03 3 6248     8090   5775 168.56   1 0.988  536352288 -1 0.423 -274.18   79.15 338.000 107.177   1
   0  -8   0 366954.   7723.   2 0.12088-0.12088-0.57407-0.57407-0.75503 0.75503  0 323.76 116.54  141.96 323.64 116.47  141.88 2.294 0.98   0.13 107.67  42.46 3 3723    22470   5422 141.88   1 1.000  536354303 -2 0.902  269.61 -280.44  22.000  12.408   1
   0  -8   0 438760.   7885.   4-0.11046 0.11046-0.57415-0.57415 0.75852-0.75852  0 247.15 293.53   31.53 247.12 293.52   31.50 2.045 1.00   0.23 311.86 236.03 3 3724     9760   6103  31.50   1 1.000  536354303 -2 0.903  116.38   73.54  22.000 312.414   1
   0  -8   0 356430.   7186.   8-0.32577 0.32577-0.57377-0.57377-0.80878 0.80878  0 303.93 241.97  146.07 303.95 241.91  145.91 2.062 0.98   0.58 107.67 142.57 3 3721    14973   5668 145.91   1 1.000  536354303 -2 0.879  229.96  -29.57 338.000 107.177   1
   0  -8   0 457603.   7799.  12-0.34804 0.34804-0.57422-0.57422 0.63111-0.63111  0 229.94 386.85   33.44 229.93 386.84   33.47 1.918 0.99   0.81 311.86 245.94 3 3724    12091   5798  33.47   1 1.000  536354303 -2 0.802   81.97  260.18  44.500 313.978   1
   0  -8   0 328961.   5942.  13-0.62800 0.62800-0.57358-0.57358-0.66464 0.66464  0 304.18 272.91  144.03 304.06 272.96  144.06 1.526 0.99   0.98 107.67 140.53 3 3720    17556   5605 144.06   1 1.000  536354303 -2 0.650  230.45   32.30 315.500 105.738   1
   0  -8  -1  7962.8  1621.2   2 0.11282-0.12572-0.53970-0.60844-0.78070 0.72840  0 324.55 113.29  144.44 323.93 113.59  144.35 2.297 0.95   0.13 107.67  44.94 3 3727    11500   5396 144.35   1 1.000  536354304 -1 0.900  271.19 -286.93  22.000  12.408   1
   0  -8  -1  8332.4  1507.6   4-0.10622 0.09325-0.60885-0.53946 0.73523-0.78756  0 247.57 292.20   34.30 247.50 292.13   34.06 2.043 0.95   0.23 311.86 238.80 3 3728     3596   5985  34.06   1 1.000  536354304 -1 0.901  117.22   70.89  22.000 312.414   1
   0  -8  -1  7604.3  1448.8   8-0.33422 0.32126-0.53702-0.61053-0.83325 0.78100  0 304.24 240.35  148.54 303.67 240.26  148.63 2.058 0.97   0.58 107.67 145.04 3 3725     5939   5614 148.63   1 1.000  536354304 -1 0.877  230.58  -32.81 338.000 107.177   1
   0  -8  -1 10158.3  1514.5  12-0.34460 0.33157-0.60326-0.54518 0.61087-0.66322  0 230.78 384.47   35.78 230.82 384.81   35.89 1.921 0.93   0.81 311.86 248.28 3 3728     3909   5698  35.89   1 1.000  536354304 -1 0.804   83.66  255.41  44.500 313.978   1
   0  -8  -1  8317.0  1355.8  13-0.63527 0.62240-0.54344-0.60372-0.68851 0.63632  0 303.99 270.80  147.02 303.62 270.80  147.05 1.533 0.94   0.98 107.67 143.52 3 3724    10413   5642 147.05   1 1.000  536354304 -1 0.654  230.07   28.08 315.500 105.738   1
   0  -8   1  7982.1  1519.5   2 0.12910-0.11620-0.60838-0.53976-0.72708 0.77937  0 322.34 119.71  139.46 322.49 119.46  139.34 2.298 0.97   0.13 107.67  39.96 3 3727    11294   5382 139.34   1 1.000  536354304 -1 0.905  266.78 -274.11  22.000  12.408   1
   0  -8   1  8444.3  1501.8   4-0.11482 0.12780-0.53983-0.60848 0.77937-0.72704  0 247.00 295.09   29.30 247.23 295.12   29.03 2.042 0.96   0.23 311.86 233.80 3 3728     3675   5976  29.03   1 1.000  536354304 -1 0.901  116.09   76.67  22.000 312.414   1
   0  -8   1  7107.1  1468.8   8-0.31708 0.33004-0.61056-0.53699-0.78172 0.83397  0 303.39 243.88  143.39 303.53 243.76  143.10 2.066 0.96   0.58 107.67 139.89 3 3725     9097   5620 143.10   1 1.000  536354304 -1 0.880  228.88  -25.76 338.000 107.177   1
   0  -8   1  8149.2  1343.7  12-0.35149 0.36451-0.54582-0.60262 0.64921-0.59687  0 229.47 389.83   31.28 229.51 389.62   31.17 1.919 0.88   0.81 311.86 243.78 3 3728     4261   5662  31.17   1 1.000  536354304 -1 0.799   81.04  266.13  44.500 313.978   1
   0  -8   1  7158.8  1296.2  13-0.62053 0.63341-0.60379-0.54336-0.63801 0.69020  0 304.34 275.56  141.01 303.83 275.53  140.93 1.521 0.98   0.97 107.67 137.51 3 3724    10747   5633 140.93   1 1.000  536354304 -1 0.648  230.77   37.60 315.500 105.738   1
   0  -8  -2 314793.   7145.   2 0.10500-0.13079-0.50559-0.64256-0.80404 0.69945  0 323.29 110.93  146.72 323.30 110.96  146.73 2.302 0.94   0.13 107.67  47.22 3 3739    16350   5446 146.73   1 1.000  536354305 -1 0.897  268.67 -291.67  22.000  12.408   1
   0  -8  -2 363553.   7194.   4-0.10230 0.07635-0.64358-0.50473 0.70944-0.81409  0 248.41 290.96   36.75 248.38 290.96   36.71 2.055 0.90   0.24 311.86 241.25 3 3739     8479   5954  36.71   1 1.000  536354305 -1 0.904  118.91   68.40  22.000 312.414   1
   0  -8  -2 293540.   6507.   8-0.34140 0.31558-0.50082-0.64697-0.85508 0.75060  0 302.70 238.87  151.22 302.69 238.76  151.26 2.068 0.93   0.58 107.67 147.72 3 3738    10787   5646 151.26   1 1.000  536354305 -1 0.879  227.50  -35.78 338.000 107.177   1
   0  -8  -2 383068.   7162.  12-0.34142 0.31536-0.63263-0.51581 0.58830-0.69300  0 232.19 383.51   38.36 232.18 383.49   38.42 1.930 0.97   0.81 311.86 250.86 3 3740    10878   5725  38.42   1 1.000  536354305 -1 0.806   86.47  253.49  44.500 313.978   1
   0  -8  -2 279514.   5551.  13-0.64248 0.61661-0.51380-0.63355-0.70996 0.60551  0 302.61 269.04  149.98 302.59 269.05  149.90 1.547 0.98   0.98 107.67 146.48 3 3736    16285   5620 149.90   1 0.992  536354305 -1 0.658  227.31   24.57 315.500 105.738   1
   0  -8   2 315970.   7148.   2 0.13734-0.11155-0.64232-0.50582-0.69690 0.80149  0 320.37 122.72  136.72 320.43 122.64  136.72 2.300 0.93   0.13 107.67  37.22 3 3739    15452   5446 136.72   1 1.000  536354305 -1 0.907  262.83 -268.09  22.000  12.408   1
   0  -8   2 357229.   7149.   4-0.11912 0.14507-0.50620-0.64210 0.79791-0.69326  0 247.88 296.97   26.71 247.84 296.97   26.67 2.060 0.89   0.23 311.86 231.21 3 3739     8437   6012  26.67   1 1.000  536354305 -1 0.905  117.84   80.41  22.000 312.414   1
   0  -8   2 298771.   6545.   8-0.30817 0.33411-0.64702-0.50053-0.75208 0.85659  0 302.49 245.84  140.19 302.44 245.82  140.21 2.063 0.93   0.58 107.67 136.69 3 3737    10971   5606 140.21   1 1.000  536354305 -1 0.878  227.08  -21.84 338.000 107.177   1
   0  -8   2 374263.   7123.  12-0.35494 0.38099-0.51835-0.63009 0.66523-0.56053  0 229.58 393.16   28.98 229.57 393.18   29.00 1.931 1.00   0.81 311.86 241.48 3 3740    12844   5712  29.00   1 1.000  536354305 -1 0.800   81.25  272.80  44.500 313.978   1
   0  -8   2 272780.   5429.  13-0.61290 0.63865-0.63371-0.51345-0.60862 0.71300  0 303.04 278.53  137.83 302.96 278.56  137.67 1.520 0.94   0.97 107.67 134.33 3 3735    16732   5612 137.67   1 1.000  536354305 -1 0.646  228.17   43.53 315.500 105.738   1
   0  -8  -3 30242.9  2659.2   2 0.09746-0.13613-0.47204-0.67610-0.82510 0.66821  0 321.67 108.79  149.00 321.69 108.57  149.01 2.311 0.99   0.13 107.67  49.50 3 3758    17267   5368 149.01   1 1.000  536354306 -1 0.897  265.44 -295.94  22.000  12.408   1
   0  -8  -3 39266.7  2527.5   4-0.09859 0.05966-0.67801-0.47030 0.68120-0.83818  0 249.81 290.05   39.49 249.76 290.00   39.45 2.069 1.00   0.24 311.86 243.99 3 3758     2942   5960  39.45   1 1.000  536354306 -1 0.906  121.72   66.57  22.000 312.414   1
   0  -8  -3 28947.6  2244.3   8-0.34920 0.31047-0.46520-0.68259-0.87449 0.71778  0 300.87 237.65  153.81 301.04 237.57  153.76 2.083 0.89   0.58 107.67 150.31 3 3757     6248   5625 153.76   1 1.000  536354306 -1 0.882  223.82  -38.22 338.000 107.177   1
   0  -8  -3 40904.3  2577.3  12-0.33817 0.29908-0.66204-0.48640 0.56364-0.72069  0 233.95 382.85   41.08 234.01 382.84   41.04 1.942 0.98   0.81 311.86 253.58 3 3759     6263   5644  41.04   1 1.000  536354306 -1 0.808   89.98  252.18  44.500 313.978   1
   0  -8  -3 28660.6  2112.5  13-0.64906 0.61025-0.48487-0.66248-0.72870 0.57203  0 301.07 267.27  152.84 300.83 267.77  152.57 1.561 0.96   0.98 107.67 149.34 3 3755    10441   5663 152.57   1 1.000  536354306 -1 0.663  224.24   21.02 315.500 105.738   1
   0  -8   3 35629.6  2768.5   2 0.14570-0.10702-0.67560-0.47255-0.66450 0.82140  0 317.72 125.91  134.09 317.52 125.94  134.07 2.310 0.99   0.12 107.67  34.59 3 3758    15713   5392 134.07   1 1.000  536354306 -1 0.912  257.54 -261.69  22.000  12.408   1
   0  -8   3 34759.6  2425.6   4-0.12343 0.16237-0.47358-0.67473 0.81420-0.65722  0 249.01 299.11   24.48 248.94 299.04   24.44 2.077 0.99   0.23 311.86 228.98 3 3758     2915   6004  24.44   1 1.000  536354306 -1 0.907  120.12   84.70  22.000 312.414   1
   0  -8   3 28396.2  2265.4   8-0.29924 0.33814-0.68282-0.46473-0.71991 0.87666  0 300.78 247.86  137.24 300.68 248.04  137.26 2.072 0.90   0.57 107.67 133.74 3 3756     6357   5625 137.26   1 1.000  536354306 -1 0.879  223.65  -17.80 338.000 107.177   1
   0  -8   3 34018.9  2412.2  12-0.35841 0.39750-0.49208-0.65636 0.67919-0.52214  0 230.03 397.43   26.99 230.12 397.62   26.98 1.945 0.99   0.80 311.86 239.49 3 3759     6892   5594  26.98   1 1.000  536354306 -1 0.799   82.16  281.34  44.500 313.978   1
   0  -8   3 30272.9  2114.7  13-0.60510 0.64373-0.66295-0.48421-0.57653 0.73310  0 301.44 282.38  134.15 301.48 282.02  134.29 1.510 0.95   0.97 107.67 130.65 3 3755    11506   5654 134.29   1 1.000  536354306 -1 0.639  224.97   51.24 315.500 105.738   1
   0   8  -3 20758.7  2279.7   6 0.79370-0.83261 0.60754 0.54043 0.16717-0.32401  2 343.02  30.55  101.00 343.00  31.18  100.83 1.708 0.99   0.44 107.67 102.45 2 3757    44744   5287 100.83   1 0.807  536354306  1 0.606  308.13 -452.41  65.500 280.000   1
   0  -8  -4 193316.   5666.   2 0.08756-0.13967-0.43942-0.70897-0.84406 0.63473  0 319.31 106.35  151.19 319.20 106.26  151.27 2.324 0.90   0.13 107.67  51.69 3 3785    14464   5400 151.27   1 1.000  536354307 -1 0.896  260.72 -300.82  22.000  12.408   1
   0  -8  -4 229884.   5801.   4-0.09521 0.04330-0.71180-0.43650 0.65054-0.85984  0 251.65 289.27   42.24 251.64 289.24   42.25 2.090 0.87   0.24 311.86 246.74 3 3785     6206   5982  42.25   1 1.000  536354307 -1 0.910  125.38   65.03  22.000 312.414   1
   0  -8  -4 193026.   5355.   8-0.35661 0.30497-0.43062-0.71717-0.89151 0.68256  0 298.64 236.68  156.15 298.71 236.61  156.13 2.097 0.99   0.58 107.67 152.65 3 3783     8778   5631 156.13   1 1.000  536354307 -1 0.885  219.37  -40.16 338.000 107.177   1
   0  -8  -4 245799.   5813.  12-0.33546 0.28335-0.69114-0.45730 0.53653-0.74593  0 236.35 382.95   43.76 236.36 382.94   43.74 1.963 0.85   0.81 311.86 256.26 3 3786     8213   5706  43.74   1 1.000  536354307 -1 0.811   94.80  252.38  44.500 313.978   1
   0  -8  -4 188640.   4647.  13-0.65526 0.60352-0.45705-0.69030-0.74501 0.53611  0 298.40 266.95  155.03 298.48 266.93  155.09 1.569 0.99   0.98 107.67 151.53 3 3782    13655   5665 155.09   1 0.993  536354307 -1 0.663  218.90   20.38 315.500 105.738   1
   0  -8   4 197012.   5721.   2 0.15422-0.10264-0.70791-0.44024-0.62997 0.83916  0 313.82 129.40  131.33 313.85 129.35  131.35 2.323 0.97   0.12 107.67  31.83 3 3785    12859   5464 131.35   1 1.000  536354307 -1 0.917  249.73 -254.71  22.000  12.408   1
   0  -8   4 237401.   5909.   4-0.12773 0.17964-0.44225-0.70606 0.82833-0.61903  0 250.61 301.37   22.36 250.57 301.37   22.34 2.099 0.95   0.23 311.86 226.86 3 3785     6327   5949  22.34   1 1.000  536354307 -1 0.910  123.31   89.23  22.000 312.414   1
   0  -8   4 198329.   5406.   8-0.29032 0.34220-0.71762-0.42993-0.68528 0.89429  0 298.35 250.41  134.21 298.30 250.44  134.24 2.084 0.91   0.57 107.67 130.71 3 3783     8964   5618 134.24   1 1.000  536354307 -1 0.881  218.80  -12.70 338.000 107.177   1
   0  -8   4 249154.   5898.  12-0.36179 0.41391-0.46727-0.68117 0.69128-0.48188  0 231.20 402.96   25.02 231.17 402.98   25.10 1.971 0.95   0.80 311.86 237.52 3 3786    11230   5595  25.10   1 1.000  536354307 -1 0.800   84.48  292.41  44.500 313.978   1
   0  -8   4 179424.   4440.  13-0.59728 0.64879-0.69115-0.45601-0.54169 0.75045  0 299.44 285.81  130.95 299.35 285.90  130.81 1.514 0.97   0.97 107.67 127.45 3 3781    14473   5623 130.81   1 1.000  536354307 -1 0.638  220.97   58.09 315.500 105.738   1
   0   8  -4 152376.   4391.   6 0.78364-0.83553 0.61881 0.52916 0.14150-0.35062  0 334.23  49.79  102.46 333.78  50.45  102.46 1.757 0.96   0.44 107.67 103.91 2 3784    23198   5314 102.46   1 1.000  536354307  1 0.636  290.55 -413.94  65.500 280.000   1
   0  -8  -5 40074.9  2823.5   2 0.08057-0.14572-0.40787-0.74051-0.86078 0.59912  0 315.67 104.55  153.27 315.78 104.33  153.32 2.341 0.89   0.14 107.67  53.77 3 3820    11868   5399 153.32   1 1.000  536354308 -1 0.898  253.43 -304.43  22.000  12.408   1
   0  -8  -5 47580.9  2885.9   4-0.09217 0.02728-0.74466-0.40365 0.61753-0.87916  0 254.06 288.68   45.12 254.03 288.69   45.11 2.115 0.94   0.24 311.86 249.62 3 3819     4412   5994  45.11   1 1.000  536354308 -1 0.913  130.22   63.84  22.000 312.414   1
   0  -8  -5 39905.0  2649.0   8-0.36374 0.29919-0.39739-0.75040-0.90624 0.64505  0 295.84 236.08  158.32 295.77 235.87  158.37 2.113 0.98   0.59 107.67 154.82 3 3817     5948   5687 158.37   1 1.000  536354308 -1 0.888  213.77  -41.37 338.000 107.177   1
   0  -8  -5 52990.6  2855.1  12-0.33297 0.26783-0.71966-0.42878 0.50725-0.76900  0 239.17 383.60   46.55 239.22 383.77   46.53 1.990 0.98   0.82 311.86 259.05 3 3820     4845   5687  46.53   1 1.000  536354308 -1 0.815  100.44  253.69  44.500 313.978   1
   0  -8  -5 40170.5  2403.6  13-0.66112 0.59644-0.43065-0.71669-0.75899 0.49787  0 295.35 266.60  157.26 295.50 266.54  157.42 1.582 0.98   0.98 107.67 153.76 3 3816    10022   5689 157.42   1 1.000  536354308 -1 0.666  212.80   19.68 315.500 105.738   1
   0  -8   5 39463.2  2794.3   2 0.16265-0.09819-0.73901-0.40913-0.59348 0.85497  0 309.44 132.84  128.58 309.51 132.78  128.59 2.340 0.98   0.12 107.67  29.08 3 3819     9899   5440 128.59   1 1.000  536354308 -1 0.923  240.96 -247.84  22.000  12.408   1
   0  -8   5 48877.2  2825.7   4-0.13195 0.19684-0.41247-0.73584 0.84047-0.57885  0 252.73 303.94   20.39 252.72 303.98   20.37 2.127 0.96   0.23 311.86 224.89 3 3819     3223   5868  20.37   1 1.000  536354308 -1 0.914  127.55   94.37  22.000 312.414   1
   0  -8   5 41689.2  2656.3   8-0.28131 0.34616-0.75113-0.39642-0.64835 0.90962  0 295.50 252.92  131.26 295.33 252.99  131.18 2.102 0.91   0.57 107.67 127.76 3 3817     6107   5611 131.18   1 1.000  536354308 -1 0.885  213.09   -7.67 338.000 107.177   1
   0  -8   5 48715.1  2757.0  12-0.36497 0.43011-0.44412-0.70432 0.70169-0.43994  0 232.79 409.47   23.28 232.75 409.39   23.37 1.999 0.88   0.80 311.86 235.78 3 3820     5588   5576  23.37   1 1.000  536354308 -1 0.801   87.68  305.41  44.500 313.978   1
   0  -8   5 38104.0  2270.6  13-0.58945 0.65383-0.71796-0.42920-0.50424 0.76519  0 296.55 290.40  127.13 296.66 290.21  127.23 1.506 0.96   0.97 107.67 123.63 3 3815    11320   5619 127.23   1 1.000  536354308 -1 0.631  215.19   67.28 315.500 105.738   1
   0   8  -5 31088.2  2357.6   6 0.77262-0.83748 0.62988 0.51808 0.11478-0.37618  0 325.22  67.41  104.01 324.79  67.62  104.13 1.806 0.95   0.44 107.67 105.46 2 3818    26129   5329 104.13   1 1.000  536354308  1 0.665  272.53 -378.69  65.500 280.000   1
   0  -8  -6 137302.   4840.   2 0.07401-0.15218-0.37775-0.77064-0.87546 0.56146  0 311.65 102.80  155.21 311.50 102.64  155.25 2.361 0.85   0.14 107.67  55.71 3 3861    13114   5387 155.25   1 1.000  536354309 -1 0.899  245.40 -307.91  22.000  12.408   1
   0  -8  -6 158851.   4971.   4-0.08951 0.01164-0.77628-0.37203 0.58230-0.89626  0 256.92 288.34   48.10 256.96 288.34   48.02 2.144 1.00   0.24 311.86 252.60 3 3860     6283   5951  48.02   1 1.000  536354309 -1 0.916  135.94   63.17  22.000 312.414   1
   0  -8  -6 132688.   4537.   8-0.37032 0.29286-0.36577-0.78202-0.91889 0.60547  2 292.20 235.46  160.44 292.25 235.37  160.48 2.136 1.00   0.59 107.67 156.94 3 3858     7249   5679 160.48   1 0.994  536354309 -1 0.893  206.50  -42.59 338.000 107.177   1
   0  -8  -6 174556.   5010.  12-0.33061 0.25244-0.74734-0.40110 0.47594-0.79004  0 242.56 385.16   49.32 242.62 385.27   49.39 2.024 0.96   0.82 311.86 261.82 3 3861     7038   5702  49.39   1 1.000  536354309 -1 0.820  107.21  256.80  44.500 313.978   1
   0  -8  -6 127440.   4403.  13-0.66654 0.58893-0.40594-0.74141-0.77086 0.45752  2 292.03 266.50  159.70 291.95 266.59  159.55 1.604 0.97   0.99 107.67 156.20 3 3857    14615   5745 159.55   1 0.786  536354309 -1 0.672  206.16   19.48 315.500 105.738   1
   0  -8   6 147533.   5040.   2 0.17094-0.09358-0.76868-0.37946-0.55519 0.86898  0 304.48 136.35  125.88 304.53 136.24  125.81 2.364 0.94   0.12 107.67  26.38 3 3860    11166   5467 125.81   1 1.000  536354309 -1 0.931  231.05 -240.82  22.000  12.408   1
   0  -8   6 159958.   4951.   4-0.13605 0.21392-0.38446-0.76384 0.85078-0.53683  0 255.44 306.88   18.56 255.40 306.87   18.55 2.160 0.99   0.23 311.86 223.06 3 3860     5132   5870  18.55   1 1.000  536354309 -1 0.918  132.98  100.24  22.000 312.414   1
   0  -8   6 161112.   5603.   8-0.27242 0.35023-0.78305-0.36450-0.60924 0.92276  2 291.83 255.70  128.01 291.80 255.66  128.09 2.116 0.99   0.57 107.67 124.51 3 3858    13128   5704 128.09   1 0.791  536354309 -1 0.886  205.75   -2.11 338.000 107.177   1
   0  -8   6 163586.   4862.  12-0.36794 0.44611-0.42284-0.72559 0.71052-0.39642  0 234.85 416.90   21.79 234.89 417.00   21.80 2.030 0.90   0.80 311.86 234.29 3 3861     7888   5564  21.80   1 1.000  536354309 -1 0.800   91.80  320.28  44.500 313.978   1
   0  -8   6 135189.   3914.  13-0.58173 0.65899-0.74303-0.40412-0.46421 0.77735  2 293.63 294.79  123.71 293.45 294.96  123.55 1.509 0.96   0.97 107.67 120.21 3 3856    13306   5646 123.55   1 0.980  536354309 -1 0.628  209.34   76.06 315.500 105.738   1
   0   8  -6 107563.   3863.   6 0.76063-0.83845 0.64069 0.50727 0.08729-0.40097  0 316.18  82.66  105.97 315.95  83.05  105.85 1.848 0.98   0.44 107.67 107.42 2 3859    23756   5317 105.85   1 1.000  536354309  1 0.689  254.45 -348.21  65.500 280.000   1
   0  -8  -7 44219.3  3079.9   2 0.06786-0.15907-0.34928-0.79910-0.88823 0.52191  0 306.52 100.93  157.09 306.43 101.20  157.06 2.386 0.98   0.14 107.67  57.59 3 3909    16439   5361 157.06   1 1.000  536354310 -1 0.902  235.13 -311.65  22.000  12.408   1
   0  -8  -7 50885.7  3013.9   4-0.08733-0.00355-0.80652-0.34190 0.54480-0.91126  0 260.53 288.14   50.82 260.43 288.19   50.96 2.187 0.99   0.24 311.86 255.32 3 3909     4498   5925  50.96   1 1.000  536354310 -1 0.924  143.15   62.77  22.000 312.414   1
   0  -8  -7 57976.3  3023.5  12-0.32869 0.23753-0.77438-0.37496 0.44205-0.80900  0 246.61 387.47   52.20 246.57 387.45   52.33 2.066 0.84   0.82 311.86 264.70 3 3913     5230   5629  52.33   1 1.000  536354310 -1 0.826  115.31  261.42  44.500 313.978   1
   0  -8   7 40591.5 10597.2   1 0.10063-0.00939-0.80523-0.34251-0.54093 0.90758  2 181.77  10.39   11.94 181.41   7.52   12.20 2.759 0.91   0.00  55.00  12.44 3 3907    33552  18598  12.20   1 0.744  536354310 -1 0.947  -14.36 -492.74  54.740 360.000   1
   0  -8   7 48099.8  3243.3   2 0.17920-0.08895-0.79670-0.35144-0.51520 0.88128  0 299.19 139.68  122.99 299.00 139.69  123.00 2.385 0.99   0.12 107.67  23.49 3 3908    13522   5529 123.00   1 1.000  536354310 -1 0.937  220.47 -234.15  22.000  12.408   1
   0  -8   7 51940.4  3067.7   4-0.13990 0.23075-0.35842-0.78989 0.85948-0.49320  0 258.65 310.14   16.99 258.66 310.09   16.87 2.194 0.91   0.23 311.86 221.50 3 3909     5011   5911  16.87   1 1.000  536354310 -1 0.921  139.39  106.75  22.000 312.414   1
   0  -8   7 51577.5  2857.3  12-0.37074 0.46193-0.40362-0.74482 0.71787-0.35142  0 237.64 425.97   20.35 237.66 426.00   20.40 2.072 0.93   0.80 311.86 232.85 3 3909     6495   5470  20.40   1 1.000  536354310 -1 0.800   97.37  338.42  44.500 313.978   1
   0   8  -7 34428.0  2321.7   6 0.74763-0.83843 0.65120 0.49676 0.05925-0.42521  0 307.44  96.52  107.64 307.33  96.92  107.60 1.902 0.98   0.44 107.67 109.09 2 3907    13180   5350 107.60   1 1.000  536354310  1 0.716  236.97 -320.47  65.500 280.000   1
   0  -8  -8 183765.   5637.   2 0.06232-0.16655-0.32269-0.82569-0.89919 0.48054  0 300.57  99.93  158.63 300.60  99.93  158.72 2.405 0.97   0.14 107.67  59.13 3 3964    13139   5409 158.72   1 1.000  536354311 -1 0.903  223.23 -313.66  22.000  12.408   1
   0  -8  -8 221849.   5948.   4-0.08563-0.01823-0.83491-0.31351 0.50547-0.92427  0 264.53 288.32   53.92 264.48 288.26   53.94 2.224 1.00   0.25 311.86 258.42 3 3964     7313   5962  53.94   1 1.000  536354311 -1 0.928  151.15   63.12  22.000 312.414   1
   0  -8  -8 161215.   5763.   8-0.38201 0.27872-0.30822-0.83956-0.93863 0.52073  2 283.60 235.15  164.20 283.62 235.07  164.23 2.187 0.98   0.59 107.67 160.70 3 3961     9624   5754 164.23   1 0.764  536354311 -1 0.903  189.29  -43.23 338.000 107.177   1
   0  -8  -8 226788.   5803.  12-0.32718 0.22300-0.79954-0.34980 0.40660-0.82598  0 251.20 390.68   55.18 251.17 390.52   55.29 2.109 0.84   0.82 311.86 267.68 3 3968     8173   5653  55.29   1 1.000  536354311 -1 0.830  124.50  267.84  44.500 313.978   1
   0  -8   8 234220.   7174.   2 0.18711-0.08396-0.82294-0.32521-0.47375 0.89213  2 293.06 143.22  120.18 293.03 143.09  120.18 2.411 0.97   0.12 107.67  20.68 3 3963    13512   5502 120.18   1 0.777  536354311 -1 0.944  208.22 -227.08  22.000  12.408   1
   0  -8   8 231766.   6034.   4-0.14350 0.24732-0.33450-0.81381 0.86671-0.44811  0 262.59 313.66   15.37 262.51 313.65   15.35 2.239 0.93   0.22 311.86 219.87 3 3964     6440   5820  15.35   1 1.000  536354311 -1 0.927  147.27  113.79  22.000 312.414   1
   0  -8   8 228341.   6618.   8-0.25492 0.35867-0.84122-0.30633-0.52518 0.94320  2 283.22 261.39  121.84 283.28 261.38  121.81 2.162 0.97   0.57 107.67 118.34 3 3961    10302   5739 121.81   1 0.792  536354311 -1 0.894  188.54    9.26 338.000 107.177   1
   0  -8   8 230541.   5865.  12-0.37321 0.47744-0.38658-0.76186 0.72395-0.30516  0 241.22 436.77   19.14 241.11 436.63   19.17 2.118 0.89   0.80 311.86 231.64 3 3964    10011   5499  19.17   1 1.000  536354311 -1 0.800  104.53  360.02  44.500 313.978   1
   0   8  -8 142474.   4484.   6 0.73365-0.83742 0.66126 0.48670 0.03045-0.44869  0 298.86 109.25  109.34 298.83 109.43  109.40 1.957 0.96   0.44 107.67 110.79 2 3962    13466   5404 109.40   1 1.000  536354311  1 0.743  219.80 -295.02  65.500 280.000   1
   0  -8  -9  4084.6  1338.5   2 0.05721-0.17447-0.29815-0.85024-0.90856 0.43757  2 294.92  98.94  160.36 294.10  98.82  160.24 2.434 0.69   0.14 107.67  60.86 3 4025    12626   5374 160.24   1 0.795  536354312 -1 0.908  211.93 -315.63  22.000  12.408   1
   0  -8  -9  7579.7  1475.0   4-0.08428-0.03255-0.86138-0.28704 0.46438-0.93553  0 268.88 288.55   56.56 269.14 288.53   56.94 2.276 0.94   0.25 311.86 261.06 3 4025     3993   5768  56.94   1 1.000  536354312 -1 0.937  159.84   63.57  22.000 312.414   1
   0  -8  -9  6014.6  1425.3   8-0.38709 0.27090-0.28266-0.86513-0.94609 0.47595  0 278.18 235.39  165.48 278.64 235.22  165.88 2.206 0.90   0.59 107.67 161.98 3 4022     4527   5779 165.88   1 1.000  536354312 -1 0.904  178.45  -42.73 338.000 107.177   1
   0  -8  -9  5894.6  1261.3  12-0.32623 0.20903-0.82308-0.32626 0.36926-0.84105  0 256.69 394.82   58.30 256.48 394.47   58.29 2.154 0.78   0.82 311.86 270.80 3 4029     4512   5519  58.29   1 1.000  536354312 -1 0.834  135.48  276.12  44.500 313.978   1
   0  -8  -9  5345.4  1295.6  13-0.67945 0.56303-0.34373-0.80362-0.79632 0.32631  0 278.79 269.02  164.91 278.49 269.30  164.80 1.653 0.83   0.99 107.67 161.41 3 4021     8203   5835 164.80   1 0.983  536354312 -1 0.679  179.67   24.51 315.500 105.738   1
   0  -8   9  7493.5  1514.9   4-0.14681 0.26362-0.31284-0.83547 0.87266-0.40172  0 266.75 317.43   13.71 267.02 317.62   13.97 2.291 0.91   0.22 311.86 218.21 3 4025     4446   5774  13.97   1 1.000  536354312 -1 0.935  155.59  121.33  22.000 312.414   1
   0  -8   9  4599.5  1255.4   8-0.24650 0.36322-0.86707-0.28048-0.48056 0.95083  0 278.03 264.57  118.51 278.38 264.40  118.64 2.180 0.84   0.56 107.67 115.01 3 4022     4915   5727 118.64   1 1.000  536354312 -1 0.895  178.15   15.63 338.000 107.177   1
   0  -8   9  7342.5  1415.6  12-0.37539 0.49264-0.37184-0.77660 0.72888-0.25773  0 245.78 450.13   18.30 245.37 449.30   18.12 2.167 0.97   0.80 311.86 230.80 3 4025     7120   5437  18.12   1 1.000  536354312 -1 0.796  113.65  386.74  44.500 313.978   1
   0  -8   9  6007.0  1176.3  13-0.55988 0.67578-0.80469-0.34247-0.32957 0.79928  0 280.67 312.25  112.01 280.93 312.36  112.00 1.485 0.93   0.96 107.67 108.51 3 4020    10141   5663 112.00   1 1.000  536354312 -1 0.602  183.44  110.98 315.500 105.738   1
   0  -8 -10 25582.4  2331.3   4-0.08353-0.04629-0.88573-0.26269 0.42164-0.94515  0 274.48 289.15   59.83 274.45 289.01   59.95 2.317 0.98   0.25 311.86 264.33 3 4093     4440   5711  59.95   1 1.000  536354313 -1 0.940  171.05   64.77  22.000 312.414   1
   0  -8 -10 21930.8  2280.8   8-0.39172 0.26262-0.25941-0.88838-0.95218 0.42981  0 273.25 235.60  167.32 273.27 235.58  167.37 2.243 0.96   0.59 107.67 163.82 3 4089     4539   5863 167.37   1 1.000  536354313 -1 0.913  168.60  -42.33 338.000 107.177   1
   0  -8 -10 25221.8  2181.4  12-0.32561 0.19538-0.84486-0.30448 0.33029-0.85450  0 262.63 399.48   61.30 262.60 399.42   61.33 2.205 0.85   0.82 311.86 273.81 3 4097     5184   5487  61.33   1 1.000  536354313 -1 0.839  147.35  285.45  44.500 313.978   1
   0  -8 -10 21333.5  2013.5  13-0.68278 0.55343-0.32755-0.81980-0.80185 0.27962  0 273.08 271.29  166.03 273.20 271.04  166.14 1.664 0.99   0.99 107.67 162.53 3 4088     8170   5846 166.14   1 0.983  536354313 -1 0.678  168.25   29.05 315.500 105.738   1
   0  -8  10 19090.7  2284.7   2 0.20251-0.07358-0.86940-0.27875-0.38687 0.90985  0 279.74 149.91  114.47 279.88 149.72  114.50 2.465 0.99   0.11 107.67  14.97 3 4091     7067   5516 114.50   1 1.000  536354313 -1 0.958  181.57 -213.69  22.000  12.408   1
   0  -8  10 24183.7  2236.7   4-0.14983 0.27961-0.29353-0.85478 0.87747-0.35422  0 272.11 322.01   12.79 272.24 322.04   12.76 2.331 0.85   0.22 311.86 217.29 3 4092     3395   5740  12.76   1 1.000  536354313 -1 0.935  166.32  130.50  22.000 312.414   1
   0  -8  10 23035.0  2248.5   8-0.23865 0.36833-0.89054-0.25701-0.43440 0.95692  0 273.11 267.46  115.37 273.10 267.51  115.45 2.202 0.96   0.56 107.67 111.87 3 4089     4995   5767 115.45   1 1.000  536354313 -1 0.898  168.30   21.39 338.000 107.177   1
   0  -8  10 24501.7  1906.2  13-0.55312 0.68190-0.81979-0.32737-0.28023 0.80213  0 275.77 319.22  107.98 275.90 319.40  107.96 1.469 0.99   0.96 107.67 104.48 3 4087    10632   5640 107.96   1 1.000  536354313 -1 0.589  173.62  124.92 315.500 105.738   1
   0  -8 -11  2857.2  1388.4   2 0.04848-0.19180-0.25578-0.89261-0.92305 0.34739  2 279.57  97.58  162.61 279.30  97.01  162.83 2.465 0.63   0.14 107.67  63.11 3 4166    13573   5391 162.83   1 0.992  536354314 -1 0.906  181.23 -318.36  22.000  12.408   1
   0  -8 -11 953.639 984.862   4-0.08345-0.05935-0.90783-0.24059 0.37741-0.95327  0 280.25 289.81   62.97 280.49 289.71   62.97 2.361 0.33   0.25 311.86 267.47 3 4166     4225   5698  62.97   1 1.000  536354314 -1 0.944  182.59   66.10  22.000 312.414   1
   0  -8 -11  2886.8  1170.0   8-0.39576 0.25375-0.23857-0.90922-0.95712 0.38251  0 267.15 236.12  168.70 267.54 236.15  168.70 2.273 0.73   0.59 107.67 165.20 3 4163     3973   5808 168.70   1 1.000  536354314 -1 0.919  156.40  -41.28 338.000 107.177   1
   0  -8 -11  1669.6   981.8  12-0.32543 0.18218-0.86470-0.28464 0.28976-0.86640  0 269.48 405.66   64.50 269.64 405.48   64.40 2.256 0.48   0.83 311.86 277.00 3 4170     5241   5465  64.40   1 1.000  536354314 -1 0.841  161.06  297.79  44.500 313.978   1
   0  -8 -11  3916.8  1162.4  13-0.68556 0.54327-0.31381-0.83354-0.80625 0.23179  0 267.34 273.38  167.10 267.57 273.20  167.27 1.675 0.91   0.99 107.67 163.60 3 4161     7227   5845 167.27   1 1.000  536354314 -1 0.678  156.76   33.25 315.500 105.738   1
   0  -8  11  3045.0  1259.8   2 0.20962-0.06780-0.88948-0.25867-0.34185 0.91713  0 272.68 153.04  111.70 272.84 152.90  111.67 2.495 0.89   0.11 107.67  12.20 3 4165     6665   5564 111.67   1 1.000  536354314 -1 0.966  167.45 -207.44  22.000  12.408   1
   0  -8  11  1761.4   956.3   4-0.15240 0.29516-0.27663-0.87168 0.88137-0.30579  0 277.96 326.53   11.70 278.23 326.98   11.71 2.380 0.54   0.22 311.86 216.20 3 4165     3442   5655  11.71   1 1.000  536354314 -1 0.939  178.01  139.54  22.000 312.414   1
   0  -8  11  2941.8  1141.1   8-0.23081 0.37347-0.91154-0.23601-0.38696 0.96174  0 267.79 270.40  112.25 267.49 270.72  112.25 2.223 0.74   0.56 107.67 108.75 3 4162     4612   5777 112.25   1 1.000  536354314 -1 0.900  157.67   27.28 338.000 107.177   1
   0  -8  11  3455.1  1168.0  12-0.37867 0.52198-0.34968-0.79876 0.73573-0.15988  0 257.34 483.63   16.55 257.01 482.98   16.54 2.297 0.88   0.80 311.86 229.05 3 4166     9834   5344  16.54   1 1.000  536354314 -1 0.793  136.77  453.74  44.500 313.978   1
   0  -8  11  2150.3   874.9  13-0.54686 0.68851-0.83163-0.31553-0.22859 0.80268  0 270.39 326.38  104.08 270.46 327.29  103.81 1.453 0.67   0.95 107.67 100.58 3 4160    10197   5627 103.81   1 1.000  536354314 -1 0.577  162.88  139.24 315.500 105.738   1
   0  -8 -12  5100.4  1637.1   2 0.04491-0.20126-0.23818-0.91020-0.92845 0.30047  0 271.44  96.32  163.90 271.10  96.24  163.90 2.493 0.91   0.14 107.67  64.40 3 4245    13404   5419 163.90   1 1.000  536354315 -1 0.911  164.98 -320.88  22.000  12.408   1
   0  -8 -12  5249.7  1407.2   8-0.39923 0.24431-0.22019-0.92760-0.96108 0.33422  0 261.14 236.67  169.86 261.50 236.87  169.86 2.298 0.90   0.59 107.67 166.36 3 4241     3795   5860 169.86   1 1.000  536354315 -1 0.924  144.38  -40.17 338.000 107.177   1
   0  -8 -12  5897.9  1388.6  12-0.32578 0.16951-0.88244-0.26691 0.24779-0.87685  0 277.70 412.61   67.43 277.73 412.81   67.50 2.318 0.93   0.83 311.86 279.94 3 4249     6098   5482  67.50   1 1.000  536354315 -1 0.846  177.49  311.70  44.500 313.978   1
   0  -8 -12  7285.7  1367.2  13-0.68779 0.53256-0.30260-0.84475-0.80963 0.18295  0 261.61 276.07  168.03 261.63 275.76  168.19 1.684 0.93   0.99 107.67 164.53 3 4240     7277   5867 168.19   1 0.974  536354315 -1 0.677  145.31   38.63 315.500 105.738   1
   0  -8  12  8437.3  1700.6   2 0.21663-0.06191-0.90730-0.24085-0.29586 0.92343  0 264.99 156.06  108.79 265.54 155.98  108.82 2.517 0.83   0.11 107.67   9.29 3 4243     6347   5560 108.82   1 1.000  536354315 -1 0.971  152.07 -201.39  22.000  12.408   1
   0  -8  12  7603.5  1607.5   8-0.22340 0.37902-0.92995-0.21760-0.33834 0.96537  0 261.67 274.08  109.39 261.56 274.05  109.04 2.252 0.91   0.56 107.67 105.89 3 4241     6788   5774 109.04   1 1.000  536354315 -1 0.906  145.44   34.65 338.000 107.177   1
   0  -8  12  5744.5  1215.5  13-0.54115 0.69610-0.83988-0.30684-0.17436 0.80103  0 264.51 336.32   99.59 264.67 336.29   99.51 1.414 0.87   0.95 107.67  96.09 3 4238    13622   5656  99.51   1 1.000  536354315 -1 0.554  151.12  159.13 315.500 105.738   1
   0   8 -12  8182.6  7576.7   1-0.13046-0.02624 0.92162 0.22726 0.32138-0.94922  0 127.09  76.91  177.83 127.52  77.12  177.83 2.828 0.36   0.05  55.00 178.33 3 4246    18586  18623 177.83   1 1.000  536354315  1 0.985 -123.73 -359.70  54.740 360.000   1
   0   8  12  6675.4  1498.5   9 0.17900-0.02420 0.21270 0.93530 0.97504-0.34807  2 279.21  21.98    7.03 279.54  22.14    6.91 1.719 0.90   0.60 107.67   8.48 2 4242    31326   5286   6.91   1 0.768  536354315  1 0.578  180.50 -469.57  65.500 240.000   1
   0  -8 -13 14513.0  2174.1   2 0.04190-0.21128-0.22311-0.92528-0.93279 0.25247  0 261.74  95.43  164.57 262.42  95.48  164.80 2.497 0.93   0.14 107.67  65.07 3 4329     8960   5459 164.80   1 1.000  536354316 -1 0.907  145.56 -322.65  22.000  12.408   1
   0  -8 -13 17955.1  2180.4   4-0.08464-0.08413-0.94492-0.20350 0.28529-0.96585  0 295.01 292.01   69.04 295.07 291.86   69.04 2.458 0.97   0.25 311.86 273.54 3 4329     5015   5631  69.04   1 1.000  536354316 -1 0.953  212.12   70.50  22.000 312.414   1
   0  -8 -13 17644.1  2146.5   8-0.40232 0.23449-0.20435-0.94344-0.96415 0.28506  0 254.80 237.87  170.78 255.19 237.77  170.86 2.316 0.94   0.59 107.67 167.28 3 4325     3781   5918 170.86   1 1.000  536354316 -1 0.927  131.70  -37.78 338.000 107.177   1
   0  -8 -13 15338.6  1852.0  13-0.68951 0.52135-0.29401-0.85334-0.81208 0.13317  0 255.48 278.64  168.97 255.39 278.76  168.88 1.693 0.94   0.99 107.67 165.47 3 4323     7185   5958 168.88   1 0.973  536354316 -1 0.678  133.06   43.76 315.500 105.738   1
   0  -8  13 17494.1  2443.2   2 0.22314-0.05553-0.92289-0.22526-0.24913 0.92900  0 257.51 159.32  105.77 258.03 158.94  105.97 2.529 0.97   0.11 107.67   6.27 3 4327     9260   5622 105.97   1 1.000  536354316 -1 0.974  137.12 -194.89  22.000  12.408   1
   0  -8  13 14846.6  2059.8   4-0.15660 0.32532-0.25036-0.89794 0.88671-0.20647  0 293.09 338.96   10.21 293.08 338.83   10.07 2.474 0.94   0.22 311.86 214.71 3 4328     6111   5576  10.07   1 1.000  536354316 -1 0.941  208.27  164.39  22.000 312.414   1
   0  -8  13 12854.6  1860.4   8-0.21640 0.38499-0.94570-0.20185-0.28867 0.96795  0 254.66 277.68  105.77 255.34 277.48  105.82 2.249 0.83   0.56 107.67 102.27 3 4324     4421   5853 105.82   1 1.000  536354316 -1 0.900  131.41   41.85 338.000 107.177   1
   0  -8  13 16825.8  1638.8  13-0.53565 0.70352-0.84431-0.30242-0.11821 0.79710  0 258.15 346.71   95.08 258.38 346.64   95.07 1.366 0.97   0.95 107.67  91.58 3 4322    11192   5674  95.07   1 1.000  536354316 -1 0.529  138.38  179.90 315.500 105.738   1
   0   8 -13 13789.3  8510.1   1-0.13733-0.03243 0.93798 0.21090 0.27398-0.95415  0 117.80  67.37  174.47 118.76  67.89  174.95 2.881 0.76   0.05  55.00 174.97 3 4330    21348  18912 174.95   1 1.000  536354316  1 0.983 -142.30 -378.78  54.740 360.000   1
   0   8  13 15148.1  1869.3   9 0.15620 0.01150 0.19722 0.95078 0.97644-0.29722  0 267.31  39.05    5.17 267.09  39.08    5.28 1.766 0.86   0.60 107.67   6.62 2 4326    19997   5324   5.28   1 1.000  536354316  1 0.603  156.72 -435.42  65.500 240.000   1
   0  -8 -14 69240.2  3777.7   2 0.03941-0.22182-0.21062-0.93777-0.93620 0.20355  0 253.17  94.55  165.47 253.24  94.74  165.55 2.507 1.00   0.14 107.67  65.97 3 4417     9491   5450 165.55   1 1.000  536354317 -1 0.908  128.43 -324.42  22.000  12.408   1
   0  -8 -14 81281.8  3992.5   4-0.08600-0.09575-0.95975-0.18867 0.23767-0.97058  0 303.81 293.30   72.01 303.85 293.34   72.08 2.506 0.95   0.26 311.86 276.51 3 4418     6425   5641  72.08   1 1.000  536354317 -1 0.957  229.71   73.09  22.000 312.414   1
   0  -8 -14 76158.0  3753.2   8-0.40483 0.22409-0.19105-0.95674-0.96652 0.23520  0 248.62 238.90  171.80 248.63 238.83  171.70 2.336 0.91   0.59 107.67 168.31 3 4413     4515   5994 171.70   1 1.000  536354317 -1 0.933  119.34  -35.72 338.000 107.177   1
   0  -8 -14 85092.1  3967.2  12-0.32796 0.14564-0.91119-0.23816 0.16006-0.89396  0 298.03 432.39   73.76 298.20 432.59   73.75 2.436 0.88   0.83 311.86 286.27 3 4422     8681   5420  73.75   1 1.000  536354317 -1 0.849  218.15  351.26  44.500 313.978   1
   0  -8 -14 72761.6  3200.3  13-0.69068 0.50959-0.28811-0.85924-0.81369 0.08256  0 248.81 282.16  169.29 248.88 282.20  169.36 1.685 0.98   0.99 107.67 165.79 3 4412     8155   6029 169.36   1 1.000  536354317 -1 0.672  119.72   50.81 315.500 105.738   1
   0  -8  14 78962.2  3994.1   2 0.22931-0.04881-0.93616-0.21199-0.20173 0.93389  0 250.21 161.96  103.22 250.31 161.77  103.12 2.554 0.97   0.11 107.67   3.72 3 4416     6786   5649 103.12   1 1.000  536354317 -1 0.983  122.50 -189.60  22.000  12.408   1
   0  -8  14 80814.2  3867.1   4-0.15808 0.33978-0.24106-0.90725 0.88842-0.15586  0 302.24 345.97    9.51 302.29 346.05    9.49 2.523 0.99   0.22 311.86 214.01 3 4417     5441   5483   9.49   1 1.000  536354317 -1 0.942  226.57  178.42  22.000 312.414   1
   0  -8  14 74552.8  3614.4   8-0.20977 0.39133-0.95871-0.18884-0.23808 0.96961  0 248.73 281.03  102.70 248.82 281.06  102.59 2.256 0.90   0.55 107.67  99.20 3 4413     5359   5889 102.59   1 1.000  536354317 -1 0.900  119.55   48.54 338.000 107.177   1
   0  -8  14 71885.1  2774.7  13-0.53078 0.71155-0.84426-0.30247-0.05932 0.79044  0 251.32 358.85   90.52 251.48 358.94   90.42 1.305 0.98   0.95 107.67  87.02 3 4410    16913   5624  90.42   1 1.000  536354317 -1 0.499  124.72  204.18 315.500 105.738   1
   0   8 -14 63667.4 10666.1   1-0.14374-0.03908 0.95198 0.19691 0.22591-0.95839  0 109.37  57.90  172.05 108.50  57.45  172.05 2.967 0.92   0.05  55.00 172.55 3 4419    24327  18832 172.05   1 1.000  536354317  1 0.994 -159.16 -397.72  54.740 360.000   1
   0   8  14 73216.3  3251.5   9 0.13750 0.04311 0.18454 0.96346 0.97698-0.24552  0 255.51  53.26    4.04 255.35  53.62    3.95 1.790 0.97   0.60 107.67   5.49 2 4414    17890   5358   3.95   1 0.990  536354317  1 0.620  133.11 -406.99  65.500 240.000   1
   0  -8 -15 54922.7  3574.0   2 0.03743-0.23287-0.20078-0.94761-0.93878 0.15379  0 243.56  93.74  166.14 243.60  93.92  166.14 2.506 0.93   0.14 107.67  66.64 3 4511    13057   5441 166.14   1 1.000  536354318 -1 0.906  109.22 -326.04  22.000  12.408   1
   0  -8 -15 62678.2  3612.5   4-0.08788-0.10685-0.97203-0.17639 0.18918-0.97444  0 313.65 295.12   74.43 313.86 295.16   75.11 2.570 0.93   0.26 311.86 278.93 3 4512     6544   5578  75.11   1 1.000  536354318 -1 0.968  249.39   76.71  22.000 312.414   1
   0  -8 -15 55753.0  3271.0   8-0.40690 0.21325-0.18034-0.96745-0.96828 0.18471  0 241.97 239.94  172.30 241.83 240.04  172.38 2.336 0.89   0.59 107.67 168.80 3 4507     4135   5939 172.38   1 1.000  536354318 -1 0.932  106.04  -33.64 338.000 107.177   1
   0  -8 -15 65607.6  3589.4  12-0.32988 0.13454-0.92198-0.22736 0.11449-0.90081  0 310.96 445.44   76.84 311.33 445.90   76.93 2.501 0.98   0.83 311.86 289.34 3 4516     9696   5375  76.93   1 1.000  536354318 -1 0.850  244.01  377.35  44.500 313.978   1
   0  -8 -15 65140.2  3068.9  13-0.69130 0.49727-0.28496-0.86238-0.81454 0.03119  0 242.17 285.84  169.76 242.07 286.12  169.62 1.678 0.95   0.99 107.67 166.26 3 4505     7890   6047 169.62   1 1.000  536354318 -1 0.668  106.43   58.16 315.500 105.738   1
   0  -8  15 65161.6  3701.2   2 0.23528-0.04188-0.94707-0.20108-0.15368 0.93815  0 242.40 164.55  100.28 242.41 164.49  100.26 2.555 0.92   0.11 107.67   0.78 3 4509     6349   5732 100.26   1 1.000  536354318 -1 0.985  106.90 -184.41  22.000  12.408   1
   0  -8  15 57352.7  3455.1   4-0.15917 0.35384-0.23435-0.91396 0.88959-0.10470  0 313.06 354.40    9.12 313.02 354.40    9.08 2.564 0.96   0.22 311.86 213.62 3 4511     8315   5456   9.08   1 1.000  536354318 -1 0.940  248.20  195.28  22.000 312.414   1
   0  -8  15 57200.1  3213.2   8-0.20423 0.39861-0.96885-0.17843-0.18633 0.97034  0 242.06 284.78   99.33 242.03 284.88   99.33 2.244 0.91   0.55 107.67  95.83 3 4506     4813   5919  99.33   1 1.000  536354318 -1 0.893  106.22   56.05 338.000 107.177   1
   0  -8  15 57935.6  2463.2  13-0.52644 0.72013-0.83908-0.30764 0.00269 0.78066  0 243.81 373.80   85.62 243.84 374.09   85.51 1.221 0.98   0.94 107.67  82.12 3 4504    17543   5575  85.51   1 1.000  536354318 -1 0.461  109.71  234.07 315.500 105.738   1
   0   8  15 59244.9  3004.5   9 0.12286 0.07065 0.17451 0.97350 0.97705-0.19334  0 244.07  65.94    2.98 244.11  66.10    2.91 1.815 0.98   0.60 107.67   4.43 2 4508    15122   5395   2.91   1 0.989  536354318  1 0.637  110.23 -381.63  65.500 240.000   1
   0  -8 -16 27213.4  2572.9   2 0.03611-0.24457-0.19368-0.95471-0.94054 0.10322  0 233.67  92.42  166.54 233.47  92.95  166.56 2.488 0.98   0.14 107.67  67.04 3 4609     8446   5415 166.56   1 1.000  536354319 -1 0.900   89.43 -328.68  22.000  12.408   1
   0  -8 -16 27573.2  2486.3   4-0.09020-0.11751-0.98173-0.16669 0.13993-0.97754  0 325.32 297.45   78.17 325.38 297.35   78.17 2.576 0.90   0.26 311.86 282.67 3 4610     4684   5482  78.17   1 1.000  536354319 -1 0.959  272.72   81.38  22.000 312.414   1
   0  -8 -16 29379.8  2552.0   8-0.40836 0.20180-0.17220-0.97559-0.96955 0.13375  0 234.70 241.37  172.80 234.80 241.40  172.89 2.331 0.96   0.59 107.67 169.30 3 4604     3547   5983 172.89   1 0.988  536354319 -1 0.932   91.48  -30.78 338.000 107.177   1
   0  -8 -16 26113.3  2557.0  12-0.33225 0.12389-0.93031-0.21904 0.06796-0.90670  0 327.69 463.34   80.23 327.19 462.41   80.12 2.563 0.92   0.83 311.86 292.73 3 4614    11102   5332  80.12   1 1.000  536354319 -1 0.845  277.47  413.16  44.500 313.978   1
   0  -8 -16 29509.5  2239.0  13-0.69136 0.48439-0.28468-0.86267-0.81462-0.02096  0 235.26 290.04  169.89 234.96 290.58  169.64 1.657 0.95   0.99 107.67 166.39 3 4603     6876   5959 169.64   1 1.000  536354319 -1 0.660   92.61   66.55 315.500 105.738   1
   0  -8  16 29697.1  2739.1   2 0.23946-0.03347-0.95592-0.19264-0.10571 0.94226  0 234.40 167.32   97.42 234.30 167.22   97.43 2.547 0.96   0.10 107.67  -2.08 3 4608     5419   5742  97.43   1 1.000  536354319 -1 0.985   90.89 -178.88  22.000  12.408   1
   0  -8  16 29082.5  2595.2   4-0.15983 0.36748-0.23027-0.91804 0.89028-0.05307  0 325.31 363.90    8.85 325.67 364.20    8.82 2.600 0.84   0.22 311.86 213.35 3 4608     6187   5463   8.82   1 1.000  536354319 -1 0.937  272.70  214.29  22.000 312.414   1
   0  -8  16 27264.3  2563.2   8-0.19856 0.40590-0.97617-0.17112-0.13409 0.97036  0 234.82 288.80   96.02 234.92 288.80   96.06 2.223 0.97   0.55 107.67  92.52 3 4604     6298   5941  96.06   1 1.000  536354319 -1 0.886   91.74   64.08 338.000 107.177   1
   0  -8  16 27852.1  1793.3  13-0.52300 0.72961-0.82733-0.31940 0.06924 0.76632  0 235.22 393.67   80.28 235.09 394.08   80.14 1.106 0.99   0.94 107.67  76.78 3 4601    19494   5539  80.14   1 1.000  536354319 -1 0.411   92.54  273.82 315.500 105.738   1
   0   8 -16 18738.6 11474.2   1-0.15571-0.05322 0.97266 0.17622 0.12796-0.96509  0  82.80  32.04  166.46  82.16  31.63  166.27 3.116 0.44   0.05  55.00 166.96 3 4610    33570  18750 166.27   1 1.000  536354319  1 1.002 -212.31 -449.44  54.740 360.000   1
   0   8  16 25650.3  2212.0   9 0.11175 0.09466 0.16703 0.98097 0.97686-0.14091  0 233.20  76.80    2.14 233.21  76.88    2.13 1.832 0.96   0.60 107.67   3.59 2 4605    12661   5425   2.13   1 0.983  536354319  1 0.652   88.49 -359.92  65.500 240.000   1
   0  -8 -17  8591.9  1668.6   4-0.09311-0.12758-0.98879-0.15963 0.09000-0.97996  0 339.17 300.32   81.38 338.73 299.98   81.23 2.596 0.78   0.26 311.86 285.88 3 4712     5080   5491  81.23   1 1.000  536354320 -1 0.955  300.43   87.13  22.000 312.414   1
   0  -8 -17  6380.3  1484.1   8-0.40942 0.18995-0.16667-0.98112-0.97035 0.08231  2 227.40 242.53  173.45 227.53 242.90  173.24 2.325 0.88   0.59 107.67 169.95 3 4706     3104   6011 173.24   1 0.986  536354320 -1 0.935   76.90  -28.45 338.000 107.177   1
   0  -8 -17  5943.0  1433.6  13-0.69083 0.47093-0.28738-0.85997-0.81389-0.07391  2 227.19 296.25  169.24 227.50 295.65  169.42 1.603 0.98   0.99 107.67 165.74 3 4705     8227   6036 169.42   1 0.761  536354320 -1 0.641   76.48   78.97 315.500 105.738   1
   0  -8  17  5579.7  1529.9   4-0.16006 0.38069-0.22886-0.91945 0.89051-0.00097  0 340.19 375.72    8.61 340.82 375.92    8.74 2.638 0.79   0.22 311.86 213.11 3 4710     7140   5458   8.74   1 1.000  536354320 -1 0.933  302.47  237.92  22.000 312.414   1
   0  -8  17  7814.5  1771.4   8-0.19325 0.41355-0.98055-0.16673-0.08113 0.96967  2 227.31 293.12   92.66 227.49 292.96   92.76 2.185 0.97   0.55 107.67  89.16 3 4706     4986   5968  92.76   1 0.746  536354320 -1 0.875   76.72   72.71 338.000 107.177   1
   0   8 -17 -5262.6 12718.1   1-0.16122-0.06077 0.97931 0.16958 0.07823-0.96768  0  65.85  16.23  163.53  65.07  15.36  163.38 3.178-0.27   0.05  55.00 164.03 3 4712    39555  18707 163.38   1 1.000  536354320  1 1.000 -246.22 -481.05  54.740 360.000   1
   0  -8 -18 167147.   5550.   2 0.03495-0.26947-0.18787-0.96051-0.94196-0.00002  0 211.70  90.23  166.95 211.54  90.46  166.91 2.410 0.98   0.14 107.67  67.45 3 4817    14435   5493 166.91   1 1.000  536354321 -1 0.884   45.50 -333.06  22.000  12.408   1
   0  -8 -18 153269.   5877.   8-0.40997 0.17759-0.16378-0.98401-0.97076 0.03048  2 220.07 244.50  173.36 220.00 244.56  173.42 2.282 0.99   0.59 107.67 169.86 3 4812     7500   6324 173.42   1 0.754  536354321 -1 0.927   62.23  -24.52 338.000 107.177   1
   0  -8 -18 202858.   5624.  13-0.68966 0.45682-0.29324-0.85410-0.81229-0.12773  2 219.68 301.15  169.02 219.60 301.45  168.95 1.558 0.99   0.99 107.67 165.52 3 4810    14798   6183 168.95   1 0.727  536354321 -1 0.628   61.45   88.79 315.500 105.738   1
   0  -8  18 201679.   6048.   2 0.24939-0.01765-0.96581-0.18276-0.00727 0.94839  0 217.40 172.04   91.77 217.45 172.12   91.68 2.494 0.88   0.10 107.67 352.27 3 4815     7364   5848  91.68   1 1.000  536354321 -1 0.983   56.89 -169.43  22.000  12.408   1
   0  -8  18 163485.   5821.   4-0.15984 0.39345-0.23019-0.91812 0.89029 0.05157  2 359.08 390.04    8.90 359.33 390.27    8.82 2.653 0.90   0.22 311.86 213.40 3 4816    12044   5424   8.82   1 0.925  536354321 -1 0.920  340.25  266.56  22.000 312.414   1
   0  -8  18 176149.   5955.   8-0.18850 0.42175-0.98187-0.16541-0.02742 0.96823  2 219.58 297.21   89.44 219.66 297.40   89.41 2.139 0.95   0.55 107.67  85.94 3 4811     8901   6022  89.41   1 0.767  536354321 -1 0.863   61.25   80.91 338.000 107.177   1
   0  -8 -19 15869.2  2221.5   2 0.03525-0.28280-0.18938-0.95900-0.94160-0.05272  0 198.64  88.47  166.66 199.55  88.74  166.82 2.329 0.92   0.14 107.67  67.16 3 4926     8291   5564 166.82   1 1.000  536354322 -1 0.865   19.37 -336.58  22.000  12.408   1
   0  -8 -19 19620.2  2320.0   4-0.10050-0.14615-0.99484-0.15358-0.01167-0.98299  2 372.46 306.92   87.27 373.07 307.05   87.39 2.628 0.88   0.26 311.86 291.77 3 4927     6918   5403  87.39   1 0.936  536354322 -1 0.950  367.01  100.32  22.000 312.414   1
   0  -8 -19 22060.0  2472.7   8-0.41002 0.16473-0.16356-0.98423-0.97079-0.02172  0 212.00 246.14  173.38 212.19 246.36  173.43 2.233 0.86   0.59 107.67 169.88 3 4921     3446   6480 173.43   1 1.000  536354322 -1 0.921   46.09  -21.24 338.000 107.177   1
   0  -8 -19 20727.4  1954.1  13-0.68780 0.44203-0.30253-0.84482-0.80966-0.18259  0 210.90 308.11  168.12 211.15 308.16  168.19 1.480 0.97   0.99 107.67 164.62 3 4919     7362   6224 168.19   1 0.977  536354322 -1 0.603   43.89  102.71 315.500 105.738   1
   0  -8  19 22287.3  2459.4   2 0.25364-0.00903-0.96708-0.18149 0.04255 0.95085  0 208.15 174.62   88.70 208.64 174.41   88.77 2.428 0.84   0.10 107.67 349.20 3 4925     4951   5906  88.77   1 1.000  536354322 -1 0.974   38.39 -164.27  22.000  12.408   1
   0  -8  19 21319.8  2489.0   8-0.18419 0.43040-0.98002-0.16726 0.02705 0.96602  0 211.12 302.34   85.95 211.38 302.20   86.02 2.063 0.96   0.55 107.67  82.45 3 4921     6441   6256  86.02   1 1.000  536354322 -1 0.844   44.33   91.16 338.000 107.177   1
   0  -8 -20 544430.   9503.   2 0.03617-0.29676-0.19402-0.95437-0.94045-0.10619  0 186.75  86.27  166.50 186.66  86.56  166.54 2.353 0.96   0.14 107.67  67.00 3 5039    16639   5605 166.54   1 1.000  536354323 -1 0.850   -4.41 -340.98  22.000  12.408   1
   0  -8 -20 585048.   9426.   8-0.40954 0.15134-0.16605-0.98174-0.97044-0.07431  0 204.06 248.26  173.16 204.04 248.33  173.28 2.163 0.88   0.59 107.67 169.66 3 5033    12548   6484 173.28   1 1.000  536354323 -1 0.910   30.21  -17.00 338.000 107.177   1
   0  -8 -20 621802.   7821.  13-0.68519 0.42648-0.31564-0.83171-0.80568-0.23879  0 201.94 315.82  167.14 201.95 316.07  167.12 1.392 0.97   0.99 107.67 163.64 3 5032    23191   6342 167.12   1 0.995  536354323 -1 0.577   25.98  118.11 315.500 105.738   1
   0  -8  20 608507.  10043.   2 0.25758-0.00010-0.96578-0.18279 0.09283 0.95286  0 199.35 176.55   85.89 199.49 176.61   85.84 2.362 0.93   0.10 107.67 346.39 3 5037    13775   6192  85.84   1 1.000  536354323 -1 0.968   20.79 -160.42  22.000  12.408   1
   0  -8  20 628427.   9333.   8-0.18038 0.43955-0.97481-0.17247 0.08238 0.96296  0 202.44 307.28   82.63 202.50 307.48   82.55 1.980 0.89   0.54 107.67  79.13 3 5033    15415   6428  82.55   1 1.000  536354323 -1 0.824   26.98  101.03 338.000 107.177   1
   0   8  20 549297.   8183.   9 0.10239 0.15562 0.16067 0.98733 0.97657 0.06837  0 189.99 106.41    1.48 189.93 106.45    1.47 1.739 0.97   0.60 107.67   2.93 2 5034    16901   5718   1.47   1 1.000  536354323  1 0.670    2.08 -300.71  65.500 240.000   1
   0  -8 -21  5951.3  1831.6   2 0.03766-0.31128-0.20194-0.94645-0.93848-0.16050  0 172.94  83.99  166.04 172.63  83.81  166.07 2.237 0.79   0.14 107.67  66.54 3 5155    13354   5572 166.07   1 0.995  536354324 -1 0.827  -32.03 -345.54  22.000  12.408   1
   0  -8 -21  8673.2  1670.4   8-0.40852 0.13741-0.17136-0.97643-0.96967-0.12732  0 195.27 250.54  172.81 195.48 250.47  172.94 2.075 0.89   0.59 107.67 169.31 3 5149     3154   6547 172.94   1 0.992  536354324 -1 0.897   12.63  -12.44 338.000 107.177   1
   0  -8 -21  8671.1  1357.8  13-0.68164 0.40999-0.33315-0.81420-0.79998-0.29671  0 192.50 324.57  165.98 191.68 325.64  165.68 1.293 0.95   0.99 107.67 162.48 3 5147     7798   6209 165.68   1 0.994  536354324 -1 0.545    7.08  135.62 315.500 105.738   1
   0  -8  21  9414.4  1729.5   2 0.26101 0.00935-0.96186-0.18670 0.14354 0.95443  0 189.70 178.27   82.61 189.93 178.74   82.87 2.253 0.93   0.10 107.67 343.11 3 5153     4623   6015  82.87   1 1.000  536354324 -1 0.948    1.49 -156.98  22.000  12.408   1
   0  -8  21 12189.8  1828.4   8-0.17728 0.44941-0.96592-0.18136 0.13877 0.95883  0 193.37 313.02   79.12 192.88 313.39   78.98 1.873 0.95   0.54 107.67  75.62 3 5149     6571   6171  78.98   1 1.000  536354324 -1 0.796    8.83  112.52 338.000 107.177   1
   0   8  21  5108.1  1374.9   9 0.10845 0.16246 0.16477 0.98323 0.97678 0.12042  0 178.54 111.03    1.95 178.33 110.89    1.89 1.668 0.85   0.60 107.67   3.40 2 5150     9157   5683   1.89   1 0.972  536354324  1 0.661  -20.83 -291.46  65.500 240.000   1
   0  -8 -22 323171.   6740.   8-0.40704 0.12302-0.17962-0.96816-0.96839-0.18084  0 186.42 252.73  172.36 186.42 252.83  172.42 1.975 0.87   0.59 107.67 168.86 3 5267     8836   6370 172.42   1 1.000  536354325 -1 0.880   -5.07   -8.06 338.000 107.177   1
   0  -8 -22 322361.   5145.  13-0.67694 0.39236-0.35604-0.79131-0.79180-0.35712  0 179.86 337.29  163.87 179.77 337.71  163.77 1.144 0.98   0.99 107.67 160.37 3 5265    18519   6033 163.77   1 0.993  536354325 -1 0.495  -18.19  161.06 315.500 105.738   1
   0  -8  22 317144.   6977.   2 0.26410 0.01913-0.95515-0.19341 0.19482 0.95544  0 179.71 180.74   79.88 179.85 180.80   79.84 2.155 0.92   0.09 107.67 340.38 3 5271     9665   6069  79.84   1 1.000  536354325 -1 0.937  -18.48 -152.04  22.000  12.408   1
   0  -8  22 349758.   6559.   8-0.17457 0.45965-0.95307-0.19422 0.19637 0.95351  0 182.30 319.92   75.28 182.25 320.19   75.28 1.730 0.87   0.54 107.67  71.78 3 5268    11486   6183  75.28   1 1.000  536354325 -1 0.757  -13.30  126.32 338.000 107.177   1
   0   8  22 288689.   5743.   9 0.11804 0.16577 0.17122 0.97678 0.97700 0.17244  2 166.06 114.26    2.60 165.95 114.19    2.56 1.579 0.97   0.60 107.67   4.05 2 5268    12316   5676   2.56   1 0.978  536354325  1 0.648  -45.79 -284.99  65.500 240.000   1
   0  -8 -23   187.9  1057.0   2 0.04304-0.34272-0.22904-0.91934-0.93112-0.27252  0 139.14  74.89  164.39 139.22  75.31  164.45 1.940 0.34   0.14 107.67  64.89 3 5395    10279   5463 164.45   1 1.000  536354326 -1 0.760  -99.62 -363.73  22.000  12.408   1
   0  -8 -23-134.504 905.570   8-0.40485 0.10791-0.19099-0.95680-0.96653-0.23493  0 176.58 255.43  171.59 176.72 255.42  171.71 1.849-0.16   0.59 107.67 168.09 3 5388     2956   6384 171.71   1 1.000  536354326 -1 0.856  -24.74   -2.66 338.000 107.177   1
   0  -8 -23 347.923 783.915  13-0.67068 0.37316-0.38616-0.76119-0.77969-0.42145  2 164.95 354.50  161.08 165.07 353.96  161.24 0.966 0.37   0.99 107.67 157.58 3 5387    14017   5914 161.24   1 0.691  536354326 -1 0.428  -48.00  195.49 315.500 105.738   1
   0  -8  23  1134.7   936.4   2 0.26672 0.02939-0.94550-0.20307 0.24672 0.95582  0 168.83 182.61   76.57 169.07 182.80   76.74 2.011-0.03   0.09 107.67 337.07 3 5393     4451   5907  76.74   1 1.000  536354326 -1 0.909  -40.25 -148.29  22.000  12.408   1
   0  -8  23 955.501 814.740   8-0.17261 0.47065-0.93558-0.21170 0.25565 0.94649  0 170.98 327.85   71.41 170.23 328.23   71.40 1.578 0.10   0.54 107.67  67.91 3 5389     4686   5945  71.40   1 1.000  536354326 -1 0.712  -35.95  142.19 338.000 107.177   1
   0   8  23 131.356 748.358   9 0.13120 0.16551 0.18020 0.96780 0.97705 0.22463  2 151.80 115.84    3.59 152.41 116.22    3.50 1.465 0.30   0.60 107.67   5.04 2 5389     6094   5641   3.50   1 0.975  536354326  1 0.624  -74.32 -281.85  65.500 240.000   1
   0  -8 -24 145774.   4388.   2 0.04714-0.35984-0.24925-0.89914-0.92510-0.33088  0 118.66  68.41  163.19 118.22  68.65  163.23 1.764 0.90   0.14 107.67  63.69 3 5519    14743   5452 163.23   1 1.000  536354327 -1 0.715 -140.59 -376.69  22.000  12.408   1
   0  -8 -24 181624.   4788.   8-0.40204 0.09220-0.20576-0.94203-0.96389-0.28981  0 166.08 258.23  170.85 166.18 258.31  170.77 1.719 0.92   0.59 107.67 167.35 3 5512     6644   6320 170.77   1 1.000  536354327 -1 0.831  -45.74    2.94 338.000 107.177   1
   0  -8 -24 173673.   3144.  13-0.66186 0.35141-0.42736-0.71999-0.76062-0.49275  2 144.44 378.80  157.70 144.71 378.77  157.70 0.762 0.97   0.98 107.67 154.20 3 5510    26254   5716 157.70   1 0.983  536354327 -1 0.345  -89.04  244.08 315.500 105.738   1
   0   8  24 157442.   3918.   9 0.14846 0.16115 0.19196 0.95604 0.97673 0.27721  0 137.22 116.80    4.75 137.11 116.68    4.73 1.341 0.98   0.60 107.67   6.20 2 5513    10529   5644   4.73   1 1.000  536354327  1 0.595 -103.46 -279.92  65.500 240.000   1
   0  -8 -25  7273.9  1308.2   8-0.39843 0.07567-0.22430-0.92349-0.96023-0.34571  2 154.19 261.72  169.54 154.49 261.59  169.60 1.557 0.92   0.59 107.67 166.04 3 5638     3461   6410 169.60   1 0.968  536354328 -1 0.792  -69.52    9.92 338.000 107.177   1
   0  -8  25  8622.4  1395.3   2 0.27032 0.05153-0.91627-0.23230 0.35305 0.95406  0 145.36 186.56   70.35 144.56 186.76   70.26 1.719 0.82   0.09 107.67 330.85 3 5643     4781   5956  70.26   1 1.000  536354328 -1 0.850  -87.19 -140.40  22.000  12.408   1
   0  -8  25  7949.7  1121.2   8-0.17137 0.49533-0.88219-0.26509 0.38243 0.92424  0 137.92 351.61   62.64 138.28 351.27   62.73 1.188 0.93   0.53 107.67  59.14 3 5639     6111   5829  62.73   1 1.000  536354328 -1 0.578 -102.06  189.71 338.000 107.177   1
   0   8  25  5950.4  1044.3   9 0.17058 0.15193 0.20700 0.94100 0.97565 0.33053  0 118.32 114.69    6.44 119.05 115.08    6.31 1.184 0.95   0.60 107.67   7.89 2 5639     7398   5602   6.31   1 1.000  536354328  1 0.549 -141.26 -284.14  65.500 240.000   1
   0  -8 -26 170651.   4138.   2 0.05933-0.39809-0.30823-0.84015-0.90479-0.45585  0  57.10  43.62  159.64  57.02  44.27  159.61 1.357 0.98   0.14 107.67  60.14 3 5774    23781   5380 159.61   1 1.000  536354329 -1 0.585 -263.70 -426.28  22.000  12.408   1
   0  -8 -26 192944.   4354.   8-0.39413 0.05847-0.24728-0.90051-0.95511-0.40307  0 140.94 265.31  168.00 141.21 265.39  168.15 1.387 0.94   0.59 107.67 164.50 3 5767     6643   6476 168.15   1 1.000  536354329 -1 0.744  -96.03   17.09 338.000 107.177   1
   0  -8  26 211642.   4839.   2 0.27134 0.06339-0.89577-0.25280 0.40807 0.95132  0 129.87 188.65   66.81 129.99 188.73   66.80 1.533 0.98   0.09 107.67 327.31 3 5771     9925   6107  66.80   1 1.000  536354329 -1 0.802 -118.17 -136.23  22.000  12.408   1
   0  -8  26 215367.   3848.   8-0.17250 0.50941-0.84136-0.30592 0.45344 0.90549  0 113.65 370.24   57.61 113.75 370.63   57.56 0.960 0.98   0.53 107.67  54.11 3 5767    15695   5762  57.56   1 1.000  536354329 -1 0.482 -150.61  226.96 338.000 107.177   1
   0   8  26 172703.   5151.   9 0.19899 0.13642 0.22618 0.92182 0.97315 0.38527  2  95.99 110.13    8.40  96.28 110.23    8.35 1.019 1.00   0.60 107.67   9.85 2 5768    31506   5566   8.35   1 0.464  536354329  1 0.493 -185.94 -293.26  65.500 240.000   1
   0  -8 -27  2578.6   888.8   8-0.38854 0.03996-0.27552-0.87227-0.94803-0.46239  0 127.16 269.83  166.54 125.47 269.94  166.34 1.233 0.75   0.59 107.67 163.04 3 5897     4083   6323 166.34   1 1.000  536354330 -1 0.695 -123.59   26.13 338.000 107.177   1
   0  -8  27  2642.9   701.8   2 0.27153 0.07607-0.87040-0.27817 0.46491 0.94677  0 112.96 190.70   63.00 112.93 190.78   63.14 1.338 0.66   0.09 107.67 323.50 3 5902     2652   5828  63.14   1 1.000  536354330 -1 0.741 -151.99 -132.12  22.000  12.408   1
   0  -8  27  2618.2   604.3   8-0.17637 0.52624-0.78023-0.36705 0.53765 0.87355  0  71.73 406.55   51.02  70.84 407.13   50.98 0.660 0.89   0.53 107.67  47.52 3 5898    19654   5453  50.98   1 1.000  536354330 -1 0.334 -234.44  299.58 338.000 107.177   1
   0   8  27  2305.1   748.0   9 0.23663 0.11168 0.25138 0.89662 0.96789 0.44279  0  65.29 100.02   10.96  64.14  99.23   11.09 0.854 0.75   0.61 107.67  12.42 2 5898    17993   5505  11.09   1 0.991  536354330  1 0.414 -247.32 -313.48  65.500 240.000   1
   0  -8 -28 112310.   2875.   8-0.38150 0.02002-0.31069-0.83710-0.93787-0.52478  0 105.61 275.50  164.00 105.78 275.70  164.07 1.022 0.96   0.59 107.67 160.50 3 6029     6172   6202 164.07   1 0.997  536354331 -1 0.614 -166.68   37.48 338.000 107.177   1
   0  -8 -29 20847.3  1316.5   8-0.37239-0.00200-0.35603-0.79176-0.92252-0.59237  0  79.73 283.13  161.24  78.64 283.72  161.12 0.824 0.91   0.59 107.67 157.74 3 6163     6899   5939 161.12   1 1.000  536354332 -1 0.521 -218.44   52.75 338.000 107.177   1
   0  -8  29 20240.0  1365.2   2 0.26910 0.10425-0.79836-0.35021 0.58839 0.92786  0  63.12 195.13   54.63  63.56 195.33   54.69 0.929 0.99   0.08 107.67 315.13 3 6168     8535   5710  54.69   1 1.000  536354332 -1 0.575 -251.67 -123.25  22.000  12.408   1
   0 -10   0 282087.   7236.   2 0.15686-0.15686-0.71759-0.71759-0.61895 0.61895  2 229.24 121.84  130.51 229.31 121.87  130.50 2.509 0.99   0.12 107.67  31.01 3 4654    11141   5620 130.50   1 0.967  536356351 -2 0.937   80.58 -269.84  22.000  12.408   1
   0 -10   0 305978.   7484.   4-0.09465 0.09465-0.71769-0.71769 0.64486-0.64486  0 331.45 319.49   42.79 331.43 319.51   42.75 2.611 0.84   0.24 311.86 247.29 3 4655     9169   5557  42.75   1 1.000  536356351 -2 0.960  285.00  125.47  22.000 312.414   1
   0 -10   0 280163.   6738.   8-0.29043 0.29043-0.71722-0.71722-0.68570 0.68570  0 231.42 257.38  134.15 231.41 257.41  134.28 2.304 0.88   0.57 107.67 130.66 3 4652     7658   5935 134.28   1 1.000  536356351 -2 0.925   84.93    1.24 338.000 107.177   1
   0 -10   0 277223.   5435.  13-0.58974 0.58974-0.71697-0.71697-0.50571 0.50571  0 231.19 318.08  127.33 231.27 318.06  127.37 1.500 0.97   0.97 107.67 123.83 3 4650    13442   5817 127.37   1 1.000  536356351 -2 0.592   84.48  122.64 315.500 105.738   1
   0 -10  -1  2387.2  1334.8   2 0.15087-0.16376-0.69508-0.74011-0.64404 0.59174  2 228.97 119.08  132.55 228.96 119.40  132.44 2.512 0.80   0.12 107.67  33.05 3 4657     7284   5609 132.44   1 0.966  536356352 -1 0.935   80.03 -275.36  22.000  12.408   1
   0 -10  -1  1645.3  1102.1   4-0.09247 0.07950-0.74129-0.69410 0.62108-0.67340  0 331.52 317.82   44.73 331.82 317.66   44.81 2.615 0.37   0.24 311.86 249.23 3 4658     4829   5565  44.81   1 1.000  536356352 -1 0.962  285.13  122.12  22.000 312.414   1
   0 -10  -1  2468.2  1107.0   8-0.29694 0.28398-0.69228-0.74216-0.71083 0.65857  0 231.27 256.21  136.49 231.19 256.04  136.46 2.313 0.50   0.57 107.67 132.99 3 4655     3584   5989 136.46   1 1.000  536356352 -1 0.928   84.63   -1.09 338.000 107.177   1
   0 -10  -1  3178.8  1051.1  13-0.59513 0.58225-0.69857-0.73538-0.53184 0.47965  0 230.89 314.71  130.19 231.06 315.75  129.85 1.525 0.83   0.97 107.67 126.69 3 4653     7363   5905 129.85   1 0.973  536356352 -1 0.603   83.87  115.90 315.500 105.738   1
   0 -10   1  1863.3  1296.3   2 0.16297-0.15007-0.74012-0.69506-0.59211 0.64441  2 229.87 124.67  128.52 229.10 124.36  128.49 2.512 0.68   0.12 107.67  29.02 3 4657     7076   5635 128.49   1 0.968  536356352 -1 0.940   81.83 -264.18  22.000  12.408   1
   0 -10   1  3527.5  1336.2   4-0.09691 0.10989-0.69434-0.74104 0.66678-0.61445  0 331.62 322.27   40.45 331.86 321.73   40.79 2.631 0.73   0.24 311.86 244.95 3 4658     5193   5597  40.79   1 1.000  536356352 -1 0.965  285.34  131.03  22.000 312.414   1
   0 -10   1  2689.3  1299.1   8-0.28382 0.29679-0.74216-0.69228-0.65860 0.71086  0 231.85 259.28  132.36 231.19 258.92  132.02 2.321 0.16   0.57 107.67 128.86 3 4655     5084   6030 132.02   1 1.000  536356352 -1 0.931   85.80    5.05 338.000 107.177   1
   0 -10   1  4017.6  1082.8  13-0.58414 0.59702-0.73529-0.69865-0.47720 0.52939  0 231.75 320.21  125.00 231.03 320.95  124.73 1.496 0.88   0.97 107.67 121.50 3 4653     7443   5862 124.73   1 0.983  536356352 -1 0.589   85.60  126.91 315.500 105.738   1
   0 -10  -2 526648.   9841.   4-0.09050 0.06454-0.76491-0.67047 0.59537-0.70002  0 333.03 316.13   46.94 333.05 316.14   46.96 2.614 0.99   0.24 311.86 251.44 3 4667    14745   5657  46.96   1 1.000  536356353 -1 0.961  288.15  118.75  22.000 312.414   1
   0 -10  -2 476434.   8754.   8-0.30302 0.27709-0.66755-0.76689-0.73404 0.62954  0 230.52 254.84  138.58 230.53 254.86  138.53 2.313 0.96   0.57 107.67 135.08 3 4664    10607   5981 138.53   1 1.000  536356353 -1 0.929   83.14   -3.83 338.000 107.177   1
   0 -10   2 490104.   9436.   2 0.16914-0.14335-0.76247-0.67271-0.56355 0.66814  2 228.29 126.85  126.31 228.30 126.87  126.41 2.506 0.96   0.12 107.67  26.81 3 4666    13871   5670 126.41   1 0.966  536356353 -1 0.941   78.67 -259.82  22.000  12.408   1
   0 -10   2 539210.   9972.   4-0.09929 0.12524-0.67143-0.76395 0.68681-0.58216  0 333.21 324.32   38.92 333.14 324.34   38.92 2.619 0.99   0.24 311.86 243.42 3 4667    15154   5665  38.92   1 1.000  536356353 -1 0.959  288.51  135.12  22.000 312.414   1
   0 -10   2 476391.   7044.  13-0.57844 0.60419-0.75325-0.68070-0.44614 0.55052  0 230.30 324.28  122.00 230.27 324.41  121.94 1.466 0.99   0.96 107.67 118.50 3 4662    19269   5880 121.94   1 0.983  536356353 -1 0.577   82.69  135.04 315.500 105.738   1
   0 -10  -3 13165.6  1968.2   4-0.08859 0.04966-0.78837-0.64701 0.56779-0.72477  0 335.65 315.10   49.33 335.13 314.95   49.17 2.609 0.84   0.24 311.86 253.83 3 4683     5310   5500  49.17   1 1.000  536356354 -1 0.957  293.39  116.69  22.000 312.414   1
   0 -10  -3 12262.2  1825.5   8-0.30907 0.27016-0.64324-0.79119-0.75530 0.59854  0 230.04 254.02  140.47 229.44 253.86  140.52 2.310 0.95   0.58 107.67 136.97 3 4679     3502   6026 140.52   1 1.000  536356354 -1 0.928   82.17   -5.47 338.000 107.177   1
   0 -10   3 12244.1  1870.2   4-0.10168 0.14062-0.64917-0.78621 0.70504-0.54806  0 335.73 327.22   37.40 335.33 327.38   37.15 2.613 0.76   0.24 311.86 241.90 3 4683     5362   5465  37.15   1 1.000  536356354 -1 0.954  293.56  140.92  22.000 312.414   1
   0 -10   3 13253.9  1872.0   8-0.27007 0.30898-0.79120-0.64324-0.59856 0.75532  0 229.65 262.43  127.36 229.44 262.46  127.27 2.299 0.84   0.57 107.67 123.86 3 4679     3707   6012 127.27   1 1.000  536356354 -1 0.923   81.38   11.35 338.000 107.177   1
   0 -10   3 10779.2  1452.9  13-0.57264 0.61127-0.77056-0.66339-0.41249 0.56907  0 229.02 328.58  119.02 229.00 328.60  119.00 1.439 0.98   0.96 107.67 115.52 3 4678     7775   5864 119.00   1 0.985  536356354 -1 0.565   80.14  143.65 315.500 105.738   1
   0 -10  -4 301177.   7457.   4-0.08699 0.03506-0.81154-0.62399 0.53817-0.74757  0 338.11 314.05   51.50 338.04 314.07   51.47 2.617 0.99   0.24 311.86 256.00 3 4705     9261   5601  51.47   1 1.000  536356355 -1 0.959  298.31  114.58  22.000 312.414   1
   0 -10   4 270219.   6682.   8-0.26309 0.31496-0.81486-0.61957-0.56564 0.77465  2 227.89 264.44  124.90 227.93 264.46  124.78 2.290 0.93   0.57 107.67 121.40 3 4701     7605   6053 124.78   1 0.980  536356355 -1 0.921   77.87   15.36 338.000 107.177   1
   0 -10   4 273145.   6006.  13-0.56677 0.61828-0.78694-0.64700-0.37622 0.58498  2 227.26 333.36  115.95 227.23 333.55  115.89 1.408 1.00   0.96 107.67 112.45 3 4699    19097   5766 115.89   1 0.752  536356355 -1 0.552   76.61  153.20 315.500 105.738   1
   0 -10  -5  7871.9  1711.1   4-0.08567 0.02076-0.83403-0.60150 0.50676-0.76851  2 341.71 313.59   53.72 341.93 313.52   53.85 2.628 0.92   0.25 311.86 258.22 3 4732     5437   5548  53.85   1 0.996  536356356 -1 0.961  305.52  113.66  22.000 312.414   1
   0 -10   5  9992.6  1879.4   4-0.10640 0.17129-0.60733-0.82805 0.73630-0.47467  0 342.31 334.88   33.73 342.52 334.88   33.95 2.648 0.91   0.23 311.86 238.23 3 4731     8741   5474  33.95   1 1.000  536356356 -1 0.959  306.71  156.24  22.000 312.414   1
   0 -10  -6 130286.   5941.   4-0.08458 0.00669-0.85574-0.57979 0.47353-0.78763  2 346.77 313.33   56.19 346.81 313.30   56.28 2.631 0.94   0.25 311.86 260.69 3 4765    11039   5569  56.28   1 0.711  536356357 -1 0.960  315.64  113.15  22.000 312.414   1
   0 -10   6 157033.   6232.   2 0.19465-0.11729-0.84643-0.58876-0.43237 0.74615  2 219.80 137.16  117.38 219.79 137.15  117.44 2.486 1.00   0.12 107.67  17.88 3 4764    11439   5570 117.44   1 0.727  536356357 -1 0.949   61.69 -239.19  22.000  12.408   1
   0 -10   6 173156.   6704.   4-0.10867 0.18654-0.58810-0.84728 0.74946-0.43550  2 347.74 339.45   32.54 347.73 339.50   32.52 2.645 0.98   0.23 311.86 237.04 3 4765    11496   5486  32.52   1 0.727  536356357 -1 0.953  317.58  165.39  22.000 312.414   1
   0 -10   7 89443.9  4273.1   2 0.20103-0.11077-0.86520-0.56999-0.39563 0.76171  0 216.39 139.77  115.16 216.41 139.70  115.06 2.480 0.97   0.11 107.67  15.66 3 4803     9945   5621 115.06   1 1.000  536356358 -1 0.952   54.86 -233.99  22.000  12.408   1
   0 -10   7 73347.2  2756.2  13-0.54932 0.63946-0.82722-0.60673-0.25005 0.61538  2 218.27 354.48  105.56 218.30 354.49  105.52 1.264 0.99   0.96 107.67 102.06 3 4799    13909   5700 105.52   1 0.979  536356358 -1 0.493   58.64  195.43 315.500 105.738   1
   0 -10  -8 200679.   6142.   4-0.08340-0.02046-0.89606-0.53947 0.40173-0.82054  0 360.12 313.95   61.24 360.05 313.91   61.32 2.637 0.85   0.25 311.86 265.74 3 4849     8800   5445  61.32   1 1.000  536356359 -1 0.956  342.34  114.39  22.000 312.414   1
   0 -10   8 209992.   6117.   2 0.20720-0.10406-0.88279-0.55239-0.35750 0.77588  0 212.50 142.24  112.72 212.57 142.24  112.65 2.460 0.90   0.11 107.67  13.22 3 4848     8912   5681 112.65   1 1.000  536356359 -1 0.952   47.09 -229.04  22.000  12.408   1
   0 -10   8 211498.   6401.   4-0.11303 0.21685-0.55385-0.88153 0.77110-0.35249  0 362.15 350.93   30.02 362.12 351.00   30.03 2.661 0.98   0.23 311.86 234.52 3 4849    13641   5418  30.03   1 1.000  536356359 -1 0.946  346.40  188.33  22.000 312.414   1
   0 -10   8 201619.   5650.   8-0.23541 0.33916-0.89924-0.53520-0.41560 0.83362  0 217.58 274.01  114.08 217.56 274.12  114.17 2.210 0.90   0.56 107.67 110.58 3 4845     6537   6059 114.17   1 1.000  536356359 -1 0.901   57.25   34.50 338.000 107.177   1
   0 -10   8 202334.   4226.  13-0.54374 0.64676-0.83638-0.59756-0.20135 0.61887  0 213.87 364.31  101.69 213.87 364.50  101.63 1.194 0.99   0.95 107.67  98.19 3 4843    19302   5668 101.63   1 0.980  536356359 -1 0.464   49.84  215.10 315.500 105.738   1
   0 -10  -9 83242.3  4258.4   4-0.08349-0.03335-0.91430-0.52122 0.36325-0.83440  0 368.79 314.87   63.90 368.71 314.79   63.93 2.636 0.98   0.25 311.86 268.40 3 4900    11288   5463  63.93   1 1.000  536356360 -1 0.952  359.67  116.22  22.000 312.414   1
   0 -10   9 86256.8  4040.1   2 0.21330-0.09727-0.89906-0.53613-0.31798 0.78865  0 208.26 144.76  110.13 208.27 144.75  110.18 2.429 0.90   0.11 107.67  10.63 3 4898     6940   5662 110.18   1 1.000  536356360 -1 0.948   38.60 -224.01  22.000  12.408   1
   0 -10   9 74607.8  4086.6   4-0.11491 0.23172-0.53911-0.89628 0.77979-0.30886  2 371.39 357.92   28.95 371.78 358.21   28.98 2.669 0.99   0.23 311.86 233.45 3 4899    12754   5377  28.98   1 0.953  536356360 -1 0.942  364.88  202.32  22.000 312.414   1
   0 -10   9 80940.6  3684.0   8-0.22880 0.34552-0.91684-0.51760-0.37375 0.84402  0 213.85 276.92  111.32 213.90 276.96  111.37 2.180 0.88   0.56 107.67 107.82 3 4895     4744   6047 111.37   1 1.000  536356360 -1 0.895   49.79   40.32 338.000 107.177   1
   0 -10   9 79816.1  2657.8  13-0.53853 0.65475-0.84245-0.59095-0.14851 0.61851  0 208.37 376.98   97.52 208.53 377.10   97.46 1.108 0.97   0.95 107.67  94.02 3 4892    16492   5626  97.46   1 1.000  536356360 -1 0.429   38.84  240.45 315.500 105.738   1
   0 -10 -10 36939.0  2798.7   2 0.10932-0.23825-0.52452-0.91067-0.79134 0.26837  0 197.69  98.72  145.43 197.63  98.74  145.41 2.338 0.97   0.13 107.67  45.93 3 4953     8200   5479 145.41   1 1.000  536356361 -1 0.881   17.48 -316.07  22.000  12.408   1
   0 -10 -10 39790.2  2733.7   8-0.34131 0.21221-0.50122-0.93352-0.85485 0.33247  0 210.16 251.63  151.16 210.03 251.65  151.23 2.211 0.90   0.58 107.67 147.66 3 4951     3424   6037 151.23   1 1.000  536356361 -1 0.916   42.41  -10.25 338.000 107.177   1
   0 -10 -10 39828.4  2245.4  13-0.62922 0.50045-0.56852-0.86543-0.66884 0.14694  0 208.28 318.38  144.69 208.22 318.80  144.57 1.418 0.98   0.98 107.67 141.19 3 4949     7428   5913 144.57   1 1.000  536356361 -1 0.578   38.66  123.25 315.500 105.738   1
   0 -10  10 43360.3  2967.6   2 0.21930-0.09037-0.91386-0.52133-0.27711 0.80009  0 203.31 147.20  107.71 203.53 147.20  107.67 2.401 0.89   0.11 107.67   8.21 3 4953     6178   5591 107.67   1 1.000  536356361 -1 0.948   28.71 -219.12  22.000  12.408   1
   0 -10  10 41170.1  2740.2   8-0.22221 0.35189-0.93271-0.50173-0.33030 0.85283  0 209.66 279.98  108.52 209.81 280.01  108.51 2.144 0.92   0.56 107.67 105.02 3 4951     4157   6033 108.51   1 1.000  536356361 -1 0.887   41.42   46.44 338.000 107.177   1
   0 -10  10 38330.5  1850.2  13-0.53327 0.66240-0.84488-0.58853-0.09069 0.61292  0 201.38 393.89   92.87 201.66 393.51   92.90 0.996 0.97   0.95 107.67  89.37 3 4947    17642   5532  92.90   1 0.980  536356361 -1 0.383   24.86  274.27 315.500 105.738   1
   0  10 -10 42027.0 10321.0   1-0.13229 0.00171 0.92604 0.51007 0.30928-0.83249  2  22.98  41.12  177.00  23.01  41.19  177.09 3.001 0.92   0.05  55.00 177.50 3 4957    28508  18419 177.09   1 0.720  536356361  1 0.971 -331.95 -431.27  54.740 360.000   1
   0 -10 -11  4470.4  1321.4   2 0.10653-0.24835-0.51240-0.92279-0.79955 0.22428  0 191.75  96.95  146.47 190.76  96.30  146.26 2.302 0.72   0.13 107.67  46.97 3 5014     7798   5461 146.26   1 1.000  536356362 -1 0.873    5.59 -319.63  22.000  12.408   1
   0 -10 -11  3403.6  1152.3   8-0.34453 0.20252-0.48683-0.94791-0.86293 0.28831  0 206.29 251.94  152.44 205.64 252.05  152.25 2.190 0.85   0.58 107.67 148.94 3 5012     2854   6005 152.25   1 1.000  536356362 -1 0.916   34.66   -9.65 338.000 107.177   1
   0 -10 -11  3548.5   971.3  13-0.63080 0.48915-0.56201-0.87194-0.67411 0.10002  0 202.74 322.17  145.13 203.21 322.17  145.22 1.363 0.87   0.98 107.67 141.63 3 5009     6847   5895 145.22   1 0.961  536356362 -1 0.561   27.58  130.81 315.500 105.738   1
   0 -10  11  4414.8  1320.5   2 0.22505-0.08323-0.92709-0.50809-0.23502 0.81029  0 198.70 149.74  105.38 198.32 149.62  105.12 2.376 0.82   0.11 107.67   5.88 3 5014     5500   5645 105.12   1 1.000  536356362 -1 0.949   19.50 -214.04  22.000  12.408   1
   0 -10  11  4565.7  1255.5   8-0.21593 0.35858-0.94667-0.48776-0.28525 0.86002  0 205.29 283.44  105.59 205.27 283.25  105.60 2.097 0.83   0.56 107.67 102.09 3 5011     3377   6047 105.60   1 1.000  536356362 -1 0.876   32.67   53.37 338.000 107.177   1
   0 -10  11  4782.9   824.7  13-0.52836 0.67040-0.84207-0.59134-0.02559 0.60004  0 191.65 418.92   87.51 192.41 416.91   87.75 0.847 0.87   0.95 107.67  84.01 3 5008    20475   5465  87.75   1 0.978  536356362 -1 0.321    5.39  324.33 315.500 105.738   1
   0 -10 -12  4608.3  1530.5   2 0.10423-0.25894-0.50226-0.93292-0.80622 0.17865  0 183.35  94.43  147.03 183.06  93.68  146.96 2.335 0.74   0.13 107.67  47.53 3 5080    11729   5446 146.96   1 1.000  536356363 -1 0.857  -11.21 -324.66  22.000  12.408   1
   0 -10 -12  2880.0  1187.3   8-0.34729 0.19237-0.47433-0.96040-0.86968 0.24283  0 201.53 252.47  153.29 200.84 252.63  153.12 2.145 0.85   0.58 107.67 149.79 3 5077     2790   6195 153.12   1 1.000  536356363 -1 0.909   25.15   -8.58 338.000 107.177   1
   0 -10 -12  3951.5   968.0  13-0.63178 0.47725-0.55787-0.87607-0.67742 0.05114  0 197.68 325.44  145.88 197.56 326.39  145.63 1.322 0.91   0.98 107.67 142.38 3 5074     6673   5854 145.63   1 1.000  536356363 -1 0.550   17.45  137.35 315.500 105.738   1
   0 -10  12  3367.2  1197.7   2 0.23060-0.07588-0.93864-0.49655-0.19172 0.81929  0 192.49 151.97  102.54 192.67 151.94  102.52 2.312 0.65   0.11 107.67   3.04 3 5080     5256   5623 102.52   1 1.000  536356363 -1 0.938    7.07 -209.58  22.000  12.408   1
   0 -10  12  3818.6  1184.6   8-0.20984 0.36547-0.95858-0.47586-0.23864 0.86567  0 200.00 286.57  102.66 200.25 286.76  102.63 2.041 0.82   0.55 107.67  99.16 3 5077     3380   6036 102.63   1 1.000  536356363 -1 0.864   22.09   59.63 338.000 107.177   1
   0 -10  12  3287.4   717.1  13-0.52378 0.67873-0.83105-0.60236 0.05180 0.57488  0 178.31 455.41   81.61 178.32 455.89   81.57 0.664 0.92   0.94 107.67  78.11 3 5073    45531   5342  81.57   1 0.929  536356363 -1 0.245  -21.29  397.29 315.500 105.738   1
   0 -10 -13  4119.9  1289.8   2 0.10248-0.27009-0.49429-0.94090-0.81133 0.13146  0 174.65  91.29  147.51 174.45  90.86  147.50 2.257 0.76   0.13 107.67  48.01 3 5150     8017   5423 147.50   1 1.000  536356364 -1 0.839  -28.61 -330.94  22.000  12.408   1
   0 -10 -13  4091.4  1263.8   8-0.34950 0.18167-0.46384-0.97090-0.87519 0.19610  0 194.76 253.58  153.61 195.61 253.40  153.85 2.063 0.79   0.58 107.67 150.12 3 5148     2871   6237 153.85   1 0.991  536356364 -1 0.893   11.61   -6.35 338.000 107.177   1
   0 -10 -13  4439.4   980.4  13-0.63213 0.46473-0.55642-0.87753-0.67856 0.00009  0 191.44 331.20  145.92 191.15 331.66  145.78 1.252 0.76   0.98 107.67 142.42 3 5144     7350   5870 145.78   1 0.980  536356364 -1 0.526    4.98  148.89 315.500 105.738   1
   0 -10  13  5849.4  1410.0   2 0.23605-0.06844-0.94835-0.48684-0.14719 0.82706  0 185.62 154.24   99.64 186.54 154.22   99.88 2.235 0.86   0.11 107.67   0.14 3 5150     5276   5685  99.88   1 1.000  536356364 -1 0.925   -6.67 -205.04  22.000  12.408   1
   0 -10  13  4393.5  1185.4   8-0.20400 0.37259-0.96827-0.46617-0.19050 0.86978  0 194.31 290.64   99.46 194.69 290.54   99.59 1.966 0.86   0.55 107.67  95.96 3 5147     3529   6040  99.59   1 1.000  536356364 -1 0.845   10.71   67.77 338.000 107.177   1
   0 -10 -14 15101.3  2340.0   2 0.10117-0.28168-0.48861-0.94657-0.81492 0.08276  2 164.21  87.26  147.76 164.79  87.66  147.89 2.162 0.96   0.13 107.67  48.26 3 5225    11520   5417 147.89   1 0.720  536356365 -1 0.817  -49.49 -339.00  22.000  12.408   1
   0 -10 -14 15987.4  1984.7   8-0.35135 0.17060-0.45548-0.97925-0.87944 0.14811  0 189.90 254.39  154.40 189.93 254.35  154.43 2.015 0.81   0.58 107.67 150.90 3 5222     3077   6259 154.43   1 1.000  536356365 -1 0.887    1.89   -4.74 338.000 107.177   1
   0 -10 -14 18144.7  1535.8  13-0.63175 0.45147-0.55800-0.87595-0.67732-0.05334  0 184.06 337.52  145.80 183.79 338.26  145.62 1.173 0.96   0.98 107.67 142.30 3 5219     8034   5877 145.62   1 1.000  536356365 -1 0.501   -9.79  161.53 315.500 105.738   1
   0 -10  14 18420.3  2141.5   2 0.23987-0.05963-0.95647-0.47924-0.10203 0.83401  0 180.14 156.54   97.27 179.89 156.59   97.21 2.189 0.92   0.10 107.67  -2.23 3 5226     5419   5783  97.21   1 1.000  536356365 -1 0.922  -17.62 -200.44  22.000  12.408   1
   0 -10  14 17563.0  1934.0   8-0.19926 0.38068-0.97542-0.45868-0.14051 0.87224  0 188.27 294.74   96.50 188.60 294.78   96.46 1.896 0.95   0.55 107.67  93.00 3 5221     3985   6034  96.46   1 1.000  536356365 -1 0.830   -1.37   75.96 338.000 107.177   1
   0 -10 -15  4108.7  1452.2   2 0.10045-0.29384-0.48548-0.94971-0.81689 0.03243  2 154.92  84.83  148.39 153.88  83.97  148.10 2.092 0.78   0.13 107.67  48.89 3 5304    12176   5449 148.10   1 0.707  536356366 -1 0.804  -68.07 -343.85  22.000  12.408   1
   0 -10 -15  3999.2  1245.7   8-0.35262 0.15897-0.44937-0.98536-0.88249 0.09893  0 183.07 255.81  154.67 183.77 255.51  154.85 1.928 0.96   0.58 107.67 151.17 3 5301     2961   6265 154.85   1 0.986  536356366 -1 0.871  -11.76   -1.89 338.000 107.177   1
   0 -10 -15  4274.3   925.2  13-0.63053 0.43737-0.56314-0.87081-0.67321-0.10964  0 174.81 346.68  145.02 175.17 346.69  145.11 1.065 0.94   0.98 107.67 141.52 3 5298     8784   5891 145.11   1 0.954  536356366 -1 0.462  -28.29  179.84 315.500 105.738   1
   0 -10  15  5500.9  1347.8   2 0.24475-0.05164-0.96223-0.47348-0.05524 0.83950  0 172.63 159.12   94.48 172.69 158.72   94.47 2.102 0.81   0.10 107.67  -5.02 3 5305     5191   5689  94.47   1 1.000  536356366 -1 0.908  -32.66 -195.27  22.000  12.408   1
   0 -10  15  5239.4  1220.0   8-0.19404 0.38842-0.98008-0.45402-0.08913 0.87313  0 181.83 299.17   93.40 181.80 299.33   93.25 1.813 0.93   0.55 107.67  89.90 3 5300     3703   6047  93.25   1 1.000  536356366 -1 0.809  -14.25   84.82 338.000 107.177   1
   0 -10 -16 31600.9  2447.1   2 0.10037-0.30666-0.48512-0.95007-0.81711-0.01965  0 142.21  79.85  148.23 141.44  79.62  148.13 1.970 0.96   0.13 107.67  48.73 3 5387    10061   5435 148.13   1 1.000  536356367 -1 0.773  -93.49 -353.82  22.000  12.408   1
   0 -10 -16 41144.7  2605.0   8-0.35344 0.14688-0.44566-0.98907-0.88431 0.04851  0 177.28 256.76  155.09 177.05 256.88  155.10 1.858 0.96   0.58 107.67 151.59 3 5385     3439   6219 155.10   1 0.995  536356367 -1 0.858  -23.34   -0.00 338.000 107.177   1
   0 -10 -16 34373.8  1981.3  13-0.62824 0.42220-0.57258-0.86137-0.66547-0.16957  2 164.58 357.78  144.14 164.71 357.78  144.16 0.955 0.97   0.98 107.67 140.64 3 5381    14970   5741 144.16   1 0.694  536356367 -1 0.421  -48.75  202.04 315.500 105.738   1
   0 -10  16 38244.0  2625.1   2 0.24939-0.04340-0.96581-0.46990-0.00727 0.84382  2 164.86 160.55   91.72 164.88 160.78   91.68 2.015 0.90   0.10 107.67 352.22 3 5389     5934   5731  91.68   1 0.958  536356367 -1 0.894  -48.19 -192.43  22.000  12.408   1
   0 -10  16 37984.3  2396.5   8-0.18920 0.39653-0.98187-0.45223-0.03601 0.87228  0 173.97 304.40   89.90 174.19 304.39   89.95 1.699 0.98   0.55 107.67  86.40 3 5384     4485   6076  89.95   1 1.000  536356367 -1 0.777  -29.96   95.27 338.000 107.177   1
   0 -10 -17  8082.5  1463.7   2 0.10099-0.32018-0.48784-0.94734-0.81541-0.07365  0 124.72  73.03  147.56 127.00  74.32  147.94 1.808 0.89   0.13 107.67  48.06 3 5475    10680   5410 147.94   1 0.992  536356368 -1 0.729 -128.47 -367.45  22.000  12.408   1
   0 -10 -17  8361.0  1415.2   8-0.35369 0.13422-0.44449-0.99024-0.88488-0.00316  0 169.82 258.41  155.20 169.71 258.48  155.18 1.762 0.92   0.58 107.67 151.70 3 5472     3090   6186 155.18   1 0.979  536356368 -1 0.839  -38.27    3.31 338.000 107.177   1
   0 -10 -17  9474.6  1104.9  13-0.62452 0.40561-0.58766-0.84628-0.65261-0.23463  2 150.94 373.28  142.59 151.25 373.32  142.62 0.816 0.96   0.98 107.67 139.09 3 5468    16312   5704 142.62   1 0.928  536356368 -1 0.365  -76.03  233.04 315.500 105.738   1
   0 -10  17  9828.4  1823.6   2 0.25358-0.03472-0.96708-0.46863 0.04185 0.84698  2 155.85 162.78   88.63 156.33 162.74   88.82 1.895 0.94   0.10 107.67 349.13 3 5476     7698   5756  88.82   1 0.681  536356368 -1 0.869  -66.22 -187.96  22.000  12.408   1
   0 -10  17  7699.7  1258.1   8-0.18475 0.40504-0.98050-0.45360 0.01906 0.86948  0 165.48 310.07   86.51 165.57 310.15   86.52 1.584 0.79   0.55 107.67  83.01 3 5471     4028   6039  86.52   1 1.000  536356368 -1 0.744  -46.94  106.61 338.000 107.177   1
   0 -10 -18 135528.   4171.   2 0.10243-0.33451-0.49406-0.94112-0.81147-0.12988  0 109.87  67.21  147.57 109.86  67.62  147.52 1.703 0.96   0.13 107.67  48.07 3 5566    14746   5439 147.52   1 1.000  536356369 -1 0.701 -158.18 -379.10  22.000  12.408   1
   0 -10 -18 157492.   4996.   8-0.35335 0.12097-0.44606-0.98868-0.88412-0.05616  2 161.63 260.25  155.00 161.61 260.35  155.08 1.651 0.98   0.58 107.67 151.50 3 5563     6007   6282 155.08   1 0.731  536356369 -1 0.813  -54.65    6.98 338.000 107.177   1
   0 -10 -18 157687.   2783.  13-0.61860 0.38680-0.61139-0.82256-0.63087-0.30855  0 131.33 398.21  140.10 131.77 397.99  140.11 0.640 0.96   0.97 107.67 136.60 3 5559    35576   5621 140.11   1 0.968  536356369 -1 0.289 -115.24  282.91 315.500 105.738   1
   0 -10  18 158288.   4573.   2 0.25754-0.02580-0.96581-0.46990 0.09230 0.84882  0 146.74 164.49   85.87 146.90 164.61   85.87 1.794 0.95   0.10 107.67 346.37 3 5567     8572   5904  85.87   1 1.000  536356369 -1 0.850  -84.42 -184.53  22.000  12.408   1
   0 -10 -19  2512.7   945.1   8-0.35235 0.10706-0.45060-0.98414-0.88188-0.11063  0 151.49 262.81  154.49 152.60 262.54  154.76 1.518 0.70   0.58 107.67 150.99 3 5657     3221   6291 154.76   1 1.000  536356370 -1 0.780  -74.93   12.10 338.000 107.177   1
   0 -10  19  1295.8   903.7   2 0.26105-0.01644-0.96180-0.47391 0.14414 0.84926  0 135.28 166.46   82.49 136.40 166.38   82.83 1.645 0.47   0.10 107.67 342.99 3 5662     5430   5830  82.83   1 1.000  536356370 -1 0.812 -107.35 -180.59  22.000  12.408   1
   0 -10  19  1527.1   802.1   8-0.17741 0.42362-0.96633-0.46777 0.13654 0.85653  0 145.18 324.16   79.39 143.79 324.90   79.13 1.328 0.60   0.54 107.67  75.89 3 5657     4736   5993  79.13   1 1.000  536356370 -1 0.661  -87.55  134.80 338.000 107.177   1
   0 -10 -20 156362.   4033.   2 0.10820-0.36607-0.51954-0.91565-0.79473-0.25122  0  60.98  45.60  145.77  61.43  46.37  145.77 1.383 0.98   0.13 107.67  46.27 3 5759    22295   5399 145.77   1 0.983  536356371 -1 0.595 -255.94 -422.31  22.000  12.408   1
   0 -10 -20 191146.   4406.   8-0.35069 0.09249-0.45845-0.97628-0.87794-0.16681  0 142.53 264.95  154.16 142.39 265.12  154.22 1.408 0.91   0.58 107.67 150.66 3 5756     7956   6200 154.22   1 1.000  536356371 -1 0.750  -92.86   16.38 338.000 107.177   1
   0 -10  20 183922.   4525.   2 0.26426-0.00678-0.95470-0.48101 0.19766 0.84803  0 124.42 167.96   79.72 124.48 168.06   79.67 1.537 0.93   0.09 107.67 340.22 3 5760    10265   5872  79.67   1 1.000  536356371 -1 0.788 -129.07 -177.60  22.000  12.408   1
   0 -10  20 205654.   4163.   8-0.17440 0.43357-0.95205-0.48205 0.20027 0.84507  0 129.06 334.78   75.03 129.17 335.05   75.03 1.146 0.96   0.54 107.67  71.53 3 5755    13988   5931  75.03   1 1.000  536356371 -1 0.592 -119.80  156.04 338.000 107.177   1
   0 -10 -21 24366.7  1775.4   8-0.34824 0.07712-0.47007-0.96467-0.87193-0.22506  0 130.49 267.98  153.39 130.59 268.21  153.42 1.271 0.95   0.58 107.67 149.89 3 5857     4259   6318 153.42   1 1.000  536356372 -1 0.708 -116.94   22.45 338.000 107.177   1
   0 -10  21 23033.4  1768.4   2 0.26701 0.00335-0.94410-0.49161 0.25315 0.84482  0 110.97 169.56   76.39 110.61 169.60   76.36 1.392 0.90   0.09 107.67 336.89 3 5861     6799   5787  76.36   1 1.000  536356372 -1 0.744 -155.97 -174.40  22.000  12.408   1
   0 -10  21 24282.6  1466.5   8-0.17235 0.44448-0.93082-0.50328 0.26950 0.82811  0 109.59 348.62   70.52 109.82 348.86   70.49 0.965 0.96   0.54 107.67  67.02 3 5856     7494   5740  70.49   1 1.000  536356372 -1 0.514 -158.74  183.71 338.000 107.177   1
   0 -10 -22 177217.   3797.   8-0.34469 0.06067-0.48611-0.94863-0.86332-0.28590  0 116.66 271.75  152.26 116.52 271.98  152.30 1.125 0.92   0.58 107.67 148.76 3 5961     9498   6215 152.30   1 1.000  536356373 -1 0.655 -144.59   29.99 338.000 107.177   1
   0 -10  22 178975.   3119.   8-0.17127 0.45635-0.89901-0.53509 0.34800 0.80188  0  80.12 370.29   65.12  80.57 370.33   65.15 0.744 0.96   0.53 107.67  61.62 3 5961    21947   5665  65.15   1 1.000  536356373 -1 0.404 -217.66  227.07 338.000 107.177   1
   0 -10  23 241.390 432.963   2 0.27081 0.02530-0.90944-0.52627 0.37254 0.83000  0  73.25 172.79   69.00  73.29 172.25   69.05 1.065 0.35   0.09 107.67 329.50 3 6073     4100   5673  69.05   1 1.000  536356374 -1 0.623 -231.40 -167.95  22.000  12.408   1
   0 -10 -24 167353.   3090.   8-0.33427 0.02303-0.53681-0.89762-0.83338-0.42067  0  74.84 283.22  148.62  74.99 283.54  148.64 0.795 0.98   0.58 107.67 145.12 3 6179    13251   5928 148.64   1 1.000  536356375 -1 0.506 -228.22   52.92 338.000 107.177   1
   0 -10  24 162826.   3230.   2 0.27159 0.03739-0.88249-0.55322 0.43905 0.81578  0  44.80 172.81   64.75  45.07 173.08   64.82 0.885 0.95   0.09 107.67 325.25 3 6183    16452   5677  64.82   1 1.000  536356375 -1 0.538 -288.32 -167.89  22.000  12.408   1
   0 -12   4 153899.   4698.   8-0.22822 0.28010-0.91828-0.80304-0.37005 0.57906  2 154.18 286.27  111.00 154.30 286.37  111.13 1.508 0.98   0.56 107.67 107.50 3 5623     8378   6168 111.13   1 0.737  536358403 -1 0.758  -69.54   59.02 338.000 107.177   1
   0 -12   5  9768.6  1358.5   8-0.22283 0.28767-0.93127-0.79006-0.33454 0.59580  0 150.90 289.21  108.65 151.71 288.99  108.79 1.468 0.98   0.56 107.67 105.15 3 5646     3746   6192 108.79   1 0.994  536358404 -1 0.746  -76.12   64.90 338.000 107.177   1
   0 -12   6 117099.   3726.   2 0.22653-0.14917-0.93040-0.79182-0.22342 0.53720  0 118.16 124.86  104.37 118.27 124.94  104.42 1.585 0.96   0.11 107.67   4.87 3 5677     9959   5610 104.42   1 1.000  536358405 -1 0.753 -141.59 -263.79  22.000  12.408   1
   0 -12   6 129095.   3698.   8-0.21754 0.29536-0.94329-0.77803-0.29690 0.61042  0 148.55 291.74  106.31 148.48 291.92  106.36 1.433 0.93   0.56 107.67 102.81 3 5674     6746   6133 106.36   1 1.000  536358405 -1 0.733  -80.80   69.96 338.000 107.177   1
   0  12   6 113283.   3214.   5 0.03298 0.04476 0.77618 0.94435 0.61817-0.30461  2 106.83 100.74    5.88 107.37 101.06    5.80 1.135 0.99   0.32 107.67   7.33 2 5671    17212   5530   5.80   1 0.933  536358405  1 0.505 -164.24 -312.05  65.500 200.000   1
   0 -12   7 19976.0  1806.1   2 0.23114-0.14089-0.93978-0.78245-0.18703 0.55311  0 114.32 126.76  102.23 114.35 127.03  102.24 1.545 0.95   0.11 107.67   2.73 3 5710     7864   5600 102.24   1 1.000  536358406 -1 0.745 -149.27 -260.00  22.000  12.408   1
   0 -12   7 19835.8  1680.5   8-0.21219 0.30297-0.95416-0.76716-0.25713 0.62290  0 143.93 295.40  103.76 144.53 295.21  103.80 1.378 0.96   0.56 107.67 100.26 3 5707     4160   6083 103.80   1 1.000  536358406 -1 0.716  -90.05   77.29 338.000 107.177   1
   0  12   7 13205.5  1301.3   5 0.00986 0.08083 0.76632 0.95422 0.62478-0.25896  0 109.38 117.20    4.33 109.94 117.56    4.19 1.121 0.98   0.32 107.67   5.79 2 5704     7903   5572   4.19   1 0.974  536358406  1 0.534 -159.15 -279.12  65.500 200.000   1
   0 -12  -8 62983.8  2695.6   2 0.17460-0.27775-0.78131-0.94091-0.53768 0.11930  0  81.72  76.54  124.55  82.05  76.95  124.57 1.451 0.97   0.12 107.67  25.05 3 5747    13968   5421 124.57   1 1.000  536358407 -1 0.646 -214.47 -360.44  22.000  12.408   1
   0 -12   8 62823.0  2639.1   2 0.23587-0.13273-0.94805-0.77417-0.14870 0.56708  0 109.53 129.07  100.00 109.51 129.01   99.97 1.497 0.97   0.11 107.67   0.50 3 5747     5624   5600  99.97   1 1.000  536358407 -1 0.734 -158.84 -255.37  22.000  12.408   1
   0 -12   8 73413.5  2743.3   8-0.20695 0.31070-0.96365-0.75768-0.21506 0.63308  0 140.05 298.65  101.14 139.73 298.98  101.14 1.325 0.94   0.55 107.67  97.64 3 5744     5648   6025 101.14   1 0.993  536358407 -1 0.696  -97.81   83.78 338.000 107.177   1
   0  12   8 56225.3  2250.1   5-0.00864 0.11229 0.75807 0.96246 0.62962-0.21154  0 111.10 131.74    2.82 110.57 131.36    2.91 1.150 0.98   0.32 107.67   4.27 2 5742     8300   5568   2.91   1 0.980  536358407  1 0.564 -155.70 -250.04  65.500 200.000   1
   0 -12  -9  1547.6   857.9   2 0.17324-0.28928-0.77671-0.94551-0.54416 0.07349  0  74.07  72.66  125.50  69.26  69.96  125.02 1.408 0.34   0.12 107.67  26.00 3 5790    13944   5390 125.02   1 0.992  536358408 -1 0.631 -229.77 -368.21  22.000  12.408   1
   0 -12   9 609.042 769.403   2 0.23920-0.12333-0.95542-0.76743-0.10885 0.57941  2 102.57 130.80   97.51 103.61 131.09   97.61 1.427 0.23   0.10 107.67  -1.99 3 5792     7998   5571  97.61   1 0.944  536358408 -1 0.715 -172.76 -251.92  22.000  12.408   1
   0 -12   9  1809.4   776.3   8-0.20245 0.31908-0.97138-0.74955-0.17057 0.64098  0 134.09 303.20   98.46 134.05 303.38   98.34 1.261 0.84   0.55 107.67  94.96 3 5785     4015   5976  98.34   1 1.000  536358408 -1 0.673 -109.72   92.88 338.000 107.177   1
   0  12   9 471.120 613.827   5-0.02274 0.13934 0.75147 0.96906 0.63315-0.16281  0 112.28 144.52    1.50 109.56 143.18    1.92 1.172 0.45   0.32 107.67   2.95 2 5784     6037   5605   1.92   1 0.979  536358408  1 0.590 -153.34 -224.48  65.500 200.000   1
   0 -12 -10 21863.0  1692.3   2 0.17251-0.30144-0.77422-0.94800-0.54763 0.02465  0  54.39  61.81  125.37  53.13  61.34  125.27 1.295 0.94   0.12 107.67  25.87 3 5837    16649   5347 125.27   1 1.000  536358409 -1 0.585 -269.12 -389.91  22.000  12.408   1
   0 -12  10 29540.8  2835.6   2 0.24361-0.11487-0.96102-0.76183-0.06675 0.58959  2  96.39 132.43   95.00  96.59 132.77   95.15 1.362 0.96   0.10 107.67  -4.50 3 5839    11323   5509  95.15   1 0.406  536358409 -1 0.695 -185.12 -248.66  22.000  12.408   1
   0 -12  10 27312.7  1680.8   8-0.19746 0.32705-0.97730-0.74362-0.12336 0.64603  0 127.08 308.03   95.36 127.06 308.38   95.39 1.176 0.94   0.55 107.67  91.86 3 5832     5099   5874  95.39   1 1.000  536358409 -1 0.639 -123.76  102.54 338.000 107.177   1
   0  12  10 22876.0  1528.1   5-0.03289 0.16245 0.74658 0.97395 0.63558-0.11298  2 106.66 153.39    1.29 107.08 153.52    1.21 1.124 0.99   0.32 107.67   2.74 2 5831     6319   5628   1.21   1 0.973  536358409  1 0.585 -164.58 -206.73  65.500 200.000   1
   0 -12 -11  1265.1   681.6   8-0.28615 0.14350-0.73348-0.98785-0.66827 0.09350  0 125.80 276.68  132.68 126.33 276.07  132.81 1.211 0.83   0.57 107.67 129.18 3 5885     3488   5921 132.81   1 0.968  536358410 -1 0.683 -126.31   39.83 338.000 107.177   1
   0 -12  11  1726.8   772.7   2 0.24797-0.10636-0.96493-0.75793-0.02248 0.59761  2  87.55 133.86   92.54  88.14 134.18   92.56 1.293 0.79   0.10 107.67 353.04 3 5890     8719   5498  92.56   1 0.925  536358410 -1 0.675 -202.80 -245.79  22.000  12.408   1
   0 -12  11  2253.9   718.8   8-0.19256 0.33510-0.98093-0.73999-0.07314 0.64808  0 118.89 313.89   92.37 118.54 314.27   92.26 1.095 0.78   0.55 107.67  88.87 3 5884     4720   5886  92.26   1 1.000  536358410 -1 0.605 -140.13  114.27 338.000 107.177   1
   0 -12 -12 840.005 474.489   8-0.28708 0.13146-0.73008-0.99124-0.67198 0.04495  0 118.07 277.71  133.00 118.70 277.54  133.12 1.134 0.44   0.57 107.67 129.50 3 5941     1885   5942 133.12   1 0.969  536358411 -1 0.655 -141.76   41.89 338.000 107.177   1
   0 -12  12  1288.2   673.2   2 0.25209-0.09760-0.96691-0.75594 0.02406 0.60336  0  75.23 135.13   89.54  77.97 135.35   89.85 1.191 0.32   0.10 107.67 350.04 3 5946     8819   5494  89.85   1 0.996  536358411 -1 0.638 -227.44 -243.26  22.000  12.408   1
   0 -12  12 647.998 559.242   8-0.18780 0.34330-0.98181-0.73912-0.01935 0.64655  0 105.88 322.48   88.56 107.91 321.43   88.91 0.969 0.52   0.55 107.67  85.06 3 5940     5062   5772  88.91   1 0.996  536358411 -1 0.548 -166.14  131.44 338.000 107.177   1
   0 -12 -13 20482.6  1470.3   8-0.28735 0.11876-0.72908-0.99224-0.67306-0.00622  0 109.92 279.21  133.20 109.60 279.50  133.21 1.056 0.93   0.57 107.67 129.70 3 6001     4901   6014 133.21   1 0.935  536358412 -1 0.624 -158.07   44.90 338.000 107.177   1
   0 -12  13 18181.7  1318.9   2 0.25606-0.08870-0.96660-0.75625 0.07325 0.60644  0  65.61 136.02   87.00  65.47 136.15   86.98 1.124 0.99   0.10 107.67 347.50 3 6006     5890   5538  86.98   1 1.000  536358412 -1 0.614 -246.69 -241.49  22.000  12.408   1
   0  12 -13 19967.4  1417.8  11-0.11787-0.05184 0.99268 0.72767-0.00384-0.67522  2  42.10 103.92    2.14  43.04 104.21    2.04 0.731 0.98   0.73 107.67   3.59 2 5998    29779   5435   2.04   1 0.729  536358412  1 0.371 -293.72 -305.68  65.500 160.000   1
   0 -12 -14 25114.7  1664.7   8-0.28686 0.10529-0.73091-0.99042-0.67108-0.06045  2  98.70 281.76  133.00  98.53 282.08  133.05 0.959 0.93   0.57 107.67 129.50 3 6065     4279   5882 133.05   1 0.668  536358413 -1 0.583 -180.51   49.99 338.000 107.177   1
   0 -12  14 28031.5  1586.6   2 0.25986-0.07962-0.96355-0.75930 0.12562 0.60636  0  48.44 135.89   83.77  49.83 136.46   83.92 1.012 0.96   0.10 107.67 344.27 3 6070    11610   5487  83.92   1 1.000  536358413 -1 0.566 -281.04 -241.74  22.000  12.408   1
   0 -12  14 29423.3  1393.0   8-0.17914 0.36055-0.97183-0.74909 0.10394 0.62780  0  74.35 343.03   81.12  74.90 343.07   81.20 0.738 0.93   0.54 107.67  77.62 3 6064    12158   5599  81.20   1 0.988  536358413 -1 0.430 -229.21  172.54 338.000 107.177   1
   0 -12 -15  1479.9   556.0   8-0.28542 0.09089-0.73616-0.98516-0.66532-0.11847  0  83.76 285.57  132.44  84.64 285.53  132.57 0.849 0.71   0.57 107.67 128.94 3 6133     4892   5806 132.57   1 1.000  536358414 -1 0.531 -210.38   57.62 338.000 107.177   1
   0  12  15 393.570 449.819   5-0.02574 0.22008 0.75004 0.97049 0.63388 0.15002  0  70.81 191.68    1.55  69.61 191.45    1.71 0.867 0.01   0.32 107.67   3.00 2 6131     5939   5626   1.71   1 1.000  536358414  1 0.527 -236.28 -130.15  65.500 200.000   1
   0 -12 -16 36412.6  1443.6   8-0.28281 0.07531-0.74583-0.97549-0.65444-0.18160  0  66.04 290.11  131.62  66.28 290.35  131.68 0.736 0.98   0.57 107.67 128.12 3 6206     7406   5631 131.68   1 1.000  536358415 -1 0.471 -245.82   66.70 338.000 107.177   1
   0  12  16 29217.4  1356.3   5-0.01044 0.21774 0.75724 0.96330 0.63008 0.20608  0  53.90 197.08    2.72  53.56 196.99    2.78 0.765 0.93   0.32 107.67   4.17 2 6203     8148   5608   2.78   1 0.982  536358415  1 0.479 -270.10 -119.35  65.500 200.000   1
  -1  -1  37 13188.7  1025.3   2 0.21930 0.20124-0.34008 0.19649 0.94030 0.97959  2  58.75 235.87   20.00  58.37 235.95   19.94 0.785 0.97   0.06 107.67 280.50 3 6246     4645   5886  19.94   1 0.929  537395674 -1 0.512 -260.41  -41.78  22.000  12.408   1
  -1   1  37 17720.8  1252.4   2 0.19781 0.22273-0.19629 0.33987 0.97947 0.94042  0  61.27 245.87   11.27  60.30 246.06   11.17 0.769 0.89   0.06 107.67 271.77 3 6246     8076   5913  11.17   1 1.000  537395674  1 0.503 -255.37  -21.78  22.000  12.408   1
  -1   1  36 114371.   3509.   2 0.21002 0.19759-0.27656 0.42014 0.96058 0.90704  2  97.57 238.16   16.00  97.54 238.20   16.02 1.042 0.98   0.06 107.67 276.50 3 6077     8916   6127  16.02   1 0.693  537395675  1 0.638 -182.77  -37.21  22.000  12.408   1
  -1  -1  35 36474.2  1997.3   2 0.23828 0.15640-0.48013 0.33655 0.87692 0.93842  0 121.35 224.72   29.00 121.35 224.84   29.02 1.313 0.98   0.07 107.67 289.50 3 5908     3240   6395  29.02   1 1.000  537395676 -1 0.744 -135.20  -64.07  22.000  12.408   1
  -1  -1  35 32172.3  1594.0   6 0.23919 0.15414-0.47968 0.33626 0.87712 0.93840  0  54.16  88.94    3.76  55.64  90.23    3.58 0.790 0.96   0.38 107.67   5.21 2 5909    25366   5479   3.58   1 1.000  537395676 -1 0.381 -269.59 -335.63  65.500 280.000   1
  -1   1  35 30378.2  1833.4   2 0.21917 0.17551-0.33920 0.48278 0.94061 0.87473  0 122.87 233.21   20.00 122.79 233.31   19.89 1.304 0.97   0.06 107.67 280.50 3 5908     3013   6334  19.89   1 1.000  537395676  1 0.740 -132.17  -47.10  22.000  12.408   1
  -1  -1  34 157407.   4251.   2 0.24474 0.13702-0.53172 0.38813 0.84613 0.91694  0 141.13 221.52   32.55 141.32 221.58   32.57 1.552 0.94   0.07 107.67 293.05 3 5739     7624   6314  32.57   1 1.000  537395677 -1 0.817  -95.65  -70.48  22.000  12.408   1
  -1   1  34 158465.   4268.   2 0.22643 0.15533-0.39162 0.53521 0.92013 0.84294  0 142.58 229.73   23.14 142.58 229.76   23.21 1.534 0.91   0.06 107.67 283.64 3 5739     7590   6420  23.21   1 1.000  537395677  1 0.809  -92.75  -54.07  22.000  12.408   1
  -1  -1  33 246.904 742.942   8-0.22461 0.59412-0.37356 0.23012 0.81629 0.89392  0 118.27 431.01   19.56 116.86 432.61   19.41 0.879 0.25   0.51 107.67  16.06 3 5568    25262   5447  19.41   1 1.000  537395678 -1 0.382 -141.38  348.51 338.000 107.177   1
  -1  -1  32 155451.   4782.   2 0.25454 0.10136-0.61613 0.47254 0.78518 0.87334  0 173.09 216.59   38.79 173.30 216.65   38.74 1.986 0.91   0.07 107.67 299.29 3 5402     6431   6270  38.74   1 1.000  537395679 -1 0.917  -31.72  -80.35  22.000  12.408   1
  -1  -1  32 138679.   4083.   8-0.21220 0.56876-0.46126 0.31782 0.78208 0.87588  2 153.52 393.51   25.39 153.55 393.95   25.35 1.205 0.96   0.51 107.67  21.89 3 5400    16287   5660  25.35   1 0.733  537395679 -1 0.517  -70.87  273.50 338.000 107.177   1
  -1   1  32 155729.   4777.   2 0.23794 0.11797-0.47733 0.62092 0.87846 0.78005  0 173.90 224.59   28.88 174.12 224.63   28.83 1.967 0.92   0.07 107.67 289.38 3 5402     6376   6342  28.83   1 1.000  537395679  1 0.911  -30.10  -64.33  22.000  12.408   1
  -1   1  32 147038.   3747.   6 0.24373 0.11094-0.47666 0.62007 0.87864 0.78004  0 132.46  60.36    3.95 132.75  60.86    3.90 1.269 0.98   0.38 107.67   5.40 2 5402    24677   5438   3.90   1 1.000  537395679  1 0.491 -112.99 -392.79  65.500 280.000   1
  -1   1  32 133362.   3277.   8-0.24029 0.59685-0.26988 0.41332 0.84382 0.81414  0 144.86 422.52   12.77 144.71 423.02   12.66 1.066 0.98   0.50 107.67   9.27 3 5400    19905   5510  12.66   1 1.000  537395679  1 0.443  -88.19  331.53 338.000 107.177   1
  -1  -1  31 32654.5  2640.2   2 0.25838 0.08459-0.65173 0.50814 0.75483 0.85141  0 187.28 214.41   41.48 187.16 214.61   41.51 2.163 0.97   0.07 107.67 301.98 3 5233     4252   6254  41.51   1 1.000  537395680 -1 0.946   -3.35  -84.70  22.000  12.408   1
  -1  -1  31 32268.0  2218.1   8-0.20355 0.54717-0.52665 0.38321 0.74919 0.85651  0 177.01 372.69   30.02 176.96 372.90   29.97 1.464 0.98   0.51 107.67  26.52 3 5231     9825   5701  29.97   1 1.000  537395680 -1 0.610  -23.88  231.86 338.000 107.177   1
  -1   1  31 27273.9  1901.3   8-0.22894 0.57256-0.34432 0.48775 0.82540 0.78030  0 172.65 393.62   17.49 172.69 393.74   17.49 1.346 0.98   0.51 107.67  13.99 3 5231     8085   5657  17.49   1 1.000  537395680  1 0.550  -32.61  273.72 338.000 107.177   1
  -1  -1  30 337263.   7445.   2 0.26141 0.06864-0.68405 0.54047 0.72448 0.82949  0 200.41 212.67   44.10 200.30 212.71   44.14 2.309 0.93   0.07 107.67 304.60 3 5064     8935   6302  44.14   1 1.000  537395681 -1 0.969   22.91  -88.18  22.000  12.408   1
  -1  -1  30 346437.   6470.   8-0.19702 0.52769-0.58017 0.43673 0.71685 0.83659  0 195.31 358.41   34.00 195.23 358.67   33.92 1.672 0.99   0.52 107.67  30.50 3 5062    15529   5891  33.92   1 1.000  537395681 -1 0.677   12.71  203.30 338.000 107.177   1
  -1   1  30 333973.   7390.   2 0.24652 0.08353-0.54632 0.68990 0.83658 0.71739  0 200.73 220.80   33.67 200.78 220.79   33.61 2.293 0.94   0.07 107.67 294.17 3 5064     8742   6359  33.61   1 1.000  537395681  1 0.965   23.54  -71.92  22.000  12.408   1
  -1   1  30 316757.   5932.   8-0.22028 0.55096-0.40314 0.54657 0.80596 0.74748  0 193.08 375.59   21.40 193.01 375.85   21.38 1.569 0.94   0.51 107.67  17.90 3 5062    13437   5775  21.38   1 1.000  537395681  1 0.626    8.24  237.66 338.000 107.177   1
  -1  -1  29 60425.3  3587.8   2 0.26417 0.05296-0.71353 0.56995 0.69409 0.80760  0 212.92 210.87   46.70 213.01 210.91   46.64 2.420 0.92   0.08 107.67 307.20 3 4895     4668   6317  46.64   1 1.000  537395682 -1 0.985   47.93  -91.77  22.000  12.408   1
  -1  -1  29 67022.6  3187.7   8-0.19172 0.50944-0.62607 0.48263 0.68477 0.81642  0 211.10 347.81   37.50 210.93 348.06   37.46 1.831 0.90   0.52 107.67  34.00 3 4894     6523   5973  37.46   1 1.000  537395682 -1 0.726   44.30  182.09 338.000 107.177   1
  -1   1  29 60248.2  3540.0   2 0.25006 0.06707-0.57630 0.71988 0.81571 0.68598  0 213.05 219.10   35.82 213.34 219.13   35.76 2.399 0.88   0.07 107.67 296.32 3 4895     4454   6327  35.76   1 1.000  537395682  1 0.980   48.18  -75.33  22.000  12.408   1
  -1   1  29 64849.3  3071.9   8-0.21338 0.53111-0.45246 0.59589 0.78602 0.71517  0 209.71 363.15   24.78 209.87 363.17   24.74 1.742 0.95   0.51 107.67  21.28 3 4894     6894   5858  24.74   1 1.000  537395682  1 0.683   41.51  212.78 338.000 107.177   1
   1  -1 -29 53653.0  3394.0   4-0.20396-0.11271-0.72149 0.57782-0.69157-0.81115  2 369.90 344.82  132.33 370.15 344.82  132.40 2.664 0.90   0.29 311.86 336.83 3 4899     8133   5349 132.40   1 0.993  537395682 -1 0.948  361.90  176.12  22.000 312.414   1
   1   1 -29 64040.7  4557.7   4-0.23943-0.07724-0.57688 0.72055-0.81589-0.68683  2 370.66 359.30  143.80 371.38 359.68  143.79 2.666 0.86   0.30 311.86 348.30 3 4899    12771   5427 143.79   1 0.686  537395682  1 0.940  363.41  205.08  22.000 312.414   1
   1  -1 -28 295402.   7477.   4-0.19647-0.10729-0.75009 0.60642-0.66044-0.78997  0 341.51 333.97  129.82 341.89 334.24  129.88 2.639 0.93   0.29 311.86 334.32 3 4730     9926   5645 129.88   1 1.000  537395683 -1 0.957  305.12  154.42  22.000 312.414   1
   1   1 -28 296404.   7448.   4-0.23266-0.07110-0.60564 0.74931-0.79485-0.65556  0 342.13 347.20  141.74 342.32 347.39  141.66 2.636 0.87   0.29 311.86 346.24 3 4730    10186   5529 141.66   1 1.000  537395683  1 0.949  306.35  180.88  22.000 312.414   1
  -1  -1  27 10735.7  1920.3   2 0.26691 0.02296-0.76550 0.62192 0.63317 0.76429  0 237.62 207.52   51.40 238.12 207.34   51.40 2.514 0.92   0.08 107.67 311.90 3 4559     4351   6013  51.40   1 1.000  537395684 -1 0.994   97.33  -98.48  22.000  12.408   1
  -1  -1  27  9828.3  1666.4   8-0.18364 0.47547-0.70241 0.55898 0.62073 0.77594  0 238.52 332.78   43.72 238.84 332.55   43.76 2.017 0.87   0.52 107.67  40.22 3 4557     5016   5870  43.76   1 1.000  537395684 -1 0.786   99.14  152.04 338.000 107.177   1
  -1   1  27 13712.9  2100.1   2 0.25609 0.03518-0.62917 0.77276 0.77440 0.62274  0 237.57 216.22   39.75 238.13 216.06   39.74 2.494 0.83   0.07 107.67 300.25 3 4558     3990   6084  39.74   1 1.000  537395684  1 0.990   97.23  -81.08  22.000  12.408   1
  -1   1  27 10720.4  1686.6   8-0.20274 0.49457-0.53312 0.67655 0.74555 0.65112  0 238.66 345.39   30.45 239.02 345.69   30.44 1.947 0.92   0.51 107.67  26.95 3 4557     5238   5832  30.44   1 1.000  537395684  1 0.753   99.41  177.27 338.000 107.177   1
   1  -1 -27 10670.0  1737.2   4-0.18922-0.10162-0.77649 0.63282-0.62916-0.76893  0 319.54 326.13  127.45 319.24 325.92  127.45 2.590 0.87   0.29 311.86 331.95 3 4561     4701   5460 127.45   1 1.000  537395684 -1 0.959  261.18  138.75  22.000 312.414   1
   1   1 -27  9436.3  1744.0   4-0.22624-0.06461-0.63218 0.77585-0.77397-0.62413  0 318.89 337.66  139.75 319.16 337.83  139.65 2.586 0.75   0.29 311.86 344.25 3 4561     4890   5510 139.65   1 1.000  537395684  1 0.952  259.88  161.80  22.000 312.414   1
  -1  -1  26 103882.   4459.   2 0.26851 0.00848-0.78849 0.64492 0.60242 0.74276  0 250.82 205.68   53.64 250.91 205.59   53.67 2.506 0.93   0.08 107.67 314.14 3 4391     5701   5855  53.67   1 1.000  537395685 -1 0.991  123.74 -102.16  22.000  12.408   1
  -1  -1  26 118355.   4272.   8-0.18064 0.45952-0.73485 0.59141 0.58860 0.75581  0 252.16 326.43   46.77 252.09 326.48   46.64 2.060 0.91   0.52 107.67  43.27 3 4388     6879   5786  46.64   1 1.000  537395685 -1 0.806  126.41  139.35 338.000 107.177   1
  -1   1  26 102132.   4427.   2 0.25847 0.01987-0.65262 0.79620 0.75403 0.59083  0 250.84 214.62   41.59 250.74 214.57   41.58 2.486 0.97   0.07 107.67 302.09 3 4390     5455   5900  41.58   1 1.000  537395685  1 0.986  123.78  -84.29  22.000  12.408   1
  -1   1  26 111718.   4187.   8-0.19858 0.47746-0.56704 0.71048 0.72527 0.61914  0 252.85 339.01   33.03 252.67 339.18   32.93 1.993 1.00   0.52 107.67  29.53 3 4388     9464   5742  32.93   1 1.000  537395685  1 0.774  127.80  164.50 338.000 107.177   1
   1  -1 -26 90887.8  4198.7   4-0.18237-0.09556-0.80090 0.65723-0.59773-0.74806  0 300.11 318.90  125.02 300.39 319.16  125.08 2.517 0.97   0.29 311.86 329.52 3 4393     6857   5577 125.08   1 1.000  537395685 -1 0.957  222.32  124.28  22.000 312.414   1
   1   1 -26 92123.6  4121.9   4-0.22033-0.05760-0.65671 0.80038-0.75331-0.59248  0 299.78 329.99  137.73 299.98 330.14  137.73 2.516 0.81   0.29 311.86 342.23 3 4393     5248   5516 137.73   1 1.000  537395685  1 0.952  221.65  146.46  22.000 312.414   1
  -1  -1  25  9494.2  1944.5   2 0.26973-0.00561-0.80975 0.66618 0.57147 0.72142  0 264.09 204.02   55.70 264.12 203.78   55.89 2.461 0.92   0.08 107.67 316.20 3 4222     7076   5793  55.89   1 1.000  537395686 -1 0.980  150.27 -105.47  22.000  12.408   1
  -1  -1  25 10166.0  1661.3   8-0.17826 0.44419-0.76427 0.62084 0.55628 0.73587  0 265.70 321.25   49.46 265.36 321.15   49.41 2.057 0.92   0.52 107.67  45.96 3 4220     5267   5770  49.41   1 1.000  537395686 -1 0.815  153.50  128.98 338.000 107.177   1
  -1   1  25  8792.7  1751.8   2 0.26048 0.00494-0.67433 0.81791 0.73392 0.55867  0 263.72 213.21   43.29 263.73 213.08   43.33 2.445 0.93   0.07 107.67 303.79 3 4221     4363   5825  43.33   1 1.000  537395686  1 0.978  149.53  -87.11  22.000  12.408   1
  -1   1  25 11238.0  1665.3   8-0.19495 0.46089-0.59774 0.74117 0.70508 0.58707  0 266.20 333.17   35.37 266.29 333.62   35.26 2.001 0.89   0.52 107.67  31.87 3 4220     5306   5638  35.26   1 1.000  537395686  1 0.787  154.49  152.83 338.000 107.177   1
   1  -1 -25  7922.5  1674.8   4-0.17574-0.08928-0.82352 0.67985-0.56607-0.72741  2 284.22 313.56  122.72 284.25 313.49  122.75 2.421 0.92   0.28 311.86 327.22 3 4224     4498   5582 122.75   1 0.726  537395686 -1 0.949  190.53  113.59  22.000 312.414   1
   1  -1 -25  6490.5  1386.6  12-0.41506 0.15013-0.76245 0.61878-0.58346-0.71020  0 269.34 457.26  126.36 269.15 456.88  126.36 2.332 0.74   0.86 311.86 338.86 3 4225     8134   5343 126.36   1 1.000  537395686 -1 0.818  160.77  400.99  44.500 313.978   1
   1   1 -25  9648.1  1972.5   4-0.21477-0.05024-0.67943 0.82310-0.73291-0.56057  2 283.55 323.85  136.00 283.62 323.78  135.91 2.417 0.92   0.29 311.86 340.50 3 4224     7071   5584 135.91   1 0.708  537395686  1 0.944  189.20  134.17  22.000 312.414   1
   1   1 -25  7977.6  1550.5  12-0.45308 0.18815-0.61574 0.75941-0.73652-0.55713  0 265.67 481.66  140.46 265.50 480.92  140.42 2.343 0.80   0.87 311.86 352.96 3 4225     9989   5334 140.42   1 1.000  537395686  1 0.801  153.42  449.80  44.500 313.978   1
  -1  -1  24 146583.   5169.   2 0.27065-0.01941-0.82941 0.68584 0.54029 0.70031  0 277.91 201.93   58.15 277.94 201.89   58.07 2.407 0.99   0.08 107.67 318.65 3 4054     9812   5725  58.07   1 1.000  537395687 -1 0.972  177.92 -109.65  22.000  12.408   1
  -1  -1  24 165415.   5011.   8-0.17552 0.42877-0.79132 0.64791 0.52386 0.71622  0 279.03 316.30   52.16 278.96 316.36   52.10 2.031 0.96   0.53 107.67  48.66 3 4052    10827   5700  52.10   1 1.000  537395687 -1 0.818  180.16  119.08 338.000 107.177   1
  -1  -1  24 140148.   3088.  13-0.55015 0.80264-0.45057 0.30740 0.54502 0.69391  0 301.99 464.62   30.16 301.86 465.25   29.95 0.883 0.95   0.91 107.67  26.66 3 4049    64930   5340  29.95   1 1.000  537395687 -1 0.310  226.06  415.72 315.500 105.738   1
  -1   1  24 145164.   5151.   2 0.26242-0.00993-0.69440 0.83799 0.71411 0.52620  0 277.32 211.63   45.10 277.28 211.59   45.00 2.385 1.00   0.08 107.67 305.60 3 4053     9269   5791  45.00   1 1.000  537395687  1 0.967  176.73  -90.26  22.000  12.408   1
  -1   1  24 181591.   5494.   3 0.88809-0.63565-0.00386 0.14749 0.66472 0.57733  0 279.12 190.74  111.71 278.91 190.82  111.74 2.270 0.94   0.21 107.67 113.16 2 4059     8172   5943 111.74   1 1.000  537395687  1 0.911  180.33 -132.04  65.500  40.000   1
  -1   1  24 154308.   4696.   8-0.19176 0.44475-0.62569 0.76913 0.68505 0.55484  0 280.30 328.68   37.45 280.15 328.79   37.43 1.977 0.95   0.52 107.67  33.95 3 4052     8202   5625  37.43   1 1.000  537395687  1 0.791  182.68  143.85 338.000 107.177   1
   1  -1 -24 132530.   4687.   4-0.16944-0.08266-0.84449 0.70082-0.53416-0.70701  0 270.05 308.65  120.49 270.11 308.67  120.48 2.306 1.00   0.28 311.86 324.99 3 4056     4870   5778 120.48   1 1.000  537395687 -1 0.937  162.20  103.77  22.000 312.414   1
   1  -1 -24 138483.   4670.  12-0.40853 0.15651-0.78502 0.64135-0.55207-0.68927  0 252.25 433.08  123.81 252.28 433.26  123.80 2.190 0.94   0.86 311.86 336.31 3 4056     8405   5439 123.80   1 1.000  537395687 -1 0.814  126.59  352.64  44.500 313.978   1
   1   1 -24 131392.   4667.   4-0.20942-0.04268-0.70051 0.84418-0.71281-0.52836  0 269.27 318.41  134.17 269.30 318.39  134.18 2.307 0.90   0.29 311.86 338.67 3 4056     4899   5755 134.18   1 1.000  537395687  1 0.934  160.62  123.29  22.000 312.414   1
   1   1 -24 130603.   4585.  12-0.44733 0.19532-0.63899 0.78266-0.71680-0.52454  0 248.07 453.55  138.28 248.05 453.49  138.40 2.199 0.86   0.87 311.86 350.78 3 4056     9606   5446 138.40   1 1.000  537395687  1 0.801  118.24  393.59  44.500 313.978   1
  -1  -1  23 33152.1  2989.7   2 0.27126-0.03288-0.84759 0.70401 0.50884 0.67948  2 292.64 200.20   60.22 292.55 199.88   60.22 2.321 0.95   0.08 107.67 320.72 3 3886     7891   5745  60.22   1 0.780  537395688 -1 0.955  207.38 -113.12  22.000  12.408   1
  -1  -1  23 32741.7  2427.0   3 0.90327-0.66375-0.02373-0.11990 0.63819 0.55151  0 304.95 120.73  109.44 304.94 120.76  109.45 1.974 1.00   0.21 107.67 110.89 2 3890    10258   5565 109.45   1 1.000  537395688 -1 0.763  231.98 -272.06  65.500  40.000   1
  -1  -1  23 26866.9  2322.0   8-0.17385 0.41414-0.81598 0.67257 0.49100 0.69682  2 292.97 312.00   54.79 293.03 312.00   54.69 1.985 0.93   0.53 107.67  51.29 3 3884     6325   5757  54.69   1 0.986  537395688 -1 0.817  208.04  110.48 338.000 107.177   1
  -1  -1  23 23625.3  1793.7  13-0.54155 0.78112-0.51659 0.37341 0.50853 0.67819  0 313.12 423.39   36.14 313.24 423.81   35.99 1.010 0.95   0.92 107.67  32.64 3 3881    46063   5399  35.99   1 1.000  537395688 -1 0.378  248.33  333.26 315.500 105.738   1
  -1   1  23 20678.9  2499.9   2 0.26412-0.02456-0.71298 0.85657 0.69467 0.49337  2 291.39 210.03   46.58 291.59 210.03   46.60 2.300 0.99   0.08 107.67 307.08 3 3885     7194   5773  46.60   1 0.768  537395688  1 0.950  204.88  -93.45  22.000  12.408   1
  -1   1  23 33002.7  2636.5   3 0.90052-0.66100-0.01996 0.16359 0.64327 0.54643  0 293.54 191.93  109.80 293.48 191.95  109.88 2.203 0.99   0.21 107.67 111.25 2 3890     6255   5888 109.88   1 1.000  537395688  1 0.901  209.18 -129.65  65.500  40.000   1
  -1   1  23 28775.7  2330.2   8-0.18886 0.42890-0.65128 0.79471 0.66525 0.52238  0 294.46 324.44   39.49 294.52 324.50   39.47 1.935 0.99   0.52 107.67  35.99 3 3884     6416   5699  39.47   1 1.000  537395688  1 0.791  211.02  135.37 338.000 107.177   1
   1  -1 -23 25061.3  2143.3   4-0.16337-0.07582-0.86394 0.72027-0.50194-0.68691  0 257.48 304.41  118.24 257.46 304.48  118.23 2.180 0.85   0.28 311.86 322.74 3 3888     2914   5779 118.23   1 1.000  537395688 -1 0.922  137.05   95.31  22.000 312.414   1
   1  -1 -23 24405.4  2118.2  12-0.40224 0.16314-0.80578 0.66211-0.52046-0.66856  0 238.35 414.61  121.20 238.20 414.35  121.29 2.057 0.85   0.86 311.86 333.70 3 3888     5541   5511 121.29   1 1.000  537395688 -1 0.807   98.80  315.70  44.500 313.978   1
   1   1 -23 15411.9  9522.8   1-0.18946-0.05335 0.86121-0.71755-0.50398-0.68579  0 181.09  22.22  128.06 180.26  21.52  128.06 2.727 0.36   0.04  55.00 128.56 3 3891    30704  18902 128.06   1 1.000  537395688  1 0.952  -15.74 -469.08  54.740 360.000   1
   1   1 -23 22458.3  2104.0   4-0.20434-0.03485-0.72006 0.86373-0.69306-0.49579  0 256.44 313.65  132.49 256.52 313.77  132.52 2.181 0.98   0.29 311.86 336.99 3 3888     2987   5825 132.52   1 1.000  537395688  1 0.919  134.97  113.77  22.000 312.414   1
   1   1 -23 22917.5  2105.9  12-0.44198 0.20287-0.66034 0.80400-0.69742-0.49160  0 233.69 432.00  136.41 233.65 431.95  136.49 2.055 0.95   0.87 311.86 348.91 3 3888     6297   5484 136.49   1 1.000  537395688  1 0.793   89.48  350.48  44.500 313.978   1
  -1  -1  22 10704.8  1767.6   2 0.27147-0.04598-0.86439 0.72082 0.47706 0.65898  0 309.02 197.94   62.45 308.21 197.73   62.34 2.227 0.90   0.08 107.67 322.95 3 3718     6673   5613  62.34   1 1.000  537395689 -1 0.936  240.13 -117.63  22.000  12.408   1
  -1  -1  22 12842.5  1771.5   3 0.91607-0.68948-0.04220-0.10143 0.61265 0.52470  0 323.84 118.95  107.36 323.83 118.92  107.32 1.910 0.96   0.21 107.67 108.81 2 3722    11185   5535 107.32   1 1.000  537395689 -1 0.752  269.77 -275.63  65.500  40.000   1
  -1  -1  22 12212.3  1681.4   8-0.17269 0.40002-0.83857 0.69516 0.45775 0.67780  0 308.70 307.96   57.38 307.89 307.93   57.23 1.920 0.89   0.53 107.67  53.88 3 3716     6748   5631  57.23   1 1.000  537395689 -1 0.810  239.49  102.40 338.000 107.177   1
  -1  -1  22 13415.8  1439.7  13-0.53550 0.76214-0.56827 0.42510 0.47275 0.66175  0 326.68 396.34   41.45 326.09 397.74   41.03 1.084 0.90   0.92 107.67  37.95 3 3713    32909   5412  41.03   1 1.000  537395689 -1 0.427  275.45  279.16 315.500 105.738   1
  -1   1  22  9746.2  1757.1   2 0.26550-0.03887-0.73019 0.87377 0.67565 0.46011  0 307.25 208.40   48.33 306.91 208.39   48.11 2.209 0.87   0.08 107.67 308.83 3 3717     9149   5650  48.11   1 1.000  537395689  1 0.933  236.59  -96.72  22.000  12.408   1
  -1   1  22 13688.5  2063.6   3 0.91153-0.68494-0.03544 0.17907 0.62211 0.51525  0 309.72 192.81  108.10 308.92 192.93  108.10 2.116 0.98   0.21 107.67 109.55 2 3722     9976   5818 108.10   1 1.000  537395689  1 0.886  241.54 -127.89  65.500  40.000   1
  -1   1  22 14660.9  1816.6   8-0.18643 0.41352-0.67466 0.81810 0.64574 0.48964  0 310.33 320.60   41.50 309.64 320.65   41.40 1.876 0.94   0.52 107.67  38.00 3 3716     6802   5631  41.40   1 1.000  537395689  1 0.786  242.74  127.69 338.000 107.177   1
  -1   1  22 11250.6  1403.4  13-0.56442 0.79106-0.34809 0.49126 0.58551 0.54899  0 340.16 444.97   21.12 339.45 444.65   21.14 0.928 0.82   0.91 107.67  17.62 3 3713    56832   5355  21.14   1 1.000  537395689  1 0.346  302.40  376.42 315.500 105.738   1
   1  -1 -22 12051.5  8536.8   1-0.18177-0.04796 0.73929-0.88296-0.67323-0.46418  0 201.69  17.16  115.73 202.11  17.86  115.73 2.486 0.38   0.03  55.00 116.23 3 3722    31389  18948 115.73   1 1.000  537395689 -1 0.926   25.48 -479.20  54.740 360.000   1
   1  -1 -22 10457.9  1593.9   4-0.15754-0.06874-0.88195 0.73828-0.46937-0.66718  0 245.50 300.42  116.04 245.95 300.79  116.01 2.042 0.91   0.28 311.86 320.54 3 3719     3688   5887 116.01   1 1.000  537395689 -1 0.902  113.08   87.32  22.000 312.414   1
   1  -1 -22  6685.2  1442.7  12-0.39624 0.17004-0.82484 0.68117-0.48858-0.64813  2 225.67 397.53  118.68 226.06 398.77  118.83 1.912 0.77   0.86 311.86 331.18 3 3720     5857   5583 118.83   1 0.719  537395689 -1 0.794   73.44  281.53  44.500 313.978   1
   1   1 -22 21225.6  7691.2   1-0.18984-0.03989 0.87853-0.73487-0.47186-0.66555  0 195.07  40.31  130.23 194.42  40.07  130.22 2.431 0.41   0.04  55.00 130.73 3 3722    25051  18788 130.22   1 1.000  537395689  1 0.933   12.24 -432.90  54.740 360.000   1
   1   1 -22 10298.2  1606.7   4-0.19963-0.02665-0.73817 0.88184-0.67374-0.46281  0 244.51 309.24  130.76 244.91 309.73  130.95 2.049 0.86   0.29 311.86 335.26 3 3719     3757   5832 130.95   1 1.000  537395689  1 0.902  111.12  104.96  22.000 312.414   1
   1   1 -22  9238.1  1576.9  12-0.43723 0.21103-0.67983 0.82350-0.67846-0.45825  2 220.89 413.31  134.59 221.33 414.49  134.69 1.909 0.81   0.86 311.86 347.09 3 3720     6315   5523 134.69   1 0.732  537395689  1 0.781   63.86  313.11  44.500 313.978   1
  -1  -1  21  1548.3   966.1   2 0.27154-0.05892-0.87984 0.73627 0.44490 0.63885  0 325.44 195.25   64.36 325.21 195.36   64.44 2.124 0.82   0.09 107.67 324.86 3 3550     7631   5562  64.44   1 1.000  537395690 -1 0.911  272.97 -123.02  22.000  12.408   1
  -1  -1  21  1604.7  1006.8   3 0.92723-0.71357-0.05990-0.08373 0.58718 0.49782  2 343.68 115.99  105.53 344.44 116.15  105.27 1.835 0.67   0.21 107.67 106.98 2 3554    15377   5497 105.27   1 0.814  537395690 -1 0.735  309.45 -281.54  65.500  40.000   1
  -1  -1  21  2000.8   975.3   8-0.17191 0.38628-0.85930 0.71589 0.42405 0.65923  0 323.87 304.33   59.73 323.81 304.10   59.73 1.845 0.69   0.53 107.67  56.23 3 3548     7442   5621  59.73   1 1.000  537395690 -1 0.797  269.83   95.13 338.000 107.177   1
  -1  -1  21 804.641 789.774  13-0.53101 0.74473-0.61130 0.46813 0.43710 0.64518  0 340.27 379.37   45.46 340.35 378.76   45.51 1.105 0.32   0.92 107.67  41.96 3 3545    32085   5423  45.51   1 1.000  537395690 -1 0.452  302.62  245.23 315.500 105.738   1
  -1   1  21 132.172 777.171   2 0.26551-0.05288-0.74609 0.88966 0.65719 0.42656  0 323.50 207.08   49.57 323.49 206.62   49.57 2.103 0.20   0.08 107.67 310.07 3 3550     6884   5585  49.57   1 1.000  537395690  1 0.908  269.10  -99.37  22.000  12.408   1
  -1   1  21  1034.9  1076.5   3 0.92125-0.70759-0.05021 0.19384 0.60126 0.48375  0 325.06 193.48  106.40 325.53 193.76  106.40 2.029 0.78   0.21 107.67 107.85 2 3554     7552   5788 106.40   1 1.000  537395690  1 0.868  272.21 -126.56  65.500  40.000   1
  -1   1  21  1551.3   828.9   8-0.18429 0.39843-0.69611 0.83955 0.62658 0.45654  0 325.71 317.16   42.35 325.83 317.14   43.21 1.783 0.30   0.52 107.67  38.85 3 3548     7280   5531  43.21   1 1.000  537395690  1 0.765  273.50  120.79 338.000 107.177   1
   1  -1 -21 -4599.1  7298.8   1-0.18311-0.03355 0.75571-0.89937-0.65459-0.43046  0 215.26  36.23  117.45 215.01  36.22  117.20 2.290-0.05   0.03  55.00 117.95 3 3554    26131  18813 117.20   1 1.000  537395690 -1 0.906   52.61 -441.06  54.740 360.000   1
   1  -1 -21  1350.5   753.6   4-0.15198-0.06138-0.89861 0.75494-0.43637-0.64786  0 235.01 297.26  113.80 235.34 297.51  113.80 1.908 0.71   0.28 311.86 318.30 3 3551     2238   5952 113.80   1 1.000  537395690 -1 0.881   92.11   81.00  22.000 312.414   1
   1  -1 -21  1411.3   706.5  12-0.39055 0.17726-0.84230 0.69863-0.45638-0.62801  0 215.52 386.03  116.56 215.32 385.65  116.39 1.778 0.75   0.85 311.86 329.06 3 3552     3604   5556 116.39   1 1.000  537395690 -1 0.775   53.14  258.55  44.500 313.978   1
   1   1 -21 -8856.0  6343.8   1-0.18994-0.02672 0.89449-0.75083-0.43933-0.64572  0 207.32  56.20  132.35 206.90  56.23  132.35 2.245 0.09   0.04  55.00 132.85 3 3554    21175  18981 132.35   1 1.000  537395690  1 0.911   36.72 -401.11  54.740 360.000   1
   1   1 -21 162.209 612.904   4-0.19514-0.01823-0.75492 0.89859-0.65490-0.42933  0 234.35 305.94  129.45 234.22 306.17  129.45 1.912 0.24   0.29 311.86 333.95 3 3551     2135   5921 129.45   1 1.000  537395690  1 0.878   90.79   98.35  22.000 312.414   1
   1   1 -21  1028.8   837.6  12-0.43266 0.21937-0.69778 0.84145-0.65999-0.42440  0 210.84 399.92  132.46 210.47 399.94  132.99 1.789 0.52   0.86 311.86 344.96 3 3552     6092   5585 132.99   1 1.000  537395690  1 0.770   43.77  286.33  44.500 313.978   1
  -1  -1  20 134235.   4421.   2 0.27140-0.07165-0.89402 0.75045 0.41231 0.61916  0 343.92 192.84   66.52 343.93 192.73   66.53 2.023 0.99   0.09 107.67 327.02 3 3382    11123   5514  66.53   1 1.000  537395691 -1 0.886  309.92 -127.85  22.000  12.408   1
  -1  -1  20 164553.   4602.   3 0.93691-0.73617-0.07701-0.06662 0.56179 0.47087  0 367.56 112.20  103.33 367.40 112.33  103.28 1.764 0.98   0.21 107.67 104.78 2 3386    17912   5480 103.28   1 1.000  537395691 -1 0.719  357.22 -289.13  65.500  40.000   1
  -1  -1  20 159821.   4526.   8-0.17150 0.37292-0.87831 0.73490 0.38981 0.64121  0 341.25 300.41   62.27 341.13 300.42   62.21 1.767 0.94   0.53 107.67  58.77 3 3381    11697   5590  62.21   1 1.000  537395691 -1 0.782  304.60   87.29 338.000 107.177   1
  -1  -1  20 158499.   3993.  13-0.52668 0.72723-0.64950 0.50616 0.40116 0.62903  2 356.39 363.46   49.81 356.14 363.37   49.73 1.117 0.98   0.92 107.67  46.31 3 3378    45755   5431  49.73   1 0.811  537395691 -1 0.474  334.87  213.41 315.500 105.738   1
  -1   1  20 137326.   4512.   2 0.26658-0.06683-0.76071 0.90428 0.63924 0.39223  0 341.65 204.89   50.90 341.70 204.73   50.95 1.999 0.99   0.08 107.67 311.40 3 3382    14344   5536  50.95   1 1.000  537395691  1 0.881  305.40 -103.74  22.000  12.408   1
  -1   1  20 173808.   4948.   3 0.92980-0.72906-0.06427 0.20790 0.58078 0.45188  0 343.85 194.46  104.71 343.65 194.47  104.76 1.934 0.98   0.21 107.67 106.16 2 3386    11587   5703 104.76   1 1.000  537395691  1 0.847  309.79 -124.59  65.500  40.000   1
  -1   1  20 153287.   4451.   8-0.18237 0.38357-0.71580 0.85923 0.60787 0.42299  2 343.59 313.95   44.97 343.40 313.92   44.93 1.732 0.99   0.52 107.67  41.47 3 3380    15230   5497  44.93   1 0.987  537395691  1 0.761  309.28  114.37 338.000 107.177   1
  -1   1  20 146683.   3319.  13-0.55127 0.75206-0.44163 0.58481 0.54938 0.48068  0 367.66 396.29   29.32 367.36 396.82   29.15 1.022 0.99   0.91 107.67  25.82 3 3377    44642   5370  29.15   1 1.000  537395691  1 0.419  357.42  279.07 315.500 105.738   1
   1  -1 -20 154692.  10772.   1-0.18419-0.01940 0.77083-0.91449-0.63651-0.39619  2 226.75  52.35  118.60 226.55  52.34  118.58 2.098 0.92   0.03  55.00 119.10 3 3386    24853  18473 118.58   1 0.910  537395691 -1 0.879   75.58 -408.81  54.740 360.000   1
   1  -1 -20 114906.   4541.   4-0.14655-0.05390-0.91396 0.77029-0.40288-0.62905  2 225.35 294.53  111.60 225.43 294.55  111.60 1.774 0.98   0.28 311.86 316.10 3 3384     6279   6088 111.60   1 0.702  537395691 -1 0.855   72.79   75.54  22.000 312.414   1
   1  -1 -20 145243.   4145.  12-0.38505 0.18467-0.85827 0.71460-0.42379-0.60828  0 205.53 374.25  113.85 205.59 374.35  113.98 1.648 0.99   0.85 311.86 326.35 3 3384     8032   5743 113.98   1 1.000  537395691 -1 0.758   33.16  234.99  44.500 313.978   1
   1   1 -20 155516.  10287.   1-0.18974-0.01384 0.90917-0.76550-0.40633-0.62636  0 218.28  70.60  134.52 218.09  70.55  134.47 2.068 0.99   0.04  55.00 135.02 3 3386    20437  18999 134.47   1 1.000  537395691  1 0.886   58.66 -372.32  54.740 360.000   1
   1   1 -20 140626.   4054.  12-0.42830 0.22793-0.71426 0.85792-0.64210-0.38997  0 200.59 387.37  131.33 200.65 387.53  131.38 1.642 0.90   0.86 311.86 343.83 3 3384     6719   5770 131.38   1 1.000  537395691  1 0.747   23.27  261.23  44.500 313.978   1
  -1  -1  19 79420.6  3370.2   2 0.27095-0.08407-0.90699 0.76342 0.37920 0.59998  0 364.45 189.92   68.59 364.86 189.75   68.63 1.922 0.98   0.09 107.67 329.09 3 3214    12131   5468  68.63   1 1.000  537395692 -1 0.857  350.98 -133.68  22.000  12.408   1
  -1  -1  19 86368.7  3312.0   8-0.17123 0.35968-0.89578 0.75237 0.35493 0.62382  0 360.08 296.86   64.71 360.27 296.86   64.67 1.686 0.95   0.53 107.67  61.21 3 3213    11654   5558  64.67   1 1.000  537395692 -1 0.762  342.25   80.19 338.000 107.177   1
  -1  -1  19 87967.5  2767.6  13-0.52387 0.71151-0.68205 0.53871 0.36489 0.61308  2 373.20 350.35   53.73 373.80 350.73   53.64 1.109 0.98   0.93 107.67  50.23 3 3210    31753   5436  53.64   1 0.983  537395692 -1 0.485  368.49  187.18 315.500 105.738   1
  -1   1  19 82091.9  3420.3   2 0.26752-0.08064-0.77410 0.91768 0.62196 0.35722  0 361.86 202.76   52.25 361.97 202.65   52.24 1.899 0.98   0.08 107.67 312.75 3 3214    11006   5521  52.24   1 1.000  537395692  1 0.853  345.80 -107.99  22.000  12.408   1
  -1   1  19 104402.   3838.   3 0.93727-0.74946-0.07770 0.22133 0.56075 0.41957  0 363.65 195.05  103.27 363.69 195.08  103.20 1.839 0.98   0.21 107.67 104.72 2 3218    12070   5686 103.20   1 1.000  537395692  1 0.822  349.40 -123.42  65.500  40.000   1
  -1   1  19 88144.2  3295.4   8-0.18073 0.36897-0.73381 0.87725 0.58968 0.38892  0 362.88 311.02   46.65 362.83 310.95   46.55 1.656 0.98   0.52 107.67  43.15 3 3213    11458   5479  46.55   1 1.000  537395692  1 0.744  347.85  108.52 338.000 107.177   1
   1  -1 -19 85817.5  9073.7   1-0.18518-0.00534 0.78468-0.92834-0.61910-0.36124  0 236.81  66.71  119.76 237.03  66.78  119.89 1.922 0.97   0.03  55.00 120.26 3 3218    21681  19105 119.89   1 1.000  537395692 -1 0.850   95.70 -380.10  54.740 360.000   1
   1  -1 -19 78659.5  3071.0   4-0.14130-0.04624-0.92806 0.78439-0.36880-0.61081  0 216.04 291.94  109.42 216.05 291.87  109.40 1.641 0.98   0.28 311.86 313.92 3 3216     3664   6268 109.40   1 1.000  537395692 -1 0.827   54.18   70.37  22.000 312.414   1
   1  -1 -19 85078.6  3055.8  12-0.37976 0.19229-0.87283 0.72916-0.39074-0.58901  0 196.59 364.42  111.55 196.62 364.47  111.58 1.519 0.99   0.85 311.86 324.05 3 3216     4963   5834 111.58   1 1.000  537395692 -1 0.735   15.28  215.33  44.500 313.978   1
   1   1 -19 107390.   8324.   1-0.18941-0.00110 0.92257-0.77890-0.37279-0.60755  0 228.34  83.62  136.67 228.30  83.49  136.60 1.900 0.96   0.04  55.00 137.17 3 3218    17773  18456 136.60   1 1.000  537395692  1 0.858   78.77 -346.27  54.740 360.000   1
   1   1 -19 75829.6  3026.0   4-0.18696-0.00057-0.78458 0.92825-0.61903-0.36059  0 214.72 300.12  126.68 214.77 300.13  126.68 1.642 0.96   0.29 311.86 331.18 3 3216     3612   6192 126.68   1 1.000  537395692  1 0.826   51.53   86.72  22.000 312.414   1
   1   1 -19 82571.9  3012.8  12-0.42424 0.23677-0.72929 0.87296-0.62489-0.35487  0 191.55 376.61  129.82 191.60 376.78  129.87 1.515 0.96   0.86 311.86 342.32 3 3216     5251   5788 129.87   1 1.000  537395692  1 0.726    5.18  239.69  44.500 313.978   1
   1  -1 -18 10491.8  4741.9   1-0.18608 0.00864 0.79730-0.94096-0.60246-0.32552  0 246.96  80.44  121.66 246.68  79.89  121.13 1.765 0.61   0.03  55.00 122.16 3 3051    18434  18634 121.13   1 1.000  537395693 -1 0.824  116.02 -352.63  54.740 360.000   1
   1  -1 -18  2613.9   779.2   4-0.13626-0.03836-0.94092 0.79725-0.33405-0.59326  0 207.12 289.29  107.18 207.10 289.42  107.18 1.513 0.77   0.28 311.86 311.68 3 3048     1982   6260 107.18   1 1.000  537395693 -1 0.797   36.33   65.07  22.000 312.414   1
   1  -1 -18  2543.8   543.1   7 0.04667-0.22315-0.93710 0.79325-0.32345-0.60423  0 126.65  54.09   60.56 126.96  54.35   60.63 0.608 0.84   0.48 311.86   5.57 2 3050    20504   5429  60.63   1 1.000  537395693 -1 0.266 -124.61 -405.35 294.500 360.000   1
   1  -1 -18  1194.8   607.9  12-0.37475 0.20019-0.88598 0.74231-0.35716-0.57028  0 188.26 355.94  109.18 188.20 355.71  109.18 1.398 0.75   0.85 311.86 321.68 3 3049     2813   5910 109.18   1 1.000  537395693 -1 0.710   -1.38  198.37  44.500 313.978   1
   1   1 -18  4842.6  4244.4   1-0.18871 0.01127 0.93477-0.79110-0.33859-0.58939  0 237.47  95.32  138.39 237.70  95.41  138.74 1.735 0.74   0.04  55.00 138.89 3 3051    15253  18951 138.74   1 1.000  537395693  1 0.824   97.03 -322.88  54.740 360.000   1
   1   1 -18  1758.5   709.4   4-0.18333 0.00870-0.79754 0.94121-0.60220-0.32511  0 205.37 297.03  125.40 205.75 297.54  125.41 1.511 0.82   0.29 311.86 329.90 3 3048     1990   6269 125.41   1 1.000  537395693  1 0.796   32.83   80.55  22.000 312.414   1
   1   1 -18  2264.0   684.4  12-0.42049 0.24593-0.74292 0.88659-0.60847-0.31896  0 182.75 366.66  128.51 183.11 367.33  128.46 1.388 0.75   0.86 311.86 341.01 3 3049     3150   5774 128.46   1 1.000  537395693  1 0.701  -12.40  219.80  44.500 313.978   1
   1  -1 -17 30783.2  4931.0   1-0.18679 0.02243 0.80871-0.95237-0.58674-0.28889  0 255.81  92.24  122.27 255.69  91.94  122.27 1.606 0.94   0.03  55.00 122.77 3 2883    17372  18950 122.27   1 1.000  537395694 -1 0.788  133.71 -329.05  54.740 360.000   1
   1  -1 -17 26616.9  1786.8   4-0.13122-0.03049-0.95257 0.80890-0.29848-0.57651  0 198.53 287.32  105.18 198.46 287.17  104.94 1.388 0.98   0.27 311.86 309.68 3 2881     3547   6316 104.94   1 1.000  537395694 -1 0.763   19.15   61.13  22.000 312.414   1
   1  -1 -17 29759.9  1237.9   7-0.04633-0.11714-0.95589 0.81205-0.29245-0.58289  0 129.18  83.33   66.96 129.08  83.21   66.94 0.634 0.99   0.48 311.86  11.97 2 2882    14564   5506  66.94   1 1.000  537395694 -1 0.298 -119.55 -346.85 294.500 360.000   1
   1  -1 -17 31283.9  1760.8  12-0.36986 0.20821-0.89781 0.75414-0.32292-0.55220  0 180.16 347.92  106.75 180.19 347.85  106.76 1.282 0.96   0.85 311.86 319.25 3 2882     3414   5921 106.76   1 1.000  537395694 -1 0.682  -17.58  182.32  44.500 313.978   1
   1   1 -17 30333.1  4557.9   1-0.18766 0.02330 0.94577-0.80210-0.30361-0.57201  0 246.41 106.35  140.89 246.45 106.43  140.89 1.591 0.93   0.04  55.00 141.39 3 2883    14901  19228 140.89   1 1.000  537395694  1 0.794  114.92 -300.83  54.740 360.000   1
   1   1 -17 24179.0  1655.3   4-0.17994 0.01823-0.80928 0.95295-0.58629-0.28870  0 197.10 295.32  124.24 197.04 295.18  124.23 1.393 0.94   0.28 311.86 328.74 3 2881     2530   6256 124.23   1 1.000  537395694  1 0.764   16.29   77.13  22.000 312.414   1
   1   1 -17 30377.7  1744.9  12-0.41711 0.25546-0.75516 0.89883-0.59301-0.28211  0 174.99 359.05  127.09 175.03 358.91  127.15 1.279 0.94   0.86 311.86 339.60 3 2882     3680   5924 127.15   1 1.000  537395694  1 0.675  -27.94  204.57  44.500 313.978   1
   1  -1 -16 233170.   8372.   1-0.18741 0.03612 0.81889-0.96255-0.57211-0.25116  0 264.35 103.10  123.35 264.17 103.16  123.32 1.465 0.95   0.03  55.00 123.85 3 2716    19264  18978 123.32   1 1.000  537395695 -1 0.753  150.79 -307.31  54.740 360.000   1
   1  -1 -16 207277.   4290.   4-0.12645-0.02234-0.96297 0.81930-0.26197-0.56072  0 190.03 285.04  102.68 190.07 285.08  102.67 1.274 0.96   0.27 311.86 307.18 3 2714     7604   6383 102.67   1 1.000  537395695 -1 0.730    2.15   56.57  22.000 312.414   1
   1  -1 -16 225150.   3157.   7-0.12796-0.02249-0.96286 0.81902-0.26210-0.56090  0 128.72 105.23   72.50 128.74 105.17   72.50 0.636 0.98   0.48 311.86  17.51 2 2715    20937   5623  72.50   1 1.000  537395695 -1 0.317 -120.46 -303.06 294.500 360.000   1
   1  -1 -16 232857.   4357.  12-0.36505 0.21630-0.90833 0.76466-0.28790-0.53490  0 172.46 340.64  104.33 172.48 340.71  104.33 1.172 0.98   0.85 311.86 316.83 3 2715     9510   6155 104.33   1 1.000  537395695 -1 0.653  -32.99  167.75  44.500 313.978   1
   1   1 -16 232464.   8034.   1-0.18635 0.03506 0.95556-0.81189-0.26773-0.55554  0 254.77 116.76  143.19 254.71 116.76  143.07 1.452 0.99   0.04  55.00 143.69 3 2716    16273  19031 143.07   1 1.000  537395695  1 0.759  131.63 -280.01  54.740 360.000   1
   1   1 -16 196100.   4175.   4-0.17684 0.02805-0.81979 0.96346-0.57147-0.25121  0 188.57 293.08  123.18 188.57 293.03  123.14 1.276 0.98   0.28 311.86 327.68 3 2714     7320   6331 123.14   1 1.000  537395695  1 0.729   -0.76   72.63  22.000 312.414   1
   1   1 -16 212444.   4183.  12-0.41403 0.26529-0.76603 0.90970-0.57866-0.24414  0 167.21 351.23  125.84 167.24 351.33  125.96 1.170 0.98   0.86 311.86 338.34 3 2715    10178   6052 125.96   1 1.000  537395695  1 0.646  -43.48  188.94  44.500 313.978   1
   1  -1 -15 21586.1  3752.9   1-0.18783 0.04961 0.82782-0.97148-0.55877-0.21213  0 272.43 113.68  124.43 272.25 113.72  124.26 1.334 0.86   0.03  55.00 124.93 3 2549    15453  19017 124.26   1 1.000  537395696 -1 0.717  166.95 -286.17  54.740 360.000   1
   1  -1 -15 17183.0  1320.0   4-0.12181-0.01407-0.97210 0.82843-0.22432-0.54606  0 181.76 283.12  100.32 181.83 283.15  100.34 1.165 0.99   0.27 311.86 304.82 3 2548     2377   6565 100.34   1 1.000  537395696 -1 0.694  -14.38   52.72  22.000 312.414   1
   1  -1 -15 18311.9   970.7   7-0.20122 0.06379-0.96134 0.81749-0.23213-0.53854  0 127.06 123.05   77.55 127.01 122.86   77.58 0.600 0.97   0.49 311.86  22.56 2 2549     8746   5754  77.58   1 1.000  537395696 -1 0.329 -123.78 -267.42 294.500 360.000   1
   1  -1 -15 18511.7  1284.1  12-0.36043 0.22460-0.91749 0.77382-0.25197-0.51852  0 164.99 334.27  102.02 164.98 334.17  101.85 1.069 0.94   0.85 311.86 314.52 3 2548     3064   6151 101.85   1 1.000  537395696 -1 0.621  -47.92  155.01  44.500 313.978   1
   1   1 -15 16119.7  3380.8   1-0.18481 0.04660 0.96410-0.82044-0.23076-0.54015  0 262.69 126.58  145.29 262.56 126.55  145.29 1.320 0.89   0.04  55.00 145.79 3 2549    13114  19248 145.29   1 1.000  537395696  1 0.721  147.47 -260.35  54.740 360.000   1
   1   1 -15 14021.5  1208.1   4-0.17401 0.03813-0.82903 0.97270-0.55795-0.21242  0 180.21 291.05  122.22 180.26 291.06  122.17 1.166 0.98   0.28 311.86 326.72 3 2548     2348   6446 122.17   1 1.000  537395696  1 0.693  -17.49   68.58  22.000 312.414   1
   1  -1 -14 239579.   7344.   1-0.18837 0.06323 0.83541-0.97907-0.54702-0.17153  0 279.94 123.86  124.98 279.98 123.76  125.10 1.208 0.98   0.03  55.00 125.48 3 2383    17680  19113 125.10   1 1.000  537395697 -1 0.677  181.98 -265.81  54.740 360.000   1
   1  -1 -14 214872.   4019.   4-0.11756-0.00638-0.97981 0.83626-0.18582-0.53275  0 173.68 281.38   97.90 173.72 281.37   97.94 1.063 0.99   0.27 311.86 302.40 3 2383     9892   6875  97.94   1 1.000  537395697 -1 0.657  -30.54   49.24  22.000 312.414   1
   1  -1 -14 244213.   3146.   7-0.26845 0.14404-0.95305 0.80921-0.20246-0.51587  0 124.58 137.96   82.24 124.48 137.81   82.33 0.580 0.97   0.49 311.86  27.25 2 2383    21179   5990  82.33   1 1.000  537395697 -1 0.334 -128.75 -237.59 294.500 360.000   1
   1  -1 -14 244528.   4134.  12-0.35675 0.23227-0.92490 0.78123-0.21598-0.50356  2 157.61 328.14   99.34 157.60 328.09   99.29 0.977 0.96   0.84 311.86 311.84 3 2386    11029   6520  99.29   1 0.970  537395697 -1 0.589  -62.70  142.77  44.500 313.978   1
   1   1 -14 246731.   7219.   1-0.18277 0.05763 0.97139-0.82773-0.19246-0.52609  0 270.03 135.89  147.58 270.06 135.88  147.57 1.199 0.99   0.04  55.00 148.08 3 2383    16190  19527 147.57   1 1.000  537395697  1 0.682  162.16 -241.73  54.740 360.000   1
   1   1 -14 193341.   3791.   4-0.17170 0.04873-0.83691 0.98058-0.54601-0.17206  0 172.05 289.31  121.35 172.04 289.23  121.31 1.063 0.97   0.28 311.86 325.85 3 2382     8249   6728 121.31   1 1.000  537395697  1 0.655  -33.81   65.11  22.000 312.414   1
   1   1 -14 207632.   1813.   7 0.63527-0.75984-0.49564 0.63941-0.41547-0.30290  0  69.51  85.43   15.07  69.43  85.37   15.00 0.226 0.97   0.45 311.86 320.08 2 2383    60859   5562  15.00   1 1.000  537395697  1 0.117 -238.88 -342.66 294.500 360.000   1
   1   1 -14 211861.   3811.  12-0.40898 0.28606-0.78349 0.92716-0.55429-0.16388  0 152.12 338.11  123.94 152.15 338.12  123.98 0.972 0.99   0.86 311.86 336.44 3 2382    11410   6401 123.98   1 1.000  537395697  1 0.582  -73.66  162.70  44.500 313.978   1
   1  -1 -13 262089.   4197.   4-0.11312 0.00217-0.98620 0.84265-0.14512-0.52110  0 165.60 279.68   95.51 165.63 279.69   95.46 0.966 1.00   0.27 311.86 300.01 3 2218    11320   6974  95.46   1 1.000  537395698 -1 0.617  -46.71   45.84  22.000 312.414   1
   1  -1 -13 317227.   4417.  12-0.35241 0.24094-0.93122 0.78755-0.17756-0.48955  0 150.28 322.50   96.71 150.26 322.48   96.68 0.887 0.98   0.84 311.86 309.21 3 2220    14657   6761  96.68   1 1.000  537395698 -1 0.554  -77.35  131.47  44.500 313.978   1
   1   1 -13 298457.   7327.   1-0.18012 0.06827 0.97739-0.83378-0.15222-0.51349  0 277.30 144.91  150.35 277.29 144.92  149.92 1.088 1.00   0.04  55.00 150.85 3 2216    16235  19113 149.92   1 1.000  537395698  1 0.643  176.69 -223.70  54.740 360.000   1
   1   1 -13 246356.   4079.   4-0.16974 0.05969-0.84335 0.98702-0.53598-0.12978  0 163.83 287.60  120.63 163.86 287.56  120.60 0.966 0.99   0.28 311.86 325.13 3 2216    10940   7109 120.60   1 1.000  537395698  1 0.616  -50.24   61.67  22.000 312.414   1
   1   1 -13 273703.   2253.   7 0.57102-0.68257-0.58259 0.72636-0.41802-0.24801  0  76.35 109.24   21.23  76.35 109.14   21.24 0.265 0.97   0.46 311.86 326.24 2 2217    54548   5836  21.24   1 1.000  537395698  1 0.145 -225.21 -295.03 294.500 360.000   1
   1   1 -13 272817.   4095.  12-0.40708 0.29706-0.78991 0.93358-0.54489-0.12097  0 144.66 332.24  123.18 144.70 332.29  123.22 0.882 0.99   0.86 311.86 335.68 3 2216    13180   6724 123.22   1 1.000  537395698  1 0.548  -88.59  150.96  44.500 313.978   1
   1  -1 -12 434843.   8198.   1-0.18884 0.08984 0.84619-0.98985-0.52967-0.08417  0 294.83 142.59  126.31 294.74 142.60  126.30 0.989 0.98   0.04  55.00 126.81 3 2052    20901  19123 126.30   1 1.000  537395699 -1 0.596  211.74 -228.34  54.740 360.000   1
   1   1 -12 455916.   8261.   1-0.17744 0.07866 0.98176-0.83815-0.11037-0.50302  2 284.36 153.71  152.40 284.32 153.66  152.38 0.980 0.98   0.04  55.00 152.90 3 2051    19574  19594 152.38   1 0.974  537395699  1 0.600  190.81 -206.10  54.740 360.000   1
   1  -1 -11 93571.2  4320.5   1-0.18899 0.10306 0.84894-0.99260-0.52510-0.03638  0 301.80 151.69  126.65 301.85 151.61  126.62 0.890 0.99   0.04  55.00 127.15 3 1888    15398  19564 126.62   1 1.000  537395700 -1 0.553  225.70 -210.13  54.740 360.000   1
   1  -1 -11 93726.3  2306.8   4-0.10438 0.01939-0.99402 0.85046-0.05707-0.50445  0 149.36 276.69   90.06 149.37 276.65   90.13 0.790 0.98   0.27 311.86 294.56 3 1888     6338   7330  90.13   1 1.000  537395700 -1 0.535  -79.19   39.85  22.000 312.414   1
   1  -1 -11 112893.   2407.  12-0.34432 0.25890-0.93880 0.79513-0.09538-0.46689  0 135.60 312.37   91.19 135.57 312.30   91.14 0.723 0.96   0.84 311.86 303.69 3 1891     7973   6928  91.14   1 1.000  537395700 -1 0.481 -106.71  111.22  44.500 313.978   1
   1   1 -11 100289.   4492.   1-0.17422 0.08850 0.98443-0.84082-0.06603-0.49504  0 291.22 162.20  154.98 291.18 162.22  154.98 0.882 1.00   0.04  55.00 155.48 3 1887    17981  19203 154.98   1 1.000  537395700  1 0.557  204.53 -189.12  54.740 360.000   1
   1   1 -11 79863.8  2134.7   4-0.16742 0.08319-0.85106 0.99473-0.52359-0.03755  0 147.38 284.68  119.78 147.38 284.62  119.73 0.790 1.00   0.28 311.86 324.28 3 1887     5729   7224 119.73   1 1.000  537395700  1 0.534  -83.16   55.85  22.000 312.414   1
   1   1 -11 89100.1  1320.4   7 0.48569-0.57118-0.67704 0.82081-0.41460-0.14675  0  79.47 142.76   28.70  79.43 142.71   28.68 0.272 0.99   0.46 311.86 333.71 2 1888    23859   5994  28.68   1 1.000  537395700  1 0.169 -218.97 -228.00 294.500 360.000   1
   1   1 -11 84182.2  2091.9  12-0.40488 0.32068-0.79714 0.94081-0.53399-0.02723  0 129.61 321.83  122.34 129.64 321.83  122.35 0.719 0.99   0.86 311.86 334.84 3 1887     6665   6885 122.35   1 1.000  537395700  1 0.475 -118.69  130.14  44.500 313.978   1
   1  -1 -10 1.517e6 13072.7   1-0.18901 0.11616 0.84946-0.99313-0.52422 0.01510  0 308.84 160.45  126.73 308.85 160.42  126.68 0.798 1.00   0.04  55.00 127.23 3 1725    45662  19867 126.68   1 1.000  537395701 -1 0.510  239.78 -192.62  54.740 360.000   1
   1   1 -10 1.693e6 13674.3   1-0.17033 0.09766 0.98508-0.84146-0.01853-0.49022  0 297.87 170.68  157.79 297.91 170.63  157.74 0.790 1.00   0.04  55.00 158.29 3 1724    48384  19941 157.74   1 1.000  537395701  1 0.513  217.84 -172.16  54.740 360.000   1
   1  -1  -9 352898.   6197.   1-0.18888 0.12910 0.84715-0.99081-0.52809 0.07132  0 315.72 169.14  126.43 315.74 169.09  126.41 0.710 0.99   0.04  55.00 126.93 3 1563    21645  19634 126.41   1 1.000  537395702 -1 0.466  253.54 -175.24  54.740 360.000   1
   1   1  -9 392753.   6352.   1-0.16560 0.10599 0.98320-0.83959 0.03304-0.48947  0 304.53 179.02  160.81 304.49 178.96  160.74 0.703 1.00   0.04  55.00 161.31 3 1562    20750  19078 160.74   1 1.000  537395702  1 0.468  231.15 -155.47  54.740 360.000   1
   1  -1  -8 422789.   6244.   1-0.18863 0.14193 0.84100-0.98466-0.53813 0.13373  0 322.43 177.70  125.75 322.54 177.66  125.71 0.629 1.00   0.04  55.00 126.25 3 1404    24931  19210 125.71   1 1.000  537395703 -1 0.421  266.96 -158.11  54.740 360.000   1
   1   1  -8 471330.   6597.   1-0.15997 0.11342 0.97797-0.83436 0.08994-0.49405  0 311.04 187.28  164.17 311.04 187.23  164.06 0.622 1.00   0.05  55.00 164.67 3 1403    30258  19229 164.06   1 1.000  537395703  1 0.422  244.16 -138.95  54.740 360.000   1
   1  -1  -7 191799.   4074.   1-0.18790 0.15428 0.82942-0.97309-0.55633 0.20428  0 329.09 186.20  124.45 329.28 186.13  124.43 0.552 0.99   0.03  55.00 124.96 3 1246    19356  19122 124.43   1 1.000  537395704 -1 0.376  280.27 -141.12  54.740 360.000   1
   1   1  -7 223871.   4271.   1-0.15270 0.11920 0.96814-0.82453 0.15408-0.50587  0 317.48 195.52  167.94 317.53 195.46  167.80 0.545 1.00   0.05  55.00 168.44 3 1246    18685  19565 167.80   1 1.000  537395704  1 0.377  257.04 -122.48  54.740 360.000   1
   1   1  -7 170419.   2426.   4-0.17342 0.14085-0.83100 0.97467-0.55500 0.20310  0 112.61 280.31  122.20 112.57 280.24  121.96 0.492 0.99   0.28 311.86 326.70 3 1246    16004   7422 121.96   1 1.000  537395704  1 0.360 -152.68   47.11  22.000 312.414   1
   1  -1  -6 2.195e6 12061.8   1-0.18685 0.16629 0.80960-0.95327-0.58548 0.28578  0 335.69 194.61  122.38 335.86 194.53  122.36 0.480 0.99   0.03  55.00 122.88 3 1093    90708  19059 122.36   1 1.000  537395705 -1 0.332  293.46 -124.30  54.740 360.000   1
   1   1  -6 2.655e6 13123.3   1-0.14346 0.12302 0.95140-0.80779 0.22808-0.52754  0 323.83 203.78  172.26 323.89 203.67  172.18 0.471 0.99   0.05  55.00 172.76 3 1092   107245  19515 172.18   1 1.000  537395705  1 0.331  269.76 -105.95  54.740 360.000   1
   1  -1  -5 12538.5  1287.1   1-0.18461 0.17713 0.77665-0.92032-0.62929 0.38196  0 342.11 202.97  119.13 342.20 202.82  119.13 0.412 0.98   0.03  55.00 119.63 3  945    14466  19354 119.13   1 1.000  537395706 -1 0.288  306.32 -107.59  54.740 360.000   1
   1  -1  -5 11669.9   613.4   4-0.08377 0.07667-0.92892 0.78536 0.32865-0.57607  2  97.33 270.09   66.06  97.39 270.06   66.22 0.371 1.00   0.25 311.86 270.56 3  945     4161   7640  66.22   1 0.975  537395706 -1 0.277 -183.25   26.66  22.000 312.414   1
   1  -1  -5 13331.2   609.2  12-0.32581 0.31853-0.88192 0.73825 0.24907-0.49681  0  87.97 287.99   67.47  87.92 287.97   67.40 0.337 1.00   0.83 311.86 279.97 3  946     4680   7306  67.40   1 1.000  537395706 -1 0.249 -201.96   62.47  44.500 313.978   1
   1   1  -5  9362.0  1159.2   1-0.13132 0.12395 0.92367-0.78006 0.31581-0.56296  0 330.18 212.00  177.43 330.11 211.87  177.49 0.403 0.98   0.05  55.00 177.93 3  945    12716  19308 177.49   1 1.000  537395706  1 0.286  282.44  -89.53  54.740 360.000   1
   1   1  -5  6722.4   563.5   4-0.18947 0.18273-0.77559 0.91926-0.63027 0.38299  2  93.69 278.87  127.57  93.68 278.85  127.53 0.366 1.00   0.29 311.86 332.07 3  945     4800   7524 127.53   1 0.764  537395706  1 0.272 -190.53   44.21  22.000 312.414   1
   1   1  -5 10932.6   456.7   7 0.50019-0.50750-0.66237 0.80614-0.41566 0.16836  0  69.45 209.26   27.42  69.31 209.28   27.47 0.209 0.99   0.46 311.86 332.43 2  945     8877   6964  27.47   1 1.000  537395706  1 0.151 -239.01  -95.00 294.500 360.000   1
   1   1  -5  8605.9   520.0  12-0.42951 0.42277-0.70975 0.85341-0.64709 0.39977  0  79.25 297.22  131.77  79.31 297.25  131.83 0.330 0.99   0.86 311.86 344.27 3  945     4601   7158 131.83   1 1.000  537395706  1 0.242 -219.40   80.92  44.500 313.978   1
  -1  -1   4 1.224e6 7721.69   1 0.12375-0.12939-0.87697 0.73350-0.41894 0.61407  0 361.20 203.45    4.16 361.30 203.42    4.07 0.349 1.00   0.00  55.00   4.66 3  806    85175  19486   4.07   1 1.000  537395707 -1 0.242  344.50 -106.62  54.740 360.000   1
   1  -1  -4 1.081e6 7298.48   1-0.18020 0.18580 0.72156-0.86522-0.69231 0.49734  2 347.98 210.92  114.04 348.19 210.87  114.18 0.350 1.00   0.03  55.00 114.54 3  806    66566  19446 114.18   1 0.985  537395707 -1 0.247  318.05  -91.67  54.740 360.000   1
  -1  -1   3 38785.1  1600.5   1 0.09836-0.11704-0.79767 0.65420-0.55182 0.69458  0 372.84 208.47   12.96 373.16 208.46   12.96 0.291 0.96   0.00  55.00  13.46 3  681    30422  19544  12.96   1 1.000  537395708 -1 0.201  367.77  -96.58  54.740 360.000   1
   1  -1  -3 30708.0  1604.5   1-0.17096 0.18962 0.62800-0.77166-0.77784 0.63522  2 353.38 218.41  106.75 353.41 218.43  106.70 0.295 0.99   0.03  55.00 107.25 3  681    22448  19136 106.70   1 0.711  537395708 -1 0.209  328.85  -76.71  54.740 360.000   1
   1  -1  -3 35321.9   824.8   4-0.08796 0.10682-0.79763 0.65407 0.55625-0.69897  0  79.68 269.16   49.88  79.58 269.16   50.08 0.267 0.99   0.24 311.86 254.38 3  681     8162   7250  50.08   1 1.000  537395708 -1 0.200 -218.54   24.80  22.000 312.414   1
   1  -1  -3 39633.1   825.1  12-0.32880 0.34757-0.77262 0.62895 0.44439-0.58728  0  71.21 282.27   52.13  71.02 282.31   52.13 0.241 0.99   0.82 311.86 264.63 3  682     9300   6956  52.13   1 1.000  537395708 -1 0.180 -235.50   51.02  44.500 313.978   1
   1   1  -3 29989.5   756.9   4-0.23051 0.24959-0.61446 0.75813-0.78808 0.64542  0  74.37 278.41  141.20  74.26 278.28  141.00 0.255 0.99   0.29 311.86 345.70 3  681     9527   7000 141.00   1 1.000  537395708  1 0.191 -229.17   43.30  22.000 312.414   1
   1   1  -3 39560.4   747.1   7 0.60084-0.58209-0.54419 0.68796-0.41751 0.27489  0  67.15 228.20   18.30  67.06 228.18   18.43 0.195 0.99   0.45 311.86 323.31 2  681    12091   6967  18.43   1 1.000  537395708  1 0.145 -243.61  -57.12 294.500 360.000   1
   1   1  -3 30660.9   705.4  12-0.47377 0.49284-0.52892 0.67258-0.79926 0.65657  0  60.10 291.34  147.52  60.16 291.31  147.52 0.227 0.99   0.87 311.86   0.02 3  681     8625   6759 147.52   1 1.000  537395708  1 0.167 -257.71   69.16  44.500 313.978   1
   1  -1  -2 897576.   5567.   1-0.15286 0.18455 0.46979-0.61329-0.88011 0.78976  0 357.33 225.08   95.56 357.65 225.12   95.57 0.250 0.99   0.03  55.00  96.06 3  579    75781  19323  95.57   1 1.000  537395709 -1 0.177  336.75  -63.36  54.740 360.000   1
   1  -1  -1 77304.5  1639.7   1-0.11575 0.16049 0.21871-0.36221-0.96719 0.92921  0 359.14 230.00   80.16 359.39 229.98   79.89 0.220 0.99   0.02  55.00  80.67 3  514    21258  19010  79.89   1 1.000  537395710 -1 0.157  340.37  -53.53  54.740 360.000   1
   1   1  -1 63924.5   885.3   4-0.33118 0.37607-0.13781 0.28159-0.98638 0.94839  0  58.34 279.29  172.34  58.21 279.24  172.28 0.177 0.98   0.31 311.86  16.84 3  515    16442   6813 172.28   1 1.000  537395710  1 0.132 -261.22   45.07  22.000 312.414   1
   1   1  -1 62780.1   815.0  12-0.57436 0.61924-0.02143 0.16520-0.93496 0.89695  0  42.81 288.13  183.19  42.72 288.11  183.15 0.152 0.99   0.89 311.86  35.69 3  515    20609   6463 183.15   1 1.000  537395710  1 0.111 -292.29   62.75  44.500 313.978   1
   1  -1   0 1.054e6 5538.93   1-0.05932 0.11711-0.10727-0.03622-0.97595 0.99035  0 357.83 232.27   61.19 358.04 232.22   60.83 0.212 1.00   0.02  55.00  61.69 3  502    99012  18950  60.83   1 1.000  537395711 -1 0.151  337.76  -48.99  54.740 360.000   1
   1  -1   1 924664.   6357.   1 0.00314 0.06767-0.41787 0.27440-0.87914 0.94589  2 353.17 231.68   42.37 353.25 231.62   41.99 0.227 1.00   0.01  55.00  42.87 3  544   119863  19324  41.99   1 0.718  537395712 -1 0.162  328.43  -50.15  54.740 360.000   1
   1  -1   2 667777.   4918.   1 0.05546 0.02838-0.64105 0.49758-0.72761 0.84674  0 345.92 228.88   26.50 346.10 228.84   26.47 0.261 1.00   0.01  55.00  27.00 3  631    56532  19807  26.47   1 1.000  537395713 -1 0.188  313.92  -55.76  54.740 360.000   1
  -1  -1  -3 20430.1   631.3   4-0.08919-0.00756-0.78044 0.63690 0.57738-0.74869  0  85.48 248.45   48.46  85.43 248.41   48.41 0.260 0.99   0.24 311.86 252.96 3  747     6102   7383  48.41   1 1.000  537395714 -1 0.196 -206.95  -16.63  22.000 312.414   1
  -1  -1  -3 24057.6   638.8  12-0.33798 0.24111-0.66386 0.52030 0.56203-0.73346  0  86.26 261.15   41.27  86.12 261.11   41.20 0.231 0.98   0.81 311.86 253.77 3  747     6863   7561  41.20   1 1.000  537395714 -1 0.174 -205.38    8.78  44.500 313.978   1
  -1   1  -3 16812.2   623.2   4-0.21204 0.11548-0.69014 0.83381-0.72285 0.55164  0  86.54 258.43  134.94  86.42 258.26  135.04 0.284 0.99   0.29 311.86 339.44 3  747     7260   7390 135.04   1 1.000  537395714  1 0.214 -204.82    3.34  22.000 312.414   1
  -1   1  -3 16756.0   578.1  12-0.43122 0.33469-0.70329 0.84696-0.65411 0.48289  0  83.20 272.16  132.45  83.22 272.09  132.46 0.257 1.00   0.86 311.86 344.95 3  747     5755   7327 132.46   1 1.000  537395714  1 0.193 -211.51   30.79  44.500 313.978   1
   1  -1   3 18899.0  1197.4   1 0.09293 0.00395-0.77952 0.63605-0.57683 0.74835  0 337.43 224.71   14.96 337.49 224.72   14.74 0.309 0.99   0.00  55.00  15.46 3  747    14058  19858  14.74   1 1.000  537395714 -1 0.222  296.96  -64.09  54.740 360.000   1
  -1  -1  -4  4064.5   422.2  12-0.32878 0.21885-0.77299 0.62932 0.44390-0.66795  2  94.43 264.56   52.30  94.51 264.65   52.17 0.281 0.98   0.82 311.86 264.80 3  882     7026   7764  52.17   1 0.735  537395715 -1 0.211 -189.05   15.61  44.500 313.978   1
  -1   1  -4  3139.5   361.9  12-0.41527 0.30583-0.76171 0.90538-0.58443 0.36090  0  91.14 275.10  126.52  91.20 275.18  126.44 0.304 0.99   0.86 311.86 339.02 3  881     3479   7548 126.44   1 1.000  537395715  1 0.227 -195.62   36.67  44.500 313.978   1
   1  -1   4  6375.6   912.9   1 0.11886-0.00895-0.86236 0.71889-0.44708 0.67097  0 328.28 220.10    5.89 328.24 220.00    5.89 0.364 0.92   0.00  55.00   6.39 3  881    12134  19458   5.89   1 1.000  537395715 -1 0.261  278.65  -73.31  54.740 360.000   1
  -1  -1  -5  7620.4  1394.7   1-0.18658 0.06333 0.80513-0.94879-0.59175 0.31550  2 374.48 179.30  121.81 375.45 179.22  121.91 0.430 0.87   0.03  55.00 122.31 3 1026    26327  18692 121.91   1 0.984  537395716 -1 0.286  371.06 -154.92  54.740 360.000   1
  -1  -1  -5  7746.4   520.7   4-0.08369-0.03903-0.92617 0.78262 0.33546-0.61155  0 103.94 250.86   65.76 103.86 250.85   65.77 0.373 1.00   0.25 311.86 270.27 3 1025     3742   7493  65.77   1 1.000  537395716 -1 0.278 -170.02  -11.79  22.000 312.414   1
  -1  -1  -5  9885.3   538.6  12-0.32572 0.20278-0.83930 0.69563 0.34073-0.61721  0 102.91 268.49   60.59 102.88 268.49   60.53 0.337 1.00   0.82 311.86 273.09 3 1027     3991   7639  60.53   1 1.000  537395716 -1 0.251 -172.09   23.45  44.500 313.978   1
  -1   1  -5  7638.7   543.8   4-0.18131 0.05892-0.80457 0.94824-0.59276 0.31694  0 104.24 260.04  124.71 104.08 260.02  124.71 0.394 0.99   0.29 311.86 329.21 3 1025     3766   7729 124.71   1 1.000  537395716  1 0.294 -169.43    6.56  22.000 312.414   1
  -1   1  -5  6583.7   495.2  12-0.40565 0.28330-0.79468 0.93835-0.53772 0.26187  0  99.28 278.71  122.67  99.33 278.66  122.65 0.357 1.00   0.86 311.86 335.17 3 1025     3658   7490 122.65   1 1.000  537395716  1 0.265 -179.34   43.90  44.500 313.978   1
  -1  -1  -6 509417.   6110.   1-0.18814 0.05181 0.83041-0.97407-0.55480 0.22620  0 367.24 169.93  124.61 367.44 169.81  124.55 0.504 0.99   0.03  55.00 125.11 3 1177    36416  18950 124.55   1 1.000  537395717 -1 0.331  356.57 -173.66  54.740 360.000   1
  -1   1  -6 628213.   7596.   1-0.14075 0.00449 0.94559-0.80198 0.24894-0.57732  2 348.77 179.36  173.46 348.81 179.21  173.44 0.516 0.99   0.05  55.00 173.96 3 1176    45113  18840 173.44   1 0.789  537395717  1 0.347  319.64 -154.80  54.740 360.000   1
  -1  -1  -7 603396.   7121.   1-0.18879 0.03939 0.84489-0.98856-0.53180 0.15084  0 359.33 160.36  126.13 359.42 160.27  126.15 0.582 1.00   0.04  55.00 126.63 3 1333    36781  19103 126.15   1 1.000  537395718 -1 0.376  340.75 -192.80  54.740 360.000   1
  -1   1  -7 684770.   7592.   1-0.15064 0.00132 0.96466-0.82105 0.17177-0.55247  0 341.63 170.46  169.32 341.66 170.30  168.84 0.593 1.00   0.05  55.00 169.82 3 1332    35836  19355 168.84   1 1.000  537395718  1 0.392  305.35 -172.61  54.740 360.000   1
  -1  -1  -8 140805.   2378.   4-0.09256-0.06911-0.98772 0.84416 0.09900-0.53214  0 130.66 255.27   80.69 130.71 255.29   80.68 0.575 0.98   0.26 311.86 285.19 3 1491    10952   7534  80.68   1 1.000  537395719 -1 0.412 -116.58   -2.97  22.000 312.414   1
  -1   1  -8 160944.   4218.   1-0.15835-0.00403 0.97613-0.83251 0.10444-0.53746  0 334.39 161.46  165.19 334.34 161.34  164.90 0.673 1.00   0.05  55.00 165.69 3 1491    19963  19358 164.90   1 1.000  537395719  1 0.436  290.87 -190.61  54.740 360.000   1
  -1   1  -8 122535.   2259.   4-0.16705 0.00592-0.85223 0.99590-0.52167 0.08892  0 130.32 263.76  119.65 130.35 263.69  119.60 0.591 1.00   0.28 311.86 324.15 3 1490     9562   7561 119.60   1 1.000  537395719  1 0.424 -117.27   14.00  22.000 312.414   1
  -1   1  -8 143677.   2327.  12-0.39504 0.23396-0.82854 0.97221-0.48203 0.04923  0 122.89 290.52  118.33 122.98 290.56  118.33 0.539 0.99   0.86 311.86 330.83 3 1490    11700   7263 118.33   1 1.000  537395719  1 0.383 -132.13   67.52  44.500 313.978   1
  -1  -1  -9 24634.3  2803.1   1-0.18923 0.01368 0.85593-0.99960-0.51323 0.02755  0 343.22 140.84  127.46 343.47 140.82  127.43 0.752 0.99   0.04  55.00 127.96 3 1652    19436  19116 127.43   1 1.000  537395720 -1 0.466  308.53 -231.83  54.740 360.000   1
  -1  -1  -9 24879.5  1130.8   4-0.09652-0.07813-0.99320 0.84965 0.03912-0.52462  0 139.21 256.92   84.36 139.24 256.86   84.32 0.649 0.99   0.26 311.86 288.86 3 1652     3615   7294  84.32   1 1.000  537395720 -1 0.457  -99.49    0.31  22.000 312.414   1
  -1  -1  -9 32197.6  1208.6  12-0.33336 0.15833-0.93289 0.78922 0.04926-0.53542  0 134.25 285.70   81.46 134.25 285.58   81.40 0.594 0.99   0.83 311.86 293.96 3 1654     4167   7165  81.40   1 1.000  537395720 -1 0.415 -109.41   57.89  44.500 313.978   1
  -1   1  -9 30976.0  2619.7   1-0.16451-0.01093 0.98241-0.83880 0.04449-0.52983  0 327.01 152.30  161.44 327.03 152.20  161.41 0.758 0.98   0.04  55.00 161.94 3 1651    16346  18832 161.41   1 1.000  537395720  1 0.480  276.10 -208.91  54.740 360.000   1
  -1   1  -9 23261.1  1111.7   4-0.16599-0.00806-0.85572 0.99939-0.51589 0.03083  0 138.76 265.17  119.20 138.76 265.09  119.19 0.665 0.98   0.28 311.86 323.70 3 1651     3542   7198 119.19   1 1.000  537395720  1 0.467 -100.38   16.82  22.000 312.414   1
  -1   1  -9 26662.4  1125.5  12-0.39465 0.22067-0.82973 0.97340-0.47988-0.00523  0 130.47 294.98  118.09 130.51 294.91  118.17 0.608 0.97   0.86 311.86 330.59 3 1651     4015   7033 118.17   1 1.000  537395720  1 0.423 -116.97   76.45  44.500 313.978   1
  -1  -1 -10 481941.   7869.   1-0.18923 0.00061 0.85600-0.99966-0.51311-0.02492  0 335.59 130.92  127.48 335.51 130.83  127.44 0.845 0.99   0.04  55.00 127.98 3 1815    29313  19180 127.44   1 1.000  537395721 -1 0.510  293.28 -251.68  54.740 360.000   1
  -1   1 -10 548312.   8267.   1-0.16959-0.01891 0.98494-0.84133-0.00985-0.52781  0 319.76 142.99  158.28 319.71 142.90  158.25 0.849 0.98   0.04  55.00 158.78 3 1814    27144  19240 158.25   1 1.000  537395721  1 0.524  261.61 -227.53  54.740 360.000   1
  -1  -1 -11  1862.9  2292.6   1-0.18915-0.01254 0.85363-0.99730-0.51717-0.07322  0 327.70 120.57  127.16 327.55 120.57  127.16 0.945 0.28   0.04  55.00 127.66 3 1979    19041  19156 127.16   1 1.000  537395722 -1 0.553  277.50 -272.38  54.740 360.000   1
  -1  -1 -11  1545.5   464.5   4-0.10514-0.09548-0.99365 0.85010-0.06480-0.52539  0 155.72 259.98   90.67 155.79 260.12   90.60 0.812 0.80   0.27 311.86 295.17 3 1978     2125   7072  90.60   1 1.000  537395722 -1 0.544  -66.46    6.44  22.000 312.414   1
  -1  -1 -11  2492.8   525.3  12-0.34090 0.13982-0.93961 0.79594-0.05519-0.53581  0 148.99 294.70   88.46 148.91 294.97   88.44 0.747 0.89   0.84 311.86 300.96 3 1981     2370   7057  88.44   1 1.000  537395722 -1 0.495  -79.93   75.88  44.500 313.978   1
  -1   1 -11  2323.1  2078.2   1-0.17375-0.02781 0.98464-0.84103-0.05987-0.53011  0 312.38 133.71  155.36 312.27 133.37  155.34 0.946 0.62   0.04  55.00 155.86 3 1977    16063  19225 155.34   1 1.000  537395722  1 0.567  246.86 -246.10  54.740 360.000   1
  -1   1 -11  1184.6   426.5   4-0.16662-0.03326-0.85371 0.99738-0.51923-0.07045  0 155.37 268.13  119.54 155.18 268.09  119.43 0.826 0.66   0.28 311.86 324.04 3 1977     2162   6883 119.43   1 1.000  537395722  1 0.552  -67.17   22.74  22.000 312.414   1
  -1   1 -11  1405.1   435.1  12-0.39630 0.19649-0.82465 0.96832-0.48891-0.10084  0 145.05 303.80  118.85 145.17 304.20  118.85 0.757 0.82   0.86 311.86 331.35 3 1977     2351   6823 118.85   1 1.000  537395722  1 0.500  -87.81   94.09  44.500 313.978   1
  -1  -1 -12 869859.  11687.   1-0.18900-0.02577 0.84931-0.99297-0.52448-0.11827  0 319.67 109.99  126.75 319.52 109.96  126.66 1.052 0.99   0.04  55.00 127.25 3 2143    33844  19162 126.66   1 1.000  537395723 -1 0.595  261.43 -293.54  54.740 360.000   1
  -1   1 -12 919853.  11863.   1-0.17712-0.03750 0.98209-0.83847-0.10650-0.53580  0 304.77 123.60  152.66 304.70 123.53  152.61 1.051 0.99   0.04  55.00 153.16 3 2142    31440  19234 152.61   1 1.000  537395723  1 0.608  231.64 -266.31  54.740 360.000   1
  -1  -1 -13 333356.   9014.   1-0.18873-0.03912 0.84333-0.98699-0.53435-0.16075  0 311.52  98.89  126.33 311.38  98.89  125.98 1.169 1.00   0.04  55.00 126.83 3 2309    34349  18641 125.98   1 1.000  537395724 -1 0.637  245.13 -315.73  54.740 360.000   1
  -1  -1 -13 312875.   4660.   4-0.11413-0.11245-0.98485 0.84130-0.15478-0.54012  0 171.94 263.54   96.03 172.00 263.57   96.05 0.996 0.99   0.27 311.86 300.53 3 2308    13822   6818  96.05   1 1.000  537395724 -1 0.627  -34.03   13.56  22.000 312.414   1
  -1  -1 -13 388941.   3523.   7-0.38625 0.15919-0.92103 0.77718-0.14468-0.55008  0 108.22 128.06   91.00 108.16 127.79   91.02 0.459 0.98   0.50 311.86  36.01 2 2308    38901   5956  91.02   1 1.000  537395724 -1 0.264 -161.47 -257.40 294.500 360.000   1
  -1   1 -13 362496.   8786.   1-0.18001-0.04766 0.97761-0.83400-0.15042-0.54420  0 297.10 113.30  150.21 296.98 113.34  150.03 1.165 0.99   0.04  55.00 150.71 3 2307    30514  19086 150.03   1 1.000  537395724  1 0.650  216.29 -286.92  54.740 360.000   1
  -1   1 -13 295895.   4550.   4-0.16969-0.05601-0.84352 0.98719-0.53571-0.15860  0 171.27 271.40  120.62 171.31 271.40  120.58 1.008 0.99   0.28 311.86 325.12 3 2306    12092   6944 120.58   1 1.000  537395724  1 0.634  -35.36   29.29  22.000 312.414   1
  -1  -1 -14 461925.  10241.   1-0.18839-0.05253 0.83589-0.97955-0.54627-0.20119  0 303.29  87.22  125.14 303.08  87.24  125.15 1.290 0.96   0.03  55.00 125.64 3 2475    27223  18804 125.15   1 1.000  537395725 -1 0.675  228.67 -339.09  54.740 360.000   1
  -1  -1 -14 467644.   3880.   7-0.30034 0.06027-0.94668 0.80284-0.18759-0.55951  0 108.85 111.11   84.63 108.82 110.83   84.63 0.464 0.97   0.49 311.86  29.65 2 2474    45949   5812  84.63   1 1.000  537395725 -1 0.254 -160.21 -291.30 294.500 360.000   1
  -1   1 -14 475548.  11421.   1-0.18277-0.05814 0.97139-0.82772-0.19250-0.55496  2 289.30 102.57  147.62 289.07 102.61  147.56 1.286 0.98   0.04  55.00 148.12 3 2475    30338  19018 147.56   1 0.750  537395725  1 0.689  200.70 -308.38  54.740 360.000   1
  -1   1 -14 387173.   5444.   4-0.17195-0.06666-0.83609 0.97976-0.54727-0.19935  0 179.34 273.17  121.43 179.39 273.17  121.40 1.108 1.00   0.28 311.86 325.93 3 2472    13855   6689 121.40   1 1.000  537395725  1 0.673  -19.23   32.83  22.000 312.414   1
  -1   1 -14 422353.   5459.  12-0.40270 0.16417-0.80429 0.94796-0.52283-0.22386  0 166.79 320.05  121.45 166.84 320.13  121.47 1.021 1.00   0.86 311.86 333.95 3 2473    16550   6632 121.47   1 1.000  537395725  1 0.609  -44.33  126.57  44.500 313.978   1
  -1  -1 -15  4656.6  3974.1   1-0.18779-0.06620 0.82710-0.97076-0.55987-0.23995  0 294.63  75.25  124.18 294.56  74.80  124.18 1.423 0.33   0.03  55.00 124.68 3 2641    22436  18701 124.18   1 1.000  537395726 -1 0.712  211.35 -363.01  54.740 360.000   1
  -1  -1 -15 611.577 514.183   4-0.12316-0.12837-0.96961 0.82594-0.23527-0.56365  0 188.25 267.27  101.01 188.24 267.22  101.01 1.203 0.37   0.27 311.86 305.51 3 2639     2673   6405 101.01   1 1.000  537395726 -1 0.704   -1.40   21.02  22.000 312.414   1
  -1  -1 -15 657.176 320.840   7-0.20363-0.04947-0.96116 0.81731-0.23110-0.56833  0 108.21  90.64   78.07 107.75  90.07   77.75 0.476 0.54   0.49 311.86  23.08 2 2640    13480   5527  77.75   1 1.000  537395726 -1 0.237 -161.49 -332.24 294.500 360.000   1
  -1  -1 -15 438.339 495.020  12-0.35729 0.10585-0.92300 0.77933-0.22662-0.57239  0 177.57 316.47  100.43 177.87 316.55  100.12 1.109 0.33   0.85 311.86 312.93 3 2639     3070   6264 100.12   1 1.000  537395726 -1 0.639  -22.77  119.42  44.500 313.978   1
  -1   1 -15  3968.5  3577.7   1-0.18489-0.06910 0.96374-0.82007-0.23249-0.56733  0 281.36  91.59  145.19 280.86  91.35  145.19 1.414 0.27   0.04  55.00 145.69 3 2641    18352  18903 145.19   1 1.000  537395726  1 0.726  184.81 -330.34  54.740 360.000   1
  -1   1 -15  1523.2   560.0   4-0.17452-0.07700-0.82731 0.97098-0.56050-0.23842  0 187.32 274.92  122.43 187.54 275.05  122.35 1.214 0.68   0.28 311.86 326.93 3 2639     1934   6420 122.35   1 1.000  537395726  1 0.710   -3.28   36.32  22.000 312.414   1
  -1   1 -15  1710.9   552.9  12-0.40562 0.15418-0.79479 0.93846-0.53755-0.26146  0 173.99 325.41  122.42 174.20 326.15  122.63 1.121 0.62   0.86 311.86 334.92 3 2639     2280   6179 122.63   1 1.000  537395726  1 0.643  -29.93  137.31  44.500 313.978   1
  -1  -1 -16 513881.  14286.   1-0.18731-0.07975 0.81704-0.96070-0.57481-0.27737  2 285.79  61.55  123.16 285.68  61.46  123.13 1.570 0.96   0.03  55.00 123.66 3 2808    40366  19014 123.13   1 0.733  537395727 -1 0.748  193.68 -390.42  54.740 360.000   1
  -1  -1 -16 479222.   6597.   4-0.12795-0.13649-0.95985 0.81618-0.27348-0.57776  0 196.50 269.18  103.41 196.53 269.17  103.38 1.316 0.98   0.27 311.86 307.91 3 2805    14563   6569 103.38   1 1.000  537395727 -1 0.740   15.09   24.83  22.000 312.414   1
  -1  -1 -16 482145.   3899.   7-0.09140-0.17471-0.96085 0.81701-0.27606-0.57571  2 103.49  63.07   70.08 103.48  62.89   70.00 0.441 0.97   0.48 311.86  15.09 2 2807    64851   5539  70.00   1 0.971  537395727 -1 0.205 -170.92 -387.37 294.500 360.000   1
  -1   1 -16 555174.  12122.   1-0.18647-0.08059 0.95472-0.81106-0.27102-0.58116  0 272.40  79.06  142.89 272.28  79.29  142.87 1.558 0.96   0.04  55.00 143.39 3 2808    26436  18934 142.87   1 1.000  537395727  1 0.761  166.90 -355.40  54.740 360.000   1
  -1   1 -16 446063.   6394.   4-0.17759-0.08685-0.81726 0.96093-0.57510-0.27613  0 195.78 277.04  123.44 195.82 277.03  123.41 1.328 0.99   0.28 311.86 327.94 3 2805    13693   6452 123.41   1 1.000  537395727  1 0.746   13.65   40.56  22.000 312.414   1
  -1   1 -16 510313.   6595.  12-0.40881 0.14446-0.78406 0.92773-0.55346-0.29787  0 181.68 332.51  123.83 181.73 332.64  123.91 1.228 0.95   0.86 311.86 336.33 3 2806    18091   6353 123.91   1 1.000  537395727  1 0.674  -14.56  151.51  44.500 313.978   1
  -1  -1 -17  2352.1  6641.9   1-0.18662-0.09352 0.80575-0.94941-0.59089-0.31365  0 276.38  46.90  121.97 276.36  46.94  121.97 1.728 0.04   0.03  55.00 122.47 3 2976    40097  18792 121.97   1 1.000  537395728 -1 0.782  174.86 -419.72  54.740 360.000   1
  -1  -1 -17 863.887 577.648   4-0.13290-0.14445-0.94881 0.80514-0.31047-0.59308  0 204.15 271.54  105.48 205.01 271.23  105.70 1.433 0.70   0.27 311.86 309.98 3 2972     1815   6285 105.70   1 1.000  537395728 -1 0.776   30.39   29.57  22.000 312.414   1
  -1  -1 -17 592.870 548.361  12-0.36706 0.08980-0.90412 0.76045-0.30253-0.60111  0 193.07 329.01  105.77 193.14 329.52  105.34 1.327 0.65   0.85 311.86 318.27 3 2973     2268   6099 105.34   1 1.000  537395728 -1 0.701    8.24  144.50  44.500 313.978   1
  -1   1 -17 -1204.0  4587.8   1-0.18781-0.09233 0.94437-0.80071-0.30833-0.59620  0 263.53  65.35  140.60 263.24  66.29  140.60 1.713-0.01   0.04  55.00 141.10 3 2976    22658  18980 140.60   1 1.000  537395728  1 0.795  149.15 -382.81  54.740 360.000   1
  -1   1 -17  2221.3   739.5   4-0.18091-0.09644-0.80597 0.94964-0.59084-0.31270  0 203.98 279.35  124.57 204.31 279.14  124.57 1.447 0.88   0.29 311.86 329.07 3 2972     1881   6333 124.57   1 1.000  537395728  1 0.780   30.06   45.18  22.000 312.414   1
  -1   1 -17  1755.7   647.1  12-0.41228 0.13502-0.77212 0.91579-0.57037-0.33328  0 189.24 339.76  125.28 189.52 339.69  125.28 1.340 0.92   0.86 311.86 337.78 3 2973     2388   5986 125.28   1 1.000  537395728  1 0.703    0.58  166.01  44.500 313.978   1
  -1  -1 -18 653855.  15948.   1-0.18582-0.10740 0.79323-0.93689-0.60791-0.34898  0 266.66  30.75  120.84 266.44  30.97  120.73 1.901 0.91   0.03  55.00 121.34 3 3143    36721  19169 120.73   1 1.000  537395729 -1 0.814  155.42 -452.03  54.740 360.000   1
  -1  -1 -18 594371.   8030.   4-0.13802-0.15224-0.93651 0.79284-0.34643-0.60943  0 213.74 273.39  107.89 213.76 273.38  107.97 1.563 0.99   0.28 311.86 312.39 3 3140    16462   6529 107.97   1 1.000  537395729 -1 0.807   49.58   33.26  22.000 312.414   1
  -1  -1 -18 650675.   8077.  12-0.37208 0.08191-0.89251 0.74884-0.33884-0.61712  0 201.20 336.78  107.83 201.25 336.85  107.88 1.453 0.96   0.85 311.86 320.33 3 3140    18071   6316 107.88   1 1.000  537395729 -1 0.732   24.49  160.03  44.500 313.978   1
  -1   1 -18 698379.  15232.   1-0.18889-0.10432 0.93272-0.78905-0.34462-0.61227  0 253.78  52.04  138.43 253.62  52.07  138.37 1.875 0.98   0.04  55.00 138.93 3 3143    30832  18803 138.37   1 1.000  537395729  1 0.827  129.66 -409.43  54.740 360.000   1
  -1   1 -18 619125.   7901.  12-0.41604 0.12588-0.75893 0.90260-0.58809-0.36787  0 197.60 347.33  126.71 197.66 347.44  126.74 1.460 0.91   0.86 311.86 339.21 3 3140    17497   6290 126.74   1 1.000  537395729  1 0.730   17.30  181.14  44.500 313.978   1
   1  -1  18 610623.   8798.   2 0.27002 0.01945-0.92041 0.77684 0.34052 0.61481  0 368.98 216.55   71.16 369.24 216.42   71.04 1.824 1.00   0.09 107.67 331.66 3 3138    27483   5565  71.04   1 1.000  537395729 -1 0.832  360.05  -80.41  22.000  12.408   1
   1  -1  18 848558.  10406.  10 0.94100-0.65027-0.29561 0.15232 0.39327 0.55946  0 367.38 279.77  107.82 367.51 279.86  107.94 1.827 1.00   0.72 107.67 109.27 2 3130    31285   5736 107.94   1 1.000  537395729 -1 0.840  356.86   46.02  65.500  80.000   1
   1   1  18 617246.   8748.   2 0.26855 0.02092-0.78921 0.93278 0.60142 0.35392  0 367.28 229.05   53.75 367.52 228.90   53.75 1.791 0.94   0.08 107.67 314.25 3 3138    22138   5672  53.75   1 1.000  537395729  1 0.821  356.65  -55.42  22.000  12.408   1
   1   1  18 803734.  10049.   3 0.96344-0.67106-0.14115 0.28473 0.46051 0.49584  0 371.16 205.40   95.74 371.72 205.29   95.71 1.810 0.99   0.21 107.67  97.19 2 3141    24603   5759  95.71   1 1.000  537395729  1 0.820  364.41 -102.71  65.500  40.000   1
  -1  -1 -19 14497.9  7635.0   1-0.18481-0.12147 0.77949-0.92315-0.62572-0.38352  2 255.80  14.03  119.40 255.75  13.08  119.40 2.079 0.52   0.03  55.00 119.90 3 3311    33511  18959 119.40   1 0.986  537395730 -1 0.842  133.70 -485.46  54.740 360.000   1
  -1  -1 -19  6829.9  1144.4  12-0.37722 0.07414-0.87949 0.73582-0.37428-0.63400  0 209.64 344.93  110.37 209.82 344.92  110.40 1.579 0.92   0.85 311.86 322.87 3 3308     2706   5916 110.40   1 1.000  537395730 -1 0.758   41.38  176.35  44.500 313.978   1
  -1   1 -19  9574.9  6468.4   1-0.18949-0.11680 0.91979-0.77613-0.38005-0.62920  0 243.34  36.87  136.14 243.19  36.33  136.14 2.048 0.56   0.04  55.00 136.65 3 3311    27252  18702 136.14   1 1.000  537395730  1 0.855  108.77 -439.78  54.740 360.000   1
  -1   1 -19  5686.2  1042.0  12-0.42005 0.11698-0.74450 0.88817-0.60651-0.40177  0 206.06 355.62  128.07 206.28 356.04  128.29 1.587 0.92   0.86 311.86 340.57 3 3308     2857   5773 128.29   1 1.000  537395730  1 0.756   34.21  197.72  44.500 313.978   1
   1  -1  19  6872.2  1436.6   3 0.96572-0.66032-0.14976 0.00618 0.44585 0.56284  2 369.80 128.10   94.71 372.91 126.71   94.67 1.761 0.94   0.21 107.67  96.16 2 3309    13942   5530  94.67   1 0.839  537395730 -1 0.734  361.70 -257.32  65.500  40.000   1
   1  -1  19  5786.4  1400.3   8-0.17164 0.47560-0.86880 0.72539 0.40741 0.59998  2 356.56 329.66   60.94 355.91 329.84   60.94 1.651 0.99   0.53 107.67  57.44 3 3305    18793   5501  60.94   1 0.809  537395730 -1 0.726  335.21  145.80 338.000 107.177   1
   1   1  19  6471.8  1451.2   2 0.26763 0.03471-0.77592 0.91949 0.61956 0.38806  2 347.39 229.41   52.42 347.09 229.23   52.42 1.891 0.99   0.08 107.67 312.92 3 3306     9752   5661  52.42   1 0.830  537395730  1 0.851  316.87  -54.69  22.000  12.408   1
   1   1  19  8240.0  1319.1   8-0.18496 0.48872-0.68900 0.83243 0.63309 0.37413  0 361.01 346.68   42.63 360.50 346.72   42.60 1.607 0.94   0.52 107.67  39.13 3 3304    10481   5435  42.60   1 1.000  537395730  1 0.697  344.12  179.84 338.000 107.177   1
  -1  -1 -20 497292.   7937.   4-0.14865-0.16745-0.90817 0.76450-0.41591-0.64457  0 232.46 278.15  112.47 232.46 278.14  112.45 1.828 0.98   0.28 311.86 316.97 3 3475    11661   6363 112.45   1 1.000  537395731 -1 0.864   87.02   42.78  22.000 312.414   1
  -1  -1 -20 541280.   8030.  12-0.38258 0.06659-0.86502 0.72135-0.40898-0.65162  0 219.00 353.90  112.86 219.02 353.90  112.90 1.711 0.96   0.85 311.86 325.36 3 3476    15542   6099 112.90   1 1.000  537395731 -1 0.781   60.10  194.29  44.500 313.978   1
  -1   1 -20 576747.  17141.   1-0.18981-0.12955 0.90556-0.76190-0.41475-0.64685  0 231.86  18.34  134.05 231.80  18.70  133.94 2.246 0.99   0.04  55.00 134.55 3 3479    35826  18781 133.94   1 1.000  537395731  1 0.882   85.81 -476.83  54.740 360.000   1
  -1   1 -20 478799.   7804.   4-0.19243-0.12367-0.76488 0.90855-0.64324-0.41724  0 231.78 286.45  128.56 231.80 286.43  128.54 1.840 0.99   0.29 311.86 333.06 3 3475    11242   6182 128.54   1 1.000  537395731  1 0.868   85.66   59.37  22.000 312.414   1
  -1   1 -20 530336.   7962.  12-0.42439 0.10840-0.72876 0.87243-0.62551-0.43509  0 215.52 365.63  129.85 215.54 365.70  129.93 1.718 0.98   0.86 311.86 342.35 3 3476    15687   5999 129.93   1 1.000  537395731  1 0.777   53.13  217.75  44.500 313.978   1
   1  -1  20 551027.   8795.   2 0.27138 0.04384-0.89470 0.75112 0.41069 0.64922  0 329.69 218.79   66.62 329.86 218.70   66.64 2.027 0.97   0.09 107.67 327.12 3 3473    16983   5645  66.64   1 1.000  537395731 -1 0.888  281.47  -75.95  22.000  12.408   1
   1  -1  20 627616.   8649.   8-0.17223 0.48915-0.84885 0.70544 0.44148 0.61818  0 336.92 332.25   58.46 337.01 332.32   58.45 1.724 0.99   0.53 107.67  54.96 3 3472    21730   5568  58.45   1 1.000  537395731 -1 0.740  295.93  150.99 338.000 107.177   1
   1   1  20 547057.   8772.   2 0.26663 0.04859-0.76143 0.90500 0.63833 0.42157  0 328.65 229.75   51.11 328.78 229.64   51.01 1.998 1.00   0.08 107.67 311.61 3 3473    20085   5739  51.01   1 1.000  537395731  1 0.879  279.39  -54.01  22.000  12.408   1
   1   1  20 741631.  10141.   3 0.95274-0.63430-0.10979 0.25337 0.51162 0.54940  0 332.00 203.06   99.51 332.34 203.02   99.42 1.999 0.99   0.21 107.67 100.96 2 3477    20718   5837  99.42   1 1.000  537395731  1 0.869  286.09 -107.39  65.500  40.000   1
   1   1  20 631166.   8605.   8-0.18698 0.50369-0.66912 0.81256 0.65049 0.40899  0 340.88 348.57   41.03 340.90 348.64   40.94 1.676 0.99   0.52 107.67  37.53 3 3472    26901   5577  40.94   1 1.000  537395731  1 0.711  303.85  183.63 338.000 107.177   1
  -1  -1 -21 67915.9  3171.2   4-0.15413-0.17487-0.89209 0.74842-0.44966-0.66312  0 242.60 280.80  114.71 242.64 280.80  114.68 1.965 0.94   0.28 311.86 319.21 3 3643     3459   6165 114.68   1 1.000  537395732 -1 0.888  107.30   48.07  22.000 312.414   1
  -1  -1 -21 75033.0  3188.9  12-0.38825 0.05936-0.84904 0.70537-0.44305-0.66987  0 229.06 364.05  115.36 229.04 364.06  115.40 1.845 0.93   0.85 311.86 327.86 3 3644     4506   5754 115.40   1 1.000  537395732 -1 0.801   80.21  214.59  44.500 313.978   1
  -1   1 -21 66545.0  3231.3   4-0.19685-0.13216-0.74871 0.89237-0.66201-0.45078  0 241.97 289.31  130.01 242.00 289.29  130.01 1.977 0.99   0.29 311.86 334.51 3 3643     4540   6133 130.01   1 1.000  537395732  1 0.892  106.03   65.10  22.000 312.414   1
  -1   1 -21 71965.3  3697.4  12-0.42900 0.10011-0.71165 0.85532-0.64499-0.46792  2 225.58 376.56  131.60 225.65 376.71  131.64 1.851 0.96   0.86 311.86 344.10 3 3644     6568   5780 131.64   1 0.725  537395732  1 0.796   73.25  239.61  44.500 313.978   1
   1  -1  21 78853.4  3630.2   2 0.27154 0.05655-0.87990 0.73633 0.44477 0.66742  0 312.95 219.84   64.42 312.97 219.76   64.45 2.129 0.99   0.09 107.67 324.92 3 3641     7773   5783  64.45   1 1.000  537395732 -1 0.912  247.99  -73.84  22.000  12.408   1
   1  -1  21 97871.8  3810.5   3 0.95309-0.62162-0.11068-0.03290 0.51020 0.60315  0 329.27 132.26   99.37 329.38 132.28   99.31 1.914 0.99   0.21 107.67 100.82 2 3645    12667   5640  99.31   1 1.000  537395732 -1 0.771  280.63 -248.99  65.500  40.000   1
   1  -1  21 86538.2  3575.1   8-0.17325 0.50313-0.82708 0.68367 0.47506 0.63686  0 319.72 335.12   56.16 319.72 335.25   55.92 1.798 0.99   0.53 107.67  52.66 3 3640    13591   5626  55.92   1 1.000  537395732 -1 0.753  261.54  156.72 338.000 107.177   1
   1   1  21 74299.0  3496.8   2 0.26548 0.06262-0.74571 0.88928 0.65766 0.45453  0 312.09 230.17   49.53 312.13 230.10   49.54 2.099 0.99   0.08 107.67 310.03 3 3641     7253   5751  49.54   1 1.000  537395732  1 0.902  246.27  -53.19  22.000  12.408   1
   1   1  21 95652.0  4007.2   3 0.94498-0.61574-0.09297 0.23660 0.53728 0.57626  0 315.12 201.82  101.44 315.01 201.89  101.41 2.095 0.99   0.21 107.67 102.89 2 3646     8748   6050 101.41   1 1.000  537395732  1 0.890  252.32 -109.87  65.500  40.000   1
   1   1  21 85518.2  3455.2   8-0.18928 0.51893-0.64726 0.79070 0.66848 0.44326  0 323.09 351.21   39.07 323.03 351.19   39.15 1.733 0.95   0.52 107.67  35.57 3 3640    13855   5535  39.15   1 1.000  537395732  1 0.717  268.27  188.91 338.000 107.177   1
  -1  -1 -22 209321.   5615.   4-0.15995-0.18197-0.87468 0.73101-0.48287-0.68222  0 253.58 283.73  116.95 253.58 283.70  116.92 2.101 0.98   0.28 311.86 321.45 3 3811     7125   6020 116.92   1 1.000  537395733 -1 0.910  129.25   53.93  22.000 312.414   1
  -1  -1 -22 217567.   5571.  12-0.39406 0.05226-0.83156 0.68789-0.47658-0.68865  0 240.17 375.58  117.84 240.15 375.71  117.91 1.981 0.96   0.86 311.86 330.34 3 3812     9691   5786 117.91   1 1.000  537395733 -1 0.818  102.44  237.65  44.500 313.978   1
  -1   1 -22 200365.   5449.   4-0.20140-0.14052-0.73123 0.87490-0.68127-0.48382  0 253.00 292.45  131.58 252.99 292.45  131.55 2.112 0.99   0.29 311.86 336.08 3 3811     5759   5869 131.55   1 1.000  537395733  1 0.913  128.08   71.38  22.000 312.414   1
  -1   1 -22 215852.   5518.  12-0.43389 0.09208-0.69310 0.83677-0.66489-0.50034  0 236.89 389.34  133.34 236.91 389.49  133.44 1.989 0.94   0.86 311.86 345.84 3 3812     7888   5733 133.44   1 1.000  537395733  1 0.813   95.88  265.16  44.500 313.978   1
   1  -1  22 237658.   6133.   2 0.27147 0.06950-0.86375 0.72018 0.47832 0.68616  0 297.39 220.93   62.27 297.44 220.80   62.26 2.229 0.96   0.08 107.67 322.77 3 3809     9350   5729  62.26   1 1.000  537395733 -1 0.934  216.87  -71.65  22.000  12.408   1
   1  -1  22 289312.   6408.   3 0.94354-0.60138-0.08998-0.05365 0.54192 0.62397  0 310.51 133.89  101.71 310.28 133.91  101.76 1.990 0.96   0.21 107.67 103.16 2 3814    14724   5718 101.76   1 1.000  537395733 -1 0.786  243.11 -245.74  65.500  40.000   1
   1  -1  22 263349.   5874.   8-0.17470 0.51754-0.80334 0.65993 0.50823 0.65596  0 303.67 338.66   53.31 303.67 338.68   53.34 1.847 0.94   0.53 107.67  49.81 3 3808    12177   5616  53.34   1 1.000  537395733 -1 0.755  229.44  163.81 338.000 107.177   1
   1   1  22 228966.   6084.   2 0.26539 0.07676-0.72868 0.87226 0.67737 0.48696  0 296.64 230.78   48.09 296.81 230.69   47.98 2.200 1.00   0.08 107.67 308.59 3 3809    11583   5813  47.98   1 1.000  537395733  1 0.924  215.38  -51.95  22.000  12.408   1
   1   1  22 308866.   6953.   3 0.93648-0.59431-0.07620 0.21983 0.56300 0.60289  0 299.38 200.63  103.40 299.33 200.65  103.37 2.184 0.98   0.21 107.67 104.85 2 3814    11106   6036 103.37   1 1.000  537395733  1 0.906  220.86 -112.26  65.500  40.000   1
   1   1  22 255409.   5741.   8-0.19204 0.53464-0.62315 0.76659 0.68694 0.47705  0 306.49 354.48   37.15 306.44 354.42   37.23 1.784 0.93   0.52 107.67  33.65 3 3808    16057   5564  37.23   1 1.000  537395733  1 0.721  235.08  195.45 338.000 107.177   1
  -1  -1 -23  2271.9   968.2   4-0.16594-0.18890-0.85588 0.71221-0.51563-0.70178  0 265.70 287.39  119.36 265.51 286.90  119.18 2.228 0.70   0.28 311.86 323.86 3 3979     2481   5771 119.18   1 1.000  537395734 -1 0.926  153.48   61.27  22.000 312.414   1
  -1  -1 -23  3412.3  1064.1  12-0.40011 0.04540-0.81247 0.66880-0.50964-0.70790  0 252.87 389.43  120.46 252.74 389.38  120.44 2.114 0.85   0.86 311.86 332.96 3 3980     4355   5549 120.44   1 1.000  537395734 -1 0.831  127.84  265.34  44.500 313.978   1
  -1   1 -23  1696.0   895.1   4-0.20634-0.14849-0.71237 0.85604-0.70096-0.51645  0 265.13 296.06  133.18 264.97 295.98  133.18 2.244 0.45   0.29 311.86 337.68 3 3979     2680   5783 133.18   1 1.000  537395734  1 0.931  152.35   78.59  22.000 312.414   1
  -1   1 -23  1990.1   942.1  12-0.43897 0.08426-0.67305 0.81672-0.68514-0.53240  0 249.79 404.72  135.41 249.72 404.60  135.32 2.121 0.79   0.86 311.86 347.91 3 3980     4806   5509 135.32   1 1.000  537395734  1 0.823  121.67  295.93  44.500 313.978   1
   1  -1  23  3210.5  1421.8   2 0.27122 0.08262-0.84617 0.70260 0.51140 0.70536  2 282.67 222.19   60.80 282.97 221.84   60.04 2.342 0.80   0.08 107.67 321.30 3 3977     8964   5782  60.04   1 0.796  537395734 -1 0.961  187.43  -69.14  22.000  12.408   1
   1  -1  23  2521.7  1419.3   3 0.93275-0.57766-0.06941-0.07422 0.57316 0.64508  2 293.55 134.82  104.03 292.89 134.76  104.16 2.051 0.87   0.21 107.67 105.48 2 3982    14397   5687 104.16   1 0.839  537395734 -1 0.796  209.18 -243.89  65.500  40.000   1
   1   1  23  4375.0  1341.7   2 0.26383 0.09124-0.71030 0.85389 0.69756 0.51905  2 283.17 231.14   46.47 282.52 231.30   46.36 2.287 0.89   0.08 107.67 306.97 3 3977     4600   5779  46.36   1 0.988  537395734  1 0.942  188.43  -51.24  22.000  12.408   1
   1   1  23  5511.1  1685.0   3 0.92659-0.57150-0.05882 0.20245 0.58875 0.62948  2 285.60 199.04  105.38 284.62 199.31  105.39 2.261 0.95   0.21 107.67 106.83 2 3982     6855   6008 105.39   1 0.794  537395734  1 0.920  193.29 -115.44  65.500  40.000   1
  -1  -1 -24 104352.   4212.   4-0.17209-0.19566-0.83562 0.69195-0.54800-0.72172  0 278.84 290.60  121.47 278.69 290.48  121.46 2.351 0.98   0.28 311.86 325.97 3 4148     4437   5670 121.46   1 1.000  537395735 -1 0.942  179.76   67.68  22.000 312.414   1
  -1  -1 -24 103479.   4223.  12-0.40656 0.03894-0.79163 0.64796-0.54232-0.72755  0 267.48 405.76  122.99 267.38 405.74  123.01 2.246 0.99   0.86 311.86 335.49 3 4148     9465   5515 123.01   1 1.000  537395735 -1 0.841  157.05  298.01  44.500 313.978   1
  -1   1 -24 102072.   4248.   4-0.21155-0.15620-0.69207 0.83574-0.72100-0.54871  0 278.34 300.05  135.00 278.24 299.97  134.88 2.360 0.95   0.29 311.86 339.50 3 4148     5731   5697 134.88   1 1.000  537395735  1 0.943  178.78   86.59  22.000 312.414   1
  -1   1 -24 103124.   4151.  12-0.44424 0.07662-0.65139 0.79506-0.70570-0.56417  0 264.78 423.11  137.16 264.69 422.94  137.29 2.261 0.82   0.87 311.86 349.66 3 4148     7403   5460 137.29   1 1.000  537395735  1 0.833  151.65  332.70  44.500 313.978   1
   1  -1  24 120648.   4633.   2 0.27057 0.09615-0.82711 0.68354 0.54409 0.72495  0 269.16 222.96   57.76 269.34 222.89   57.81 2.389 0.92   0.08 107.67 318.26 3 4146     6208   5814  57.81   1 1.000  537395735 -1 0.964  160.42  -67.59  22.000  12.408   1
   1  -1  24 148966.   4762.   3 0.91997-0.55196-0.04820-0.09543 0.60414 0.66644  0 276.55 134.83  106.69 276.50 134.90  106.63 2.089 0.96   0.21 107.67 108.14 2 4151    10318   5673 106.63   1 1.000  537395735 -1 0.797  175.18 -243.86  65.500  40.000   1
   1  -1  24 132179.   4394.   8-0.17947 0.54796-0.74891 0.60547 0.57356 0.69495  0 273.93 347.23   48.00 274.02 347.41   47.95 1.918 0.99   0.52 107.67  44.50 3 4144    11563   5633  47.95   1 1.000  537395735 -1 0.751  169.95  180.94 338.000 107.177   1
   1   1  24 124798.   4726.   2 0.26208 0.10592-0.69047 0.83405 0.71808 0.55080  0 268.80 231.98   44.68 269.04 231.99   44.67 2.360 0.90   0.08 107.67 305.18 3 4145     6113   5949  44.67   1 1.000  537395735  1 0.955  159.69  -49.55  22.000  12.408   1
   1   1  24 146426.   5041.   3 0.91518-0.54717-0.04085 0.18448 0.61454 0.65604  0 270.72 197.89  107.49 270.65 197.86  107.48 2.323 1.00   0.21 107.67 108.94 2 4151     7291   6039 107.48   1 1.000  537395735  1 0.928  163.53 -117.74  65.500  40.000   1
   1   1  24 133293.   4327.   8-0.19853 0.56702-0.56749 0.71093 0.72498 0.54353  0 275.68 363.23   32.99 275.79 363.33   32.97 1.842 0.99   0.52 107.67  29.49 3 4144    12365   5589  32.97   1 1.000  537395735  1 0.712  173.45  212.94 338.000 107.177   1
  -1  -1 -25 14192.0  1939.6   4-0.17863-0.20203-0.81378 0.67011-0.58002-0.74201  0 293.52 294.89  123.85 293.53 294.55  123.77 2.453 0.84   0.28 311.86 328.35 3 4316     3428   5577 123.77   1 1.000  537395736 -1 0.952  209.12   76.26  22.000 312.414   1
  -1  -1 -25 14113.1  2146.9  12-0.41318 0.03265-0.76899 0.62532-0.57466-0.74752  2 284.88 425.87  125.59 284.91 425.90  125.63 2.372 0.96   0.86 311.86 338.09 3 4317     9176   5363 125.63   1 0.715  537395736 -1 0.846  191.85  338.22  44.500 313.978   1
  -1   1 -25 11206.8  1752.8   4-0.21709-0.16357-0.67020 0.81387-0.74135-0.58068  0 293.28 304.66  136.68 293.21 304.57  136.66 2.467 0.84   0.29 311.86 341.18 3 4316     3371   5614 136.66   1 1.000  537395736  1 0.954  208.64   95.80  22.000 312.414   1
  -1   1 -25 12403.4  1833.5  12-0.45010 0.06957-0.62781 0.77148-0.72646-0.59572  2 282.98 446.01  139.35 282.82 445.91  139.37 2.389 0.83   0.87 311.86 351.85 3 4317     8202   5351 139.37   1 0.954  537395736  1 0.835  188.06  378.50  44.500 313.978   1
   1  -1  25 16848.9  2287.4   2 0.26958 0.11001-0.80646 0.66288 0.57644 0.74488  0 256.32 224.04   55.50 256.31 223.99   55.54 2.440 0.99   0.08 107.67 316.00 3 4314     4314   5952  55.54   1 1.000  537395736 -1 0.974  134.73  -65.44  22.000  12.408   1
   1  -1  25 20867.4  2151.7   3 0.90500-0.52406-0.02612-0.11751 0.63493 0.68800  0 260.49 133.99  109.33 260.74 134.32  109.18 2.104 0.97   0.21 107.67 110.78 2 4319     7623   5684 109.18   1 1.000  537395736 -1 0.794  143.06 -245.53  65.500  40.000   1
   1  -1  25 17474.9  2075.6   8-0.18220 0.56365-0.71775 0.57431 0.60594 0.71483  0 259.95 352.96   44.99 259.85 352.98   45.10 1.909 0.93   0.52 107.67  41.49 3 4312     9050   5649  45.10   1 1.000  537395736 -1 0.736  141.98  192.41 338.000 107.177   1
   1   1  25 17017.5  2356.2   2 0.26000 0.12093-0.66907 0.81266 0.73890 0.58225  0 256.22 232.65   42.82 256.16 232.77   42.90 2.407 0.96   0.07 107.67 303.32 3 4313     5935   5919  42.90   1 1.000  537395736  1 0.963  134.54  -48.21  22.000  12.408   1
   1   1  25 22192.7  2449.3   3 0.90211-0.52117-0.02212 0.16575 0.64035 0.68258  0 257.52 196.20  109.62 257.23 196.27  109.64 2.361 0.97   0.21 107.67 111.07 2 4319     4972   6080 109.64   1 1.000  537395736  1 0.932  137.13 -121.13  65.500  40.000   1
   1   1  25 18344.1  1891.7   8-0.20257 0.58401-0.53509 0.67852 0.74439 0.57638  0 261.16 369.38   30.63 261.07 369.43   30.58 1.832 0.97   0.51 107.67  27.13 3 4312     6692   5560  30.58   1 1.000  537395736  1 0.697  144.41  225.25 338.000 107.177   1
  -1  -1 -26 101415.   4361.   4-0.18532-0.20825-0.79025 0.64658-0.61177-0.76257  0 310.81 299.39  126.15 310.59 299.25  126.13 2.539 0.89   0.29 311.86 330.65 3 4485     5149   5591 126.13   1 1.000  537395737 -1 0.959  243.72   85.27  22.000 312.414   1
  -1   1 -26 106875.   4455.   4-0.22279-0.17078-0.64664 0.79031-0.76196-0.61238  0 310.54 309.95  138.56 310.43 309.93  138.53 2.550 0.99   0.29 311.86 343.06 3 4485     5367   5547 138.53   1 1.000  537395737  1 0.960  243.17  106.38  22.000 312.414   1
  -1   1 -26 104276.   4477.  12-0.45638 0.06294-0.60219 0.74585-0.74740-0.62709  0 306.00 476.31  141.51 305.71 475.79  141.57 2.523 0.91   0.87 311.86  -5.99 3 4485    12094   5335 141.57   1 1.000  537395737  1 0.834  234.09  439.11  44.500 313.978   1
   1  -1  26 134648.   4985.   2 0.26826 0.12421-0.78408 0.64051 0.60852 0.76509  0 243.63 225.16   53.24 243.74 225.13   53.23 2.465 0.90   0.08 107.67 313.74 3 4482     5760   6023  53.23   1 1.000  537395737 -1 0.980  109.34  -63.19  22.000  12.408   1
   1  -1  26 140862.   4483.   8-0.18559 0.57998-0.68323 0.53979 0.63823 0.73480  0 245.48 359.53   42.06 245.68 359.68   42.12 1.876 0.94   0.52 107.67  38.56 3 4480    11385   5681  42.12   1 1.000  537395737 -1 0.717  113.06  205.54 338.000 107.177   1
   1   1  26 129966.   4998.   2 0.25778 0.13608-0.64596 0.78955 0.75996 0.61348  0 243.36 233.64   41.08 243.71 233.67   41.05 2.434 0.99   0.07 107.67 301.58 3 4482     7263   6035  41.05   1 1.000  537395737  1 0.970  108.80  -46.24  22.000  12.408   1
   1   1  26 137448.   4348.   8-0.20720 0.60159-0.49892 0.64235 0.76394 0.60909  0 246.05 376.84   28.00 246.30 377.03   27.98 1.787 0.98   0.51 107.67  24.50 3 4480    12411   5642  27.98   1 1.000  537395737  1 0.673  114.19  240.15 338.000 107.177   1
  -1  -1 -27  5732.3  1449.1   4-0.19243-0.21405-0.76485 0.62118-0.64327-0.78338  0 330.07 305.06  128.54 330.68 304.82  128.54 2.595 0.89   0.29 311.86 333.04 3 4653     4614   5466 128.54   1 1.000  537395738 -1 0.960  282.23   96.60  22.000 312.414   1
  -1  -1 -27  4494.7  1522.8  12-0.42746 0.02111-0.71740 0.57373-0.63857-0.78825  0 337.04 489.04  131.44 335.36 486.32  131.07 2.610 0.79   0.86 311.86 343.94 3 4654    13362   5286 131.07   1 1.000  537395738 -1 0.834  296.16  464.56  44.500 313.978   1
  -1   1 -27  4886.9  1412.1   4-0.22889-0.17760-0.62122 0.76489-0.78277-0.64387  0 330.63 316.49  140.49 330.78 316.36  140.49 2.609 0.83   0.29 311.86 344.99 3 4653     4988   5527 140.49   1 1.000  537395738  1 0.960  283.36  119.46  22.000 312.414   1
   1  -1  27  5007.8  1515.9   2 0.26652 0.13882-0.75982 0.61625 0.64036 0.78553  0 231.26 226.15   50.86 231.44 226.35   50.86 2.453 0.85   0.08 107.67 311.36 3 4651     3670   6158  50.86   1 1.000  537395738 -1 0.980   84.61  -61.22  22.000  12.408   1
   1  -1  27  7618.2  1530.3   8-0.18954 0.59688-0.64473 0.50130 0.67049 0.75480  0 231.52 367.94   38.94 231.11 367.91   38.94 1.806 0.94   0.52 107.67  35.44 3 4649     8849   5688  38.94   1 1.000  537395738 -1 0.688   85.13  222.37 338.000 107.177   1
   1   1  27  7182.4  1701.9   2 0.25504 0.15175-0.62099 0.76457 0.78122 0.64449  0 232.05 234.45   39.11 231.51 234.67   39.11 2.423 0.92   0.07 107.67 299.61 3 4650     3493   6144  39.11   1 1.000  537395738  1 0.969   86.19  -44.62  22.000  12.408   1
   1   1  27  6128.8  1348.3   8-0.21263 0.61997-0.45804 0.60147 0.78354 0.64175  0 231.18 386.77   25.08 230.91 386.75   25.12 1.700 0.92   0.51 107.67  21.58 3 4649    10107   5564  25.12   1 1.000  537395738  1 0.637   84.45  260.03 338.000 107.177   1
   1  -1  28 20850.3  2377.5   2 0.26575 0.15396-0.73350 0.58991 0.67187 0.80611  2 218.93 227.63   48.29 219.23 227.76   48.41 2.397 0.91   0.08 107.67 308.79 3 4819     3753   6181  48.41   1 0.974  537395739 -1 0.972   59.95  -58.26  22.000  12.408   1
   1  -1  28 22563.5  1929.3   8-0.19459 0.61488-0.60093 0.45749 0.70287 0.77467  0 215.21 378.24   35.54 215.58 378.41   35.50 1.689 0.94   0.52 107.67  32.04 3 4817     6765   5608  35.50   1 1.000  537395739 -1 0.647   52.50  242.95 338.000 107.177   1
   1   1  28 20978.0  2560.7   2 0.25206 0.16765-0.59391 0.73749 0.80263 0.67535  2 218.91 235.88   36.90 219.39 235.83   37.06 2.363 0.96   0.07 107.67 297.40 3 4819     5136   6210  37.06   1 0.977  537395739  1 0.961   59.92  -41.76  22.000  12.408   1
   1   1  28 20277.6  2007.9   8-0.21919 0.63948-0.41092 0.55436 0.80303 0.67452  0 213.99 399.64   21.98 214.22 399.77   21.91 1.574 0.97   0.51 107.67  18.48 3 4817    11442   5580  21.91   1 1.000  537395739  1 0.592   50.07  285.76 338.000 107.177   1
   1  -1  29  5288.9  1440.3   2 0.26339 0.16925-0.70479 0.56121 0.70338 0.82688  0 206.75 229.65   45.71 206.93 229.24   45.89 2.305 0.81   0.08 107.67 306.21 3 4988     3329   6220  45.89   1 1.000  537395740 -1 0.959   35.59  -54.21  22.000  12.408   1
   1  -1  29  7259.9  1225.7   8-0.20062 0.63385-0.55034 0.40691 0.73550 0.79430  0 198.18 392.85   31.60 198.19 392.57   31.70 1.517 0.94   0.52 107.67  28.10 3 4986     7359   5577  31.70   1 1.000  537395740 -1 0.588   18.45  272.19 338.000 107.177   1
   1   1  29  7450.7  1605.3   2 0.24867 0.18396-0.56446 0.70805 0.82416 0.70610  0 206.97 237.27   34.75 207.18 237.16   34.91 2.275 0.90   0.07 107.67 295.25 3 4988     3434   6164  34.91   1 1.000  537395740  1 0.948   36.02  -38.98  22.000  12.408   1
   1   1  29  7422.4  1273.2   8-0.22731 0.66054-0.35502 0.49846 0.82221 0.70759  0 194.48 418.58   18.11 194.86 418.37   18.19 1.382 0.89   0.51 107.67  14.61 3 4986    13365   5491  18.19   1 1.000  537395740  1 0.522   11.05  323.64 338.000 107.177   1
   1  -1  30 23252.6  2335.3   2 0.26040 0.18517-0.67341 0.52982 0.73480 0.84773  0 194.76 230.82   43.31 194.32 230.89   43.26 2.193 0.87   0.07 107.67 303.81 3 5156     3693   6251  43.26   1 1.000  537395741 -1 0.944   11.61  -51.87  22.000  12.408   1
   1  -1  30 17747.8  1720.3   8-0.20839 0.65457-0.48951 0.34607 0.76870 0.81336  0 176.86 414.07   27.19 177.06 413.32   27.32 1.294 0.96   0.51 107.67  23.69 3 5155    13474   5526  27.32   1 1.000  537395741 -1 0.508  -24.19  314.61 338.000 107.177   1
   1   1  30 17436.0  2135.8   2 0.24481 0.20076-0.53229 0.67587 0.84576 0.73677  0 194.85 238.75   32.70 194.65 238.73   32.61 2.163 0.90   0.07 107.67 293.20 3 5156     3542   6264  32.61   1 1.000  537395741  1 0.934   11.79  -36.02  22.000  12.408   1
   1   1  30 19294.2  1667.8   8-0.23798 0.68416-0.28487 0.42831 0.84064 0.74142  2 170.85 446.69   13.91 169.61 448.75   13.63 1.153 0.96   0.51 107.67  10.41 3 5155    19521   5447  13.63   1 0.962  537395741  1 0.436  -36.20  379.86 338.000 107.177   1
   1  -1  31  2416.3  1141.9   2 0.25705 0.20144-0.63884 0.49526 0.76617 0.86864  0 180.74 233.11   40.50 181.13 232.79   40.49 2.021 0.70   0.07 107.67 301.00 3 5325     3583   6354  40.49   1 1.000  537395742 -1 0.915  -16.43  -47.29  22.000  12.408   1
   1  -1  31 652.847 705.740   8-0.21924 0.67837-0.41059 0.26716 0.80316 0.83116  0 147.37 448.71   22.01 146.94 449.41   21.88 1.013 0.51   0.51 107.67  18.51 3 5323    19433   5371  21.88   1 1.000  537395742 -1 0.399  -83.16  383.91 338.000 107.177   1
   1   1  31 841.847 969.600   2 0.24045 0.21804-0.49690 0.64049 0.86739 0.76741  0 181.34 240.74   30.30 181.54 240.60   30.16 2.000 0.46   0.07 107.67 290.80 3 5325     3146   6302  30.16   1 1.000  537395742  1 0.907  -15.24  -32.04  22.000  12.408   1
  -1  -1 -32  7067.0   905.8  13-0.74372 0.27209 0.00592-0.14933-0.83185-0.85360  0 138.02 408.63  193.09 136.59 411.43  192.75 0.641 0.89   1.00 107.67 189.59 3 5488    34327   5597 192.75   1 1.000  537395743 -1 0.278 -101.87  303.73 315.500 105.738   1
   1  -1  32  6937.2  1374.0   2 0.25284 0.21858-0.60049 0.45691 0.79757 0.88951  0 167.16 234.98   37.57 167.00 235.01   37.56 1.833 0.87   0.07 107.67 298.07 3 5494     3589   6396  37.56   1 1.000  537395743 -1 0.878  -43.59  -43.56  22.000  12.408   1
   1   1  32  7483.0  1469.0   2 0.23533 0.23609-0.45763 0.60122 0.88900 0.79808  0 168.24 243.23   27.60 167.49 242.89   27.51 1.813 0.92   0.07 107.67 288.10 3 5494     3633   6469  27.51   1 1.000  537395743  1 0.867  -41.43  -27.05  22.000  12.408   1
   1   1  32  7741.7  1254.5   6 0.27234 0.19773-0.45724 0.60066 0.88763 0.79951  0 131.34  92.35    5.85 130.73  91.97    5.88 1.308 0.86   0.38 107.67   7.30 2 5494    15748   5503   5.88   1 1.000  537395743  1 0.539 -115.23 -328.82  65.500 280.000   1
   1  -1  33 32958.2  2253.5   2 0.24778 0.23656-0.55740 0.41381 0.82907 0.91028  0 151.40 237.69   34.34 151.35 237.74   34.40 1.613 0.88   0.07 107.67 294.84 3 5663     4378   6365  34.40   1 1.000  537395744 -1 0.825  -75.10  -38.14  22.000  12.408   1
   1   1  33 32350.2  2236.1   2 0.22947 0.25487-0.41350 0.55708 0.91050 0.82886  0 151.61 245.69   24.66 151.93 245.76   24.61 1.588 0.93   0.06 107.67 285.16 3 5663     4234   6374  24.61   1 1.000  537395744  1 0.815  -74.69  -22.13  22.000  12.408   1
   1  -1  34 50282.3  2327.2   2 0.24169 0.25559-0.50808 0.36450 0.86080 0.93084  0 133.42 241.00   31.00 133.30 241.20   30.93 1.387 0.99   0.07 107.67 291.50 3 5831     3297   6340  30.93   1 1.000  537395745 -1 0.763 -111.07  -31.53  22.000  12.408   1
   1   1  34 54699.3  2531.8   2 0.22254 0.27473-0.36293 0.50651 0.93178 0.85985  0 134.09 249.50   21.36 133.89 249.50   21.38 1.354 0.93   0.06 107.67 281.86 3 5831     5497   6423  21.38   1 1.000  537395745  1 0.745 -109.73  -14.53  22.000  12.408   1
   1  -1  35  2587.2   672.1   2 0.23431 0.27589-0.44998 0.30640 0.89293 0.95098  0 110.73 245.67   27.00 111.11 245.94   27.00 1.133 0.68   0.07 107.67 287.50 3 6000     2382   6172  27.00   1 1.000  537395746 -1 0.673 -156.46  -22.17  22.000  12.408   1
   1  -1  35  3669.7   843.3   6 0.28581 0.22292-0.44784 0.30442 0.89151 0.95246  2  45.05 108.50    6.97  46.80 109.41    6.82 0.745 0.94   0.39 107.67   8.42 2 6001    31216   5464   6.82   1 0.709  537395746 -1 0.381 -287.81 -296.52  65.500 280.000   1
   1   1  35  3083.1   834.0   2 0.21394 0.29626-0.30316 0.44674 0.95268 0.89123  0 110.93 255.11   17.62 111.56 254.74   17.65 1.102 0.82   0.06 107.67 278.12 3 6000     4647   6164  17.65   1 1.000  537395746  1 0.655 -156.05   -3.31  22.000  12.408   1
   1  -1  36 105170.   2639.   2 0.22453 0.29859-0.37779 0.23421 0.92588 0.97030  0  80.87 253.00   22.32  80.57 253.18   22.33 0.866 0.92   0.06 107.67 282.82 3 6169    10409   6091  22.33   1 1.000  537395747 -1 0.552 -216.18   -7.52  22.000  12.408   1
   1   1  36 98104.6  2505.8   2 0.20285 0.32028-0.22838 0.37196 0.97279 0.92339  0  81.18 262.86   13.17  80.51 263.04   13.10 0.839 0.92   0.06 107.67 273.67 3 6169    10271   6085  13.10   1 1.000  537395747  1 0.534 -215.54   12.19  22.000  12.408   1
  -1  -3  36 22536.6  1344.3   2 0.23936 0.16825-0.48802 0.05727 0.87249 0.99512  0  61.95 223.01   29.48  62.59 223.17   29.56 0.840 0.98   0.07 107.67 289.98 3 6218     7970   5716  29.56   1 1.000  537397723 -1 0.540 -254.01  -67.50  22.000  12.408   1
  -1   3  36 17777.1  1092.3   2 0.17541 0.23220-0.05845 0.48920 0.99561 0.87200  0  68.54 252.99    3.00  68.70 252.92    3.05 0.789 0.93   0.05 107.67 263.50 3 6218     4166   5764   3.05   1 1.000  537397723  1 0.512 -240.83   -7.53  22.000  12.408   1
   1  -3 -36 22074.3  1192.0   8-0.43195 0.02492-0.04240-0.38802-0.97971-0.88658  0  48.79 321.13  180.89  49.68 321.03  181.00 0.623 0.97   0.60 107.67 177.39 3 6214    15238   5642 181.00   1 1.000  537397723 -1 0.391 -280.33  128.75 338.000 107.177   1
  -1   3  35 11246.3  1250.6   2 0.18769 0.20700-0.13296 0.56371 0.98938 0.82597  0 102.80 245.10    7.40 102.60 244.97    7.42 1.061 0.94   0.05 107.67 267.90 3 6053     4963   5982   7.42   1 1.000  537397724  1 0.643 -172.30  -23.32  22.000  12.408   1
  -1  -3  34 91034.4  3081.4   2 0.25431 0.12745-0.61384 0.18309 0.78702 0.97604  0 121.61 214.40   38.53 121.79 214.50   38.56 1.354 0.96   0.07 107.67 299.03 3 5888     7056   6122  38.56   1 1.000  537397725 -1 0.757 -134.70  -84.72  22.000  12.408   1
  -1   3  34 77129.9  2746.1   2 0.19707 0.18468-0.19157 0.62233 0.98036 0.78270  0 126.40 239.94   11.00 126.22 239.95   10.89 1.314 0.98   0.06 107.67 271.50 3 5888     4182   6256  10.89   1 1.000  537397725  1 0.741 -125.10  -33.65  22.000  12.408   1
  -1  -3  33  1515.9   960.3   2 0.25923 0.10960-0.66069 0.22993 0.74671 0.96409  0 142.38 211.64   42.43 141.24 211.66   42.22 1.607 0.56   0.07 107.67 302.93 3 5724     4093   6152  42.22   1 1.000  537397726 -1 0.832  -93.15  -90.25  22.000  12.408   1
  -1   3  33  1058.7   861.2   2 0.20466 0.16417-0.24063 0.67138 0.96994 0.74085  0 145.02 236.25   13.67 144.96 236.31   13.84 1.532 0.59   0.06 107.67 274.17 3 5724     3517   6181  13.84   1 1.000  537397726  1 0.804  -87.87  -41.01  22.000  12.408   1
  -1  -3  32 153358.   3513.   8-0.19863 0.55520-0.56664 0.13634 0.72552 0.93244  0 134.36 391.80   32.97 134.27 392.30   32.90 1.068 0.99   0.52 107.67  29.47 3 5558    17693   5628  32.90   1 1.000  537397727 -1 0.484 -109.19  270.09 338.000 107.177   1
  -1  -3  31  13.969 912.102   2 0.26612 0.07686-0.73697 0.30621 0.66785 0.93839  0 172.85 206.73   48.50 172.59 207.03   48.73 1.997 0.27   0.08 107.67 309.00 3 5396     3670   6129  48.73   1 1.000  537397728 -1 0.914  -32.21 -100.05  22.000  12.408   1
  -1   3  31 694.225 941.433   2 0.21646 0.12652-0.32034 0.75110 0.94712 0.65912  0 174.62 231.41   18.55 175.18 231.12   18.71 1.941 0.58   0.06 107.67 279.05 3 5396     3387   6160  18.71   1 1.000  537397728  1 0.900  -28.68  -50.70  22.000  12.408   1
   1  -3 -31  1460.1   618.4  13-0.71511 0.37181-0.15900-0.27126-0.83661-0.76804  0 138.40 445.36  179.52 138.99 444.11  179.67 0.542 0.73   1.00 107.67 176.02 3 5391    54676   5435 179.67   1 1.000  537397728 -1 0.219 -101.11  377.20 315.500 105.738   1
  -1  -3  30 213881.   5809.   2 0.26717 0.06132-0.76873 0.33802 0.62899 0.92532  0 186.12 204.92   51.78 186.21 204.87   51.72 2.181 0.91   0.08 107.67 312.28 3 5234     7169   6156  51.72   1 1.000  537397729 -1 0.951   -5.66 -103.68  22.000  12.408   1
  -1  -3  30 211347.   4897.   8-0.18506 0.51573-0.68794 0.25764 0.63405 0.91940  0 180.62 352.98   42.58 180.53 353.33   42.51 1.577 0.94   0.52 107.67  39.08 3 5230     9977   5839  42.51   1 1.000  537397729 -1 0.668  -16.66  192.44 338.000 107.177   1
  -1   3  30 216079.   5805.   2 0.22124 0.10881-0.35361 0.78436 0.93534 0.61863  0 188.22 229.12   20.89 188.33 229.13   20.80 2.130 0.88   0.06 107.67 281.39 3 5232     7032   6381  20.80   1 1.000  537397729  1 0.937   -1.46  -55.28  22.000  12.408   1
  -1   3  30 193851.   4258.   8-0.26050 0.59117-0.14580 0.57610 0.86011 0.69334  2 167.90 415.65    4.87 167.72 415.90    4.80 1.236 0.98   0.50 107.67   1.37 3 5230    19288   5552   4.80   1 0.964  537397729  1 0.493  -42.10  317.79 338.000 107.177   1
   1  -3 -30 200091.   3668.  13-0.73192 0.40156-0.06431-0.36595-0.83850-0.71392  0 174.80 384.48  187.25 174.81 385.00  187.16 0.910 0.98   1.00 107.67 183.75 3 5227    27001   5702 187.16   1 1.000  537397729 -1 0.375  -28.31  255.45 315.500 105.738   1
  -1  -3  29 10742.6  1827.2   2 0.26905 0.04657-0.79728 0.36657 0.58995 0.91208  0 198.96 202.94   54.54 199.13 202.91   54.58 2.318 0.92   0.08 107.67 315.04 3 5070     3983   6096  54.58   1 1.000  537397730 -1 0.971   20.02 -107.65  22.000  12.408   1
  -1  -3  29 11353.9  1568.8   8-0.18083 0.49855-0.73287 0.30256 0.59065 0.91054  0 196.81 341.67   46.54 196.69 342.08   46.46 1.766 0.95   0.52 107.67  43.04 3 5067     5042   5828  46.46   1 1.000  537397730 -1 0.725   15.71  169.83 338.000 107.177   1
  -1   3  29 11283.1  1842.8   2 0.22533 0.09180-0.38347 0.81422 0.92355 0.57814  0 200.74 227.38   22.71 200.77 227.38   22.69 2.267 0.82   0.06 107.67 283.21 3 5069     3401   6253  22.69   1 1.000  537397730  1 0.958   23.57  -58.76  22.000  12.408   1
  -1   3  29 13158.6  1546.0   8-0.25056 0.56828-0.20558 0.63588 0.85445 0.64674  0 189.98 393.43    8.61 189.92 393.45    8.57 1.469 0.94   0.50 107.67   5.11 3 5067     7185   5623   8.57   1 1.000  537397730  1 0.577    2.06  273.35 338.000 107.177   1
   1  -3 -29 11090.2  1337.3  13-0.74244 0.42501-0.00182-0.42844-0.83293-0.66726  0 195.09 357.72  192.08 195.09 357.45  192.13 1.139 0.94   1.00 107.67 188.58 3 5064    11202   5907 192.13   1 1.000  537397730 -1 0.462   12.28  201.93 315.500 105.738   1
  -1  -3  28 250625.   6631.   2 0.27038 0.03237-0.82298 0.39227 0.55080 0.89895  0 211.80 201.07   57.25 211.63 200.96   57.34 2.425 0.84   0.08 107.67 317.75 3 4908     7566   6147  57.34   1 1.000  537397731 -1 0.984   45.70 -111.38  22.000  12.408   1
  -1  -3  28 255750.   5922.   8-0.17707 0.48215-0.77162 0.34139 0.54797 0.90118  0 211.24 332.81   50.16 211.01 333.13   50.13 1.911 0.93   0.53 107.67  46.66 3 4906     9379   6034  50.13   1 1.000  537397731 -1 0.767   44.57  152.11 338.000 107.177   1
  -1   3  28 246877.   6540.   2 0.22902 0.07517-0.41039 0.84115 0.91190 0.53751  0 212.81 225.85   24.35 212.78 225.82   24.41 2.369 0.96   0.06 107.67 284.85 3 4907     7108   6374  24.41   1 1.000  537397731  1 0.971   47.72  -61.81  22.000  12.408   1
  -1   3  28 227020.   5199.   8-0.24276 0.54753-0.25413 0.68444 0.84687 0.60205  0 207.67 378.39   11.72 207.55 378.42   11.65 1.650 0.96   0.50 107.67   8.22 3 4905    10854   5753  11.65   1 1.000  537397731  1 0.639   37.42  243.25 338.000 107.177   1
   1  -3 -28 207409.   6645.   4-0.17099-0.13277-0.83924 0.40823-0.54241-0.90799  2 370.86 333.70  120.99 371.42 333.99  121.06 2.656 0.99   0.28 311.86 325.49 3 4910    14166   5493 121.06   1 0.939  537397731 -1 0.950  363.81  153.89  22.000 312.414   1
   1  -3 -28 248550.   4901.  13-0.75034 0.44585 0.04692-0.47717-0.82469-0.62328  0 210.73 339.07  196.10 210.76 339.38  196.05 1.316 0.98   1.01 107.67 192.60 3 4902    16255   6049 196.05   1 1.000  537397731 -1 0.526   43.56  164.63 315.500 105.738   1
   1   3 -28 218934.   7838.   4-0.27819-0.02660-0.40473 0.83608-0.91285-0.53749  2 374.58 379.03  155.59 375.62 379.81  155.60 2.673 0.88   0.30 311.86   0.09 3 4910    14482   5414 155.60   1 0.698  537397731  1 0.929  371.25  244.55  22.000 312.414   1
   1  -3 -27  3105.0  1251.4   4-0.16336-0.12749-0.86397 0.43296-0.50189-0.89621  2 344.81 325.11  118.43 344.23 324.89  118.22 2.625 0.53   0.28 311.86 322.93 3 4748     5884   5457 118.22   1 0.945  537397732 -1 0.954  311.71  136.70  22.000 312.414   1
   1   3 -27  1847.6  1577.6   4-0.27282-0.01902-0.42995 0.86130-0.90140-0.49664  2 346.14 365.56  153.95 345.89 365.44  153.95 2.646 0.65   0.30 311.86  -1.55 3 4748    13994   5366 153.95   1 0.705  537397732  1 0.939  314.36  217.60  22.000 312.414   1
  -1  -3  26 281925.   7153.   2 0.27152 0.00547-0.86703 0.43632 0.47176 0.87342  0 236.22 197.09   62.65 236.25 197.02   62.69 2.529 0.92   0.09 107.67 323.15 3 4584     8193   5989  62.69   1 1.000  537397733 -1 0.996   94.53 -119.34  22.000  12.408   1
  -1  -3  26 331707.   7104.   8-0.17282 0.45198-0.83538 0.40515 0.46266 0.88196  0 236.95 319.18   57.01 236.82 319.33   56.86 2.092 0.98   0.53 107.67  53.51 3 4582    12549   6055  56.86   1 1.000  537397733 -1 0.822   95.99  124.83 338.000 107.177   1
  -1   3  26 292026.   7203.   2 0.23516 0.04318-0.45666 0.88742 0.88950 0.45537  0 236.35 223.04   27.43 236.34 223.02   27.45 2.471 0.99   0.07 107.67 287.93 3 4583     7820   6182  27.45   1 1.000  537397733  1 0.983   94.79  -67.44  22.000  12.408   1
  -1   3  26 289288.   6218.   8-0.23098 0.50986-0.33062 0.76092 0.82930 0.51511  0 237.15 358.64   16.66 237.05 358.66   16.59 1.874 0.94   0.51 107.67  13.16 3 4581    10754   5803  16.59   1 1.000  537397733  1 0.718   96.39  203.75 338.000 107.177   1
   1  -3 -26 252435.   6830.   4-0.15609-0.12184-0.88630 0.45530-0.46104-0.88475  0 322.20 317.59  115.41 322.29 317.67  115.45 2.594 0.97   0.28 311.86 319.91 3 4586     8068   5629 115.45   1 1.000  537397733 -1 0.961  266.49  121.66  22.000 312.414   1
   1   3 -26 244711.   6738.   4-0.26799-0.01089-0.45270 0.88405-0.89031-0.45542  0 322.15 354.20  152.34 322.36 354.42  152.43 2.601 0.93   0.30 311.86  -3.16 3 4586     8616   5544 152.43   1 1.000  537397733  1 0.945  266.39  194.89  22.000 312.414   1
  -1  -3  25  8670.2  1771.1   2 0.27154-0.00742-0.88576 0.45505 0.43170 0.86119  0 248.44 195.01   65.41 248.70 194.94   65.29 2.535 0.96   0.09 107.67 325.91 3 4423     4740   5816  65.29   1 1.000  537397734 -1 0.996  118.97 -123.50  22.000  12.408   1
  -1  -3  25  7942.9  1752.4   8-0.17185 0.43805-0.86178 0.43155 0.41978 0.87257  0 248.50 313.75   59.94 249.13 313.68   60.05 2.115 0.93   0.53 107.67  56.44 3 4421     7075   5925  60.05   1 1.000  537397734 -1 0.833  119.09  113.99 338.000 107.177   1
  -1   3  25  3928.2  1469.6   2 0.23782 0.02759-0.47642 0.90718 0.87896 0.41363  0 247.70 222.03   28.47 248.21 221.73   28.77 2.458 0.72   0.07 107.67 288.97 3 4422     3813   6076  28.77   1 1.000  537397734  1 0.977  117.49  -69.47  22.000  12.408   1
  -1   3  25  5342.7  1312.8   8-0.22634 0.49228-0.36161 0.79192 0.82016 0.47199  0 250.20 351.94   18.57 250.58 351.63   18.62 1.922 0.78   0.51 107.67  15.07 3 4420     5210   5740  18.62   1 1.000  537397734  1 0.739  122.49  190.36 338.000 107.177   1
   1  -3 -25  6708.4  1489.7   4-0.14923-0.11579-0.90641 0.47540-0.41977-0.87371  0 304.30 311.86  112.77 303.99 311.75  112.71 2.525 0.87   0.28 311.86 317.27 3 4425     3903   5609 112.71   1 1.000  537397734 -1 0.958  230.68  110.20  22.000 312.414   1
   1  -3 -25  8021.2  1755.6  12-0.38957 0.12464-0.84521 0.41420-0.45068-0.84298  0 296.84 474.03  116.03 296.40 473.16  115.97 2.481 0.87   0.85 311.86 328.53 3 4426    15264   5346 115.97   1 1.000  537397734 -1 0.829  215.77  434.55  44.500 313.978   1
   1   3 -25  4504.3  1511.3   4-0.26356-0.00238-0.47318 0.90453-0.87970-0.41372  0 302.79 345.24  150.61 302.97 345.66  151.06 2.547 0.92   0.30 311.86  -4.89 3 4425     6699   5520 151.06   1 1.000  537397734  1 0.951  227.67  176.97  22.000 312.414   1
  -1  -3  24 97279.5  4357.3   2 0.27112-0.01987-0.90248 0.47177 0.39114 0.84946  0 261.48 192.85   67.93 261.49 192.75   67.88 2.502 0.96   0.09 107.67 328.43 3 4263     6278   5827  67.88   1 1.000  537397735 -1 0.988  145.06 -127.83  22.000  12.408   1
  -1  -3  24 103824.   4107.   8-0.17136 0.42461-0.88521 0.45498 0.37650 0.86359  0 261.71 308.47   63.16 261.44 308.56   63.15 2.120 0.93   0.53 107.67  59.66 3 4260     6694   5894  63.15   1 1.000  537397735 -1 0.843  145.51  103.42 338.000 107.177   1
  -1  -3  24 98979.9  2731.1  13-0.53433 0.78682-0.57935 0.14982 0.46409 0.77484  0 274.51 448.31   42.37 274.36 449.11   42.16 0.923 0.97   0.92 107.67  38.87 3 4256    50155   5398  42.16   1 1.000  537397735 -1 0.326  171.12  383.10 315.500 105.738   1
  -1   3  24 99070.5  4467.2   2 0.24011 0.01238-0.49413 0.92488 0.86900 0.37132  0 260.57 220.52   30.35 260.35 220.48   29.97 2.452 0.99   0.07 107.67 290.85 3 4262     7389   5917  29.97   1 1.000  537397735  1 0.981  143.23  -72.47  22.000  12.408   1
  -1   3  24 81199.9  4053.5   6 0.21389 0.03768-0.49620 0.92645 0.86821 0.37225  2 278.10  14.56    1.89 277.85  14.59    1.84 1.703 0.97   0.38 107.67   3.34 2 4262    37035   5332   1.84   1 0.677  537397735  1 0.566  178.29 -484.39  65.500 280.000   1
  -1   3  24 112750.   4058.   8-0.22235 0.47534-0.38884 0.81914 0.81111 0.42879  0 264.03 345.62   20.46 263.86 345.71   20.43 1.945 0.97   0.51 107.67  16.96 3 4260     7292   5706  20.43   1 1.000  537397735  1 0.757  150.15  177.72 338.000 107.177   1
   1  -3 -24 90746.4  4081.8  12-0.38268 0.13066-0.86473 0.43373-0.40963-0.83171  0 275.96 445.81  112.85 275.97 445.87  112.94 2.356 0.99   0.85 311.86 325.35 3 4265    12647   5371 112.94   1 1.000  537397735 -1 0.831  174.02  378.11  44.500 313.978   1
  -1  -3  23  4875.7  1410.9   2 0.27024-0.03187-0.91730 0.48658 0.35000 0.83832  0 274.67 190.87   70.57 274.77 190.42   70.45 2.449 0.79   0.09 107.67 331.07 3 4103     5489   5709  70.45   1 1.000  537397736 -1 0.978  171.43 -131.78  22.000  12.408   1
  -1  -3  23  6897.3  1494.7   8-0.17140 0.41169-0.90589 0.47566 0.33268 0.85514  0 274.18 303.70   66.29 273.92 303.82   66.21 2.099 0.94   0.53 107.67  62.79 3 4101     5341   5817  66.21   1 1.000  537397736 -1 0.847  170.45   93.88 338.000 107.177   1
  -1   3  23  8821.4  1862.3   2 0.24190-0.00234-0.50987 0.94062 0.85972 0.32832  0 273.07 219.10   31.32 272.90 219.24   31.05 2.392 0.91   0.07 107.67 291.82 3 4102     6608   5856  31.05   1 1.000  537397736  1 0.969  168.23  -75.33  22.000  12.408   1
  -1   3  23  6242.3  1551.7   8-0.21893 0.45897-0.41276 0.84306 0.80233 0.38531  0 277.15 340.44   22.09 277.19 340.67   22.03 1.939 0.96   0.51 107.67  18.59 3 4100     8258   5734  22.03   1 1.000  537397736  1 0.766  176.39  167.36 338.000 107.177   1
   1  -3 -23  5795.5  1315.0   4-0.13648-0.10271-0.94039 0.50938-0.33556-0.85330  0 274.78 302.72  107.34 274.57 302.52  107.28 2.336 0.88   0.28 311.86 311.84 3 4105     2915   5676 107.28   1 1.000  537397736 -1 0.941  171.65   91.92  22.000 312.414   1
   1  -3 -23  6802.0  1492.4  12-0.37629 0.13719-0.88187 0.45086-0.36816-0.82087  0 259.27 424.32  109.63 259.51 424.66  109.96 2.235 0.86   0.85 311.86 322.13 3 4105     8914   5448 109.96   1 1.000  537397736 -1 0.830  140.62  335.12  44.500 313.978   1
   1   3 -23  3678.2  9897.2   1-0.18877-0.05404 0.93396-0.50297-0.34099-0.84878  0 152.43  22.81  138.56 152.63  23.87  138.59 2.909 0.14   0.04  55.00 139.06 3 4108    29006  18487 138.59   1 1.000  537397736  1 0.977  -73.05 -467.90  54.740 360.000   1
   1   3 -23  5521.6  1333.6   4-0.25524 0.01605-0.50809 0.93910-0.86017-0.32869  0 271.88 332.22  148.62 272.14 332.46  148.67 2.335 0.87   0.30 311.86  -6.88 3 4105     3326   5674 148.67   1 1.000  537397736  1 0.930  165.86  150.91  22.000 312.414   1
   1   3 -23  4938.2  1335.5  12-0.49352 0.25369-0.44167 0.87295-0.84804-0.34095  2 246.74 492.41  154.42 246.61 491.17  154.15 2.238 0.86   0.88 311.86   6.92 3 4106    10057   5331 154.15   1 0.996  537397736  1 0.773  115.57  471.30  44.500 313.978   1
  -1  -3  22 104230.   3109.  13-0.52349 0.74987-0.68722 0.25720 0.35860 0.77604  0 298.89 384.22   54.40 298.71 384.50   54.29 1.159 0.99   0.93 107.67  50.90 3 3939    28365   5532  54.29   1 1.000  537397737 -1 0.449  219.86  254.92 315.500 105.738   1
  -1   3  22 108787.   4436.   8-0.21596 0.44305-0.43373 0.86403 0.79400 0.34138  2 291.06 336.30   23.48 290.81 336.30   23.45 1.908 0.99   0.51 107.67  19.98 3 3942     9560   5793  23.45   1 0.797  537397737  1 0.769  204.21  159.08 338.000 107.177   1
   1  -3 -22 102672.   4088.   4-0.13040-0.09588-0.95441 0.52340-0.29241-0.84414  0 262.13 298.74  104.56 262.29 298.81  104.56 2.220 0.97   0.27 311.86 309.06 3 3946     4379   5942 104.56   1 1.000  537397737 -1 0.928  146.35   83.96  22.000 312.414   1
   1  -3 -22 100636.   4025.  12-0.37031 0.14412-0.89676 0.46575-0.32616-0.81055  0 245.56 407.27  106.82 245.74 407.57  106.99 2.101 0.98   0.85 311.86 319.32 3 3946     9161   5591 106.99   1 1.000  537397737 -1 0.820  113.22  301.02  44.500 313.978   1
   1   3 -22 122961.  13445.   1-0.18750-0.04223 0.94724-0.51624-0.29856-0.83885  0 168.31  42.33  141.41 167.95  42.07  141.20 2.738 0.88   0.04  55.00 141.91 3 3949    25198  18605 141.20   1 1.000  537397737  1 0.967  -41.29 -428.86  54.740 360.000   1
   1   3 -22 88547.9  3830.4   4-0.25197 0.02569-0.52240 0.95341-0.85161-0.28494  0 259.28 327.22  147.67 259.45 327.36  147.67 2.218 0.90   0.30 311.86 352.17 3 3946     4430   5870 147.67   1 1.000  537397737  1 0.917  140.65  140.93  22.000 312.414   1
   1   3 -22 93149.2  3946.8  12-0.48993 0.26304-0.45823 0.88952-0.83976-0.29691  0 231.56 464.76  152.88 231.69 465.07  152.92 2.100 0.97   0.87 311.86   5.38 3 3947    13491   5429 152.92   1 1.000  537397737  1 0.773   85.21  416.00  44.500 313.978   1
  -1  -3  21 12547.9  1970.0   2 0.26757-0.05495-0.94125 0.51053 0.26560 0.81815  0 303.52 185.31   75.62 303.50 185.17   75.61 2.288 0.98   0.09 107.67 336.12 3 3786     6970   5676  75.61   1 1.000  537397738 -1 0.945  229.14 -142.90  22.000  12.408   1
  -1  -3  21 15991.9  1995.9   8-0.17297 0.38734-0.93972 0.50949 0.24288 0.84041  0 300.69 295.03   72.34 300.17 295.10   72.25 1.993 0.90   0.54 107.67  68.84 3 3784     6498   5778  72.25   1 1.000  537397738 -1 0.837  223.48   76.54 338.000 107.177   1
  -1  -3  21 13231.7  1638.0  13-0.52111 0.73457-0.72442 0.29440 0.30843 0.77398  0 311.42 365.40   59.47 311.19 365.98   59.29 1.206 0.97   0.93 107.67  55.97 3 3781    24524   5549  59.29   1 1.000  537397738 -1 0.485  244.93  217.27 315.500 105.738   1
  -1   3  21 13350.4  2011.0   2 0.24518-0.03148-0.53553 0.96629 0.84367 0.23982  0 299.73 217.14   32.84 299.81 216.76   32.84 2.225 0.97   0.07 107.67 293.34 3 3785     5595   5866  32.84   1 1.000  537397738  1 0.934  221.55  -79.24  22.000  12.408   1
  -1   3  21 14993.5  1877.6   8-0.21346 0.42760-0.45192 0.88223 0.78625 0.29687  0 305.03 332.55   24.73 304.95 332.46   24.70 1.863 0.92   0.51 107.67  21.23 3 3784     6528   5727  24.70   1 1.000  537397738  1 0.767  232.15  151.57 338.000 107.177   1
   1  -3 -21 10909.6  1672.1   4-0.12478-0.08859-0.96643 0.53542-0.24844-0.83580  0 250.89 295.50  101.83 251.18 295.53  101.83 2.096 0.91   0.27 311.86 306.33 3 3788     2587   6115 101.83   1 1.000  537397738 -1 0.911  123.88   77.49  22.000 312.414   1
   1  -3 -21 12970.1  1750.8  12-0.36447 0.15118-0.90955 0.47854-0.28348-0.80091  0 233.70 393.03  104.02 233.87 393.35  104.02 1.968 0.97   0.85 311.86 316.52 3 3788     6550   5651 104.02   1 1.000  537397738 -1 0.806   89.49  272.54  44.500 313.978   1
   1   3 -21 17286.7  7513.3   1-0.18586-0.03079 0.95860-0.52761-0.25533-0.82973  0 180.68  57.49  143.82 181.23  57.81  143.82 2.563 0.64   0.04  55.00 144.32 3 3790    21180  19105 143.82   1 1.000  537397738  1 0.947  -16.54 -398.55  54.740 360.000   1
   1   3 -21 10679.7  1614.0   4-0.24917 0.03581-0.53472 0.96573-0.84398-0.24026  0 247.94 322.91  146.81 247.98 322.99  146.81 2.096 0.81   0.30 311.86 351.31 3 3788     2914   5964 146.81   1 1.000  537397738  1 0.901  117.98  132.30  22.000 312.414   1
   1   3 -21 10927.6  1601.4  12-0.48681 0.27286-0.47247 0.90376-0.83229-0.25206  0 219.04 443.73  151.73 219.12 444.38  151.86 1.963 0.95   0.87 311.86   4.23 3 3789     6428   5475 151.86   1 1.000  537397738  1 0.766   60.17  373.94  44.500 313.978   1
  -1  -3  20  7781.1  1573.5   2 0.26554-0.06579-0.95044 0.51973 0.22210 0.80937  0 319.80 182.29   78.21 319.38 182.15   78.21 2.195 0.94   0.09 107.67 338.71 3 3629     7881   5624  78.21   1 1.000  537397739 -1 0.924  261.70 -148.93  22.000  12.408   1
  -1  -3  20 10277.2  1654.6   8-0.17456 0.37597-0.95300 0.52277 0.19661 0.83441  0 314.61 290.92   75.30 314.35 290.96   75.27 1.922 0.89   0.54 107.67  71.80 3 3627     7222   5685  75.27   1 1.000  537397739 -1 0.826  251.31   68.32 338.000 107.177   1
  -1  -3  20  8829.3  1258.6  13-0.51979 0.72035-0.75520 0.32518 0.25844 0.77176  0 324.22 350.77   64.02 324.36 351.15   63.97 1.221 0.98   0.93 107.67  60.52 3 3625    19012   5540  63.97   1 1.000  537397739 -1 0.507  270.54  188.02 315.500 105.738   1
  -1   3  20 10417.5  1770.8   2 0.24642-0.04564-0.54546 0.97622 0.83715 0.19407  0 314.20 215.66   33.57 314.52 215.47   33.55 2.134 0.95   0.07 107.67 294.07 3 3629     6258   5733  33.55   1 1.000  537397739  1 0.914  250.48  -82.21  22.000  12.408   1
  -1   3  20 10462.6  1826.9   3 0.89459-0.69385-0.01207 0.44295 0.65380 0.37886  0 312.61 251.10  110.77 312.60 251.13  110.79 2.151 0.95   0.21 107.67 112.22 2 3633     6076   5959 110.79   1 1.000  537397739  1 0.928  247.31  -11.32  65.500  40.000   1
  -1   3  20  8181.9  1411.3   8-0.21129 0.41249-0.46751 0.89781 0.77925 0.25161  0 319.51 329.28   25.64 319.84 329.08   25.78 1.802 0.81   0.51 107.67  22.14 3 3627     7085   5589  25.78   1 1.000  537397739  1 0.759  261.12  145.05 338.000 107.177   1
  -1   3  20  9311.3  1098.4  13-0.60010 0.80089-0.12661 0.55614 0.61673 0.41334  2 362.90 478.70    3.09 362.57 477.16    3.30 0.838 0.94   0.90 107.67  -0.41 3 3624    73670   5283   3.30   1 0.957  537397739  1 0.303  347.89  443.89 315.500 105.738   1
   1  -3 -20 -4378.7 11098.1   1-0.16163-0.04196 0.54911-0.98010-0.83436-0.19834  2 216.10  12.10  100.52 215.96  10.32  100.97 2.387 0.17   0.03  55.00 101.02 3 3633    57078  18790 100.97   1 0.742  537397739 -1 0.902   54.30 -489.31  54.740 360.000   1
   1  -3 -20  7681.6  1430.6   4-0.11967-0.08216-0.97630 0.54564-0.20437-0.82831  0 240.93 292.53   99.22 241.07 292.63   99.07 1.968 0.94   0.27 311.86 303.72 3 3633     3609   6087  99.07   1 1.000  537397739 -1 0.890  103.94   71.54  22.000 312.414   1
   1  -3 -20  9033.0  1119.6   7-0.23495 0.03244-0.95802 0.52649-0.21755-0.81480  0 196.24  57.08   79.99 196.28  56.93   79.95 1.164 0.98   0.49 311.86  25.00 2 3633     9715   5457  79.95   1 1.000  537397739 -1 0.464   14.57 -399.37 294.500 360.000   1
   1   3 -20 11895.7  6090.1   1-0.18382-0.01976 0.96803-0.53704-0.21115-0.82155  0 192.80  71.59  146.46 192.92  71.69  146.46 2.287 0.67   0.04  55.00 146.96 3 3633    19060  18734 146.46   1 1.000  537397739  1 0.927    7.70 -370.35  54.740 360.000   1
   1   3 -20  7578.7  1451.0   4-0.24677 0.04632-0.54504 0.97605-0.83739-0.19454  0 237.54 319.09  146.02 237.49 319.17  146.08 1.972 0.97   0.30 311.86 350.52 3 3631     3885   6010 146.08   1 1.000  537397739  1 0.883   97.18  124.67  22.000 312.414   1
   1   3 -20  8812.5  1492.7  12-0.48420 0.28319-0.48440 0.91568-0.82576-0.20627  0 208.23 427.86  150.95 208.19 427.50  150.95 1.831 0.96   0.87 311.86   3.45 3 3632     8012   5513 150.95   1 1.000  537397739  1 0.753   38.55  342.21  44.500 313.978   1
  -1  -3  19  2166.9  1064.3   2 0.26307-0.07619-0.95773 0.52702 0.17758 0.80161  0 336.27 178.97   80.43 336.64 178.77   80.86 2.093 0.79   0.09 107.67 340.93 3 3474     9208   5557  80.86   1 1.000  537397740 -1 0.897  294.63 -155.58  22.000  12.408   1
  -1  -3  19  4568.9  1209.9   8-0.17683 0.36528-0.96385 0.53362 0.14924 0.82952  0 329.42 286.62   78.28 329.40 286.84   78.32 1.846 0.93   0.54 107.67  74.78 3 3472     8129   5671  78.32   1 1.000  537397740 -1 0.811  280.92   59.72 338.000 107.177   1
  -1  -3  19  4675.7  1107.1  13-0.51955 0.70719-0.78061 0.35059 0.20819 0.76978  0 338.30 338.37   68.54 338.36 338.53   68.46 1.221 0.83   0.93 107.67  65.04 3 3469    25695   5532  68.46   1 1.000  537397740 -1 0.522  298.69  163.22 315.500 105.738   1
  -1   3  19  1484.2  1214.2   2 0.24733-0.05948-0.55340 0.98416 0.83180 0.14714  0 329.83 214.58   34.53 330.35 214.09   34.11 2.047 0.88   0.07 107.67 295.03 3 3473    10274   5665  34.11   1 1.000  537397740  1 0.895  281.76  -84.37  22.000  12.408   1
  -1   3  19  1598.8  1133.5   3 0.90224-0.71443-0.02229 0.45318 0.64011 0.34020  0 327.16 254.43  109.61 327.91 254.75  109.61 2.055 0.74   0.21 107.67 111.07 2 3477     6667   5912 109.61   1 1.000  537397740  1 0.905  276.41   -4.65  65.500  40.000   1
  -1   3  19  2512.5   996.0   8-0.20957 0.39782-0.48050 0.91080 0.77311 0.20549  0 335.60 326.10   26.52 335.67 326.04   26.69 1.738 0.79   0.51 107.67  23.02 3 3471     7785   5575  26.69   1 1.000  537397740  1 0.749  293.29  138.67 338.000 107.177   1
  -1   3  19  1986.1   903.1  13-0.59243 0.78030-0.17118 0.60071 0.61609 0.36176  2 370.23 440.69    7.02 372.75 443.96    6.83 0.914 0.90   0.90 107.67   3.52 3 3468    67140   5342   6.83   1 0.769  537397740  1 0.352  362.55  367.85 315.500 105.738   1
   1  -3 -19  1906.5  7153.1   1-0.16264-0.02787 0.55743-0.98842-0.82896-0.15138  2 227.64  27.90  101.56 227.41  28.18  101.56 2.225 0.02   0.03  55.00 102.06 3 3478    27727  18619 101.56   1 0.974  537397740 -1 0.886   77.38 -457.72  54.740 360.000   1
   1  -3 -19  1883.0   853.5   4-0.11452-0.07432-0.98432 0.55366-0.15838-0.82194  0 231.60 290.25   96.40 231.59 290.01   96.27 1.844 0.76   0.27 311.86 300.90 3 3477     2164   6235  96.27   1 1.000  537397740 -1 0.868   85.30   66.98  22.000 312.414   1
   1  -3 -19  2591.6   762.6   7-0.30480 0.11530-0.94566 0.51413-0.18547-0.79454  0 191.77  86.09   85.03 191.83  86.03   84.95 1.166 0.85   0.49 311.86  30.04 2 3477     7345   5577  84.95   1 1.000  537397740 -1 0.498    5.63 -341.33 294.500 360.000   1
   1  -3 -19  3015.7  1015.5  12-0.35464 0.16505-0.92815 0.49715-0.19752-0.78412  0 214.33 370.76   98.43 214.00 370.91   98.03 1.716 0.81   0.84 311.86 310.93 3 3481     5010   5843  98.03   1 1.000  537397740 -1 0.772   50.76  228.00  44.500 313.978   1
   1   3 -19  2052.5  5026.9   1-0.18128-0.00923 0.97551-0.54452-0.16590-0.81444  0 203.68  84.52  149.54 203.35  84.12  149.14 2.129-0.00   0.04  55.00 150.04 3 3478    16837  19017 149.14   1 1.000  537397740  1 0.909   29.46 -344.48  54.740 360.000   1
   1   3 -19  1968.8   865.9   4-0.24488 0.05735-0.55329 0.98430-0.83199-0.14762  0 227.57 315.74  145.58 227.76 315.84  145.49 1.840 0.87   0.30 311.86 350.08 3 3475     2324   6181 145.49   1 1.000  537397740  1 0.860   77.24  117.97  22.000 312.414   1
   1   3 -19  1911.2   883.2  12-0.48203 0.29397-0.49403 0.92531-0.82034-0.15938  0 198.48 413.62  150.22 198.43 413.39  150.22 1.704 0.84   0.87 311.86   2.72 3 3476     4787   5638 150.22   1 1.000  537397740  1 0.738   19.06  313.72  44.500 313.978   1
  -1  -3  18  3572.0  1262.3   2 0.26030-0.08630-0.96299 0.53227 0.13192 0.79498  2 356.23 174.75   83.58 355.55 174.99   83.55 2.009 0.88   0.10 107.67 344.08 3 3319    12784   5568  83.55   1 0.826  537397741 -1 0.876  334.55 -164.03  22.000  12.408   1
  -1  -3  18  5485.7  1279.7   8-0.17935 0.35484-0.97233 0.54210 0.10057 0.82591  2 345.73 282.85   81.41 345.76 282.74   81.41 1.769 0.96   0.54 107.67  77.91 3 3318    11197   5589  81.41   1 0.815  537397741 -1 0.794  313.54   52.17 338.000 107.177   1
  -1   3  18  3022.2  1114.5   2 0.24809-0.07316-0.55924 0.98999 0.82780 0.09887  2 347.21 212.90   34.55 347.56 212.63   34.53 1.943 0.88   0.07 107.67 295.05 3 3319     9464   5604  34.53   1 0.835  537397741  1 0.867  316.52  -87.72  22.000  12.408   1
  -1   3  18  5493.2  1373.5   3 0.90891-0.73403-0.03164 0.46252 0.62735 0.30062  0 343.81 258.78  108.44 344.51 258.78  108.54 1.959 0.90   0.21 107.67 109.89 2 3323     7473   5778 108.54   1 1.000  537397741  1 0.881  309.70    4.04  65.500  40.000   1
   1  -3 -18 -1606.4  7575.9   1-0.16338-0.01405 0.56361-0.99460-0.82487-0.10311  0 237.66  43.92  102.00 237.65  43.95  102.00 2.052 0.11   0.03  55.00 102.50 3 3323    37857  18748 102.00   1 1.000  537397741 -1 0.862   97.40 -425.68  54.740 360.000   1
   1  -3 -18  4895.1   974.5   7-0.36696 0.19048-0.92793 0.49639-0.15472-0.77295  0 187.13 108.55   89.59 187.26 108.45   89.55 1.203 0.90   0.49 311.86  34.61 2 3323     7782   5713  89.55   1 1.000  537397741 -1 0.522   -3.65 -296.42 294.500 360.000   1
[truncated: 13,925,377 more chars]
