# Supplementary material for: A remedy for unusual SHELXL weighting schemes
Source: Acta Crystallogr E Crystallogr Commun. 2025 Sep 5;81(Pt 10):882–8. doi: 10.1107/S2056989025007327 (PMC12498041; doi:10.1107/S2056989025007327)
Supplement: Supplementary file 5 [file e-81-00882-sup6.txt]

    2    0    0    236.73      0.00
    4    0    0     31.47      0.00
    8    0    0     -2.98      0.00
   16    0    0     15.48      0.00
   18    0    0      4.91      0.00
   20    0    0      6.66      0.00
   22    0    0     27.27      0.00
   24    0    0     31.73      0.00
   26    0    0     19.10      0.00
   28    0    0      9.73      0.00
   30    0    0      3.63      0.00
   32    0    0     -2.48      0.00
    1    1    0     35.62      0.00
    3    1    0    -56.70      0.00
    5    1    0    -47.05      0.00
    7    1    0     39.92      0.00
    9    1    0     50.91      0.00
   13    1    0     21.26      0.00
   15    1    0     39.17      0.00
   17    1    0     19.80      0.00
   19    1    0     -8.74      0.00
   21    1    0    -12.26      0.00
   23    1    0     -8.24      0.00
   25    1    0    -13.17      0.00
   27    1    0    -11.98      0.00
   29    1    0     -1.75      0.00
   31    1    0      3.71      0.00
   33    1    0      3.42      0.00
    0    2    0    -54.22      0.00
    2    2    0    -64.99      0.00
    4    2    0    -60.14      0.00
    6    2    0    -15.87      0.00
    8    2    0     15.85      0.00
   12    2    0     -4.11      0.00
   16    2    0      7.78      0.00
   18    2    0     -3.64      0.00
   20    2    0    -10.87      0.00
   22    2    0     -7.80      0.00
   24    2    0     -7.66      0.00
   26    2    0    -10.49      0.00
   28    2    0     -6.82      0.00
   30    2    0     -1.18      0.00
    1    3    0     50.02      0.00
    3    3    0     32.98      0.00
    5    3    0      1.03      0.00
    7    3    0    -23.75      0.00
    9    3    0    -31.96      0.00
   11    3    0    -36.24      0.00
   13    3    0    -37.62      0.00
   15    3    0    -27.98      0.00
   17    3    0    -10.51      0.00
   19    3    0      3.02      0.00
   21    3    0      9.15      0.00
   23    3    0     15.09      0.00
   25    3    0     18.61      0.00
   27    3    0     12.95      0.00
   29    3    0      5.24      0.00
   31    3    0      0.66      0.00
    0    4    0     12.24      0.00
    2    4    0     11.11      0.00
    4    4    0      0.43      0.00
    6    4    0    -11.45      0.00
    8    4    0     -1.03      0.00
   10    4    0     22.84      0.00
   12    4    0     33.03      0.00
   14    4    0     26.00      0.00
   16    4    0     18.51      0.00
   18    4    0     14.24      0.00
   20    4    0     -0.47      0.00
   22    4    0    -17.85      0.00
   24    4    0    -17.44      0.00
   26    4    0     -9.13      0.00
   28    4    0     -5.98      0.00
   30    4    0     -0.92      0.00
    1    5    0     11.04      0.00
    3    5    0      8.03      0.00
    5    5    0     -2.21      0.00
    7    5    0     -7.86      0.00
    9    5    0     -1.27      0.00
   11    5    0      4.85      0.00
   13    5    0      1.40      0.00
   15    5    0     -3.31      0.00
   17    5    0     -0.16      0.00
   19    5    0      4.06      0.00
   21    5    0      0.61      0.00
   23    5    0     -2.38      0.00
   25    5    0     -0.02      0.00
   27    5    0     -1.13      0.00
   29    5    0     -4.15      0.00
   31    5    0     -2.06      0.00
    0    6    0      7.81      0.00
    2    6    0      8.76      0.00
    4    6    0      2.81      0.00
    6    6    0    -13.25      0.00
    8    6    0    -23.78      0.00
   10    6    0    -24.57      0.00
   12    6    0    -25.54      0.00
   14    6    0    -23.86      0.00
   16    6    0    -13.33      0.00
   18    6    0     -0.71      0.00
   20    6    0      7.05      0.00
   22    6    0      9.52      0.00
   24    6    0      9.38      0.00
   26    6    0      8.71      0.00
   28    6    0      5.11      0.00
    1    7    0    -46.18      0.00
    3    7    0    -26.87      0.00
    5    7    0    -12.49      0.00
    7    7    0     -3.87      0.00
    9    7    0     13.38      0.00
   11    7    0     25.88      0.00
   13    7    0     18.96      0.00
   15    7    0      8.33      0.00
   17    7    0      3.72      0.00
   19    7    0     -2.93      0.00
   21    7    0    -10.86      0.00
   23    7    0    -13.15      0.00
   25    7    0     -7.73      0.00
   27    7    0      0.10      0.00
    0    8    0      7.73      0.00
    2    8    0     11.67      0.00
    4    8    0     11.09      0.00
    6    8    0     -1.90      0.00
    8    8    0     -7.05      0.00
   10    8    0      2.73      0.00
   12    8    0      4.11      0.00
   14    8    0     -5.09      0.00
   16    8    0     -4.15      0.00
   18    8    0      3.27      0.00
   20    8    0      3.17      0.00
   22    8    0      0.27      0.00
   24    8    0      0.57      0.00
   26    8    0      1.08      0.00
    1    9    0     21.48      0.00
    3    9    0     20.17      0.00
    5    9    0      7.86      0.00
    7    9    0     -8.26      0.00
    9    9    0    -12.19      0.00
   11    9    0     -8.82      0.00
   13    9    0     -9.83      0.00
   15    9    0     -7.50      0.00
   17    9    0      3.34      0.00
   19    9    0      9.35      0.00
   21    9    0      6.67      0.00
   23    9    0      4.63      0.00
    0   10    0    -16.54      0.00
    2   10    0    -11.80      0.00
    4   10    0     -4.43      0.00
    6   10    0     -0.19      0.00
    8   10    0      4.97      0.00
   10   10    0     10.86      0.00
   12   10    0     11.88      0.00
   14   10    0      7.87      0.00
   16   10    0      3.96      0.00
   18   10    0      0.56      0.00
   20   10    0     -4.71      0.00
   22   10    0     -7.13      0.00
    1   11    0      0.01      0.00
    3   11    0      4.07      0.00
    5   11    0      3.84      0.00
    7   11    0      0.82      0.00
    9   11    0     -0.25      0.00
   11   11    0     -0.02      0.00
   13   11    0     -0.05      0.00
   15   11    0     -1.05      0.00
   17   11    0     -1.59      0.00
   19   11    0     -0.60      0.00
    4   12    0      8.78      0.00
   10   12    0     -1.74      0.00
   12   12    0     -0.60      0.00
   14   12    0      0.44      0.00
    7   13    0      2.86      0.00
  -33    1    1     -5.49      0.00
  -31    1    1     -4.84      0.00
  -29    1    1      2.64      0.00
  -27    1    1     13.14      0.00
  -25    1    1     17.12      0.00
  -23    1    1     16.10      0.00
  -21    1    1     16.09      0.00
  -19    1    1      6.16      0.00
  -17    1    1    -19.41      0.00
  -15    1    1    -35.99      0.00
  -13    1    1    -24.48      0.00
  -11    1    1    -14.10      0.00
   -9    1    1    -23.53      0.00
   -7    1    1      5.33      0.00
   -5    1    1     79.44      0.00
   -3    1    1     86.07      0.00
   -1    1    1     27.32      0.00
    1    1    1     44.59      0.00
    3    1    1    111.68      0.00
    5    1    1     90.20      0.00
    7    1    1     19.30      0.00
    9    1    1      0.65      0.00
   11    1    1      2.11      0.00
   13    1    1    -22.29      0.00
   15    1    1    -37.26      0.00
   17    1    1    -19.01      0.00
   19    1    1      3.70      0.00
   21    1    1     11.55      0.00
   23    1    1     16.22      0.00
   25    1    1     20.70      0.00
   27    1    1     15.43      0.00
   29    1    1      4.50      0.00
   31    1    1     -2.61      0.00
   33    1    1     -4.12      0.00
  -32    2    1      5.27      0.00
  -30    2    1      0.02      0.00
  -28    2    1     -5.55      0.00
  -26    2    1    -14.93      0.00
  -24    2    1    -29.99      0.00
  -22    2    1    -29.28      0.00
  -20    2    1    -10.79      0.00
  -18    2    1     -2.28      0.00
  -16    2    1      1.41      0.00
  -14    2    1     32.32      0.00
  -12    2    1     69.19      0.00
  -10    2    1     51.12      0.00
   -8    2    1      4.23      0.00
   -6    2    1      9.61      0.00
   -4    2    1      8.07      0.00
   -2    2    1    -87.86      0.00
    0    2    1   -151.92      0.00
    2    2    1    -79.44      0.00
    4    2    1     -9.73      0.00
    6    2    1    -21.69      0.00
    8    2    1     -7.09      0.00
   10    2    1     53.04      0.00
   12    2    1     67.20      0.00
   14    2    1     32.49      0.00
   16    2    1     12.74      0.00
   18    2    1     11.81      0.00
   20    2    1     -4.12      0.00
   22    2    1    -24.58      0.00
   24    2    1    -23.06      0.00
   26    2    1    -12.48      0.00
   28    2    1     -7.64      0.00
   30    2    1     -1.26      0.00
   32    2    1      4.43      0.00
  -31    3    1     -2.60      0.00
  -29    3    1      0.58      0.00
  -27    3    1      9.01      0.00
  -25    3    1      6.64      0.00
  -23    3    1     -0.58      0.00
  -21    3    1      5.12      0.00
  -19    3    1      7.67      0.00
  -17    3    1     -6.23      0.00
  -15    3    1    -11.09      0.00
  -13    3    1     -0.65      0.00
  -11    3    1    -16.57      0.00
   -9    3    1    -64.14      0.00
   -7    3    1    -71.21      0.00
   -5    3    1    -18.83      0.00
   -3    3    1      3.91      0.00
   -1    3    1    -19.24      0.00
    1    3    1     -7.40      0.00
    3    3    1     15.23      0.00
    5    3    1    -26.98      0.00
    7    3    1    -76.68      0.00
    9    3    1    -57.92      0.00
   11    3    1    -17.31      0.00
   13    3    1    -12.74      0.00
   15    3    1    -19.89      0.00
   17    3    1     -7.41      0.00
   19    3    1      4.27      0.00
   21    3    1     -1.43      0.00
   23    3    1     -2.00      0.00
   25    3    1      8.14      0.00
   27    3    1      7.49      0.00
   29    3    1     -0.68      0.00
   31    3    1     -1.42      0.00
  -32    4    1     -3.17      0.00
  -30    4    1     -2.15      0.00
  -28    4    1      6.46      0.00
  -26    4    1     12.76      0.00
  -24    4    1     13.83      0.00
  -22    4    1     16.20      0.00
  -20    4    1     14.56      0.00
  -18    4    1      0.54      0.00
  -16    4    1    -14.25      0.00
  -14    4    1    -14.80      0.00
  -12    4    1    -14.31      0.00
  -10    4    1    -31.01      0.00
   -8    4    1    -41.22      0.00
   -6    4    1    -17.27      0.00
   -4    4    1      8.60      0.00
   -2    4    1      3.66      0.00
    0    4    1      1.48      0.00
    2    4    1     20.52      0.00
    4    4    1     16.66      0.00
    6    4    1    -18.08      0.00
    8    4    1    -34.24      0.00
   10    4    1    -22.97      0.00
   12    4    1    -19.29      0.00
   14    4    1    -26.48      0.00
   16    4    1    -21.57      0.00
   18    4    1     -4.58      0.00
   20    4    1      6.88      0.00
   22    4    1      9.35      0.00
   24    4    1     11.77      0.00
   26    4    1     12.74      0.00
   28    4    1      5.76      0.00
   30    4    1     -1.55      0.00
  -31    5    1     -0.87      0.00
  -29    5    1     -1.67      0.00
  -27    5    1     -8.33      0.00
  -25    5    1    -15.29      0.00
  -23    5    1    -13.52      0.00
  -21    5    1    -10.65      0.00
  -19    5    1     -9.68      0.00
  -17    5    1     -2.44      0.00
  -15    5    1     14.61      0.00
  -13    5    1     35.61      0.00
  -11    5    1     44.12      0.00
   -9    5    1     35.80      0.00
   -7    5    1     28.49      0.00
   -5    5    1     18.71      0.00
   -3    5    1    -15.06      0.00
   -1    5    1    -51.74      0.00
    1    5    1    -49.33      0.00
    3    5    1    -18.13      0.00
    5    5    1      3.00      0.00
    7    5    1     15.80      0.00
    9    5    1     36.85      0.00
   11    5    1     48.90      0.00
   13    5    1     38.20      0.00
   15    5    1     20.47      0.00
   17    5    1      7.11      0.00
   19    5    1     -1.29      0.00
   21    5    1     -6.04      0.00
   23    5    1    -11.74      0.00
   25    5    1    -13.89      0.00
   27    5    1     -8.49      0.00
   29    5    1     -4.58      0.00
  -30    6    1      3.22      0.00
  -28    6    1      4.98      0.00
  -26    6    1      1.76      0.00
  -24    6    1      2.86      0.00
  -22    6    1      5.99      0.00
  -20    6    1      2.14      0.00
  -18    6    1     -5.60      0.00
  -16    6    1     -9.50      0.00
  -14    6    1     -5.17      0.00
  -12    6    1      0.12      0.00
  -10    6    1     -4.32      0.00
   -8    6    1     -4.84      0.00
   -6    6    1     11.68      0.00
   -4    6    1     21.74      0.00
   -2    6    1      9.86      0.00
    0    6    1      3.64      0.00
    2    6    1     19.20      0.00
    4    6    1     27.43      0.00
    6    6    1     11.72      0.00
    8    6    1     -0.49      0.00
   10    6    1      3.73      0.00
   12    6    1      2.99      0.00
   14    6    1     -6.46      0.00
   16    6    1     -9.60      0.00
   18    6    1     -5.36      0.00
   20    6    1      0.62      0.00
   22    6    1      3.89      0.00
   24    6    1      3.18      0.00
   26    6    1      4.48      0.00
   28    6    1      6.12      0.00
  -27    7    1     -0.87      0.00
  -25    7    1      0.33      0.00
  -23    7    1      4.31      0.00
  -21    7    1      8.39      0.00
  -19    7    1      7.65      0.00
  -17    7    1      1.24      0.00
  -15    7    1     -2.67      0.00
  -13    7    1     -2.61      0.00
  -11    7    1    -10.27      0.00
   -9    7    1    -22.43      0.00
   -7    7    1    -18.72      0.00
   -5    7    1      0.20      0.00
   -3    7    1     12.76      0.00
   -1    7    1     15.15      0.00
    1    7    1     19.05      0.00
    3    7    1     18.83      0.00
    5    7    1      1.65      0.00
    7    7    1    -19.12      0.00
    9    7    1    -20.74      0.00
   11    7    1    -10.39      0.00
   13    7    1     -7.49      0.00
   15    7    1     -7.46      0.00
   17    7    1     -0.40      0.00
   19    7    1      6.14      0.00
   21    7    1      6.03      0.00
   23    7    1      3.57      0.00
   25    7    1      1.69      0.00
   27    7    1      0.83      0.00
  -26    8    1     -5.75      0.00
  -24    8    1     -7.66      0.00
  -22    8    1     -7.30      0.00
  -20    8    1     -4.73      0.00
  -18    8    1     -2.25      0.00
  -16    8    1      3.13      0.00
  -14    8    1     12.19      0.00
  -12    8    1     16.69      0.00
  -10    8    1     14.12      0.00
   -8    8    1      9.28      0.00
   -6    8    1      3.17      0.00
   -4    8    1     -6.29      0.00
   -2    8    1    -17.28      0.00
    0    8    1    -22.65      0.00
    2    8    1    -19.29      0.00
    4    8    1    -12.03      0.00
    6    8    1     -4.42      0.00
    8    8    1      3.77      0.00
   10    8    1     12.43      0.00
   12    8    1     17.17      0.00
   14    8    1     13.28      0.00
   16    8    1      6.32      0.00
   18    8    1      2.37      0.00
   20    8    1     -1.90      0.00
   22    8    1     -6.28      0.00
   24    8    1     -7.45      0.00
   26    8    1     -6.26      0.00
  -25    9    1      1.73      0.00
  -23    9    1      5.60      0.00
  -21    9    1      6.78      0.00
  -19    9    1      1.89      0.00
  -17    9    1     -2.46      0.00
  -15    9    1     -2.72      0.00
  -13    9    1     -6.55      0.00
  -11    9    1    -10.96      0.00
   -9    9    1     -6.59      0.00
   -7    9    1      1.72      0.00
   -5    9    1      8.02      0.00
   -3    9    1     13.61      0.00
   -1    9    1     18.14      0.00
    1    9    1     19.49      0.00
    3    9    1     16.49      0.00
    5    9    1     11.18      0.00
    7    9    1      4.48      0.00
    9    9    1     -4.18      0.00
   11    9    1     -7.95      0.00
   13    9    1     -5.13      0.00
   15    9    1     -4.51      0.00
   17    9    1     -4.54      0.00
   19    9    1      0.46      0.00
   21    9    1      4.98      0.00
   23    9    1      4.40      0.00
  -22   10    1      0.72      0.00
  -20   10    1     -2.57      0.00
  -18   10    1     -5.30      0.00
  -16   10    1      0.11      0.00
  -14   10    1      5.27      0.00
  -12   10    1      2.84      0.00
  -10   10    1      1.32      0.00
   -8   10    1      2.84      0.00
   -6   10    1      1.57      0.00
   -4   10    1     -0.04      0.00
   -2   10    1      1.21      0.00
    0   10    1      2.83      0.00
    2   10    1      2.65      0.00
    4   10    1      2.03      0.00
    6   10    1      2.98      0.00
    8   10    1      2.75      0.00
   10   10    1      1.52      0.00
   12   10    1      4.17      0.00
   14   10    1      5.32      0.00
   16   10    1     -0.64      0.00
   18   10    1     -4.59      0.00
   20   10    1     -1.70      0.00
   22   10    1      0.64      0.00
  -19   11    1     -5.74      0.00
  -17   11    1     -4.67      0.00
  -15   11    1      1.74      0.00
  -13   11    1      5.25      0.00
  -11   11    1      4.60      0.00
   -9   11    1      4.51      0.00
   -7   11    1      3.49      0.00
   -5   11    1     -0.95      0.00
   -3   11    1     -5.39      0.00
   -1   11    1     -7.28      0.00
    1   11    1     -7.89      0.00
    3   11    1     -7.18      0.00
    5   11    1     -4.06      0.00
    7   11    1     -0.37      0.00
    9   11    1      2.31      0.00
   11   11    1      5.46      0.00
   13   11    1      7.25      0.00
   15   11    1      3.29      0.00
   17   11    1     -2.70      0.00
  -14   12    1     -3.09      0.00
  -12   12    1     -5.86      0.00
  -10   12    1     -6.95      0.00
   -8   12    1     -3.88      0.00
   -6   12    1     -0.66      0.00
   -2   12    1      4.49      0.00
    6   12    1      0.42      0.00
   10   12    1     -6.19      0.00
   12   12    1     -5.60      0.00
   14   12    1     -3.86      0.00
   -7   13    1     -0.20      0.00
    7   13    1      1.28      0.00
  -32    0    2      4.09      0.00
  -30    0    2      0.88      0.00
  -28    0    2     -4.20      0.00
  -26    0    2    -18.61      0.00
  -24    0    2    -32.90      0.00
  -22    0    2    -25.10      0.00
  -20    0    2    -10.76      0.00
  -18    0    2    -18.18      0.00
  -16    0    2    -20.96      0.00
  -10    0    2     64.44      0.00
   -8    0    2     38.41      0.00
   -6    0    2     67.67      0.00
   10    0    2     58.06      0.00
   12    0    2     59.53      0.00
   14    0    2      6.85      0.00
   16    0    2     -6.58      0.00
   18    0    2      7.08      0.00
   20    0    2     -4.47      0.00
   22    0    2    -26.35      0.00
   24    0    2    -27.38      0.00
   26    0    2    -19.19      0.00
   28    0    2    -14.43      0.00
   30    0    2     -7.26      0.00
   32    0    2      0.38      0.00
  -33    1    2     -4.13      0.00
  -31    1    2     -5.10      0.00
  -29    1    2      1.99      0.00
  -27    1    2     11.66      0.00
  -25    1    2     11.67      0.00
  -23    1    2     12.31      0.00
  -21    1    2     20.47      0.00
  -19    1    2     11.84      0.00
  -17    1    2    -17.49      0.00
  -15    1    2    -28.41      0.00
  -13    1    2    -12.96      0.00
  -11    1    2    -25.33      0.00
   -9    1    2    -64.06      0.00
   -7    1    2    -32.49      0.00
   -5    1    2     47.48      0.00
   -3    1    2     23.77      0.00
   -1    1    2    -54.53      0.00
    1    1    2     -9.69      0.00
    3    1    2     76.31      0.00
    5    1    2     36.79      0.00
    7    1    2    -39.27      0.00
   11    1    2     -6.33      0.00
   15    1    2    -44.30      0.00
   17    1    2    -19.03      0.00
   19    1    2      4.02      0.00
   21    1    2      3.81      0.00
   23    1    2      5.61      0.00
   25    1    2     13.72      0.00
   27    1    2     10.74      0.00
   29    1    2      1.59      0.00
   31    1    2     -2.12      0.00
  -32    2    2     -1.35      0.00
  -30    2    2     -0.24      0.00
  -28    2    2      5.33      0.00
  -26    2    2      7.59      0.00
  -24    2    2      5.61      0.00
  -22    2    2      8.21      0.00
  -20    2    2     10.13      0.00
  -18    2    2      0.73      0.00
  -16    2    2     -7.33      0.00
  -14    2    2     -1.04      0.00
  -12    2    2     -1.41      0.00
   -8    2    2    -26.99      0.00
   -6    2    2      7.48      0.00
   -4    2    2     35.55      0.00
   -2    2    2     35.09      0.00
    0    2    2     50.44      0.00
    2    2    2     80.39      0.00
    4    2    2     66.48      0.00
    6    2    2     17.78      0.00
    8    2    2     -2.74      0.00
   12    2    2      5.19      0.00
   14    2    2     -7.62      0.00
   16    2    2     -6.33      0.00
   18    2    2      6.10      0.00
   20    2    2      9.99      0.00
   22    2    2      7.09      0.00
   24    2    2      9.36      0.00
   26    2    2     11.82      0.00
   28    2    2      7.31      0.00
   30    2    2      2.77      0.00
   32    2    2      1.80      0.00
  -31    3    2      1.68      0.00
  -29    3    2     -2.77      0.00
  -27    3    2    -12.98      0.00
  -25    3    2    -20.00      0.00
  -23    3    2    -19.24      0.00
  -21    3    2    -18.12      0.00
  -19    3    2    -14.21      0.00
  -17    3    2      0.66      0.00
  -15    3    2     21.08      0.00
  -13    3    2     32.12      0.00
  -11    3    2     32.24      0.00
   -9    3    2     37.07      0.00
   -7    3    2     39.37      0.00
   -5    3    2     12.88      0.00
   -3    3    2    -27.08      0.00
   -1    3    2    -45.87      0.00
    1    3    2    -46.22      0.00
    3    3    2    -38.31      0.00
    5    3    2    -17.84      0.00
    7    3    2      7.64      0.00
    9    3    2     25.11      0.00
   11    3    2     33.79      0.00
   13    3    2     36.77      0.00
   15    3    2     31.86      0.00
   17    3    2     18.94      0.00
   19    3    2      7.02      0.00
   21    3    2     -0.92      0.00
   23    3    2    -10.30      0.00
   25    3    2    -15.68      0.00
   27    3    2    -12.15      0.00
   29    3    2     -6.92      0.00
   31    3    2     -1.88      0.00
  -32    4    2     -4.45      0.00
  -30    4    2     -0.60      0.00
  -28    4    2      2.81      0.00
  -26    4    2      8.96      0.00
  -24    4    2     22.03      0.00
  -22    4    2     22.58      0.00
  -20    4    2      6.21      0.00
  -18    4    2     -4.90      0.00
  -16    4    2     -9.30      0.00
  -14    4    2    -20.78      0.00
  -12    4    2    -31.53      0.00
  -10    4    2    -21.77      0.00
   -8    4    2      2.61      0.00
   -6    4    2      9.41      0.00
   -4    4    2     -5.39      0.00
   -2    4    2    -13.37      0.00
    0    4    2    -10.43      0.00
    2    4    2     -5.98      0.00
    4    4    2      5.73      0.00
    6    4    2     15.43      0.00
    8    4    2      4.33      0.00
   10    4    2    -19.06      0.00
   12    4    2    -31.79      0.00
   14    4    2    -29.60      0.00
   16    4    2    -26.47      0.00
   18    4    2    -22.29      0.00
   20    4    2     -5.02      0.00
   22    4    2     11.87      0.00
   24    4    2     12.37      0.00
   26    4    2      9.11      0.00
   28    4    2      7.81      0.00
   30    4    2      1.67      0.00
  -31    5    2      1.64      0.00
  -29    5    2      2.69      0.00
  -27    5    2      0.52      0.00
  -25    5    2      2.68      0.00
  -23    5    2      5.51      0.00
  -21    5    2      1.08      0.00
  -19    5    2     -0.87      0.00
  -17    5    2      4.96      0.00
  -15    5    2      5.77      0.00
  -13    5    2     -1.52      0.00
  -11    5    2     -2.50      0.00
   -9    5    2      7.57      0.00
   -7    5    2     12.52      0.00
   -5    5    2      3.48      0.00
   -3    5    2     -5.82      0.00
   -1    5    2     -8.45      0.00
    1    5    2    -10.28      0.00
    3    5    2     -6.66      0.00
    5    5    2      3.05      0.00
    7    5    2      4.96      0.00
    9    5    2     -1.53      0.00
   11    5    2     -3.70      0.00
   13    5    2      0.13      0.00
   15    5    2      1.10      0.00
   17    5    2     -3.81      0.00
   19    5    2     -6.28      0.00
   21    5    2     -2.78      0.00
   23    5    2     -1.69      0.00
   25    5    2     -2.63      0.00
   27    5    2      1.36      0.00
   29    5    2      4.34      0.00
  -30    6    2      2.00      0.00
  -28    6    2     -2.51      0.00
  -26    6    2     -6.27      0.00
  -24    6    2     -9.59      0.00
  -22    6    2    -13.45      0.00
  -20    6    2    -13.29      0.00
  -18    6    2     -5.49      0.00
  -16    6    2      7.08      0.00
  -14    6    2     16.25      0.00
  -12    6    2     20.88      0.00
  -10    6    2     27.16      0.00
   -8    6    2     28.64      0.00
   -6    6    2     16.15      0.00
   -4    6    2      1.63      0.00
   -2    6    2     -3.36      0.00
    0    6    2     -7.63      0.00
    2    6    2    -13.13      0.00
    6    6    2      7.74      0.00
    8    6    2     15.45      0.00
   10    6    2     20.60      0.00
   12    6    2     28.94      0.00
   14    6    2     29.15      0.00
   16    6    2     18.69      0.00
   18    6    2      7.81      0.00
   22    6    2     -5.03      0.00
   24    6    2     -7.96      0.00
   26    6    2     -8.99      0.00
   28    6    2     -5.78      0.00
  -27    7    2     -0.57      0.00
  -25    7    2      7.68      0.00
  -23    7    2     12.60      0.00
  -21    7    2     11.13      0.00
  -19    7    2      5.91      0.00
  -17    7    2      1.06      0.00
  -15    7    2     -6.96      0.00
  -13    7    2    -21.51      0.00
  -11    7    2    -27.18      0.00
   -9    7    2    -16.56      0.00
   -7    7    2     -6.85      0.00
   -5    7    2      0.47      0.00
   -3    7    2     20.65      0.00
   -1    7    2     42.78      0.00
    1    7    2     43.38      0.00
    3    7    2     30.05      0.00
    5    7    2     22.46      0.00
    7    7    2     11.48      0.00
    9    7    2    -10.95      0.00
   11    7    2    -22.59      0.00
   13    7    2    -16.45      0.00
   15    7    2    -11.36      0.00
   17    7    2     -8.52      0.00
   19    7    2      0.37      0.00
   21    7    2      9.69      0.00
   23    7    2     12.22      0.00
   25    7    2      7.09      0.00
   27    7    2      0.62      0.00
  -24    8    2     -0.83      0.00
  -22    8    2     -2.17      0.00
  -20    8    2     -5.07      0.00
  -18    8    2     -2.08      0.00
  -16    8    2      5.54      0.00
  -14    8    2      2.87      0.00
  -12    8    2     -4.60      0.00
  -10    8    2      1.92      0.00
   -8    8    2     10.23      0.00
   -6    8    2      1.80      0.00
   -4    8    2     -8.98      0.00
   -2    8    2     -8.15      0.00
    0    8    2     -8.12      0.00
    2    8    2    -14.48      0.00
    4    8    2    -11.21      0.00
    6    8    2      2.06      0.00
    8    8    2      3.11      0.00
   10    8    2     -5.73      0.00
   12    8    2     -2.44      0.00
   14    8    2      5.38      0.00
   16    8    2      1.39      0.00
   18    8    2     -3.76      0.00
   20    8    2     -1.27      0.00
   22    8    2      0.58      0.00
   24    8    2     -0.88      0.00
   26    8    2     -1.04      0.00
  -25    9    2     -2.19      0.00
  -23    9    2     -4.22      0.00
  -21    9    2     -8.26      0.00
  -19    9    2    -10.74      0.00
  -17    9    2     -3.79      0.00
  -15    9    2      4.82      0.00
  -13    9    2      6.51      0.00
  -11    9    2     10.34      0.00
   -9    9    2     17.46      0.00
   -7    9    2     12.62      0.00
   -5    9    2     -3.28      0.00
   -3    9    2    -13.70      0.00
   -1    9    2    -17.57      0.00
    1    9    2    -23.08      0.00
    3    9    2    -23.49      0.00
    5    9    2    -10.94      0.00
    7    9    2      2.87      0.00
    9    9    2      6.34      0.00
   11    9    2      7.94      0.00
   13    9    2     12.77      0.00
   15    9    2      9.34      0.00
   17    9    2     -1.85      0.00
   19    9    2     -6.35      0.00
   21    9    2     -4.76      0.00
   23    9    2     -4.81      0.00
  -22   10    2      7.69      0.00
  -20   10    2      6.01      0.00
  -18   10    2      2.61      0.00
  -16   10    2     -1.10      0.00
  -14   10    2     -6.88      0.00
  -12   10    2    -11.43      0.00
  -10   10    2    -10.67      0.00
   -8   10    2     -6.99      0.00
   -6   10    2     -4.37      0.00
   -4   10    2      0.74      0.00
   -2   10    2     10.44      0.00
    0   10    2     15.50      0.00
    2   10    2     12.25      0.00
    6   10    2      4.78      0.00
    8   10    2     -2.60      0.00
   10   10    2     -9.82      0.00
   12   10    2    -11.16      0.00
   14   10    2     -8.69      0.00
   16   10    2     -6.98      0.00
   18   10    2     -3.50      0.00
   20   10    2      3.00      0.00
  -19   11    2      0.68      0.00
  -17   11    2      1.74      0.00
  -15   11    2      0.49      0.00
  -13   11    2     -0.46      0.00
  -11   11    2     -0.10      0.00
   -9   11    2      0.19      0.00
   -7   11    2     -1.30      0.00
   -5   11    2     -4.32      0.00
   -3   11    2     -3.44      0.00
   -1   11    2      0.30      0.00
    1   11    2     -1.12      0.00
    3   11    2     -4.49      0.00
    5   11    2     -3.19      0.00
    7   11    2     -0.62      0.00
    9   11    2     -0.03      0.00
   11   11    2     -0.06      0.00
   13   11    2      0.51      0.00
   15   11    2      1.44      0.00
   17   11    2      1.50      0.00
  -14   12    2     -0.74      0.00
  -12   12    2      0.92      0.00
  -10   12    2      2.17      0.00
   -8   12    2     -0.41      0.00
   -4   12    2     -6.74      0.00
   -2   12    2     -1.56      0.00
    2   12    2     -5.92      0.00
    4   12    2    -10.04      0.00
    6   12    2     -6.40      0.00
    8   12    2     -1.08      0.00
   10   12    2      0.82      0.00
   12   12    2      0.38      0.00
   14   12    2      0.07      0.00
   -7   13    2     -3.33      0.00
    3   13    2     -1.98      0.00
  -33    1    3      6.21      0.00
  -31    1    3      6.57      0.00
  -29    1    3     -0.65      0.00
  -27    1    3     -9.35      0.00
  -25    1    3    -12.52      0.00
  -23    1    3    -16.21      0.00
  -21    1    3    -19.46      0.00
  -19    1    3     -7.45      0.00
  -17    1    3     17.31      0.00
  -15    1    3     30.58      0.00
  -13    1    3     25.17      0.00
  -11    1    3     30.33      0.00
   -9    1    3     45.61      0.00
   -7    1    3     10.70      0.00
   -5    1    3    -53.29      0.00
   -3    1    3    -41.88      0.00
   -1    1    3      0.96      0.00
    1    1    3    -45.77      0.00
    3    1    3   -111.45      0.00
    5    1    3    -82.67      0.00
    7    1    3    -27.32      0.00
    9    1    3    -20.69      0.00
   11    1    3    -13.99      0.00
   13    1    3     20.21      0.00
   15    1    3     35.89      0.00
   17    1    3     18.53      0.00
   19    1    3      1.12      0.00
   21    1    3     -6.14      0.00
   23    1    3    -15.90      0.00
   25    1    3    -22.21      0.00
   27    1    3    -16.18      0.00
   29    1    3     -6.17      0.00
   31    1    3      0.20      0.00
  -32    2    3     -5.72      0.00
  -30    2    3     -2.25      0.00
  -28    2    3      2.43      0.00
  -26    2    3     16.65      0.00
  -24    2    3     34.00      0.00
  -22    2    3     31.70      0.00
  -20    2    3     19.03      0.00
  -18    2    3     17.59      0.00
  -16    2    3      9.31      0.00
  -14    2    3    -29.16      0.00
  -12    2    3    -63.08      0.00
  -10    2    3    -43.62      0.00
   -8    2    3    -16.54      0.00
   -6    2    3    -38.39      0.00
   -4    2    3    -20.12      0.00
   -2    2    3     87.03      0.00
    0    2    3    132.98      0.00
    2    2    3     65.42      0.00
    4    2    3     29.82      0.00
    6    2    3     48.90      0.00
    8    2    3     16.26      0.00
   10    2    3    -48.10      0.00
   12    2    3    -57.42      0.00
   14    2    3    -30.10      0.00
   16    2    3    -22.82      0.00
   18    2    3    -22.21      0.00
   20    2    3     -0.50      0.00
   22    2    3     18.42      0.00
   24    2    3     15.82      0.00
   26    2    3     10.77      0.00
   28    2    3      9.01      0.00
   30    2    3      2.14      0.00
   32    2    3     -3.07      0.00
  -33    3    3      1.77      0.00
  -31    3    3      3.35      0.00
  -29    3    3     -1.81      0.00
  -27    3    3     -8.53      0.00
  -25    3    3     -4.31      0.00
  -23    3    3     -2.15      0.00
  -21    3    3    -10.96      0.00
  -19    3    3     -9.49      0.00
  -17    3    3      3.21      0.00
  -15    3    3      0.10      0.00
  -13    3    3     -9.59      0.00
  -11    3    3     16.72      0.00
   -9    3    3     62.87      0.00
   -7    3    3     56.71      0.00
   -5    3    3     10.85      0.00
   -3    3    3      6.44      0.00
   -1    3    3     18.69      0.00
    1    3    3    -13.28      0.00
    3    3    3    -25.09      0.00
    5    3    3     31.09      0.00
    7    3    3     70.38      0.00
    9    3    3     45.48      0.00
   11    3    3     18.40      0.00
   13    3    3     23.18      0.00
   15    3    3     24.15      0.00
   17    3    3      6.85      0.00
   19    3    3     -0.10      0.00
   21    3    3      6.52      0.00
   23    3    3      1.66      0.00
   25    3    3     -8.53      0.00
   27    3    3     -5.00      0.00
   29    3    3      1.31      0.00
  -32    4    3      4.82      0.00
  -30    4    3      2.96      0.00
  -28    4    3     -4.45      0.00
  -26    4    3     -9.92      0.00
  -22    4    3    -22.31      0.00
  -20    4    3    -20.30      0.00
  -18    4    3     -6.09      0.00
  -16    4    3      3.43      0.00
  -14    4    3      1.72      0.00
  -12    4    3     10.63      0.00
  -10    4    3     35.45      0.00
   -8    4    3     39.74      0.00
   -6    4    3     14.54      0.00
   -4    4    3      3.73      0.00
   -2    4    3     11.02      0.00
    0    4    3     -7.28      0.00
    2    4    3    -34.71      0.00
    4    4    3    -20.12      0.00
    6    4    3     13.78      0.00
    8    4    3     19.22      0.00
   10    4    3     12.97      0.00
   12    4    3     23.35      0.00
   14    4    3     33.12      0.00
   16    4    3     24.12      0.00
   18    4    3      8.62      0.00
   20    4    3      0.39      0.00
   22    4    3     -4.10      0.00
   24    4    3     -9.89      0.00
   26    4    3    -10.78      0.00
   28    4    3     -3.86      0.00
   30    4    3      0.90      0.00
  -31    5    3     -2.27      0.00
  -29    5    3     -1.49      0.00
  -27    5    3      7.48      0.00
  -25    5    3     14.07      0.00
  -23    5    3     12.76      0.00
  -21    5    3     14.53      0.00
  -19    5    3     18.05      0.00
  -17    5    3     10.91      0.00
  -15    5    3     -9.05      0.00
  -13    5    3    -29.08      0.00
  -11    5    3    -34.74      0.00
   -9    5    3    -34.48      0.00
   -7    5    3    -39.99      0.00
   -5    5    3    -28.44      0.00
   -3    5    3     14.22      0.00
   -1    5    3     48.43      0.00
    1    5    3     43.11      0.00
    3    5    3     24.84      0.00
    5    5    3     15.83      0.00
    7    5    3     -3.76      0.00
    9    5    3    -34.89      0.00
   11    5    3    -46.51      0.00
   13    5    3    -36.63      0.00
   15    5    3    -25.52      0.00
   17    5    3    -15.44      0.00
   19    5    3     -5.72      0.00
   21    5    3      1.31      0.00
   23    5    3      8.38      0.00
   25    5    3     11.23      0.00
   27    5    3      8.25      0.00
   29    5    3      6.42      0.00
  -30    6    3     -3.87      0.00
  -28    6    3     -3.08      0.00
  -26    6    3      0.71      0.00
  -24    6    3     -3.40      0.00
  -22    6    3     -7.81      0.00
  -20    6    3     -2.44      0.00
  -18    6    3      5.97      0.00
  -16    6    3      8.05      0.00
  -14    6    3      4.17      0.00
  -12    6    3      4.94      0.00
  -10    6    3     11.99      0.00
   -8    6    3      7.80      0.00
   -6    6    3     -7.81      0.00
   -4    6    3     -9.64      0.00
   -2    6    3      1.57      0.00
    0    6    3     -3.49      0.00
    2    6    3    -23.56      0.00
    4    6    3    -25.64      0.00
    6    6    3     -9.10      0.00
    8    6    3     -4.33      0.00
   10    6    3     -9.49      0.00
   12    6    3     -2.94      0.00
   14    6    3      7.83      0.00
   16    6    3      9.52      0.00
   18    6    3      6.45      0.00
   20    6    3      2.11      0.00
   22    6    3     -1.77      0.00
   24    6    3     -3.85      0.00
   26    6    3     -6.58      0.00
   28    6    3     -6.51      0.00
  -27    7    3      3.78      0.00
  -25    7    3      1.99      0.00
  -23    7    3     -4.24      0.00
  -21    7    3     -8.82      0.00
  -19    7    3     -6.92      0.00
  -17    7    3     -2.44      0.00
  -15    7    3     -2.27      0.00
  -13    7    3     -1.24      0.00
  -11    7    3      9.95      0.00
   -9    7    3     21.25      0.00
   -7    7    3     16.52      0.00
   -5    7    3      2.56      0.00
   -3    7    3     -6.01      0.00
   -1    7    3    -13.14      0.00
    1    7    3    -23.58      0.00
    3    7    3    -22.77      0.00
    5    7    3     -2.57      0.00
    7    7    3     16.35      0.00
    9    7    3     16.10      0.00
   11    7    3      9.92      0.00
   13    7    3     11.54      0.00
   15    7    3     10.75      0.00
   17    7    3      2.29      0.00
   19    7    3     -3.11      0.00
   21    7    3     -2.95      0.00
   23    7    3     -2.44      0.00
   25    7    3     -1.90      0.00
   27    7    3     -1.12      0.00
  -26    8    3      4.72      0.00
  -24    8    3      6.80      0.00
  -22    8    3      7.18      0.00
  -20    8    3      7.15      0.00
  -18    8    3      6.06      0.00
  -16    8    3     -1.01      0.00
  -14    8    3    -11.05      0.00
  -12    8    3    -16.02      0.00
  -10    8    3    -16.43      0.00
   -8    8    3    -15.51      0.00
   -6    8    3    -11.08      0.00
   -4    8    3     -0.54      0.00
   -2    8    3     11.44      0.00
    0    8    3     17.31      0.00
    2    8    3     17.70      0.00
    4    8    3     15.84      0.00
    6    8    3     10.28      0.00
    8    8    3      0.46      0.00
   10    8    3    -10.76      0.00
   12    8    3    -16.66      0.00
   14    8    3    -14.09      0.00
   16    8    3    -10.17      0.00
   18    8    3     -7.21      0.00
   20    8    3     -1.24      0.00
   22    8    3      4.34      0.00
   24    8    3      6.58      0.00
   26    8    3      6.23      0.00
  -25    9    3     -2.19      0.00
  -23    9    3     -6.82      0.00
  -21    9    3     -7.98      0.00
  -19    9    3     -3.10      0.00
  -17    9    3     -0.14      0.00
  -15    9    3      1.08      0.00
  -13    9    3      7.73      0.00
  -11    9    3     12.30      0.00
   -9    9    3      7.81      0.00
   -7    9    3      1.21      0.00
   -5    9    3     -3.80      0.00
   -3    9    3     -9.60      0.00
   -1    9    3    -16.24      0.00
    1    9    3    -19.77      0.00
    3    9    3    -17.53      0.00
    5    9    3    -13.07      0.00
    7    9    3     -7.27      0.00
    9    9    3      0.37      0.00
   11    9    3      3.83      0.00
   13    9    3      3.91      0.00
   15    9    3      6.00      0.00
   17    9    3      5.79      0.00
   19    9    3      1.02      0.00
   21    9    3     -2.99      0.00
   23    9    3     -3.30      0.00
  -22   10    3     -0.56      0.00
  -20   10    3      3.75      0.00
  -18   10    3      5.72      0.00
  -16   10    3     -0.41      0.00
  -14   10    3     -3.86      0.00
  -12   10    3     -1.25      0.00
  -10   10    3     -1.66      0.00
   -8   10    3     -2.81      0.00
   -6   10    3      0.37      0.00
   -4   10    3      2.65      0.00
   -2   10    3      0.73      0.00
    0   10    3     -2.15      0.00
    2   10    3     -2.90      0.00
    4   10    3     -2.81      0.00
    6   10    3     -3.57      0.00
    8   10    3     -2.92      0.00
   10   10    3     -2.53      0.00
   12   10    3     -5.06      0.00
   14   10    3     -4.33      0.00
   16   10    3      1.45      0.00
   18   10    3      3.89      0.00
   20   10    3      1.28      0.00
  -19   11    3      7.10      0.00
  -17   11    3      5.66      0.00
  -15   11    3     -0.08      0.00
  -13   11    3     -2.49      0.00
  -11   11    3     -3.36      0.00
   -9   11    3     -6.17      0.00
   -7   11    3     -6.05      0.00
   -5   11    3     -1.14      0.00
   -3   11    3      3.32      0.00
   -1   11    3      5.44      0.00
    1   11    3      7.39      0.00
    3   11    3      8.73      0.00
    5   11    3      7.73      0.00
    7   11    3      4.79      0.00
    9   11    3      0.37      0.00
   11   11    3     -5.11      0.00
   13   11    3     -7.73      0.00
   15   11    3     -4.41      0.00
   17   11    3      0.32      0.00
  -14   12    3      2.31      0.00
  -12   12    3      5.89      0.00
  -10   12    3      6.93      0.00
   -6   12    3      2.18      0.00
   -4   12    3      0.81      0.00
   -2   12    3     -3.81      0.00
    2   12    3     -5.70      0.00
    4   12    3     -3.53      0.00
    6   12    3     -1.26      0.00
    8   12    3      2.37      0.00
   10   12    3      4.97      0.00
   12   12    3      5.15      0.00
   14   12    3      4.12      0.00
   -7   13    3      1.56      0.00
    1   13    3     -6.48      0.00
    3   13    3     -2.85      0.00
    7   13    3     -2.46      0.00
  -32    0    4     -5.13      0.00
  -30    0    4     -5.62      0.00
  -28    0    4     -1.14      0.00
  -26    0    4     17.00      0.00
  -24    0    4     30.10      0.00
  -22    0    4     21.75      0.00
  -20    0    4     17.68      0.00
  -18    0    4     31.14      0.00
  -16    0    4     24.38      0.00
  -12    0    4    -70.11      0.00
  -10    0    4    -62.71      0.00
   -8    0    4    -76.89      0.00
   -6    0    4   -123.94      0.00
   -4    0    4    -25.95      0.00
   -2    0    4    208.86      0.00
    0    0    4    282.94      0.00
    8    0    4     26.96      0.00
   12    0    4    -42.27      0.00
   16    0    4     -5.01      0.00
   18    0    4    -16.83      0.00
   20    0    4      2.11      0.00
   22    0    4     21.42      0.00
   24    0    4     21.18      0.00
   26    0    4     18.79      0.00
   28    0    4     17.25      0.00
   30    0    4      9.59      0.00
   32    0    4      1.70      0.00
  -33    1    4      4.96      0.00
  -31    1    4      6.33      0.00
  -29    1    4     -1.41      0.00
  -27    1    4     -8.99      0.00
  -25    1    4     -9.33      0.00
  -23    1    4    -16.41      0.00
  -21    1    4    -25.98      0.00
  -19    1    4    -13.33      0.00
  -17    1    4     11.64      0.00
  -15    1    4     14.52      0.00
  -13    1    4      6.61      0.00
  -11    1    4     34.75      0.00
   -9    1    4     66.72      0.00
   -7    1    4     20.31      0.00
   -5    1    4    -36.88      0.00
   -3    1    4     12.44      0.00
   -1    1    4     60.71      0.00
    1    1    4    -15.30      0.00
    3    1    4    -78.52      0.00
    5    1    4    -21.94      0.00
    7    1    4     30.17      0.00
   11    1    4      1.01      0.00
   15    1    4     43.22      0.00
   17    1    4     16.67      0.00
   19    1    4      1.76      0.00
   21    1    4      3.07      0.00
   23    1    4     -4.38      0.00
   25    1    4    -13.11      0.00
   27    1    4     -8.93      0.00
   29    1    4     -1.90      0.00
   31    1    4      0.47      0.00
  -32    2    4      2.09      0.00
  -30    2    4      1.09      0.00
  -28    2    4     -3.07      0.00
  -26    2    4     -4.11      0.00
  -24    2    4     -4.12      0.00
  -22    2    4     -8.43      0.00
  -20    2    4     -8.67      0.00
  -18    2    4      0.43      0.00
  -16    2    4      3.83      0.00
  -14    2    4     -1.89      0.00
  -12    2    4      8.41      0.00
  -10    2    4     33.75      0.00
   -8    2    4     32.51      0.00
   -6    2    4      6.01      0.00
   -4    2    4      0.01      0.00
   -2    2    4     -0.85      0.00
    0    2    4    -40.79      0.00
    2    2    4    -77.81      0.00
    4    2    4    -55.67      0.00
    6    2    4    -14.99      0.00
    8    2    4     -8.67      0.00
   12    2    4     -1.51      0.00
   14    2    4     10.77      0.00
   16    2    4      4.36      0.00
   18    2    4     -6.59      0.00
   20    2    4     -7.37      0.00
   22    2    4     -6.02      0.00
   24    2    4    -10.08      0.00
   26    2    4    -11.50      0.00
   28    2    4     -7.06      0.00
   30    2    4     -4.07      0.00
  -33    3    4     -3.45      0.00
  -31    3    4     -4.94      0.00
  -29    3    4     -0.27      0.00
  -27    3    4     11.14      0.00
  -25    3    4     18.15      0.00
  -23    3    4     20.96      0.00
  -21    3    4     25.62      0.00
  -19    3    4     24.06      0.00
  -17    3    4      8.53      0.00
  -15    3    4    -11.93      0.00
  -13    3    4    -21.23      0.00
  -11    3    4    -24.71      0.00
   -9    3    4    -41.44      0.00
   -7    3    4    -50.88      0.00
   -5    3    4    -20.75      0.00
   -3    3    4     20.27      0.00
   -1    3    4     34.16      0.00
    1    3    4     37.19      0.00
    3    3    4     43.25      0.00
    5    3    4     33.43      0.00
    7    3    4      6.16      0.00
    9    3    4    -15.51      0.00
   11    3    4    -24.24      0.00
   15    3    4    -32.32      0.00
   17    3    4    -24.38      0.00
   19    3    4    -14.30      0.00
   21    3    4     -5.32      0.00
   25    3    4     12.69      0.00
   27    3    4     11.50      0.00
   29    3    4      7.89      0.00
   31    3    4      2.35      0.00
  -32    4    4      5.38      0.00
  -30    4    4      3.22      0.00
  -28    4    4      1.65      0.00
  -26    4    4     -7.97      0.00
  -22    4    4    -24.63      0.00
  -20    4    4    -10.93      0.00
  -18    4    4     -3.99      0.00
  -16    4    4      0.75      0.00
  -14    4    4     15.78      0.00
  -12    4    4     28.33      0.00
  -10    4    4     16.71      0.00
   -8    4    4     -6.74      0.00
   -6    4    4     -7.44      0.00
   -4    4    4      8.99      0.00
   -2    4    4     12.46      0.00
    0    4    4      5.98      0.00
    2    4    4     -0.13      0.00
    4    4    4    -12.21      0.00
    8    4    4    -12.39      0.00
   10    4    4     11.09      0.00
   12    4    4     27.09      0.00
   14    4    4     30.09      0.00
   16    4    4     31.75      0.00
   18    4    4     27.96      0.00
   20    4    4      9.77      0.00
   22    4    4     -5.65      0.00
   24    4    4     -7.87      0.00
   26    4    4     -8.98      0.00
   28    4    4     -8.48      0.00
   30    4    4     -2.02      0.00
  -31    5    4     -0.76      0.00
  -29    5    4     -0.55      0.00
  -27    5    4      0.24      0.00
  -25    5    4     -4.22      0.00
  -23    5    4     -6.32      0.00
  -21    5    4     -1.45      0.00
  -19    5    4     -1.95      0.00
  -17    5    4     -8.66      0.00
  -15    5    4     -7.01      0.00
  -13    5    4      1.04      0.00
  -11    5    4     -1.96      0.00
   -9    5    4    -14.76      0.00
   -7    5    4    -16.77      0.00
   -5    5    4     -6.11      0.00
   -3    5    4      0.69      0.00
   -1    5    4      3.33      0.00
    1    5    4      6.71      0.00
    3    5    4      2.55      0.00
    5    5    4     -5.64      0.00
    7    5    4     -4.79      0.00
    9    5    4      0.06      0.00
   11    5    4     -0.91      0.00
   13    5    4     -3.37      0.00
   15    5    4     -0.37      0.00
   17    5    4      5.47      0.00
   19    5    4      6.62      0.00
   21    5    4      4.34      0.00
   23    5    4      4.86      0.00
   25    5    4      4.07      0.00
   27    5    4     -1.39      0.00
   29    5    4     -3.57      0.00
  -30    6    4     -4.49      0.00
  -28    6    4     -1.84      0.00
  -26    6    4      1.83      0.00
  -24    6    4      8.17      0.00
  -22    6    4     15.43      0.00
  -20    6    4     16.97      0.00
  -18    6    4      9.80      0.00
  -16    6    4     -0.79      0.00
  -14    6    4     -8.34      0.00
  -12    6    4    -16.91      0.00
  -10    6    4    -28.73      0.00
   -8    6    4    -30.33      0.00
   -6    6    4    -17.54      0.00
   -4    6    4     -6.79      0.00
   -2    6    4     -2.55      0.00
    0    6    4      6.73      0.00
    2    6    4     15.48      0.00
    4    6    4     10.04      0.00
    6    6    4     -0.06      0.00
    8    6    4     -4.81      0.00
   10    6    4    -14.97      0.00
   12    6    4    -28.90      0.00
   14    6    4    -30.45      0.00
   16    6    4    -22.23      0.00
   18    6    4    -14.32      0.00
   20    6    4     -6.36      0.00
   22    6    4      1.01      0.00
   24    6    4      5.94      0.00
   26    6    4      7.84      0.00
   28    6    4      5.09      0.00
  -29    7    4      4.88      0.00
  -27    7    4      1.04      0.00
  -25    7    4     -6.49      0.00
  -23    7    4    -10.72      0.00
  -21    7    4    -11.12      0.00
  -19    7    4     -9.43      0.00
  -17    7    4     -5.31      0.00
  -15    7    4      6.50      0.00
  -13    7    4     22.30      0.00
  -11    7    4     26.30      0.00
   -9    7    4     20.54      0.00
   -7    7    4     18.52      0.00
   -5    7    4     11.33      0.00
   -3    7    4    -12.10      0.00
   -1    7    4    -33.79      0.00
    1    7    4    -35.57      0.00
    3    7    4    -30.27      0.00
    5    7    4    -28.85      0.00
    7    7    4    -15.56      0.00
    9    7    4      8.30      0.00
   11    7    4     17.69      0.00
   13    7    4     14.68      0.00
   15    7    4     15.04      0.00
   17    7    4     12.43      0.00
   19    7    4      2.16      0.00
   21    7    4     -7.16      0.00
   23    7    4     -9.90      0.00
   25    7    4     -6.01      0.00
   27    7    4     -1.43      0.00
  -26    8    4      1.40      0.00
  -24    8    4      1.86      0.00
  -22    8    4      4.65      0.00
  -20    8    4      6.25      0.00
  -18    8    4      0.83      0.00
  -16    8    4     -4.59      0.00
  -14    8    4      0.70      0.00
  -12    8    4      3.89      0.00
  -10    8    4     -6.35      0.00
   -8    8    4    -11.69      0.00
   -6    8    4     -2.17      0.00
   -4    8    4      5.27      0.00
   -2    8    4      4.84      0.00
    0    8    4      9.15      0.00
    2    8    4     16.02      0.00
    4    8    4     10.01      0.00
    6    8    4     -1.50      0.00
    8    8    4      0.60      0.00
   10    8    4      6.37      0.00
   12    8    4      0.45      0.00
   14    8    4     -3.89      0.00
   16    8    4      1.44      0.00
   18    8    4      3.42      0.00
   20    8    4     -0.13      0.00
   22    8    4     -0.63      0.00
   24    8    4      1.27      0.00
  -25    9    4      0.92      0.00
  -23    9    4      3.92      0.00
  -21    9    4      9.02      0.00
  -19    9    4     10.31      0.00
  -17    9    4      3.82      0.00
  -15    9    4     -1.56      0.00
  -13    9    4     -3.83      0.00
  -11    9    4    -12.36      0.00
   -9    9    4    -21.16      0.00
   -7    9    4    -15.71      0.00
   -5    9    4     -2.50      0.00
   -3    9    4      5.33      0.00
   -1    9    4     12.20      0.00
    1    9    4     21.85      0.00
    3    9    4     23.16      0.00
    5    9    4     12.51      0.00
    7    9    4      2.79      0.00
    9    9    4     -0.87      0.00
   11    9    4     -7.18      0.00
   13    9    4    -14.09      0.00
   15    9    4    -10.04      0.00
   17    9    4     -0.35      0.00
   19    9    4      2.77      0.00
   21    9    4      2.92      0.00
   23    9    4      4.43      0.00
  -22   10    4     -7.36      0.00
  -20   10    4     -7.22      0.00
  -18   10    4     -5.48      0.00
  -16   10    4     -0.93      0.00
  -14   10    4      5.82      0.00
  -12   10    4     10.00      0.00
  -10   10    4      9.72      0.00
   -8   10    4      8.79      0.00
   -6   10    4      8.35      0.00
   -4   10    4      2.32      0.00
   -2   10    4     -8.04      0.00
    0   10    4    -12.63      0.00
    2   10    4    -12.03      0.00
    4   10    4    -12.01      0.00
    6   10    4     -8.86      0.00
    8   10    4     -0.29      0.00
   10   10    4      7.19      0.00
   12   10    4      8.90      0.00
   14   10    4      8.58      0.00
   16   10    4      9.06      0.00
   18   10    4      5.65      0.00
   20   10    4     -0.98      0.00
  -19   11    4     -1.26      0.00
  -17   11    4     -1.73      0.00
  -15   11    4      0.27      0.00
  -13   11    4      0.96      0.00
  -11   11    4      0.29      0.00
   -9   11    4      0.01      0.00
   -7   11    4      1.84      0.00
   -5   11    4      4.41      0.00
   -3   11    4      2.77      0.00
   -1   11    4      0.30      0.00
    1   11    4      2.67      0.00
    3   11    4      4.71      0.00
    5   11    4      2.82      0.00
    7   11    4      1.03      0.00
    9   11    4      0.83      0.00
   11   11    4      0.38      0.00
   13   11    4     -0.92      0.00
   15   11    4     -1.69      0.00
   17   11    4     -1.49      0.00
  -14   12    4      0.59      0.00
  -12   12    4     -1.44      0.00
  -10   12    4     -2.20      0.00
   -8   12    4      0.71      0.00
   -6   12    4      4.83      0.00
   -4   12    4      4.42      0.00
    0   12    4      0.82      0.00
    2   12    4      7.37      0.00
    4   12    4     10.16      0.00
    6   12    4      6.55      0.00
    8   12    4      2.28      0.00
   10   12    4      0.52      0.00
   12   12    4     -0.05      0.00
   -7   13    4      3.29      0.00
   -1   13    4     -0.98      0.00
    1   13    4     -0.16      0.00
    5   13    4      2.29      0.00
  -31    1    5     -7.72      0.00
  -29    1    5     -1.49      0.00
  -27    1    5      4.60      0.00
  -25    1    5      8.04      0.00
  -23    1    5     16.59      0.00
  -21    1    5     21.71      0.00
  -19    1    5      9.43      0.00
  -17    1    5    -10.81      0.00
  -15    1    5    -20.23      0.00
  -13    1    5    -22.35      0.00
  -11    1    5    -41.30      0.00
   -9    1    5    -58.92      0.00
   -7    1    5    -23.18      0.00
   -5    1    5     21.20      0.00
   -3    1    5     -5.75      0.00
   -1    1    5    -29.88      0.00
    1    1    5     33.53      0.00
    5    1    5     62.11      0.00
    7    1    5     29.30      0.00
    9    1    5     33.47      0.00
   11    1    5     20.05      0.00
   13    1    5    -18.55      0.00
   15    1    5    -33.15      0.00
   17    1    5    -19.45      0.00
   19    1    5     -8.08      0.00
   21    1    5      0.13      0.00
   23    1    5     13.97      0.00
   25    1    5     21.02      0.00
   27    1    5     15.53      0.00
   29    1    5      7.35      0.00
   31    1    5      1.85      0.00
  -32    2    5      6.16      0.00
  -30    2    5      5.68      0.00
  -28    2    5      1.90      0.00
  -26    2    5    -15.71      0.00
  -24    2    5    -32.89      0.00
  -22    2    5    -31.06      0.00
  -20    2    5    -26.80      0.00
  -18    2    5    -30.81      0.00
  -16    2    5    -18.00      0.00
  -14    2    5     23.08      0.00
  -12    2    5     50.47      0.00
  -10    2    5     33.28      0.00
   -8    2    5     28.23      0.00
   -6    2    5     58.98      0.00
   -4    2    5     25.24      0.00
   -2    2    5    -76.71      0.00
    0    2    5   -102.12      0.00
    2    2    5    -51.27      0.00
    4    2    5    -48.29      0.00
    6    2    5    -67.72      0.00
    8    2    5    -23.27      0.00
   10    2    5     36.65      0.00
   12    2    5     41.80      0.00
   14    2    5     25.69      0.00
   16    2    5     29.94      0.00
   18    2    5     28.10      0.00
   20    2    5      3.98      0.00
   22    2    5    -11.47      0.00
   24    2    5     -9.76      0.00
   26    2    5     -9.87      0.00
   28    2    5     -9.74      0.00
   30    2    5     -3.00      0.00
  -31    3    5     -3.73      0.00
  -29    3    5      1.90      0.00
  -27    3    5      5.58      0.00
  -25    3    5      1.37      0.00
  -23    3    5      4.41      0.00
  -21    3    5     13.60      0.00
  -19    3    5      9.15      0.00
  -17    3    5      0.47      0.00
  -15    3    5      9.41      0.00
  -13    3    5     14.85      0.00
  -11    3    5    -18.09      0.00
   -9    3    5    -55.62      0.00
   -7    3    5    -39.47      0.00
   -5    3    5     -7.31      0.00
   -3    3    5    -14.21      0.00
   -1    3    5     -8.06      0.00
    1    3    5     35.08      0.00
    3    3    5     31.16      0.00
    5    3    5    -29.15      0.00
    7    3    5    -54.16      0.00
    9    3    5    -30.08      0.00
   11    3    5    -19.32      0.00
   13    3    5    -29.49      0.00
   15    3    5    -23.46      0.00
   17    3    5     -5.36      0.00
   19    3    5     -3.96      0.00
   21    3    5     -9.21      0.00
   23    3    5     -0.34      0.00
   25    3    5      7.64      0.00
   27    3    5      2.38      0.00
   29    3    5     -1.36      0.00
   31    3    5      1.04      0.00
  -32    4    5     -5.26      0.00
  -30    4    5     -4.33      0.00
  -28    4    5     -0.58      0.00
  -26    4    5      4.70      0.00
  -22    4    5     24.93      0.00
  -20    4    5     22.31      0.00
  -18    4    5     11.34      0.00
  -16    4    5      8.33      0.00
  -14    4    5      9.02      0.00
  -12    4    5     -9.09      0.00
  -10    4    5    -35.37      0.00
   -8    4    5    -32.63      0.00
   -6    4    5    -13.72      0.00
   -4    4    5    -18.17      0.00
   -2    4    5    -19.97      0.00
    0    4    5     16.02      0.00
    2    4    5     42.41      0.00
    4    4    5     20.28      0.00
    6    4    5     -3.76      0.00
    8    4    5      0.25      0.00
   10    4    5     -2.94      0.00
   12    4    5    -24.31      0.00
   14    4    5    -32.95      0.00
   16    4    5    -22.17      0.00
   18    4    5    -11.22      0.00
   20    4    5     -5.65      0.00
   22    4    5      1.33      0.00
   24    4    5      8.57      0.00
   26    4    5      8.35      0.00
   28    4    5      2.38      0.00
   30    4    5      0.04      0.00
  -31    5    5      5.23      0.00
  -29    5    5      3.72      0.00
  -27    5    5     -5.57      0.00
  -25    5    5     -9.41      0.00
  -23    5    5     -9.22      0.00
  -21    5    5    -16.95      0.00
  -19    5    5    -24.34      0.00
  -17    5    5    -16.39      0.00
  -15    5    5      4.04      0.00
  -13    5    5     19.67      0.00
  -11    5    5     24.45      0.00
   -9    5    5     34.77      0.00
   -7    5    5     48.47      0.00
   -5    5    5     32.20      0.00
   -3    5    5    -12.49      0.00
   -1    5    5    -38.81      0.00
    1    5    5    -35.30      0.00
    3    5    5    -33.93      0.00
    5    5    5    -33.24      0.00
    7    5    5     -6.29      0.00
    9    5    5     28.26      0.00
   11    5    5     36.98      0.00
   13    5    5     31.43      0.00
   15    5    5     28.27      0.00
   17    5    5     20.86      0.00
   19    5    5     10.84      0.00
   21    5    5      3.31      0.00
   23    5    5     -4.25      0.00
   25    5    5     -8.21      0.00
   27    5    5     -7.66      0.00
   29    5    5     -6.96      0.00
  -30    6    5      3.88      0.00
  -28    6    5      0.58      0.00
  -26    6    5     -2.33      0.00
  -24    6    5      4.58      0.00
  -22    6    5      8.74      0.00
  -20    6    5      1.95      0.00
  -18    6    5     -5.09      0.00
  -16    6    5     -4.67      0.00
  -14    6    5     -3.30      0.00
  -12    6    5     -9.77      0.00
  -10    6    5    -16.14      0.00
   -8    6    5     -8.80      0.00
   -6    6    5      0.79      0.00
   -4    6    5     -5.00      0.00
   -2    6    5    -11.38      0.00
    0    6    5      3.16      0.00
    2    6    5     21.97      0.00
    4    6    5     18.20      0.00
    6    6    5      5.91      0.00
    8    6    5      8.68      0.00
   10    6    5     11.94      0.00
   12    6    5      1.10      0.00
   14    6    5     -8.66      0.00
   16    6    5     -9.86      0.00
   18    6    5     -8.98      0.00
   20    6    5     -5.68      0.00
   22    6    5     -0.51      0.00
   24    6    5      3.91      0.00
   26    6    5      7.24      0.00
   28    6    5      6.07      0.00
  -29    7    5     -3.73      0.00
  -27    7    5     -6.92      0.00
  -25    7    5     -4.42      0.00
  -23    7    5      3.18      0.00
  -21    7    5      6.83      0.00
  -19    7    5      4.35      0.00
  -17    7    5      3.34      0.00
  -15    7    5      6.12      0.00
  -13    7    5      3.08      0.00
  -11    7    5     -9.48      0.00
   -9    7    5    -18.39      0.00
   -7    7    5    -14.70      0.00
   -5    7    5     -7.03      0.00
   -3    7    5     -0.13      0.00
   -1    7    5     12.81      0.00
    1    7    5     26.65      0.00
    3    7    5     23.46      0.00
    5    7    5      3.48      0.00
    7    7    5    -10.76      0.00
    9    7    5     -9.80      0.00
   11    7    5     -8.68      0.00
   13    7    5    -13.35      0.00
   15    7    5    -11.81      0.00
   17    7    5     -4.02      0.00
   19    7    5     -0.28      0.00
   21    7    5      0.28      0.00
   23    7    5      1.38      0.00
   25    7    5      1.36      0.00
   27    7    5      0.57      0.00
  -26    8    5     -3.11      0.00
  -24    8    5     -4.65      0.00
  -22    8    5     -6.23      0.00
  -20    8    5     -9.26      0.00
  -18    8    5     -8.91      0.00
  -16    8    5     -0.67      0.00
  -14    8    5      9.24      0.00
  -12    8    5     15.05      0.00
  -10    8    5     18.77      0.00
   -8    8    5     21.07      0.00
   -6    8    5     17.75      0.00
   -4    8    5      7.46      0.00
   -2    8    5     -2.72      0.00
    0    8    5     -8.40      0.00
    2    8    5    -13.63      0.00
    4    8    5    -17.10      0.00
    6    8    5    -13.39      0.00
    8    8    5     -3.31      0.00
   10    8    5      8.24      0.00
   12    8    5     14.24      0.00
   14    8    5     13.90      0.00
   16    8    5     13.53      0.00
   18    8    5     11.33      0.00
   20    8    5      4.37      0.00
   22    8    5     -1.94      0.00
   24    8    5     -5.38      0.00
  -25    9    5      2.49      0.00
  -23    9    5      7.50      0.00
  -21    9    5      8.11      0.00
  -19    9    5      4.14      0.00
  -17    9    5      2.97      0.00
  -15    9    5      0.27      0.00
  -13    9    5     -7.94      0.00
  -11    9    5    -11.57      0.00
   -9    9    5     -7.82      0.00
   -7    9    5     -3.89      0.00
   -5    9    5     -0.67      0.00
   -3    9    5      5.49      0.00
   -1    9    5     14.15      0.00
    1    9    5     18.60      0.00
    3    9    5     16.67      0.00
    5    9    5     13.99      0.00
    7    9    5     10.35      0.00
    9    9    5      4.55      0.00
   11    9    5      0.63      0.00
   13    9    5     -2.71      0.00
   15    9    5     -6.31      0.00
   17    9    5     -5.90      0.00
   19    9    5     -2.19      0.00
   21    9    5      1.21      0.00
   23    9    5      2.27      0.00
  -22   10    5      0.13      0.00
  -20   10    5     -4.74      0.00
  -18   10    5     -5.44      0.00
  -16   10    5      0.34      0.00
  -14   10    5      1.66      0.00
  -12   10    5     -0.13      0.00
  -10   10    5      2.08      0.00
   -8   10    5      2.27      0.00
   -6   10    5     -2.47      0.00
   -4   10    5     -4.91      0.00
   -2   10    5     -2.34      0.00
    0   10    5      0.87      0.00
    2   10    5      1.54      0.00
    4   10    5      1.89      0.00
    6   10    5      3.19      0.00
    8   10    5      3.34      0.00
   10   10    5      3.91      0.00
   12   10    5      5.33      0.00
   14   10    5      3.02      0.00
   16   10    5     -1.86      0.00
   18   10    5     -3.30      0.00
   20   10    5     -1.17      0.00
  -19   11    5     -7.53      0.00
  -17   11    5     -5.94      0.00
  -15   11    5     -1.78      0.00
  -13   11    5     -0.47      0.00
  -11   11    5      2.20      0.00
   -9   11    5      7.09      0.00
   -7   11    5      7.08      0.00
   -5   11    5      2.27      0.00
   -3   11    5     -0.99      0.00
   -1   11    5     -2.71      0.00
    1   11    5     -6.10      0.00
    3   11    5     -9.89      0.00
    5   11    5    -11.10      0.00
    7   11    5     -8.78      0.00
    9   11    5     -3.31      0.00
   11   11    5      3.22      0.00
   13   11    5      6.53      0.00
   15   11    5      4.65      0.00
   17   11    5      1.45      0.00
  -14   12    5     -1.71      0.00
  -12   12    5     -5.47      0.00
  -10   12    5     -6.05      0.00
   -8   12    5     -4.01      0.00
   -6   12    5     -3.99      0.00
   -4   12    5     -2.56      0.00
   -2   12    5      3.20      0.00
    0   12    5      7.00      0.00
    2   12    5      6.14      0.00
    4   12    5      4.28      0.00
    6   12    5      2.16      0.00
    8   12    5     -0.93      0.00
   10   12    5     -3.60      0.00
   12   12    5     -4.40      0.00
   -7   13    5     -2.51      0.00
   -5   13    5     -3.40      0.00
   -1   13    5      5.62      0.00
    1   13    5      5.00      0.00
    5   13    5      3.23      0.00
  -32    0    6      5.80      0.00
  -30    0    6      9.75      0.00
  -28    0    6      5.55      0.00
  -26    0    6    -13.68      0.00
  -24    0    6    -24.10      0.00
  -22    0    6    -19.10      0.00
  -20    0    6    -26.30      0.00
  -18    0    6    -42.22      0.00
  -16    0    6    -28.32      0.00
  -14    0    6     19.77      0.00
  -12    0    6     51.31      0.00
  -10    0    6     56.53      0.00
   -8    0    6    106.69      0.00
   -6    0    6    156.44      0.00
   -2    0    6   -158.30      0.00
    0    0    6   -192.25      0.00
    4    0    6    -86.97      0.00
    6    0    6    -94.72      0.00
    8    0    6    -22.88      0.00
   12    0    6     24.82      0.00
   16    0    6     16.83      0.00
   18    0    6     23.96      0.00
   20    0    6      2.09      0.00
   22    0    6    -12.96      0.00
   24    0    6    -14.06      0.00
   26    0    6    -17.04      0.00
   28    0    6    -17.44      0.00
   30    0    6    -10.21      0.00
  -33    1    6     -5.97      0.00
  -31    1    6     -7.56      0.00
  -29    1    6     -0.55      0.00
  -27    1    6      4.19      0.00
  -25    1    6      6.23      0.00
  -23    1    6     18.38      0.00
  -21    1    6     27.14      0.00
  -19    1    6     13.66      0.00
  -17    1    6     -3.47      0.00
  -15    1    6     -1.12      0.00
  -13    1    6     -3.39      0.00
  -11    1    6    -40.42      0.00
   -9    1    6    -59.26      0.00
   -7    1    6     -8.40      0.00
   -5    1    6     18.31      0.00
   -3    1    6    -41.24      0.00
   -1    1    6    -53.74      0.00
    1    1    6     32.73      0.00
    5    1    6      8.92      0.00
    7    1    6    -14.92      0.00
   11    1    6      1.21      0.00
   15    1    6    -37.02      0.00
   17    1    6    -14.13      0.00
   19    1    6     -7.63      0.00
   21    1    6     -7.78      0.00
   23    1    6      3.53      0.00
   25    1    6     11.29      0.00
   27    1    6      7.11      0.00
   29    1    6      2.41      0.00
   31    1    6      0.88      0.00
  -32    2    6     -1.78      0.00
  -30    2    6     -1.34      0.00
  -28    2    6      0.78      0.00
  -26    2    6      1.56      0.00
  -24    2    6      3.93      0.00
  -22    2    6      8.72      0.00
  -20    2    6      7.99      0.00
  -18    2    6      1.91      0.00
  -16    2    6      2.95      0.00
  -14    2    6      5.37      0.00
  -12    2    6    -12.44      0.00
  -10    2    6    -35.56      0.00
   -8    2    6    -30.67      0.00
   -6    2    6    -20.65      0.00
   -4    2    6    -34.62      0.00
   -2    2    6    -26.29      0.00
    0    2    6     29.21      0.00
    2    2    6     61.43      0.00
    4    2    6     35.64      0.00
    6    2    6     11.14      0.00
    8    2    6     16.36      0.00
   12    2    6     -4.97      0.00
   14    2    6    -12.81      0.00
   16    2    6     -2.87      0.00
   18    2    6      4.65      0.00
   20    2    6      3.40      0.00
   22    2    6      4.49      0.00
   24    2    6      9.56      0.00
   26    2    6      9.94      0.00
   28    2    6      6.37      0.00
   30    2    6      4.81      0.00
  -33    3    6      4.47      0.00
  -31    3    6      8.35      0.00
  -29    3    6      3.37      0.00
  -27    3    6     -6.88      0.00
  -25    3    6    -12.42      0.00
  -23    3    6    -19.24      0.00
  -21    3    6    -29.57      0.00
  -19    3    6    -30.01      0.00
  -17    3    6    -15.23      0.00
  -15    3    6      1.58      0.00
  -13    3    6      7.53      0.00
  -11    3    6     17.15      0.00
   -9    3    6     45.02      0.00
   -7    3    6     55.74      0.00
   -5    3    6     22.47      0.00
   -3    3    6    -11.81      0.00
   -1    3    6    -17.76      0.00
    1    3    6    -27.00      0.00
    3    3    6    -47.41      0.00
    5    3    6    -44.35      0.00
    7    3    6    -16.43      0.00
    9    3    6      3.09      0.00
   11    3    6      9.54      0.00
   13    3    6     20.29      0.00
   15    3    6     29.48      0.00
   17    3    6     26.21      0.00
   19    3    6     18.42      0.00
   21    3    6      9.58      0.00
   23    3    6     -2.29      0.00
   25    3    6    -10.14      0.00
   27    3    6    -11.10      0.00
   29    3    6     -8.23      0.00
  -32    4    6     -6.02      0.00
  -30    4    6     -6.70      0.00
  -28    4    6     -6.83      0.00
  -26    4    6      5.57      0.00
  -24    4    6     22.89      0.00
  -22    4    6     22.80      0.00
  -20    4    6     13.10      0.00
  -18    4    6     10.50      0.00
  -16    4    6      5.31      0.00
  -14    4    6    -12.47      0.00
  -12    4    6    -24.32      0.00
  -10    4    6     -9.82      0.00
   -8    4    6      9.90      0.00
   -6    4    6      3.57      0.00
   -4    4    6    -11.79      0.00
   -2    4    6     -9.81      0.00
    0    4    6     -1.52      0.00
    2    4    6      4.63      0.00
    4    4    6     17.77      0.00
    6    4    6     30.10      0.00
    8    4    6     22.90      0.00
   10    4    6     -0.64      0.00
   12    4    6    -18.97      0.00
   14    4    6    -26.91      0.00
   16    4    6    -33.50      0.00
   18    4    6    -30.76      0.00
   20    4    6    -13.64      0.00
   22    4    6     -0.21      0.00
   24    4    6      4.05      0.00
   26    4    6      8.24      0.00
   28    4    6      8.11      0.00
   30    4    6      2.03      0.00
  -31    5    6     -0.29      0.00
  -29    5    6     -1.35      0.00
  -27    5    6     -0.90      0.00
  -25    5    6      4.01      0.00
  -21    5    6      0.37      0.00
  -19    5    6      3.29      0.00
  -17    5    6      9.85      0.00
  -15    5    6      6.14      0.00
  -13    5    6     -0.82      0.00
  -11    5    6      6.45      0.00
   -9    5    6     19.83      0.00
   -7    5    6     18.58      0.00
   -5    5    6      8.73      0.00
   -3    5    6      5.42      0.00
   -1    5    6      2.41      0.00
    1    5    6     -2.14      0.00
    3    5    6      2.29      0.00
    5    5    6      8.82      0.00
    7    5    6      6.72      0.00
    9    5    6      4.37      0.00
   11    5    6      7.42      0.00
   13    5    6      7.60      0.00
   15    5    6      1.32      0.00
   17    5    6     -4.62      0.00
   19    5    6     -5.17      0.00
   21    5    6     -4.63      0.00
   23    5    6     -6.01      0.00
   25    5    6     -3.84      0.00
   27    5    6      1.63      0.00
   29    5    6      2.72      0.00
  -30    6    6      6.66      0.00
  -28    6    6      6.87      0.00
  -26    6    6      3.48      0.00
  -24    6    6     -5.18      0.00
  -22    6    6    -14.50      0.00
  -20    6    6    -17.22      0.00
  -18    6    6    -11.92      0.00
  -16    6    6     -4.84      0.00
  -14    6    6      1.62      0.00
  -12    6    6     14.28      0.00
  -10    6    6     29.08      0.00
   -8    6    6     29.81      0.00
   -6    6    6     18.89      0.00
   -4    6    6     12.92      0.00
   -2    6    6      8.82      0.00
    0    6    6     -4.42      0.00
    2    6    6    -14.97      0.00
    4    6    6    -11.73      0.00
    6    6    6     -7.89      0.00
    8    6    6     -5.96      0.00
   10    6    6      7.98      0.00
   12    6    6     24.66      0.00
   14    6    6     27.48      0.00
   16    6    6     23.33      0.00
   18    6    6     18.88      0.00
   20    6    6     10.89      0.00
   22    6    6      2.12      0.00
   24    6    6     -3.86      0.00
   26    6    6     -6.11      0.00
   28    6    6     -3.79      0.00
  -29    7    6     -5.68      0.00
  -27    7    6     -1.80      0.00
  -25    7    6      3.96      0.00
  -23    7    6      7.90      0.00
  -21    7    6     11.24      0.00
  -19    7    6     13.27      0.00
  -17    7    6      9.03      0.00
  -15    7    6     -5.24      0.00
  -13    7    6    -19.56      0.00
  -11    7    6    -22.89      0.00
   -9    7    6    -23.82      0.00
   -7    7    6    -27.90      0.00
   -5    7    6    -20.46      0.00
   -3    7    6      2.74      0.00
   -1    7    6     21.42      0.00
    1    7    6     25.15      0.00
    3    7    6     28.25      0.00
    5    7    6     31.34      0.00
    7    7    6     16.91      0.00
    9    7    6     -4.70      0.00
   11    7    6    -11.82      0.00
   13    7    6    -13.27      0.00
   15    7    6    -17.61      0.00
   17    7    6    -14.68      0.00
   19    7    6     -4.72      0.00
   21    7    6      3.41      0.00
   23    7    6      6.43      0.00
   25    7    6      4.45      0.00
  -26    8    6     -1.44      0.00
  -24    8    6     -3.32      0.00
  -22    8    6     -6.71      0.00
  -20    8    6     -6.23      0.00
  -18    8    6     -0.11      0.00
  -16    8    6      1.57      0.00
  -14    8    6     -4.47      0.00
  -12    8    6     -2.63      0.00
  -10    8    6      8.82      0.00
   -8    8    6     11.09      0.00
   -6    8    6      2.94      0.00
   -4    8    6     -1.15      0.00
   -2    8    6     -2.59      0.00
    0    8    6    -10.46      0.00
    2    8    6    -16.15      0.00
    4    8    6     -8.46      0.00
    6    8    6     -0.06      0.00
    8    8    6     -3.41      0.00
   10    8    6     -5.29      0.00
   12    8    6      0.78      0.00
   14    8    6      1.35      0.00
   16    8    6     -3.45      0.00
   18    8    6     -2.65      0.00
   20    8    6      0.80      0.00
   22    8    6      0.38      0.00
   24    8    6     -1.31      0.00
  -25    9    6      0.28      0.00
  -23    9    6     -3.69      0.00
  -21    9    6     -8.63      0.00
  -19    9    6     -8.90      0.00
  -17    9    6     -4.63      0.00
  -15    9    6     -2.32      0.00
  -13    9    6      1.66      0.00
  -11    9    6     13.58      0.00
   -9    9    6     22.32      0.00
   -7    9    6     17.35      0.00
   -5    9    6      8.55      0.00
   -3    9    6      3.07      0.00
   -1    9    6     -6.48      0.00
    1    9    6    -18.11      0.00
    3    9    6    -19.77      0.00
    5    9    6    -12.77      0.00
    7    9    6     -7.56      0.00
    9    9    6     -3.27      0.00
   11    9    6      6.13      0.00
   13    9    6     13.37      0.00
   15    9    6      9.52      0.00
   17    9    6      2.41      0.00
   19    9    6      0.28      0.00
   21    9    6     -1.33      0.00
  -22   10    6      6.59      0.00
  -20   10    6      8.43      0.00
  -18   10    6      7.55      0.00
  -16   10    6      2.28      0.00
  -14   10    6     -4.15      0.00
  -12   10    6     -7.50      0.00
  -10   10    6     -8.21      0.00
   -8   10    6    -10.17      0.00
   -6   10    6    -11.14      0.00
   -4   10    6     -4.55      0.00
   -2   10    6      4.72      0.00
    0   10    6      8.64      0.00
    2   10    6     11.29      0.00
    4   10    6     14.50      0.00
    6   10    6     11.83      0.00
    8   10    6      3.45      0.00
   10   10    6     -3.17      0.00
   12   10    6     -5.15      0.00
   14   10    6     -7.05      0.00
   16   10    6     -9.44      0.00
   18   10    6     -6.56      0.00
   20   10    6     -0.76      0.00
  -19   11    6      2.11      0.00
  -17   11    6      1.42      0.00
  -15   11    6     -0.93      0.00
  -13   11    6     -1.16      0.00
  -11   11    6     -0.36      0.00
   -9   11    6     -0.26      0.00
   -7   11    6     -2.26      0.00
   -5   11    6     -4.02      0.00
   -3   11    6     -2.28      0.00
   -1   11    6     -1.57      0.00
    1   11    6     -4.14      0.00
    3   11    6     -4.84      0.00
    5   11    6     -3.08      0.00
    7   11    6     -2.25      0.00
    9   11    6     -2.24      0.00
   11   11    6     -0.96      0.00
   13   11    6      1.15      0.00
   15   11    6      1.68      0.00
  -14   12    6     -0.26      0.00
  -12   12    6      1.88      0.00
  -10   12    6      1.94      0.00
   -8   12    6     -0.99      0.00
   -6   12    6     -3.67      0.00
   -4   12    6     -2.29      0.00
   -2   12    6      0.38      0.00
    0   12    6     -2.10      0.00
    2   12    6     -7.64      0.00
    4   12    6     -9.21      0.00
    6   12    6     -6.47      0.00
    8   12    6     -3.56      0.00
   10   12    6     -1.79      0.00
   12   12    6     -0.38      0.00
   -7   13    6     -2.81      0.00
   -5   13    6     -2.15      0.00
   -3   13    6     -0.28      0.00
   -1   13    6      0.46      0.00
    1   13    6     -0.33      0.00
  -33    1    7      6.52      0.00
  -31    1    7      8.41      0.00
  -29    1    7      3.64      0.00
  -27    1    7      0.14      0.00
  -25    1    7     -4.48      0.00
  -23    1    7    -16.95      0.00
  -21    1    7    -23.32      0.00
  -19    1    7    -13.51      0.00
  -17    1    7     -0.23      0.00
  -15    1    7      5.45      0.00
  -13    1    7     14.70      0.00
  -11    1    7     43.16      0.00
   -9    1    7     59.68      0.00
   -7    1    7     27.88      0.00
   -5    1    7      6.16      0.00
   -3    1    7     42.22      0.00
   -1    1    7     50.00      0.00
    1    1    7    -15.51      0.00
    3    1    7    -57.73      0.00
    5    1    7    -38.21      0.00
    7    1    7    -28.17      0.00
    9    1    7    -39.54      0.00
   11    1    7    -21.58      0.00
   13    1    7     16.51      0.00
   15    1    7     29.59      0.00
   17    1    7     21.66      0.00
   19    1    7     15.78      0.00
   21    1    7      6.22      0.00
   23    1    7     -9.65      0.00
   25    1    7    -17.07      0.00
   27    1    7    -13.48      0.00
   29    1    7     -7.52      0.00
   31    1    7     -2.99      0.00
  -32    2    7     -6.69      0.00
  -30    2    7     -9.74      0.00
  -28    2    7     -7.07      0.00
  -26    2    7     11.26      0.00
  -24    2    7     26.43      0.00
  -22    2    7     26.98      0.00
  -20    2    7     31.39      0.00
  -18    2    7     39.29      0.00
  -16    2    7     24.06      0.00
  -14    2    7    -14.74      0.00
  -12    2    7    -34.29      0.00
  -10    2    7    -23.09      0.00
   -8    2    7    -37.83      0.00
   -6    2    7    -69.29      0.00
   -4    2    7    -25.38      0.00
   -2    2    7     59.39      0.00
    0    2    7     68.65      0.00
    2    2    7     40.73      0.00
    4    2    7     61.96      0.00
    6    2    7     76.95      0.00
    8    2    7     28.64      0.00
   10    2    7    -20.58      0.00
   12    2    7    -23.18      0.00
   14    2    7    -19.83      0.00
   16    2    7    -32.96      0.00
   18    2    7    -29.86      0.00
   20    2    7     -7.20      0.00
   22    2    7      4.35      0.00
   24    2    7      4.91      0.00
   26    2    7      8.85      0.00
   28    2    7      9.59      0.00
   30    2    7      3.61      0.00
  -31    3    7      3.79      0.00
  -29    3    7     -0.54      0.00
  -27    3    7     -0.94      0.00
  -25    3    7      2.05      0.00
  -23    3    7     -4.27      0.00
  -21    3    7    -11.86      0.00
  -19    3    7     -6.56      0.00
  -17    3    7     -2.81      0.00
  -15    3    7    -14.14      0.00
  -13    3    7    -13.78      0.00
  -11    3    7     20.62      0.00
   -9    3    7     45.94      0.00
   -7    3    7     26.21      0.00
   -5    3    7     10.51      0.00
   -3    3    7     19.49      0.00
   -1    3    7     -6.02      0.00
    1    3    7    -50.26      0.00
    3    3    7    -32.25      0.00
    5    3    7     22.04      0.00
    7    3    7     32.98      0.00
    9    3    7     15.44      0.00
   11    3    7     19.70      0.00
   13    3    7     30.72      0.00
   15    3    7     18.87      0.00
   17    3    7      3.80      0.00
   19    3    7      7.12      0.00
   21    3    7      9.57      0.00
   23    3    7     -1.03      0.00
   25    3    7     -5.82      0.00
   27    3    7     -0.11      0.00
   29    3    7      1.27      0.00
  -32    4    7      4.53      0.00
  -30    4    7      6.57      0.00
  -28    4    7      7.38      0.00
  -26    4    7      1.30      0.00
  -22    4    7    -22.49      0.00
  -20    4    7    -20.28      0.00
  -18    4    7    -15.46      0.00
  -16    4    7    -18.14      0.00
  -14    4    7    -15.40      0.00
  -12    4    7      8.70      0.00
  -10    4    7     31.00      0.00
   -8    4    7     24.19      0.00
   -6    4    7     17.12      0.00
   -4    4    7     31.87      0.00
   -2    4    7     22.78      0.00
    0    4    7    -23.28      0.00
    2    4    7    -42.05      0.00
    4    4    7    -18.75      0.00
    6    4    7     -9.66      0.00
    8    4    7    -19.03      0.00
   10    4    7     -5.30      0.00
   12    4    7     21.46      0.00
   14    4    7     26.66      0.00
   16    4    7     17.26      0.00
   18    4    7     12.48      0.00
   20    4    7      8.60      0.00
   22    4    7     -0.39      0.00
   24    4    7     -7.48      0.00
   26    4    7     -6.29      0.00
   28    4    7     -2.00      0.00
  -31    5    7     -6.68      0.00
  -29    5    7     -4.14      0.00
  -27    5    7      2.56      0.00
  -25    5    7      2.04      0.00
  -21    5    7     17.28      0.00
  -19    5    7     26.80      0.00
  -17    5    7     18.22      0.00
  -15    5    7      0.68      0.00
  -13    5    7     -9.11      0.00
  -11    5    7    -16.03      0.00
   -9    5    7    -36.43      0.00
   -7    5    7    -52.70      0.00
   -5    5    7    -32.31      0.00
   -3    5    7      6.95      0.00
   -1    5    7     23.98      0.00
    1    5    7     27.37      0.00
    3    5    7     42.32      0.00
    5    5    7     45.07      0.00
    7    5    7     13.55      0.00
    9    5    7    -17.45      0.00
   11    5    7    -22.73      0.00
   13    5    7    -23.70      0.00
   15    5    7    -27.73      0.00
   17    5    7    -22.68      0.00
   19    5    7    -14.04      0.00
   21    5    7     -7.60      0.00
   23    5    7     -0.07      0.00
   25    5    7      5.20      0.00
   27    5    7      6.58      0.00
  -30    6    7     -3.19      0.00
  -28    6    7      1.71      0.00
  -26    6    7      2.68      0.00
  -24    6    7     -5.66      0.00
  -22    6    7     -8.25      0.00
  -20    6    7     -1.33      0.00
  -18    6    7      2.28      0.00
  -16    6    7     -0.24      0.00
  -14    6    7      2.00      0.00
  -12    6    7     11.70      0.00
  -10    6    7     15.06      0.00
   -8    6    7      7.77      0.00
   -6    6    7      7.04      0.00
   -4    6    7     17.36      0.00
   -2    6    7     16.75      0.00
    0    6    7     -2.62      0.00
    2    6    7    -15.62      0.00
    4    6    7     -8.64      0.00
    6    6    7     -3.93      0.00
    8    6    7    -11.95      0.00
   10    6    7    -11.74      0.00
   12    6    7      0.72      0.00
   14    6    7      8.38      0.00
   16    6    7     10.44      0.00
   18    6    7     12.04      0.00
   20    6    7      9.20      0.00
   22    6    7      2.86      0.00
   24    6    7     -2.83      0.00
   26    6    7     -6.14      0.00
  -29    7    7      4.66      0.00
  -27    7    7      9.14      0.00
  -25    7    7      6.11      0.00
  -23    7    7     -1.19      0.00
  -21    7    7     -2.93      0.00
  -19    7    7     -1.23      0.00
  -17    7    7     -4.25      0.00
  -15    7    7     -8.39      0.00
  -13    7    7     -3.47      0.00
  -11    7    7      8.37      0.00
   -9    7    7     15.08      0.00
   -7    7    7     14.62      0.00
   -5    7    7     12.69      0.00
   -3    7    7      4.89      0.00
   -1    7    7    -12.92      0.00
    1    7    7    -26.48      0.00
    3    7    7    -20.99      0.00
    5    7    7     -4.68      0.00
    7    7    7      3.98      0.00
    9    7    7      3.71      0.00
   11    7    7      6.84      0.00
   13    7    7     12.59      0.00
   15    7    7     10.88      0.00
   17    7    7      5.30      0.00
   19    7    7      3.06      0.00
   21    7    7      1.44      0.00
   23    7    7     -0.59      0.00
   25    7    7     -0.63      0.00
  -26    8    7      1.00      0.00
  -24    8    7      1.56      0.00
  -22    8    7      5.01      0.00
  -20    8    7     10.89      0.00
  -18    8    7     10.91      0.00
  -16    8    7      3.07      0.00
  -14    8    7     -5.70      0.00
  -12    8    7    -12.79      0.00
  -10    8    7    -19.56      0.00
   -8    8    7    -24.07      0.00
   -6    8    7    -21.60      0.00
   -4    8    7    -13.29      0.00
   -2    8    7     -6.87      0.00
    0    8    7     -1.28      0.00
    2    8    7      8.54      0.00
    4    8    7     15.57      0.00
    6    8    7     13.42      0.00
    8    8    7      5.03      0.00
   10    8    7     -4.53      0.00
   12    8    7     -9.95      0.00
   14    8    7    -12.42      0.00
   16    8    7    -15.40      0.00
   18    8    7    -13.97      0.00
   20    8    7     -6.99      0.00
   22    8    7     -0.31      0.00
   24    8    7      3.99      0.00
  -25    9    7     -2.36      0.00
  -23    9    7     -7.02      0.00
  -21    9    7     -6.96      0.00
  -19    9    7     -5.07      0.00
  -17    9    7     -5.54      0.00
  -15    9    7     -1.35      0.00
  -13    9    7      6.68      0.00
  -11    9    7      8.81      0.00
   -9    9    7      6.60      0.00
   -7    9    7      5.79      0.00
   -5    9    7      4.39      0.00
   -3    9    7     -2.32      0.00
   -1    9    7    -11.99      0.00
    1    9    7    -15.77      0.00
    3    9    7    -14.24      0.00
    5    9    7    -14.27      0.00
    7    9    7    -13.47      0.00
    9    9    7     -9.51      0.00
   11    9    7     -4.54      0.00
   13    9    7      1.21      0.00
   15    9    7      5.06      0.00
   17    9    7      4.81      0.00
   19    9    7      2.67      0.00
   21    9    7      0.06      0.00
  -22   10    7      0.51      0.00
  -20   10    7      5.01      0.00
  -18   10    7      4.11      0.00
  -16   10    7     -0.42      0.00
  -14   10    7      0.12      0.00
  -12   10    7      0.56      0.00
  -10   10    7     -2.60      0.00
   -8   10    7     -1.40      0.00
   -6   10    7      4.20      0.00
   -4   10    7      6.09      0.00
   -2   10    7      3.10      0.00
    0   10    7      0.80      0.00
    2   10    7      1.08      0.00
    4   10    7      0.28      0.00
    6   10    7     -2.06      0.00
    8   10    7     -3.55      0.00
   10   10    7     -4.71      0.00
   12   10    7     -4.82      0.00
   14   10    7     -1.87      0.00
   16   10    7      1.89      0.00
   18   10    7      2.85      0.00
  -19   11    7      7.21      0.00
  -17   11    7      6.02      0.00
  -15   11    7      3.98      0.00
  -13   11    7      3.38      0.00
  -11   11    7     -1.05      0.00
   -9   11    7     -6.97      0.00
   -7   11    7     -6.63      0.00
   -5   11    7     -2.80      0.00
   -3   11    7     -1.60      0.00
   -1   11    7     -0.38      0.00
    1   11    7      4.51      0.00
    3   11    7     10.38      0.00
    5   11    7     13.16      0.00
    7   11    7     11.41      0.00
    9   11    7      6.03      0.00
   11   11    7     -0.40      0.00
   13   11    7     -4.31      0.00
   15   11    7     -3.87      0.00
  -14   12    7      1.32      0.00
  -12   12    7      4.52      0.00
  -10   12    7      4.46      0.00
   -8   12    7      3.95      0.00
   -6   12    7      5.78      0.00
   -4   12    7      3.96      0.00
   -2   12    7     -2.71      0.00
    0   12    7     -6.78      0.00
    2   12    7     -6.28      0.00
    4   12    7     -4.81      0.00
    6   12    7     -3.31      0.00
    8   12    7     -0.68      0.00
   10   12    7      2.31      0.00
   12   12    7      3.17      0.00
   -7   13    7      2.92      0.00
   -5   13    7      3.50      0.00
   -3   13    7     -0.44      0.00
   -1   13    7     -4.00      0.00
    3   13    7     -2.49      0.00
  -32    0    8     -6.11      0.00
  -30    0    8    -12.53      0.00
  -28    0    8     -8.76      0.00
  -26    0    8      8.95      0.00
  -24    0    8     16.96      0.00
  -22    0    8     17.79      0.00
  -20    0    8     34.14      0.00
  -18    0    8     50.56      0.00
  -16    0    8     34.87      0.00
  -14    0    8     -3.51      0.00
  -12    0    8    -24.52      0.00
   -8    0    8   -119.63      0.00
   -6    0    8   -160.19      0.00
   -4    0    8    -45.34      0.00
   -2    0    8    102.25      0.00
    0    0    8    109.52      0.00
    2    0    8     66.16      0.00
    8    0    8     15.25      0.00
   10    0    8    -28.69      0.00
   14    0    8     -2.77      0.00
   16    0    8    -25.83      0.00
   18    0    8    -28.16      0.00
   20    0    8     -8.10      0.00
   22    0    8      2.71      0.00
   24    0    8      6.49      0.00
   26    0    8     13.20      0.00
   28    0    8     14.86      0.00
   30    0    8      9.00      0.00
  -33    1    8      6.94      0.00
  -31    1    8      8.70      0.00
  -29    1    8      3.49      0.00
  -27    1    8      1.45      0.00
  -25    1    8     -2.45      0.00
  -23    1    8    -16.92      0.00
  -21    1    8    -24.18      0.00
  -19    1    8    -13.29      0.00
  -17    1    8     -4.67      0.00
  -15    1    8     -8.84      0.00
  -13    1    8      2.84      0.00
   -9    1    8     45.44      0.00
   -7    1    8      1.03      0.00
   -5    1    8      2.84      0.00
   -3    1    8     56.78      0.00
   -1    1    8     38.79      0.00
    1    1    8    -39.35      0.00
    3    1    8    -47.22      0.00
    5    1    8     -1.85      0.00
    7    1    8     -2.52      0.00
   11    1    8     -1.50      0.00
   13    1    8     31.59      0.00
   15    1    8     27.74      0.00
   17    1    8     12.20      0.00
   19    1    8     12.54      0.00
   21    1    8     10.56      0.00
   23    1    8     -2.19      0.00
   25    1    8     -8.50      0.00
   27    1    8     -5.33      0.00
   29    1    8     -2.63      0.00
  -32    2    8      1.00      0.00
  -30    2    8      1.37      0.00
  -28    2    8      0.81      0.00
  -26    2    8     -0.85      0.00
  -24    2    8     -4.97      0.00
  -22    2    8     -9.27      0.00
  -20    2    8     -9.12      0.00
  -18    2    8     -7.79      0.00
  -16    2    8    -11.90      0.00
  -14    2    8    -10.27      0.00
  -12    2    8     10.07      0.00
  -10    2    8     26.48      0.00
   -8    2    8     22.36      0.00
   -6    2    8     31.95      0.00
   -4    2    8     57.79      0.00
   -2    2    8     39.24      0.00
    0    2    8    -19.44      0.00
    2    2    8    -39.58      0.00
    4    2    8    -16.09      0.00
    6    2    8     -9.57      0.00
    8    2    8    -20.20      0.00
   10    2    8     -9.76      0.00
   12    2    8     11.31      0.00
   14    2    8     12.99      0.00
   16    2    8      2.29      0.00
   18    2    8     -0.73      0.00
   20    2    8      1.16      0.00
   22    2    8     -2.49      0.00
   24    2    8     -7.72      0.00
   26    2    8     -7.47      0.00
   28    2    8     -5.33      0.00
  -31    3    8    -10.85      0.00
  -29    3    8     -5.97      0.00
  -27    3    8      0.68      0.00
  -25    3    8      3.90      0.00
  -23    3    8     14.48      0.00
  -21    3    8     29.03      0.00
  -19    3    8     30.69      0.00
  -17    3    8     18.63      0.00
  -15    3    8      8.69      0.00
  -13    3    8      5.79      0.00
  -11    3    8    -11.81      0.00
   -9    3    8    -46.67      0.00
   -7    3    8    -53.57      0.00
   -5    3    8    -20.74      0.00
   -3    3    8      0.83      0.00
   -1    3    8     -0.02      0.00
    1    3    8     18.20      0.00
    3    3    8     49.25      0.00
    5    3    8     48.48      0.00
    7    3    8     22.97      0.00
    9    3    8     10.59      0.00
   11    3    8      6.58      0.00
   13    3    8     -9.32      0.00
   15    3    8    -24.14      0.00
   17    3    8    -24.67      0.00
   19    3    8    -19.81      0.00
   21    3    8    -12.62      0.00
   23    3    8     -1.27      0.00
   25    3    8      7.71      0.00
   27    3    8     10.31      0.00
   29    3    8      7.78      0.00
  -32    4    8      6.13      0.00
  -30    4    8     10.03      0.00
  -28    4    8     11.40      0.00
  -26    4    8     -2.05      0.00
  -22    4    8    -17.15      0.00
  -20    4    8    -12.05      0.00
  -18    4    8    -13.60      0.00
  -16    4    8     -7.96      0.00
  -14    4    8     11.15      0.00
  -12    4    8     20.00      0.00
  -10    4    8      3.52      0.00
   -8    4    8     -9.48      0.00
   -6    4    8      2.96      0.00
   -4    4    8     14.57      0.00
   -2    4    8      7.81      0.00
    0    4    8      0.10      0.00
    2    4    8     -5.35      0.00
    4    4    8    -21.15      0.00
    6    4    8    -37.40      0.00
    8    4    8    -32.53      0.00
   10    4    8    -10.15      0.00
   12    4    8      8.54      0.00
   14    4    8     20.64      0.00
   16    4    8     31.57      0.00
   18    4    8     30.60      0.00
   20    4    8     16.32      0.00
   22    4    8      5.16      0.00
   24    4    8     -0.65      0.00
   26    4    8     -6.61      0.00
   28    4    8     -6.89      0.00
  -31    5    8      1.35      0.00
  -29    5    8      2.57      0.00
  -27    5    8      1.59      0.00
  -25    5    8     -2.12      0.00
  -23    5    8     -1.22      0.00
  -21    5    8      1.78      0.00
  -19    5    8     -2.77      0.00
  -17    5    8     -8.23      0.00
  -15    5    8     -3.28      0.00
  -13    5    8      1.16      0.00
  -11    5    8     -9.36      0.00
   -9    5    8    -20.99      0.00
   -7    5    8    -17.07      0.00
   -5    5    8    -10.17      0.00
   -3    5    8    -10.38      0.00
   -1    5    8     -6.60      0.00
    1    5    8     -1.21      0.00
    3    5    8     -5.82      0.00
    5    5    8    -11.14      0.00
    7    5    8     -8.96      0.00
    9    5    8     -9.27      0.00
   11    5    8    -13.51      0.00
   13    5    8    -11.39      0.00
   15    5    8     -3.17      0.00
   17    5    8      2.18      0.00
   19    5    8      2.80      0.00
   21    5    8      3.86      0.00
   23    5    8      5.41      0.00
   25    5    8      2.50      0.00
   27    5    8     -2.19      0.00
  -30    6    8     -8.06      0.00
  -28    6    8    -11.02      0.00
  -26    6    8     -8.11      0.00
  -24    6    8      1.20      0.00
  -22    6    8     10.81      0.00
  -20    6    8     14.32      0.00
  -18    6    8     12.13      0.00
  -16    6    8      9.45      0.00
  -14    6    8      3.52      0.00
  -12    6    8    -12.20      0.00
  -10    6    8    -27.50      0.00
   -8    6    8    -27.71      0.00
   -6    6    8    -20.78      0.00
   -4    6    8    -19.72      0.00
   -2    6    8    -15.29      0.00
    0    6    8      0.39      0.00
    2    6    8     11.30      0.00
    4    6    8     11.04      0.00
    6    6    8     13.99      0.00
    8    6    8     14.72      0.00
   10    6    8     -0.69      0.00
   12    6    8    -17.23      0.00
   14    6    8    -21.33      0.00
   16    6    8    -21.90      0.00
   18    6    8    -20.81      0.00
   20    6    8    -13.41      0.00
   22    6    8     -4.34      0.00
   24    6    8      1.93      0.00
   26    6    8      4.25      0.00
  -29    7    8      5.53      0.00
  -27    7    8      2.79      0.00
  -25    7    8     -0.76      0.00
  -23    7    8     -4.87      0.00
  -21    7    8    -11.46      0.00
  -19    7    8    -16.77      0.00
  -17    7    8    -12.38      0.00
  -15    7    8      1.82      0.00
  -13    7    8     12.75      0.00
  -11    7    8     16.76      0.00
   -9    7    8     24.35      0.00
   -7    7    8     32.27      0.00
   -5    7    8     25.22      0.00
   -3    7    8      5.52      0.00
   -1    7    8     -8.62      0.00
    1    7    8    -14.81      0.00
    3    7    8    -25.15      0.00
    5    7    8    -30.64      0.00
    7    7    8    -16.64      0.00
    9    7    8      0.29      0.00
   11    7    8      5.82      0.00
   13    7    8     11.48      0.00
   15    7    8     17.91      0.00
   17    7    8     15.00      0.00
   19    7    8      6.99      0.00
   21    7    8      0.86      0.00
   23    7    8     -2.37      0.00
   25    7    8     -2.58      0.00
  -26    8    8      1.50      0.00
  -24    8    8      4.58      0.00
  -22    8    8      7.49      0.00
  -20    8    8      5.02      0.00
  -18    8    8      0.06      0.00
  -16    8    8      2.20      0.00
  -14    8    8      7.17      0.00
  -12    8    8      1.34      0.00
  -10    8    8     -8.93      0.00
   -8    8    8     -8.96      0.00
   -6    8    8     -3.75      0.00
   -4    8    8     -2.19      0.00
   -2    8    8      1.78      0.00
    0    8    8     11.52      0.00
    2    8    8     14.90      0.00
    4    8    8      7.01      0.00
    6    8    8      2.12      0.00
    8    8    8      4.94      0.00
   10    8    8      3.54      0.00
   12    8    8     -0.86      0.00
   14    8    8      1.30      0.00
   16    8    8      4.45      0.00
   18    8    8      1.96      0.00
   20    8    8     -0.75      0.00
   22    8    8     -0.06      0.00
   24    8    8      0.95      0.00
  -25    9    8     -1.14      0.00
  -23    9    8      3.09      0.00
  -21    9    8      7.11      0.00
  -19    9    8      7.64      0.00
  -17    9    8      6.80      0.00
  -15    9    8      6.76      0.00
  -13    9    8      0.95      0.00
  -11    9    8    -12.40      0.00
   -9    9    8    -20.20      0.00
   -7    9    8    -17.18      0.00
   -5    9    8    -13.57      0.00
   -3    9    8     -9.79      0.00
   -1    9    8      1.46      0.00
    1    9    8     12.88      0.00
    3    9    8     14.77      0.00
    5    9    8     12.11      0.00
    7    9    8     10.59      0.00
    9    9    8      5.54      0.00
   11    9    8     -4.91      0.00
   13    9    8    -11.22      0.00
   15    9    8     -8.19      0.00
   17    9    8     -3.79      0.00
   19    9    8     -2.32      0.00
   21    9    8     -0.00      0.00
  -22   10    8     -5.75      0.00
  -20   10    8     -9.14      0.00
  -18   10    8     -8.37      0.00
  -16   10    8     -3.46      0.00
  -14   10    8      1.43      0.00
  -12   10    8      4.03      0.00
  -10   10    8      6.25      0.00
   -8   10    8     10.74      0.00
   -6   10    8     12.34      0.00
   -4   10    8      6.02      0.00
   -2   10    8     -0.82      0.00
    0   10    8     -4.29      0.00
    2   10    8     -9.94      0.00
    4   10    8    -15.20      0.00
    6   10    8    -13.17      0.00
    8   10    8     -6.24      0.00
   10   10    8     -1.31      0.00
   12   10    8      0.74      0.00
   14   10    8      4.53      0.00
   16   10    8      8.26      0.00
   18   10    8      6.15      0.00
  -19   11    8     -2.75      0.00
  -17   11    8     -0.96      0.00
  -15   11    8      1.01      0.00
  -13   11    8      0.78      0.00
  -11   11    8      0.08      0.00
   -9   11    8      0.34      0.00
   -7   11    8      2.28      0.00
   -5   11    8      3.15      0.00
   -3   11    8      2.03      0.00
   -1   11    8      2.94      0.00
    1   11    8      5.06      0.00
    3   11    8      4.91      0.00
    5   11    8      3.90      0.00
    7   11    8      4.02      0.00
    9   11    8      3.99      0.00
   11   11    8      1.70      0.00
   13   11    8     -1.01      0.00
   15   11    8     -1.25      0.00
  -14   12    8      0.12      0.00
  -12   12    8     -1.83      0.00
  -10   12    8     -1.31      0.00
   -8   12    8      1.07      0.00
   -6   12    8      2.17      0.00
   -4   12    8      0.65      0.00
   -2   12    8     -0.05      0.00
    0   12    8      2.98      0.00
    2   12    8      6.76      0.00
    4   12    8      7.60      0.00
    6   12    8      6.11      0.00
    8   12    8      4.31      0.00
   10   12    8      2.40      0.00
   -5   13    8      0.94      0.00
   -3   13    8     -0.04      0.00
   -1   13    8      0.04      0.00
    1   13    8      0.40      0.00
  -33    1    9     -6.71      0.00
  -31    1    9     -8.81      0.00
  -29    1    9     -5.59      0.00
  -27    1    9     -4.16      0.00
  -25    1    9      1.84      0.00
  -23    1    9     16.84      0.00
  -21    1    9     24.71      0.00
  -19    1    9     19.45      0.00
  -17    1    9     13.79      0.00
  -15    1    9     11.69      0.00
  -13    1    9     -2.57      0.00
  -11    1    9    -35.18      0.00
   -9    1    9    -48.30      0.00
   -7    1    9    -23.80      0.00
   -5    1    9    -22.14      0.00
   -3    1    9    -60.45      0.00
   -1    1    9    -57.65      0.00
    1    1    9     -1.05      0.00
    3    1    9     27.86      0.00
    5    1    9     19.22      0.00
    7    1    9     27.19      0.00
    9    1    9     41.34      0.00
   11    1    9     21.17      0.00
   13    1    9    -13.01      0.00
   15    1    9    -25.16      0.00
   17    1    9    -23.79      0.00
   19    1    9    -22.20      0.00
   21    1    9    -12.30      0.00
   23    1    9      3.33      0.00
   25    1    9     11.17      0.00
   27    1    9     10.13      0.00
   29    1    9      6.36      0.00
  -32    2    9      7.03      0.00
  -30    2    9     13.33      0.00
  -28    2    9     12.09      0.00
  -26    2    9     -4.37      0.00
  -24    2    9    -16.42      0.00
  -22    2    9    -19.82      0.00
  -20    2    9    -31.29      0.00
  -18    2    9    -42.32      0.00
  -16    2    9    -27.60      0.00
  -14    2    9      5.28      0.00
  -12    2    9     17.54      0.00
  -10    2    9     14.94      0.00
   -8    2    9     44.39      0.00
   -6    2    9     70.86      0.00
   -4    2    9     24.14      0.00
   -2    2    9    -38.39      0.00
    0    2    9    -38.96      0.00
    2    2    9    -33.72      0.00
    4    2    9    -68.47      0.00
    6    2    9    -77.30      0.00
    8    2    9    -32.48      0.00
   10    2    9      2.85      0.00
   12    2    9      4.89      0.00
   14    2    9     13.33      0.00
   16    2    9     31.70      0.00
   18    2    9     28.40      0.00
   20    2    9     10.29      0.00
   22    2    9      2.22      0.00
   24    2    9     -0.67      0.00
   26    2    9     -6.87      0.00
   28    2    9     -8.37      0.00
   30    2    9     -3.62      0.00
  -33    3    9     -3.34      0.00
  -31    3    9     -3.41      0.00
  -29    3    9     -1.39      0.00
  -27    3    9     -3.59      0.00
  -25    3    9     -5.45      0.00
  -23    3    9      1.46      0.00
  -21    3    9      6.81      0.00
  -19    3    9      2.31      0.00
  -17    3    9      2.48      0.00
  -15    3    9     13.21      0.00
  -13    3    9      7.58      0.00
  -11    3    9    -23.68      0.00
   -9    3    9    -37.31      0.00
   -7    3    9    -20.75      0.00
   -5    3    9    -19.83      0.00
   -3    3    9    -23.56      0.00
   -1    3    9     16.50      0.00
    1    3    9     54.40      0.00
    3    3    9     28.41      0.00
    5    3    9    -12.55      0.00
    7    3    9    -12.45      0.00
    9    3    9     -4.56      0.00
   11    3    9    -19.50      0.00
   13    3    9    -27.38      0.00
   15    3    9    -12.33      0.00
   17    3    9     -2.81      0.00
   19    3    9     -8.89      0.00
   21    3    9     -8.17      0.00
   23    3    9      2.07      0.00
   25    3    9      3.83      0.00
   27    3    9     -1.39      0.00
   29    3    9     -1.16      0.00
  -32    4    9     -3.63      0.00
  -30    4    9     -9.57      0.00
  -28    4    9    -13.75      0.00
  -26    4    9     -6.53      0.00
  -24    4    9      7.84      0.00
  -22    4    9     15.55      0.00
  -20    4    9     15.24      0.00
  -18    4    9     17.55      0.00
  -16    4    9     23.97      0.00
  -14    4    9     17.58      0.00
  -12    4    9     -7.75      0.00
  -10    4    9    -23.53      0.00
   -8    4    9    -17.66      0.00
   -6    4    9    -24.28      0.00
   -4    4    9    -42.52      0.00
   -2    4    9    -21.85      0.00
    0    4    9     25.10      0.00
    2    4    9     34.05      0.00
    4    4    9     16.18      0.00
    6    4    9     22.47      0.00
    8    4    9     32.45      0.00
   10    4    9     10.29      0.00
   12    4    9    -15.70      0.00
   14    4    9    -16.85      0.00
   16    4    9    -11.48      0.00
   18    4    9    -12.83      0.00
   20    4    9     -9.75      0.00
   22    4    9      0.00      0.00
   24    4    9      5.85      0.00
   26    4    9      4.48      0.00
   28    4    9      2.32      0.00
  -31    5    9      5.89      0.00
  -29    5    9      2.85      0.00
  -27    5    9      0.97      0.00
  -25    5    9      5.66      0.00
  -23    5    9      1.46      0.00
  -21    5    9    -15.52      0.00
  -19    5    9    -25.17      0.00
  -17    5    9    -17.16      0.00
  -15    5    9     -5.29      0.00
  -13    5    9     -0.87      0.00
  -11    5    9     10.19      0.00
   -9    5    9     37.59      0.00
   -7    5    9     52.41      0.00
   -5    5    9     31.51      0.00
   -3    5    9      3.27      0.00
   -1    5    9     -6.29      0.00
    1    5    9    -19.76      0.00
    3    5    9    -46.73      0.00
    5    5    9    -48.99      0.00
    7    5    9    -17.67      0.00
    9    5    9      4.73      0.00
   11    5    9      7.32      0.00
   13    5    9     14.92      0.00
   15    5    9     24.01      0.00
   17    5    9     21.19      0.00
   19    5    9     15.43      0.00
   21    5    9     11.18      0.00
   23    5    9      4.01      0.00
   25    5    9     -2.36      0.00
   27    5    9     -4.93      0.00
  -30    6    9      2.40      0.00
  -28    6    9     -2.67      0.00
  -26    6    9     -1.71      0.00
  -24    6    9      6.01      0.00
  -22    6    9      6.59      0.00
  -20    6    9      1.25      0.00
  -18    6    9      1.94      0.00
  -16    6    9      5.54      0.00
  -14    6    9      0.21      0.00
  -12    6    9     -9.51      0.00
  -10    6    9     -9.36      0.00
   -8    6    9     -5.12      0.00
   -6    6    9    -12.97      0.00
   -4    6    9    -23.95      0.00
   -2    6    9    -16.73      0.00
    0    6    9      1.88      0.00
    2    6    9      7.05      0.00
    4    6    9      0.43      0.00
    6    6    9      3.97      0.00
    8    6    9     13.87      0.00
   10    6    9     10.26      0.00
   12    6    9     -1.22      0.00
   14    6    9     -6.80      0.00
   16    6    9    -10.66      0.00
   18    6    9    -14.38      0.00
   20    6    9    -11.64      0.00
   22    6    9     -4.83      0.00
   24    6    9      0.86      0.00
   26    6    9      3.87      0.00
  -29    7    9     -4.93      0.00
  -27    7    9     -9.78      0.00
  -25    7    9     -6.79      0.00
  -23    7    9     -1.48      0.00
  -21    7    9     -1.53      0.00
  -19    7    9     -1.12      0.00
  -17    7    9      5.19      0.00
  -15    7    9      9.41      0.00
  -13    7    9      3.85      0.00
  -11    7    9     -5.93      0.00
   -9    7    9    -11.86      0.00
   -7    7    9    -15.97      0.00
   -5    7    9    -18.05      0.00
   -3    7    9     -7.90      0.00
   -1    7    9     12.12      0.00
    1    7    9     22.65      0.00
    3    7    9     16.57      0.00
    5    7    9      6.28      0.00
    7    7    9      2.24      0.00
    9    7    9      0.85      0.00
   11    7    9     -4.65      0.00
   13    7    9     -9.84      0.00
   15    7    9     -8.74      0.00
   17    7    9     -5.99      0.00
   19    7    9     -4.72      0.00
   21    7    9     -2.24      0.00
   23    7    9     -0.04      0.00
   25    7    9      0.05      0.00
  -26    8    9      1.27      0.00
  -24    8    9      1.56      0.00
  -22    8    9     -3.96      0.00
  -20    8    9    -11.48      0.00
  -18    8    9    -12.13      0.00
  -16    8    9     -6.79      0.00
  -14    8    9      0.18      0.00
  -12    8    9      8.54      0.00
  -10    8    9     17.40      0.00
   -8    8    9     23.10      0.00
   -6    8    9     21.72      0.00
   -4    8    9     17.04      0.00
   -2    8    9     14.96      0.00
    0    8    9      8.98      0.00
    2    8    9     -3.64      0.00
    4    8    9    -11.71      0.00
    6    8    9    -11.10      0.00
    8    8    9     -6.14      0.00
   10    8    9      0.02      0.00
   12    8    9      4.82      0.00
   14    8    9     10.03      0.00
   16    8    9     15.46      0.00
   18    8    9     14.90      0.00
   20    8    9      8.67      0.00
   22    8    9      1.97      0.00
  -25    9    9      1.80      0.00
  -23    9    9      5.14      0.00
  -21    9    9      4.84      0.00
  -19    9    9      5.80      0.00
  -17    9    9      7.13      0.00
  -15    9    9      1.96      0.00
  -13    9    9     -4.13      0.00
  -11    9    9     -4.67      0.00
   -9    9    9     -4.50      0.00
   -7    9    9     -6.70      0.00
   -5    9    9     -6.63      0.00
   -3    9    9      0.55      0.00
   -1    9    9      9.50      0.00
    1    9    9     11.46      0.00
    3    9    9     10.95      0.00
    5    9    9     13.95      0.00
    7    9    9     15.66      0.00
    9    9    9     12.95      0.00
   11    9    9      7.06      0.00
   13    9    9      0.48      0.00
   15    9    9     -2.76      0.00
   17    9    9     -3.01      0.00
   19    9    9     -2.34      0.00
   21    9    9     -0.76      0.00
  -22   10    9     -1.31      0.00
  -20   10    9     -4.41      0.00
  -18   10    9     -1.92      0.00
  -16   10    9      0.99      0.00
  -14   10    9     -0.47      0.00
  -12   10    9      0.57      0.00
  -10   10    9      3.58      0.00
   -8   10    9      0.75      0.00
   -6   10    9     -4.97      0.00
   -4   10    9     -5.74      0.00
   -2   10    9     -2.91      0.00
    0   10    9     -2.55      0.00
    2   10    9     -3.90      0.00
    4   10    9     -2.52      0.00
    6   10    9      0.70      0.00
    8   10    9      3.17      0.00
   10   10    9      4.43      0.00
   12   10    9      3.68      0.00
   14   10    9      0.95      0.00
   16   10    9     -1.82      0.00
   18   10    9     -2.52      0.00
  -19   11    9     -6.23      0.00
  -17   11    9     -6.05      0.00
  -15   11    9     -6.27      0.00
  -13   11    9     -5.99      0.00
  -11   11    9     -0.28      0.00
   -9   11    9      5.64      0.00
   -7   11    9      5.11      0.00
   -5   11    9      3.28      0.00
   -3   11    9      4.41      0.00
   -1   11    9      3.29      0.00
    1   11    9     -2.89      0.00
    3   11    9     -9.85      0.00
    5   11    9    -13.32      0.00
    7   11    9    -12.31      0.00
    9   11    9     -7.94      0.00
   11   11    9     -2.10      0.00
   13   11    9      2.12      0.00
   15   11    9      2.44      0.00
  -14   12    9     -1.08      0.00
  -12   12    9     -3.15      0.00
  -10   12    9     -2.64      0.00
   -8   12    9     -4.03      0.00
   -6   12    9     -7.22      0.00
   -4   12    9     -4.78      0.00
   -2   12    9      2.24      0.00
    0   12    9      6.15      0.00
    2   12    9      5.91      0.00
    4   12    9      5.16      0.00
    6   12    9      4.52      0.00
    8   12    9      1.99      0.00
   10   12    9     -1.22      0.00
   -5   13    9     -3.07      0.00
   -3   13    9      0.19      0.00
   -1   13    9      2.53      0.00
  -32    0   10      5.94      0.00
  -30    0   10     13.81      0.00
  -28    0   10     10.87      0.00
  -26    0   10     -3.86      0.00
  -24    0   10    -10.38      0.00
  -22    0   10    -16.75      0.00
  -20    0   10    -38.70      0.00
  -18    0   10    -55.80      0.00
  -16    0   10    -43.85      0.00
  -14    0   10    -18.52      0.00
  -12    0   10     -4.77      0.00
  -10    0   10     31.24      0.00
   -8    0   10    114.05      0.00
   -6    0   10    140.72      0.00
   -4    0   10     41.64      0.00
   -2    0   10    -53.32      0.00
    0    0   10    -50.16      0.00
    2    0   10    -45.64      0.00
    4    0   10    -82.97      0.00
    6    0   10    -72.45      0.00
    8    0   10    -10.37      0.00
   10    0   10     13.14      0.00
   12    0   10     -2.74      0.00
   14    0   10      5.38      0.00
   16    0   10     29.61      0.00
   18    0   10     29.05      0.00
   20    0   10     14.22      0.00
   22    0   10      6.89      0.00
   24    0   10      0.84      0.00
   26    0   10     -7.59      0.00
   28    0   10    -10.32      0.00
  -33    1   10     -7.48      0.00
  -31    1   10     -9.29      0.00
  -29    1   10     -6.20      0.00
  -27    1   10     -6.43      0.00
  -25    1   10     -1.72      0.00
  -23    1   10     12.58      0.00
  -21    1   10     18.90      0.00
  -19    1   10     12.35      0.00
  -17    1   10     10.63      0.00
  -15    1   10     14.35      0.00
  -13    1   10     -3.39      0.00
  -11    1   10    -35.95      0.00
   -9    1   10    -29.92      0.00
   -7    1   10      0.36      0.00
   -5    1   10    -21.36      0.00
   -3    1   10    -59.72      0.00
   -1    1   10    -23.53      0.00
    1    1   10     35.23      0.00
    3    1   10     27.17      0.00
    7    1   10     17.79      0.00
   11    1   10      1.13      0.00
   13    1   10    -23.90      0.00
   15    1   10    -17.71      0.00
   17    1   10    -11.07      0.00
   19    1   10    -15.69      0.00
   21    1   10    -11.81      0.00
   23    1   10      0.27      0.00
   25    1   10      5.31      0.00
   27    1   10      3.60      0.00
   29    1   10      2.36      0.00
  -32    2   10     -0.62      0.00
  -30    2   10     -1.63      0.00
  -28    2   10     -1.52      0.00
  -26    2   10      1.45      0.00
  -24    2   10      6.19      0.00
  -22    2   10      9.81      0.00
  -20    2   10     11.62      0.00
  -18    2   10     15.10      0.00
  -16    2   10     20.79      0.00
  -14    2   10     16.52      0.00
  -12    2   10     -1.01      0.00
  -10    2   10     -9.41      0.00
   -8    2   10    -10.50      0.00
   -6    2   10    -36.97      0.00
   -4    2   10    -64.98      0.00
   -2    2   10    -37.86      0.00
    0    2   10     13.06      0.00
    2    2   10     19.85      0.00
    4    2   10      3.54      0.00
    8    2   10     21.11      0.00
   10    2   10      3.42      0.00
   12    2   10    -14.98      0.00
   14    2   10    -11.04      0.00
   16    2   10     -2.52      0.00
   18    2   10     -3.94      0.00
   20    2   10     -5.22      0.00
   22    2   10      0.27      0.00
   24    2   10      4.82      0.00
   26    2   10      4.43      0.00
   28    2   10      3.89      0.00
  -33    3   10      7.45      0.00
  -31    3   10     11.72      0.00
  -29    3   10      7.82      0.00
  -27    3   10      6.15      0.00
  -25    3   10      5.06      0.00
  -23    3   10     -8.27      0.00
  -21    3   10    -24.52      0.00
  -19    3   10    -26.50      0.00
  -17    3   10    -19.04      0.00
  -15    3   10    -17.56      0.00
  -13    3   10    -16.25      0.00
  -11    3   10      8.70      0.00
   -9    3   10     44.79      0.00
   -7    3   10     45.92      0.00
   -5    3   10     19.02      0.00
   -3    3   10     12.82      0.00
   -1    3   10     16.83      0.00
    1    3   10    -10.72      0.00
    3    3   10    -46.32      0.00
    5    3   10    -45.02      0.00
    7    3   10    -25.73      0.00
    9    3   10    -22.73      0.00
   11    3   10    -20.06      0.00
   13    3   10     -0.10      0.00
   15    3   10     17.54      0.00
   17    3   10     20.69      0.00
   19    3   10     19.31      0.00
   21    3   10     15.03      0.00
   23    3   10      4.80      0.00
   25    3   10     -4.98      0.00
   27    3   10     -8.47      0.00
   29    3   10     -6.45      0.00
  -32    4   10     -5.62      0.00
  -30    4   10    -12.04      0.00
  -28    4   10    -13.97      0.00
  -26    4   10     -1.54      0.00
  -24    4   10     10.36      0.00
  -22    4   10      9.35      0.00
  -20    4   10      8.75      0.00
  -18    4   10     13.73      0.00
  -16    4   10      7.67      0.00
  -14    4   10    -10.92      0.00
  -12    4   10    -15.46      0.00
  -10    4   10      0.69      0.00
   -8    4   10      5.25      0.00
   -6    4   10    -10.99      0.00
   -4    4   10    -17.61      0.00
   -2    4   10     -8.48      0.00
    0    4   10     -3.67      0.00
    2    4   10      1.51      0.00
    4    4   10     21.46      0.00
    8    4   10     38.44      0.00
   10    4   10     19.24      0.00
   12    4   10      2.13      0.00
   14    4   10    -12.74      0.00
   16    4   10    -26.60      0.00
   18    4   10    -27.83      0.00
   20    4   10    -17.41      0.00
   22    4   10     -8.71      0.00
   24    4   10     -2.29      0.00
   26    4   10      4.42      0.00
   28    4   10      5.22      0.00
  -31    5   10     -2.31      0.00
  -29    5   10     -3.28      0.00
  -27    5   10     -2.64      0.00
  -25    5   10     -0.90      0.00
  -23    5   10     -2.74      0.00
  -21    5   10     -4.28      0.00
  -19    5   10      0.80      0.00
  -17    5   10      4.46      0.00
  -15    5   10     -0.75      0.00
  -13    5   10     -1.92      0.00
  -11    5   10     10.06      0.00
   -9    5   10     18.27      0.00
   -7    5   10     12.97      0.00
   -5    5   10     10.14      0.00
   -3    5   10     12.89      0.00
   -1    5   10      7.72      0.00
    1    5   10      1.82      0.00
    3    5   10      6.84      0.00
    5    5   10     11.35      0.00
    7    5   10      9.66      0.00
    9    5   10     12.44      0.00
   11    5   10     17.24      0.00
   13    5   10     13.40      0.00
   15    5   10      4.90      0.00
   17    5   10      0.57      0.00
   19    5   10     -0.58      0.00
   21    5   10     -2.82      0.00
   23    5   10     -4.21      0.00
   25    5   10     -1.11      0.00
   27    5   10      2.60      0.00
  -30    6   10      8.51      0.00
  -28    6   10     13.11      0.00
  -26    6   10     11.04      0.00
  -24    6   10      2.84      0.00
  -22    6   10     -5.53      0.00
  -20    6   10     -9.40      0.00
  -18    6   10    -11.00      0.00
  -16    6   10    -12.87      0.00
  -14    6   10     -7.28      0.00
  -12    6   10      9.58      0.00
  -10    6   10     23.37      0.00
   -8    6   10     24.04      0.00
   -6    6   10     22.68      0.00
   -4    6   10     26.19      0.00
   -2    6   10     21.29      0.00
    0    6   10      4.98      0.00
    2    6   10     -4.82      0.00
    4    6   10     -7.81      0.00
    6    6   10    -17.13      0.00
    8    6   10    -20.20      0.00
   10    6   10     -5.63      0.00
   12    6   10      8.59      0.00
   14    6   10     13.69      0.00
   16    6   10     18.43      0.00
   18    6   10     20.17      0.00
   20    6   10     14.06      0.00
   22    6   10      5.69      0.00
   24    6   10     -0.16      0.00
   26    6   10     -2.36      0.00
  -29    7   10     -4.54      0.00
  -27    7   10     -3.57      0.00
  -25    7   10     -1.98      0.00
  -23    7   10      2.26      0.00
  -21    7   10     11.48      0.00
  -19    7   10     19.25      0.00
  -17    7   10     15.24      0.00
  -15    7   10      3.59      0.00
  -13    7   10     -3.04      0.00
  -11    7   10     -8.47      0.00
   -9    7   10    -21.15      0.00
   -7    7   10    -30.81      0.00
   -5    7   10    -25.15      0.00
   -3    7   10    -11.31      0.00
   -1    7   10     -2.21      0.00
    1    7   10      6.77      0.00
    3    7   10     22.15      0.00
    5    7   10     27.89      0.00
    7    7   10     15.66      0.00
    9    7   10      4.32      0.00
   11    7   10     -0.36      0.00
   13    7   10     -8.96      0.00
   15    7   10    -15.96      0.00
   17    7   10    -13.71      0.00
   19    7   10     -8.56      0.00
   21    7   10     -4.73      0.00
   23    7   10     -1.33      0.00
  -26    8   10     -1.73      0.00
  -24    8   10     -5.26      0.00
  -22    8   10     -6.94      0.00
  -20    8   10     -3.18      0.00
  -18    8   10     -0.44      0.00
  -16    8   10     -5.32      0.00
  -14    8   10     -8.10      0.00
  -12    8   10     -0.08      0.00
  -10    8   10      7.54      0.00
   -8    8   10      6.38      0.00
   -6    8   10      4.52      0.00
   -4    8   10      4.29      0.00
   -2    8   10     -2.15      0.00
    0    8   10    -11.81      0.00
    2    8   10    -12.32      0.00
    4    8   10     -5.60      0.00
    6    8   10     -3.81      0.00
    8    8   10     -4.98      0.00
   10    8   10     -1.67      0.00
   12    8   10      0.31      0.00
   14    8   10     -3.12      0.00
   16    8   10     -4.46      0.00
   18    8   10     -1.51      0.00
   20    8   10      0.19      0.00
   22    8   10     -0.29      0.00
  -25    9   10      1.72      0.00
  -23    9   10     -1.76      0.00
  -21    9   10     -4.88      0.00
  -19    9   10     -6.99      0.00
  -17    9   10     -9.70      0.00
  -15    9   10    -11.15      0.00
  -13    9   10     -4.53      0.00
  -11    9   10      8.21      0.00
   -9    9   10     14.87      0.00
   -7    9   10     15.01      0.00
   -5    9   10     16.47      0.00
   -3    9   10     13.73      0.00
   -1    9   10      2.15      0.00
    1    9   10     -7.45      0.00
    3    9   10     -9.79      0.00
    5    9   10    -11.19      0.00
    7    9   10    -11.89      0.00
    9    9   10     -6.17      0.00
   11    9   10      3.70      0.00
   13    9   10      8.52      0.00
   15    9   10      6.63      0.00
   17    9   10      4.49      0.00
   19    9   10      3.43      0.00
  -22   10   10      4.92      0.00
  -20   10   10      8.59      0.00
  -18   10   10      7.86      0.00
  -16   10   10      4.80      0.00
  -14   10   10      2.05      0.00
  -12   10   10     -0.19      0.00
  -10   10   10     -4.06      0.00
   -8   10   10    -10.31      0.00
   -6   10   10    -11.98      0.00
   -4   10   10     -7.05      0.00
   -2   10   10     -3.29      0.00
    0   10   10      0.11      0.00
    2   10   10      7.81      0.00
    4   10   10     13.83      0.00
    6   10   10     12.69      0.00
    8   10   10      8.05      0.00
   10   10   10      5.15      0.00
   12   10   10      2.99      0.00
   14   10   10     -2.13      0.00
   16   10   10     -6.34      0.00
   18   10   10     -4.85      0.00
  -19   11   10      2.74      0.00
  -17   11   10      0.61      0.00
  -15   11   10     -0.38      0.00
  -13   11   10      0.14      0.00
  -11   11   10      0.58      0.00
   -9   11   10     -0.04      0.00
   -7   11   10     -1.59      0.00
   -5   11   10     -1.80      0.00
   -3   11   10     -1.83      0.00
   -1   11   10     -3.76      0.00
    1   11   10     -5.11      0.00
    3   11   10     -4.79      0.00
    5   11   10     -4.74      0.00
    7   11   10     -5.58      0.00
    9   11   10     -5.35      0.00
   11   11   10     -2.32      0.00
   13   11   10      0.48      0.00
  -14   12   10     -0.28      0.00
  -12   12   10      1.12      0.00
  -10   12   10      0.37      0.00
   -8   12   10     -0.89      0.00
   -6   12   10     -0.53      0.00
   -4   12   10      0.47      0.00
   -2   12   10     -0.44      0.00
    0   12   10     -3.02      0.00
    2   12   10     -5.17      0.00
    4   12   10     -5.89      0.00
    6   12   10     -5.45      0.00
    8   12   10     -4.17      0.00
  -33    1   11      6.93      0.00
  -31    1   11      8.93      0.00
  -29    1   11      7.25      0.00
  -27    1   11      7.51      0.00
  -25    1   11      0.64      0.00
  -23    1   11    -15.67      0.00
  -21    1   11    -25.32      0.00
  -19    1   11    -25.02      0.00
  -17    1   11    -26.34      0.00
  -15    1   11    -27.91      0.00
  -13    1   11    -11.70      0.00
  -11    1   11     19.92      0.00
   -9    1   11     28.73      0.00
   -7    1   11     12.93      0.00
   -5    1   11     25.79      0.00
   -3    1   11     61.90      0.00
   -1    1   11     55.24      0.00
    1    1   11     12.80      0.00
    3    1   11     -6.07      0.00
    5    1   11     -8.14      0.00
    7    1   11    -27.51      0.00
    9    1   11    -41.01      0.00
   11    1   11    -21.01      0.00
   13    1   11      7.55      0.00
   15    1   11     19.69      0.00
   17    1   11     24.11      0.00
   19    1   11     25.55      0.00
   21    1   11     16.94      0.00
   23    1   11      3.25      0.00
   25    1   11     -4.89      0.00
   27    1   11     -6.07      0.00
   29    1   11     -4.17      0.00
  -32    2   11     -6.76      0.00
  -30    2   11    -15.48      0.00
  -28    2   11    -15.68      0.00
  -26    2   11     -2.73      0.00
  -24    2   11      5.49      0.00
  -22    2   11     10.70      0.00
  -20    2   11     27.10      0.00
  -18    2   11     41.00      0.00
  -16    2   11     29.02      0.00
  -14    2   11      4.20      0.00
  -12    2   11     -2.26      0.00
  -10    2   11     -9.01      0.00
   -8    2   11    -47.05      0.00
   -6    2   11    -66.59      0.00
   -4    2   11    -24.15      0.00
   -2    2   11     16.66      0.00
    0    2   11     14.96      0.00
    2    2   11     27.38      0.00
    4    2   11     66.37      0.00
    6    2   11     69.99      0.00
    8    2   11     34.24      0.00
   10    2   11     13.12      0.00
   12    2   11      9.90      0.00
   14    2   11     -7.12      0.00
   16    2   11    -26.93      0.00
   18    2   11    -24.75      0.00
   20    2   11    -12.66      0.00
   22    2   11     -7.47      0.00
   24    2   11     -3.18      0.00
   26    2   11      3.96      0.00
   28    2   11      6.31      0.00
  -33    3   11      2.28      0.00
  -31    3   11      2.46      0.00
  -29    3   11      2.50      0.00
  -27    3   11      6.35      0.00
  -25    3   11      7.91      0.00
  -23    3   11      2.20      0.00
  -21    3   11     -1.10      0.00
  -19    3   11      2.31      0.00
  -17    3   11     -0.05      0.00
  -15    3   11     -8.56      0.00
  -13    3   11      0.62      0.00
  -11    3   11     25.93      0.00
   -9    3   11     31.27      0.00
   -7    3   11     22.73      0.00
   -5    3   11     32.21      0.00
   -3    3   11     27.48      0.00
   -1    3   11    -19.45      0.00
    1    3   11    -47.56      0.00
    3    3   11    -20.86      0.00
    5    3   11      3.58      0.00
    7    3   11     -3.19      0.00
    9    3   11     -1.01      0.00
   11    3   11     18.70      0.00
   13    3   11     21.06      0.00
   15    3   11      6.14      0.00
   17    3   11      2.84      0.00
   19    3   11      9.28      0.00
   21    3   11      5.83      0.00
   23    3   11     -2.72      0.00
   25    3   11     -2.34      0.00
   27    3   11      1.83      0.00
  -32    4   11      3.41      0.00
  -30    4   11     12.42      0.00
  -28    4   11     17.80      0.00
  -26    4   11     10.27      0.00
  -24    4   11     -1.51      0.00
  -22    4   11     -6.39      0.00
  -20    4   11     -8.76      0.00
  -18    4   11    -17.06      0.00
  -16    4   11    -25.41      0.00
  -14    4   11    -17.04      0.00
  -12    4   11      5.10      0.00
  -10    4   11     14.45      0.00
   -8    4   11     13.87      0.00
   -6    4   11     32.51      0.00
   -4    4   11     48.85      0.00
   -2    4   11     20.31      0.00
    0    4   11    -19.64      0.00
    2    4   11    -20.26      0.00
    4    4   11    -12.43      0.00
    6    4   11    -30.86      0.00
    8    4   11    -37.77      0.00
   10    4   11    -11.46      0.00
   12    4   11      8.78      0.00
   14    4   11      6.68      0.00
   16    4   11      6.69      0.00
   18    4   11     12.59      0.00
   20    4   11      9.70      0.00
   22    4   11      0.76      0.00
   24    4   11     -3.28      0.00
   26    4   11     -2.54      0.00
  -31    5   11     -3.43      0.00
  -29    5   11     -0.96      0.00
  -27    5   11     -4.04      0.00
  -25    5   11    -11.09      0.00
  -23    5   11     -5.08      0.00
  -21    5   11     12.46      0.00
  -19    5   11     20.83      0.00
  -17    5   11     14.68      0.00
  -15    5   11      9.58      0.00
  -13    5   11      9.21      0.00
  -11    5   11     -5.96      0.00
   -9    5   11    -36.34      0.00
   -7    5   11    -48.14      0.00
   -5    5   11    -31.20      0.00
   -3    5   11    -16.56      0.00
   -1    5   11    -11.28      0.00
    1    5   11     12.39      0.00
    3    5   11     45.20      0.00
    5    5   11     44.97      0.00
    7    5   11     18.81      0.00
    9    5   11      7.22      0.00
   11    5   11      5.99      0.00
   13    5   11     -6.70      0.00
   15    5   11    -18.21      0.00
   17    5   11    -17.40      0.00
   19    5   11    -15.29      0.00
   21    5   11    -13.53      0.00
   23    5   11     -6.88      0.00
   25    5   11     -0.05      0.00
   27    5   11      2.91      0.00
  -30    6   11     -2.08      0.00
  -28    6   11      1.89      0.00
  -26    6   11      0.09      0.00
  -24    6   11     -5.41      0.00
  -22    6   11     -4.57      0.00
  -20    6   11     -1.93      0.00
  -18    6   11     -6.27      0.00
  -16    6   11    -10.03      0.00
  -14    6   11     -3.23      0.00
  -12    6   11      4.19      0.00
  -10    6   11      1.34      0.00
   -8    6   11      1.59      0.00
   -6    6   11     15.43      0.00
   -4    6   11     23.87      0.00
   -2    6   11     12.40      0.00
    0    6   11     -0.82      0.00
    2    6   11      1.12      0.00
    4    6   11      4.22      0.00
    6    6   11     -5.79      0.00
    8    6   11    -14.48      0.00
   10    6   11     -8.70      0.00
   12    6   11      0.07      0.00
   14    6   11      4.17      0.00
   16    6   11     10.12      0.00
   18    6   11     15.18      0.00
   20    6   11     12.39      0.00
   22    6   11      6.01      0.00
   24    6   11      1.17      0.00
  -29    7   11      4.64      0.00
  -27    7   11      8.95      0.00
  -25    7   11      6.81      0.00
  -23    7   11      4.34      0.00
  -21    7   11      5.14      0.00
  -19    7   11      2.18      0.00
  -17    7   11     -5.82      0.00
  -15    7   11     -9.78      0.00
  -13    7   11     -5.21      0.00
  -11    7   11      2.13      0.00
   -9    7   11      8.61      0.00
   -7    7   11     17.28      0.00
   -5    7   11     21.39      0.00
   -3    7   11      9.13      0.00
   -1    7   11     -9.65      0.00
    1    7   11    -16.09      0.00
    3    7   11    -11.86      0.00
    5    7   11     -8.14      0.00
    7    7   11     -6.75      0.00
    9    7   11     -3.62      0.00
   11    7   11      2.16      0.00
   13    7   11      5.99      0.00
   15    7   11      6.11      0.00
   17    7   11      5.94      0.00
   19    7   11      5.09      0.00
   21    7   11      2.39      0.00
   23    7   11      0.63      0.00
  -26    8   11     -3.21      0.00
  -24    8   11     -3.68      0.00
  -22    8   11      3.08      0.00
  -20    8   11     10.45      0.00
  -18    8   11     12.50      0.00
  -16    8   11     11.17      0.00
  -14    8   11      6.10      0.00
  -12    8   11     -2.87      0.00
  -10    8   11    -12.25      0.00
   -8    8   11    -18.15      0.00
   -6    8   11    -18.39      0.00
   -4    8   11    -18.32      0.00
   -2    8   11    -19.77      0.00
    0    8   11    -13.24      0.00
    2    8   11     -0.52      0.00
    4    8   11      6.61      0.00
    6    8   11      7.97      0.00
    8    8   11      7.29      0.00
   10    8   11      4.57      0.00
   12    8   11      0.01      0.00
   14    8   11     -7.21      0.00
   16    8   11    -13.93      0.00
   18    8   11    -14.37      0.00
   20    8   11     -9.22      0.00
   22    8   11     -2.81      0.00
  -25    9   11     -1.02      0.00
  -23    9   11     -2.34      0.00
  -21    9   11     -2.63      0.00
  -19    9   11     -6.21      0.00
  -17    9   11     -7.14      0.00
  -15    9   11     -1.98      0.00
  -13    9   11      0.94      0.00
  -11    9   11      0.30      0.00
   -9    9   11      2.39      0.00
   -7    9   11      6.94      0.00
   -5    9   11      7.23      0.00
   -3    9   11      0.11      0.00
   -1    9   11     -6.33      0.00
    1    9   11     -6.42      0.00
    3    9   11     -7.58      0.00
    5    9   11    -12.80      0.00
    7    9   11    -15.90      0.00
    9    9   11    -13.86      0.00
   11    9   11     -7.80      0.00
   13    9   11     -1.87      0.00
   15    9   11      0.55      0.00
   17    9   11      1.27      0.00
   19    9   11      1.58      0.00
  -22   10   11      2.15      0.00
  -20   10   11      3.22      0.00
  -18   10   11     -0.29      0.00
  -16   10   11     -1.78      0.00
  -14   10   11     -0.67      0.00
  -12   10   11     -3.09      0.00
  -10   10   11     -5.09      0.00
   -8   10   11     -0.74      0.00
   -6   10   11      4.34      0.00
   -4   10   11      3.88      0.00
   -2   10   11      2.14      0.00
    0   10   11      3.98      0.00
    2   10   11      5.67      0.00
    4   10   11      3.71      0.00
    6   10   11      0.31      0.00
    8   10   11     -2.37      0.00
   10   10   11     -3.44      0.00
   12   10   11     -2.42      0.00
   14   10   11     -0.22      0.00
   16   10   11      1.76      0.00
  -19   11   11      4.67      0.00
  -17   11   11      5.77      0.00
  -15   11   11      7.95      0.00
  -13   11   11      7.80      0.00
  -11   11   11      1.70      0.00
   -9   11   11     -3.38      0.00
   -7   11   11     -3.24      0.00
   -5   11   11     -4.17      0.00
   -3   11   11     -7.17      0.00
   -1   11   11     -5.64      0.00
    1   11   11      1.12      0.00
    3   11   11      8.00      0.00
    5   11   11     11.69      0.00
    7   11   11     11.76      0.00
    9   11   11      8.65      0.00
   11   11   11      3.38      0.00
   13   11   11     -0.65      0.00
  -14   12   11      0.93      0.00
  -12   12   11      1.63      0.00
  -10   12   11      1.09      0.00
   -8   12   11      4.28      0.00
   -6   12   11      7.97      0.00
   -4   12   11      4.99      0.00
   -2   12   11     -1.53      0.00
    0   12   11     -4.82      0.00
    2   12   11     -4.92      0.00
    4   12   11     -5.18      0.00
    6   12   11     -5.25      0.00
    8   12   11     -2.60      0.00
  -34    0   12     -2.35      0.00
  -32    0   12     -5.24      0.00
  -30    0   12    -13.95      0.00
  -28    0   12    -12.07      0.00
  -26    0   12     -0.71      0.00
  -24    0   12      4.42      0.00
  -22    0   12     13.88      0.00
  -20    0   12     38.46      0.00
  -18    0   12     57.33      0.00
  -16    0   12     52.46      0.00
  -14    0   12     40.44      0.00
  -12    0   12     30.93      0.00
  -10    0   12    -14.78      0.00
   -8    0   12    -94.07      0.00
   -6    0   12   -108.85      0.00
   -4    0   12    -34.95      0.00
   -2    0   12     17.83      0.00
    0    0   12     16.06      0.00
    2    0   12     36.91      0.00
    4    0   12     74.03      0.00
    6    0   12     56.46      0.00
   10    0   12      2.87      0.00
   12    0   12     11.40      0.00
   14    0   12     -6.15      0.00
   16    0   12    -27.33      0.00
   18    0   12    -26.49      0.00
   20    0   12    -18.21      0.00
   22    0   12    -13.60      0.00
   24    0   12     -6.81      0.00
   26    0   12      1.71      0.00
  -33    1   12      7.31      0.00
  -31    1   12      8.73      0.00
  -29    1   12      7.58      0.00
  -27    1   12      9.88      0.00
  -25    1   12      5.60      0.00
  -23    1   12     -7.30      0.00
  -21    1   12    -13.22      0.00
  -19    1   12    -10.67      0.00
  -17    1   12    -13.60      0.00
  -15    1   12    -16.17      0.00
  -13    1   12      3.44      0.00
  -11    1   12     27.11      0.00
   -9    1   12     15.97      0.00
   -7    1   12      2.46      0.00
   -5    1   12     33.67      0.00
   -3    1   12     54.52      0.00
   -1    1   12     13.81      0.00
    1    1   12    -23.05      0.00
    3    1   12     -9.88      0.00
    5    1   12     -3.17      0.00
    7    1   12    -27.31      0.00
   11    1   12     -1.07      0.00
   13    1   12     14.26      0.00
   15    1   12      9.09      0.00
   17    1   12     10.56      0.00
   19    1   12     16.73      0.00
   21    1   12     11.87      0.00
   23    1   12      1.75      0.00
   25    1   12     -2.42      0.00
   27    1   12     -2.08      0.00
  -32    2   12      0.94      0.00
  -30    2   12      2.16      0.00
  -28    2   12      1.82      0.00
  -26    2   12     -1.88      0.00
  -24    2   12     -6.20      0.00
  -22    2   12     -9.41      0.00
  -20    2   12    -13.52      0.00
  -18    2   12    -20.64      0.00
  -16    2   12    -27.03      0.00
  -14    2   12    -22.63      0.00
  -12    2   12    -11.72      0.00
  -10    2   12    -10.05      0.00
   -8    2   12     -1.41      0.00
   -6    2   12     35.39      0.00
   -4    2   12     58.22      0.00
   -2    2   12     27.30      0.00
    0    2   12     -9.32      0.00
    2    2   12     -6.09      0.00
    4    2   12      0.45      0.00
    6    2   12    -16.12      0.00
   10    2   12      1.87      0.00
   12    2   12     14.59      0.00
   14    2   12      7.26      0.00
   16    2   12      3.14      0.00
   18    2   12      7.76      0.00
   20    2   12      7.59      0.00
   22    2   12      1.59      0.00
   24    2   12     -1.57      0.00
   26    2   12     -1.43      0.00
   28    2   12     -2.21      0.00
  -33    3   12     -7.97      0.00
  -31    3   12    -10.85      0.00
  -29    3   12     -8.93      0.00
  -27    3   12    -12.00      0.00
  -25    3   12    -12.12      0.00
  -23    3   12      2.30      0.00
  -21    3   12     17.54      0.00
  -19    3   12     19.25      0.00
  -17    3   12     17.47      0.00
  -15    3   12     23.96      0.00
  -13    3   12     22.85      0.00
  -11    3   12     -6.32      0.00
   -9    3   12    -38.36      0.00
   -7    3   12    -35.04      0.00
   -5    3   12    -19.09      0.00
   -3    3   12    -27.49      0.00
   -1    3   12    -31.02      0.00
    1    3   12      3.03      0.00
    3    3   12     36.86      0.00
    5    3   12     34.56      0.00
    7    3   12     24.66      0.00
    9    3   12     30.61      0.00
   11    3   12     28.07      0.00
   13    3   12      6.38      0.00
   15    3   12    -10.95      0.00
   17    3   12    -15.49      0.00
   19    3   12    -17.80      0.00
   21    3   12    -16.74      0.00
   23    3   12     -7.74      0.00
   25    3   12      2.01      0.00
   27    3   12      5.62      0.00
  -32    4   12      4.72      0.00
  -30    4   12     12.18      0.00
  -28    4   12     14.04      0.00
  -26    4   12      4.24      0.00
  -24    4   12     -3.06      0.00
  -22    4   12     -1.90      0.00
  -20    4   12     -5.20      0.00
  -18    4   12    -12.39      0.00
  -16    4   12     -6.02      0.00
  -14    4   12     10.35      0.00
  -12    4   12     10.64      0.00
  -10    4   12     -2.85      0.00
   -8    4   12      0.61      0.00
   -6    4   12     18.00      0.00
   -4    4   12     20.28      0.00
   -2    4   12     12.24      0.00
    0    4   12     11.90      0.00
    2    4   12      5.88      0.00
    4    4   12    -18.41      0.00
    6    4   12    -40.13      0.00
    8    4   12    -39.30      0.00
   10    4   12    -25.11      0.00
   12    4   12    -10.90      0.00
   14    4   12      4.92      0.00
   16    4   12     19.97      0.00
   18    4   12     23.34      0.00
   20    4   12     16.87      0.00
   22    4   12     10.64      0.00
   24    4   12      4.45      0.00
   26    4   12     -2.39      0.00
  -31    5   12      2.84      0.00
  -29    5   12      3.63      0.00
  -27    5   12      3.96      0.00
  -25    5   12      4.12      0.00
  -23    5   12      6.14      0.00
  -21    5   12      6.26      0.00
  -19    5   12      1.69      0.00
  -17    5   12      0.25      0.00
  -15    5   12      4.80      0.00
  -13    5   12      2.77      0.00
  -11    5   12     -8.76      0.00
   -9    5   12    -13.14      0.00
   -7    5   12     -8.06      0.00
   -5    5   12     -9.27      0.00
   -3    5   12    -12.79      0.00
   -1    5   12     -5.56      0.00
    1    5   12      0.31      0.00
    3    5   12     -5.31      0.00
    5    5   12     -8.91      0.00
    7    5   12     -7.90      0.00
    9    5   12    -12.85      0.00
   11    5   12    -17.68      0.00
   13    5   12    -13.13      0.00
   15    5   12     -5.92      0.00
   17    5   12     -2.75      0.00
   19    5   12     -0.87      0.00
   21    5   12      2.13      0.00
   23    5   12      3.33      0.00
   25    5   12      0.44      0.00
  -30    6   12     -7.98      0.00
  -28    6   12    -13.00      0.00
  -26    6   12    -12.14      0.00
  -24    6   12     -6.01      0.00
  -22    6   12      0.16      0.00
  -20    6   12      3.83      0.00
  -18    6   12      9.25      0.00
  -16    6   12     14.99      0.00
  -14    6   12      9.67      0.00
  -12    6   12     -6.15      0.00
  -10    6   12    -16.85      0.00
   -8    6   12    -18.80      0.00
   -6    6   12    -23.66      0.00
   -4    6   12    -30.93      0.00
   -2    6   12    -25.67      0.00
    0    6   12    -10.93      0.00
    2    6   12     -3.58      0.00
    4    6   12      2.75      0.00
    6    6   12     17.36      0.00
    8    6   12     22.15      0.00
   10    6   12     10.12      0.00
   12    6   12     -0.51      0.00
   14    6   12     -6.12      0.00
   16    6   12    -13.73      0.00
   18    6   12    -17.52      0.00
   20    6   12    -13.06      0.00
   22    6   12     -6.13      0.00
  -29    7   12      3.34      0.00
  -27    7   12      3.72      0.00
  -25    7   12      3.62      0.00
  -23    7   12     -0.16      0.00
  -21    7   12    -10.99      0.00
  -19    7   12    -20.18      0.00
  -17    7   12    -16.96      0.00
  -15    7   12     -9.48      0.00
  -13    7   12     -7.22      0.00
  -11    7   12     -0.36      0.00
   -9    7   12     15.19      0.00
   -7    7   12     24.79      0.00
   -5    7   12     21.22      0.00
   -3    7   12     14.47      0.00
   -1    7   12      9.79      0.00
    1    7   12     -2.14      0.00
    3    7   12    -19.78      0.00
    5    7   12    -24.05      0.00
    7    7   12    -14.72      0.00
    9    7   12     -8.77      0.00
   11    7   12     -4.33      0.00
   13    7   12      5.77      0.00
   15    7   12     12.52      0.00
   17    7   12     11.42      0.00
   19    7   12      9.20      0.00
   21    7   12      7.37      0.00
   23    7   12      3.69      0.00
  -26    8   12      2.05      0.00
  -24    8   12      5.38      0.00
  -22    8   12      5.70      0.00
  -20    8   12      1.42      0.00
  -18    8   12      1.06      0.00
  -16    8   12      7.14      0.00
  -14    8   12      7.34      0.00
  -12    8   12     -1.20      0.00
  -10    8   12     -5.67      0.00
   -8    8   12     -4.32      0.00
   -6    8   12     -5.53      0.00
   -4    8   12     -5.30      0.00
   -2    8   12      3.15      0.00
    0    8   12     10.92      0.00
    2    8   12      8.77      0.00
    4    8   12      4.27      0.00
    6    8   12      4.55      0.00
    8    8   12      3.65      0.00
   10    8   12     -0.21      0.00
   12    8   12      0.06      0.00
   14    8   12      3.56      0.00
   16    8   12      3.53      0.00
   18    8   12      1.13      0.00
   20    8   12      0.49      0.00
  -25    9   12     -2.24      0.00
  -23    9   12     -0.21      0.00
  -21    9   12      2.49      0.00
  -19    9   12      6.56      0.00
  -17    9   12     11.84      0.00
  -15    9   12     14.38      0.00
  -13    9   12      8.42      0.00
  -11    9   12     -2.03      0.00
   -9    9   12     -7.57      0.00
   -7    9   12    -11.36      0.00
   -5    9   12    -16.89      0.00
   -3    9   12    -14.66      0.00
   -1    9   12     -4.27      0.00
    1    9   12      2.72      0.00
    3    9   12      5.95      0.00
    5    9   12     10.54      0.00
    7    9   12     12.05      0.00
    9    9   12      6.03      0.00
   11    9   12     -2.25      0.00
   13    9   12     -5.69      0.00
   15    9   12     -5.17      0.00
   17    9   12     -4.69      0.00
   19    9   12     -3.77      0.00
  -22   10   12     -3.92      0.00
  -20   10   12     -6.56      0.00
  -18   10   12     -6.46      0.00
  -16   10   12     -6.16      0.00
  -14   10   12     -5.30      0.00
  -12   10   12     -3.11      0.00
  -10   10   12      2.06      0.00
   -8   10   12      8.94      0.00
   -6   10   12     10.52      0.00
   -4   10   12      8.02      0.00
   -2   10   12      7.19      0.00
    0   10   12      3.59      0.00
    2   10   12     -4.82      0.00
    4   10   12    -10.67      0.00
    6   10   12    -10.73      0.00
    8   10   12     -8.71      0.00
   10   10   12     -7.60      0.00
   12   10   12     -5.07      0.00
   14   10   12      0.64      0.00
   16   10   12      4.43      0.00
  -17   11   12     -0.53      0.00
  -15   11   12     -0.55      0.00
  -13   11   12     -1.08      0.00
  -11   11   12     -1.30      0.00
   -9   11   12     -0.61      0.00
   -7   11   12      0.19      0.00
   -5   11   12      0.16      0.00
   -3   11   12      1.41      0.00
   -1   11   12      3.60      0.00
    1   11   12      4.31      0.00
    3   11   12      4.28      0.00
    5   11   12      4.90      0.00
    7   11   12      6.04      0.00
    9   11   12      5.61      0.00
   11   11   12      2.47      0.00
   13   11   12      0.17      0.00
  -12   12   12     -0.05      0.00
  -10   12   12      0.58      0.00
   -8   12   12      0.44      0.00
   -6   12   12     -0.97      0.00
   -4   12   12     -1.17      0.00
   -2   12   12      0.48      0.00
    0   12   12      2.15      0.00
    2   12   12      3.38      0.00
    4   12   12      4.39      0.00
    6   12   12      4.52      0.00
    8   12   12      3.33      0.00
  -33    1   13     -6.71      0.00
  -31    1   13     -8.47      0.00
  -29    1   13     -8.58      0.00
  -27    1   13    -10.66      0.00
  -25    1   13     -3.82      0.00
  -23    1   13     12.72      0.00
  -21    1   13     23.53      0.00
  -19    1   13     27.11      0.00
  -17    1   13     34.24      0.00
  -15    1   13     39.58      0.00
  -13    1   13     24.53      0.00
  -11    1   13     -1.97      0.00
   -9    1   13     -6.49      0.00
   -7    1   13      1.14      0.00
   -5    1   13    -20.24      0.00
   -3    1   13    -52.75      0.00
   -1    1   13    -47.76      0.00
    1    1   13    -19.98      0.00
    3    1   13     -7.43      0.00
    5    1   13      3.21      0.00
    7    1   13     28.07      0.00
    9    1   13     39.58      0.00
   11    1   13     22.16      0.00
   13    1   13     -0.51      0.00
   15    1   13    -13.19      0.00
   17    1   13    -21.52      0.00
   19    1   13    -25.00      0.00
   21    1   13    -18.96      0.00
   23    1   13     -7.97      0.00
   25    1   13     -0.05      0.00
   27    1   13      2.39      0.00
  -32    2   13      5.75      0.00
  -30    2   13     15.68      0.00
  -28    2   13     16.83      0.00
  -26    2   13      8.15      0.00
  -24    2   13      4.38      0.00
  -22    2   13     -1.31      0.00
  -20    2   13    -20.91      0.00
  -18    2   13    -36.92      0.00
  -16    2   13    -28.60      0.00
  -14    2   13    -12.78      0.00
  -12    2   13    -10.47      0.00
  -10    2   13      4.32      0.00
   -8    2   13     44.93      0.00
   -6    2   13     58.42      0.00
   -4    2   13     25.40      0.00
   -2    2   13      2.97      0.00
    0    2   13      3.83      0.00
    2    2   13    -19.05      0.00
    4    2   13    -55.82      0.00
    6    2   13    -56.70      0.00
    8    2   13    -33.39      0.00
   10    2   13    -24.49      0.00
   12    2   13    -19.18      0.00
   14    2   13      1.83      0.00
   16    2   13     20.08      0.00
   18    2   13     19.99      0.00
   20    2   13     13.71      0.00
   22    2   13     10.83      0.00
   24    2   13      6.29      0.00
   26    2   13     -0.94      0.00
   28    2   13     -4.04      0.00
  -33    3   13     -1.10      0.00
  -31    3   13     -1.05      0.00
  -29    3   13     -2.24      0.00
  -27    3   13     -6.88      0.00
  -25    3   13     -8.48      0.00
  -23    3   13     -4.32      0.00
  -21    3   13     -2.89      0.00
  -19    3   13     -5.75      0.00
  -17    3   13     -2.32      0.00
  -15    3   13      3.59      0.00
  -13    3   13     -7.28      0.00
  -11    3   13    -25.74      0.00
   -9    3   13    -27.18      0.00
   -7    3   13    -28.60      0.00
   -5    3   13    -43.54      0.00
   -3    3   13    -31.05      0.00
   -1    3   13     15.08      0.00
    1    3   13     33.23      0.00
    3    3   13     11.68      0.00
    5    3   13      3.10      0.00
    7    3   13     11.84      0.00
    9    3   13      1.41      0.00
   11    3   13    -17.24      0.00
   13    3   13    -13.95      0.00
   15    3   13     -2.25      0.00
   17    3   13     -3.99      0.00
   19    3   13     -8.73      0.00
   21    3   13     -3.56      0.00
   23    3   13      2.84      0.00
   25    3   13      1.50      0.00
   27    3   13     -1.32      0.00
  -32    4   13     -3.68      0.00
  -30    4   13    -13.70      0.00
  -28    4   13    -18.72      0.00
  -26    4   13    -12.43      0.00
  -24    4   13     -4.76      0.00
  -22    4   13     -2.35      0.00
  -20    4   13      2.23      0.00
  -18    4   13     14.36      0.00
  -16    4   13     23.49      0.00
  -14    4   13     15.29      0.00
  -12    4   13     -0.77      0.00
  -10    4   13     -5.02      0.00
   -8    4   13    -11.71      0.00
   -6    4   13    -38.53      0.00
   -4    4   13    -50.27      0.00
   -2    4   13    -19.93      0.00
    0    4   13      7.98      0.00
    2    4   13      3.61      0.00
    4    4   13      7.48      0.00
    6    4   13     32.83      0.00
    8    4   13     34.87      0.00
   10    4   13      9.54      0.00
   12    4   13     -2.19      0.00
   14    4   13      1.32      0.00
   16    4   13     -3.80      0.00
   18    4   13    -11.67      0.00
   20    4   13     -8.75      0.00
   22    4   13     -1.99      0.00
   24    4   13      0.23      0.00
   26    4   13      0.56      0.00
  -31    5   13      0.87      0.00
  -29    5   13     -0.22      0.00
  -27    5   13      5.89      0.00
  -25    5   13     13.14      0.00
  -23    5   13      6.63      0.00
  -21    5   13     -9.15      0.00
  -19    5   13    -15.76      0.00
  -17    5   13    -12.00      0.00
  -15    5   13    -13.19      0.00
  -13    5   13    -15.61      0.00
  -11    5   13      2.30      0.00
   -9    5   13     32.07      0.00
   -7    5   13     40.82      0.00
   -5    5   13     31.15      0.00
   -3    5   13     29.83      0.00
   -1    5   13     25.79      0.00
    1    5   13     -5.32      0.00
    3    5   13    -37.60      0.00
    5    5   13    -34.87      0.00
    7    5   13    -17.66      0.00
    9    5   13    -16.39      0.00
   11    5   13    -15.23      0.00
   13    5   13      0.17      0.00
   15    5   13     11.68      0.00
   17    5   13     12.58      0.00
   19    5   13     13.96      0.00
   21    5   13     14.16      0.00
   23    5   13      8.10      0.00
   25    5   13      1.73      0.00
  -30    6   13      2.21      0.00
  -28    6   13     -0.37      0.00
  -26    6   13      0.92      0.00
  -24    6   13      3.94      0.00
  -22    6   13      2.83      0.00
  -20    6   13      2.79      0.00
  -18    6   13      9.30      0.00
  -16    6   13     12.83      0.00
  -14    6   13      6.17      0.00
  -12    6   13      1.98      0.00
  -10    6   13      6.42      0.00
   -8    6   13      1.90      0.00
   -6    6   13    -14.55      0.00
   -4    6   13    -18.67      0.00
   -2    6   13     -6.17      0.00
    0    6   13     -0.83      0.00
    2    6   13     -7.06      0.00
    4    6   13     -4.86      0.00
    6    6   13      8.40      0.00
    8    6   13     14.00      0.00
   10    6   13      7.79      0.00
   12    6   13      2.45      0.00
   14    6   13     -1.00      0.00
   16    6   13     -8.73      0.00
   18    6   13    -14.28      0.00
   20    6   13    -11.61      0.00
   22    6   13     -6.38      0.00
   24    6   13     -2.48      0.00
  -29    7   13     -3.89      0.00
  -27    7   13     -7.31      0.00
  -25    7   13     -6.74      0.00
  -23    7   13     -6.75      0.00
  -21    7   13     -7.12      0.00
  -19    7   13     -2.40      0.00
  -17    7   13      5.69      0.00
  -15    7   13      9.77      0.00
  -13    7   13      7.31      0.00
  -11    7   13      2.25      0.00
   -9    7   13     -5.31      0.00
   -7    7   13    -17.26      0.00
   -5    7   13    -21.67      0.00
   -3    7   13     -8.94      0.00
   -1    7   13      5.51      0.00
    1    7   13      8.46      0.00
    3    7   13      8.00      0.00
    5    7   13      9.63      0.00
    7    7   13      9.01      0.00
    9    7   13      4.93      0.00
   11    7   13      0.50      0.00
   13    7   13     -1.91      0.00
   15    7   13     -3.47      0.00
   17    7   13     -4.99      0.00
   19    7   13     -4.25      0.00
   21    7   13     -2.12      0.00
   23    7   13     -1.03      0.00
  -26    8   13      4.39      0.00
  -24    8   13      4.36      0.00
  -22    8   13     -1.97      0.00
  -20    8   13     -7.73      0.00
  -18    8   13    -11.92      0.00
  -16    8   13    -14.61      0.00
  -14    8   13    -10.98      0.00
  -12    8   13     -2.58      0.00
  -10    8   13      5.59      0.00
   -8    8   13     10.83      0.00
   -6    8   13     13.16      0.00
   -4    8   13     17.48      0.00
   -2    8   13     20.77      0.00
    0    8   13     14.28      0.00
    2    8   13      4.02      0.00
    4    8   13     -1.55      0.00
    6    8   13     -5.48      0.00
    8    8   13     -8.85      0.00
   10    8   13     -8.69      0.00
   12    8   13     -4.07      0.00
   14    8   13      4.08      0.00
   16    8   13     11.22      0.00
   18    8   13     12.73      0.00
   20    8   13      8.58      0.00
  -23    9   13     -0.36      0.00
  -21    9   13      1.33      0.00
  -19    9   13      6.16      0.00
  -17    9   13      5.63      0.00
  -15    9   13      1.70      0.00
  -13    9   13      2.26      0.00
  -11    9   13      3.20      0.00
   -9    9   13     -1.12      0.00
   -7    9   13     -6.80      0.00
   -5    9   13     -6.48      0.00
   -3    9   13     -0.47      0.00
   -1    9   13      2.52      0.00
    1    9   13      1.79      0.00
    3    9   13      4.75      0.00
    5    9   13     10.71      0.00
    7    9   13     14.04      0.00
    9    9   13     12.45      0.00
   11    9   13      7.15      0.00
   13    9   13      2.56      0.00
   15    9   13      0.73      0.00
   19    9   13     -0.89      0.00
  -22   10   13     -2.80      0.00
  -20   10   13     -1.98      0.00
  -18   10   13      1.54      0.00
  -16   10   13      2.15      0.00
  -14   10   13      2.47      0.00
  -12   10   13      5.96      0.00
  -10   10   13      6.54      0.00
   -8   10   13      1.33      0.00
   -6   10   13     -2.31      0.00
   -4   10   13     -1.14      0.00
   -2   10   13     -1.36      0.00
    0   10   13     -4.66      0.00
    2   10   13     -5.70      0.00
    4   10   13     -3.54      0.00
    6   10   13     -0.75      0.00
    8   10   13      1.70      0.00
   10   10   13      2.61      0.00
   12   10   13      1.60      0.00
   14   10   13     -0.15      0.00
   16   10   13     -1.49      0.00
  -17   11   13     -4.94      0.00
  -15   11   13     -8.38      0.00
  -13   11   13     -8.30      0.00
  -11   11   13     -2.90      0.00
   -9   11   13      0.83      0.00
   -7   11   13      1.76      0.00
   -5   11   13      5.46      0.00
   -3   11   13      9.31      0.00
   -1   11   13      7.29      0.00
    1   11   13      1.06      0.00
    3   11   13     -4.96      0.00
    5   11   13     -8.98      0.00
    7   11   13    -10.32      0.00
    9   11   13     -8.16      0.00
   11   11   13     -3.46      0.00
  -12   12   13     -0.21      0.00
  -10   12   13     -0.11      0.00
   -8   12   13     -4.46      0.00
   -6   12   13     -7.77      0.00
   -4   12   13     -4.74      0.00
   -2   12   13      0.40      0.00
    0   12   13      2.80      0.00
    2   12   13      3.39      0.00
    4   12   13      4.61      0.00
    6   12   13      4.96      0.00
  -34    0   14      0.91      0.00
  -32    0   14      4.20      0.00
  -30    0   14     13.25      0.00
  -28    0   14     12.31      0.00
  -26    0   14      4.63      0.00
  -24    0   14      2.05      0.00
  -22    0   14     -7.79      0.00
  -20    0   14    -33.14      0.00
  -18    0   14    -53.99      0.00
  -16    0   14    -56.90      0.00
  -14    0   14    -56.50      0.00
  -12    0   14    -49.43      0.00
  -10    0   14     -0.95      0.00
   -8    0   14     66.78      0.00
   -6    0   14     74.93      0.00
   -4    0   14     28.11      0.00
   -2    0   14      3.40      0.00
    0    0   14     -0.82      0.00
    2    0   14    -32.65      0.00
    4    0   14    -61.44      0.00
    6    0   14    -42.65      0.00
    8    0   14    -14.98      0.00
   10    0   14    -16.53      0.00
   12    0   14    -16.84      0.00
   14    0   14      3.67      0.00
   16    0   14     19.92      0.00
   18    0   14     20.96      0.00
   20    0   14     18.64      0.00
   22    0   14     16.28      0.00
   24    0   14     10.34      0.00
   26    0   14      2.69      0.00
  -33    1   14     -6.28      0.00
  -31    1   14     -6.80      0.00
  -29    1   14     -7.47      0.00
  -27    1   14    -11.71      0.00
  -25    1   14     -8.33      0.00
  -23    1   14      2.84      0.00
  -21    1   14      8.08      0.00
  -19    1   14      8.24      0.00
  -17    1   14     14.10      0.00
  -15    1   14     15.63      0.00
  -13    1   14     -2.20      0.00
  -11    1   14    -16.08      0.00
   -9    1   14     -4.89      0.00
   -7    1   14     -6.16      0.00
   -5    1   14    -38.22      0.00
   -3    1   14    -45.72      0.00
   -1    1   14    -11.10      0.00
    1    1   14      7.12      0.00
    3    1   14     -3.36      0.00
    5    1   14      5.38      0.00
    7    1   14     29.41      0.00
    9    1   14     24.92      0.00
   11    1   14      1.95      0.00
   13    1   14     -4.81      0.00
   15    1   14     -3.19      0.00
   17    1   14    -10.21      0.00
   19    1   14    -15.86      0.00
   21    1   14    -11.06      0.00
   23    1   14     -3.29      0.00
   25    1   14      0.28      0.00
   27    1   14      0.94      0.00
  -32    2   14     -1.37      0.00
  -30    2   14     -2.56      0.00
  -28    2   14     -2.30      0.00
  -26    2   14      0.98      0.00
  -24    2   14      4.27      0.00
  -22    2   14      7.05      0.00
  -20    2   14     12.66      0.00
  -18    2   14     21.89      0.00
  -16    2   14     28.60      0.00
  -14    2   14     26.32      0.00
  -12    2   14     23.59      0.00
  -10    2   14     26.30      0.00
   -8    2   14     10.49      0.00
   -6    2   14    -29.08      0.00
   -4    2   14    -43.38      0.00
   -2    2   14    -14.28      0.00
    0    2   14      6.49      0.00
    2    2   14     -1.38      0.00
    4    2   14      1.93      0.00
    6    2   14     20.88      0.00
    8    2   14     17.60      0.00
   10    2   14     -4.31      0.00
   12    2   14    -10.18      0.00
   14    2   14     -2.49      0.00
   16    2   14     -3.53      0.00
   18    2   14     -9.33      0.00
   20    2   14     -7.57      0.00
   22    2   14     -2.53      0.00
   24    2   14     -1.00      0.00
   26    2   14     -0.71      0.00
  -33    3   14      6.98      0.00
  -31    3   14      8.64      0.00
  -29    3   14      9.19      0.00
  -27    3   14     15.53      0.00
  -25    3   14     16.03      0.00
  -23    3   14      2.49      0.00
  -21    3   14     -9.75      0.00
  -19    3   14    -11.17      0.00
  -17    3   14    -15.02      0.00
  -15    3   14    -27.45      0.00
  -13    3   14    -25.93      0.00
  -11    3   14      3.17      0.00
   -9    3   14     27.80      0.00
   -7    3   14     22.88      0.00
   -5    3   14     20.22      0.00
   -3    3   14     39.74      0.00
   -1    3   14     40.84      0.00
    1    3   14      5.54      0.00
    3    3   14    -21.53      0.00
    5    3   14    -19.51      0.00
    7    3   14    -20.37      0.00
    9    3   14    -33.04      0.00
   11    3   14    -30.05      0.00
   13    3   14     -9.40      0.00
   15    3   14      5.06      0.00
   17    3   14     10.18      0.00
   19    3   14     15.86      0.00
   21    3   14     17.24      0.00
   23    3   14      9.34      0.00
   25    3   14      0.67      0.00
   27    3   14     -2.57      0.00
  -32    4   14     -3.84      0.00
  -30    4   14    -10.84      0.00
  -28    4   14    -12.37      0.00
  -26    4   14     -5.96      0.00
  -24    4   14     -2.75      0.00
  -22    4   14     -3.33      0.00
  -20    4   14      3.02      0.00
  -18    4   14     11.00      0.00
  -16    4   14      4.58      0.00
  -14    4   14     -8.46      0.00
  -12    4   14     -5.56      0.00
  -10    4   14      4.09      0.00
   -8    4   14     -5.15      0.00
   -6    4   14    -21.48      0.00
   -4    4   14    -21.42      0.00
   -2    4   14    -17.74      0.00
    0    4   14    -22.23      0.00
    2    4   14    -14.51      0.00
    4    4   14     12.48      0.00
    6    4   14     33.90      0.00
    8    4   14     35.49      0.00
   10    4   14     27.20      0.00
   12    4   14     16.53      0.00
   14    4   14      1.57      0.00
   16    4   14    -13.19      0.00
   18    4   14    -18.24      0.00
   20    4   14    -15.13      0.00
   22    4   14    -11.12      0.00
   24    4   14     -5.50      0.00
  -31    5   14     -2.46      0.00
  -29    5   14     -3.37      0.00
  -27    5   14     -4.87      0.00
  -25    5   14     -6.42      0.00
  -23    5   14     -7.91      0.00
  -21    5   14     -6.77      0.00
  -19    5   14     -3.63      0.00
  -17    5   14     -4.48      0.00
  -15    5   14     -7.74      0.00
  -13    5   14     -3.36      0.00
  -11    5   14      6.24      0.00
   -9    5   14      7.57      0.00
   -7    5   14      4.19      0.00
   -5    5   14      8.54      0.00
   -3    5   14     10.87      0.00
   -1    5   14      1.40      0.00
    1    5   14     -3.69      0.00
    3    5   14      2.12      0.00
    5    5   14      4.27      0.00
    7    5   14      4.13      0.00
    9    5   14     10.71      0.00
   11    5   14     15.09      0.00
   13    5   14     11.05      0.00
   15    5   14      6.20      0.00
   17    5   14      3.98      0.00
   19    5   14      1.46      0.00
   21    5   14     -1.84      0.00
   23    5   14     -2.85      0.00
   25    5   14     -0.48      0.00
  -30    6   14      6.60      0.00
  -28    6   14     11.45      0.00
  -26    6   14     11.89      0.00
  -24    6   14      7.88      0.00
  -22    6   14      4.38      0.00
  -20    6   14      1.25      0.00
  -18    6   14     -7.51      0.00
  -16    6   14    -15.68      0.00
  -14    6   14    -10.45      0.00
  -12    6   14      2.40      0.00
  -10    6   14      9.00      0.00
   -8    6   14     12.69      0.00
   -6    6   14     23.27      0.00
   -4    6   14     32.74      0.00
   -2    6   14     27.53      0.00
    0    6   14     16.79      0.00
    2    6   14     12.62      0.00
    4    6   14      2.90      0.00
    6    6   14    -15.20      0.00
    8    6   14    -20.92      0.00
   10    6   14    -12.59      0.00
   12    6   14     -5.94      0.00
   14    6   14     -0.31      0.00
   16    6   14      8.70      0.00
   18    6   14     13.56      0.00
   20    6   14     10.70      0.00
   22    6   14      5.64      0.00
   24    6   14      2.35      0.00
  -27    7   14     -3.35      0.00
  -25    7   14     -4.59      0.00
  -23    7   14     -1.86      0.00
  -21    7   14      9.68      0.00
  -19    7   14     19.09      0.00
  -17    7   14     16.78      0.00
  -15    7   14     14.14      0.00
  -13    7   14     15.59      0.00
  -11    7   14      7.51      0.00
   -9    7   14     -8.65      0.00
   -7    7   14    -16.57      0.00
   -5    7   14    -15.50      0.00
   -3    7   14    -15.90      0.00
   -1    7   14    -13.94      0.00
    1    7   14      0.68      0.00
    3    7   14     17.53      0.00
    5    7   14     19.68      0.00
    7    7   14     14.32      0.00
    9    7   14     12.88      0.00
   11    7   14      8.33      0.00
   13    7   14     -2.08      0.00
   15    7   14     -8.32      0.00
   17    7   14     -8.64      0.00
   19    7   14     -8.89      0.00
   21    7   14     -8.29      0.00
  -26    8   14     -2.19      0.00
  -24    8   14     -5.19      0.00
  -22    8   14     -4.44      0.00
  -20    8   14     -0.29      0.00
  -18    8   14     -1.94      0.00
  -16    8   14     -7.86      0.00
  -14    8   14     -5.61      0.00
  -12    8   14      2.15      0.00
  -10    8   14      3.68      0.00
   -8    8   14      3.18      0.00
   -6    8   14      6.87      0.00
   -4    8   14      5.44      0.00
   -2    8   14     -4.15      0.00
    0    8   14     -8.82      0.00
    2    8   14     -5.15      0.00
    4    8   14     -3.48      0.00
    6    8   14     -4.50      0.00
    8    8   14     -1.59      0.00
   10    8   14      1.82      0.00
   12    8   14      0.04      0.00
   14    8   14     -2.72      0.00
   16    8   14     -1.96      0.00
   18    8   14     -0.64      0.00
   20    8   14     -0.87      0.00
  -23    9   14      2.22      0.00
  -21    9   14     -0.39      0.00
  -19    9   14     -5.64      0.00
  -17    9   14    -12.07      0.00
  -15    9   14    -15.43      0.00
  -13    9   14    -11.27      0.00
  -11    9   14     -4.14      0.00
   -9    9   14      0.40      0.00
   -7    9   14      7.41      0.00
   -5    9   14     15.21      0.00
   -3    9   14     13.21      0.00
   -1    9   14      5.36      0.00
    1    9   14      1.01      0.00
    3    9   14     -3.49      0.00
    5    9   14    -10.11      0.00
    7    9   14    -11.57      0.00
    9    9   14     -5.96      0.00
   11    9   14      0.19      0.00
   13    9   14      2.79      0.00
   15    9   14      3.78      0.00
   17    9   14      4.31      0.00
  -20   10   14      3.75      0.00
  -18   10   14      5.00      0.00
  -16   10   14      7.19      0.00
  -14   10   14      7.45      0.00
  -12   10   14      5.20      0.00
  -10   10   14     -0.47      0.00
   -8   10   14     -6.82      0.00
   -6   10   14     -8.54      0.00
   -4   10   14     -8.98      0.00
   -2   10   14    -10.24      0.00
    0   10   14     -6.51      0.00
    2   10   14      1.29      0.00
    4   10   14      6.52      0.00
    6   10   14      8.01      0.00
    8   10   14      8.49      0.00
   10   10   14      8.52      0.00
   12   10   14      5.45      0.00
   14   10   14      0.01      0.00
  -17   11   14      0.59      0.00
  -15   11   14      1.08      0.00
  -13   11   14      1.43      0.00
  -11   11   14      1.59      0.00
   -9   11   14      1.29      0.00
   -7   11   14      1.47      0.00
   -5   11   14      1.38      0.00
   -3   11   14     -0.64      0.00
   -1   11   14     -2.51      0.00
    1   11   14     -2.98      0.00
    3   11   14     -3.28      0.00
    5   11   14     -4.02      0.00
    7   11   14     -5.09      0.00
    9   11   14     -4.57      0.00
   11   11   14     -2.00      0.00
  -10   12   14     -1.18      0.00
   -8   12   14      0.16      0.00
   -6   12   14      1.96      0.00
   -4   12   14      1.55      0.00
   -2   12   14      0.05      0.00
    0   12   14     -0.78      0.00
    2   12   14     -1.82      0.00
    4   12   14     -3.07      0.00
  -33    1   15      5.59      0.00
  -31    1   15      7.12      0.00
  -29    1   15      9.46      0.00
  -27    1   15     13.71      0.00
  -25    1   15      7.84      0.00
  -23    1   15     -7.48      0.00
  -21    1   15    -17.79      0.00
  -19    1   15    -23.63      0.00
  -17    1   15    -35.30      0.00
  -15    1   15    -44.04      0.00
  -13    1   15    -32.55      0.00
  -11    1   15    -13.72      0.00
   -9    1   15    -13.03      0.00
   -7    1   15    -14.67      0.00
   -5    1   15     10.06      0.00
   -3    1   15     39.34      0.00
   -1    1   15     39.13      0.00
    1    1   15     23.93      0.00
    3    1   15     15.12      0.00
    5    1   15     -0.96      0.00
    7    1   15    -27.22      0.00
    9    1   15    -37.47      0.00
   11    1   15    -24.64      0.00
   13    1   15     -7.16      0.00
   15    1   15      5.84      0.00
   17    1   15     15.94      0.00
   19    1   15     20.95      0.00
   21    1   15     17.87      0.00
   23    1   15      9.56      0.00
   25    1   15      2.62      0.00
   27    1   15     -0.01      0.00
  -32    2   15     -4.28      0.00
  -30    2   15    -13.91      0.00
  -28    2   15    -15.34      0.00
  -26    2   15    -11.30      0.00
  -24    2   15    -12.22      0.00
  -22    2   15     -6.54      0.00
  -20    2   15     14.77      0.00
  -18    2   15     31.15      0.00
  -16    2   15     26.62      0.00
  -14    2   15     19.72      0.00
  -12    2   15     19.96      0.00
  -10    2   15      0.24      0.00
   -8    2   15    -37.73      0.00
   -6    2   15    -47.16      0.00
   -4    2   15    -25.88      0.00
   -2    2   15    -17.69      0.00
    0    2   15    -17.48      0.00
    2    2   15      8.63      0.00
    4    2   15     39.37      0.00
    6    2   15     40.30      0.00
    8    2   15     30.22      0.00
   10    2   15     30.03      0.00
   12    2   15     23.05      0.00
   14    2   15      2.61      0.00
   16    2   15    -12.65      0.00
   18    2   15    -14.95      0.00
   20    2   15    -13.19      0.00
   22    2   15    -12.17      0.00
   24    2   15     -8.12      0.00
   26    2   15     -1.29      0.00
  -33    3   15      0.44      0.00
  -31    3   15     -0.31      0.00
  -29    3   15      1.34      0.00
  -27    3   15      5.94      0.00
  -25    3   15      6.90      0.00
  -23    3   15      3.89      0.00
  -21    3   15      4.42      0.00
  -19    3   15      6.83      0.00
  -17    3   15      2.49      0.00
  -15    3   15     -0.90      0.00
  -13    3   15     10.00      0.00
  -11    3   15     22.03      0.00
   -9    3   15     23.48      0.00
   -7    3   15     34.09      0.00
   -5    3   15     50.24      0.00
   -3    3   15     33.12      0.00
   -1    3   15     -6.36      0.00
    1    3   15    -16.38      0.00
    3    3   15     -3.33      0.00
    5    3   15     -6.96      0.00
    7    3   15    -13.61      0.00
    9    3   15      1.63      0.00
   11    3   15     15.00      0.00
   13    3   15      8.12      0.00
   15    3   15      1.43      0.00
   17    3   15      5.77      0.00
   19    3   15      7.82      0.00
   21    3   15      2.19      0.00
   23    3   15     -2.21      0.00
   25    3   15     -0.97      0.00
  -32    4   15      3.41      0.00
  -30    4   15     12.40      0.00
  -28    4   15     16.79      0.00
  -26    4   15     12.91      0.00
  -24    4   15      9.21      0.00
  -22    4   15      8.83      0.00
  -20    4   15      3.25      0.00
  -18    4   15    -10.75      0.00
  -16    4   15    -19.90      0.00
  -14    4   15    -13.38      0.00
  -12    4   15     -4.62      0.00
  -10    4   15     -3.89      0.00
   -8    4   15      9.64      0.00
   -6    4   15     39.93      0.00
   -4    4   15     46.73      0.00
   -2    4   15     20.54      0.00
    0    4   15      6.39      0.00
    2    4   15     12.06      0.00
    4    4   15     -2.10      0.00
    6    4   15    -28.69      0.00
    8    4   15    -26.22      0.00
   10    4   15     -6.44      0.00
   12    4   15     -3.21      0.00
   14    4   15     -6.00      0.00
   16    4   15      2.55      0.00
   18    4   15      9.85      0.00
   20    4   15      7.11      0.00
   22    4   15      3.16      0.00
   24    4   15      2.19      0.00
  -31    5   15      0.44      0.00
  -29    5   15      0.22      0.00
  -27    5   15     -6.37      0.00
  -25    5   15    -12.71      0.00
  -23    5   15     -6.96      0.00
  -21    5   15      6.21      0.00
  -19    5   15     11.14      0.00
  -17    5   15      9.69      0.00
  -15    5   15     16.06      0.00
  -13    5   15     20.15      0.00
  -11    5   15      0.99      0.00
   -9    5   15    -25.48      0.00
   -7    5   15    -31.51      0.00
   -5    5   15    -30.47      0.00
   -3    5   15    -39.92      0.00
   -1    5   15    -35.03      0.00
    1    5   15     -1.16      0.00
    3    5   15     25.45      0.00
    5    5   15     21.71      0.00
    7    5   15     15.20      0.00
    9    5   15     21.76      0.00
   11    5   15     19.88      0.00
   13    5   15      4.41      0.00
   15    5   15     -5.43      0.00
   17    5   15     -7.77      0.00
   19    5   15    -11.77      0.00
   21    5   15    -12.90      0.00
   23    5   15     -7.63      0.00
  -30    6   15     -2.13      0.00
  -28    6   15     -0.21      0.00
  -26    6   15     -0.24      0.00
  -24    6   15     -1.72      0.00
  -22    6   15     -1.14      0.00
  -20    6   15     -2.70      0.00
  -18    6   15    -10.02      0.00
  -16    6   15    -13.35      0.00
  -14    6   15     -7.77      0.00
  -12    6   15     -6.91      0.00
  -10    6   15    -12.15      0.00
   -8    6   15     -4.39      0.00
   -6    6   15     11.60      0.00
   -4    6   15     11.08      0.00
   -2    6   15      0.76      0.00
    0    6   15      3.31      0.00
    2    6   15     10.12      0.00
    4    6   15      2.64      0.00
    6    6   15    -10.45      0.00
    8    6   15    -12.65      0.00
   10    6   15     -7.82      0.00
   12    6   15     -5.81      0.00
   14    6   15     -2.32      0.00
   16    6   15      6.57      0.00
   18    6   15     12.04      0.00
   20    6   15      9.96      0.00
   22    6   15      6.16      0.00
  -27    7   15      5.55      0.00
  -25    7   15      6.75      0.00
  -23    7   15      8.16      0.00
  -21    7   15      7.59      0.00
  -19    7   15      2.55      0.00
  -17    7   15     -4.67      0.00
  -15    7   15     -9.29      0.00
  -13    7   15     -9.15      0.00
  -11    7   15     -6.01      0.00
   -9    7   15      2.33      0.00
   -7    7   15     15.59      0.00
   -5    7   15     19.04      0.00
   -3    7   15      8.05      0.00
   -1    7   15     -0.34      0.00
    1    7   15     -1.42      0.00
    3    7   15     -5.16      0.00
    5    7   15     -9.77      0.00
    7    7   15     -8.81      0.00
    9    7   15     -5.05      0.00
   11    7   15     -2.86      0.00
   13    7   15     -1.52      0.00
   15    7   15      1.14      0.00
   17    7   15      3.21      0.00
   19    7   15      2.59      0.00
   21    7   15      1.54      0.00
  -26    8   15     -4.66      0.00
  -24    8   15     -3.99      0.00
  -22    8   15      0.18      0.00
  -20    8   15      3.94      0.00
  -18    8   15     10.40      0.00
  -16    8   15     15.64      0.00
  -14    8   15     12.85      0.00
  -12    8   15      6.22      0.00
  -10    8   15      0.63      0.00
   -8    8   15     -3.47      0.00
   -6    8   15     -7.99      0.00
   -4    8   15    -15.19      0.00
   -2    8   15    -18.65      0.00
    0    8   15    -13.55      0.00
    2    8   15     -7.25      0.00
    4    8   15     -2.63      0.00
    6    8   15      4.03      0.00
    8    8   15     10.44      0.00
   10    8   15     11.90      0.00
   12    8   15      7.40      0.00
   14    8   15     -0.57      0.00
   16    8   15     -7.72      0.00
   18    8   15    -10.21      0.00
   20    8   15     -6.89      0.00
  -23    9   15      1.95      0.00
  -21    9   15     -1.36      0.00
  -19    9   15     -5.56      0.00
  -17    9   15     -3.43      0.00
  -15    9   15     -1.81      0.00
  -13    9   15     -5.10      0.00
  -11    9   15     -5.25      0.00
   -9    9   15      0.83      0.00
   -7    9   15      6.09      0.00
   -5    9   15      4.82      0.00
   -3    9   15      1.19      0.00
   -1    9   15      1.23      0.00
    1    9   15      1.36      0.00
    3    9   15     -2.67      0.00
    5    9   15     -7.96      0.00
    7    9   15    -10.99      0.00
    9    9   15     -9.98      0.00
   11    9   15     -5.97      0.00
   13    9   15     -2.61      0.00
   15    9   15     -1.07      0.00
   17    9   15     -0.32      0.00
  -20   10   15      1.16      0.00
  -18   10   15     -1.35      0.00
  -16   10   15     -1.77      0.00
  -14   10   15     -3.94      0.00
  -12   10   15     -7.82      0.00
  -10   10   15     -7.07      0.00
   -8   10   15     -2.21      0.00
   -6   10   15     -0.56      0.00
   -4   10   15     -1.50      0.00
   -2   10   15      0.89      0.00
    0   10   15      4.30      0.00
    2   10   15      4.27      0.00
    4   10   15      2.64      0.00
    6   10   15      0.76      0.00
    8   10   15     -1.50      0.00
   10   10   15     -2.41      0.00
   12   10   15     -1.45      0.00
   14   10   15     -0.02      0.00
  -17   11   15      3.71      0.00
  -15   11   15      7.47      0.00
  -13   11   15      7.50      0.00
  -11   11   15      3.66      0.00
   -9   11   15      1.31      0.00
   -7   11   15     -1.04      0.00
   -5   11   15     -6.53      0.00
   -3   11   15    -10.12      0.00
   -1   11   15     -8.16      0.00
    1   11   15     -3.53      0.00
    3   11   15      1.43      0.00
    5   11   15      6.02      0.00
    7   11   15      8.36      0.00
    9   11   15      6.78      0.00
  -10   12   15     -0.33      0.00
   -8   12   15      4.16      0.00
   -6   12   15      6.56      0.00
   -4   12   15      4.20      0.00
   -2   12   15      0.97      0.00
    0   12   15     -0.60      0.00
    2   12   15     -1.67      0.00
  -32    0   16     -3.12      0.00
  -30    0   16    -11.61      0.00
  -28    0   16    -11.40      0.00
  -26    0   16     -8.23      0.00
  -24    0   16     -9.62      0.00
  -22    0   16     -1.06      0.00
  -20    0   16     23.54      0.00
  -18    0   16     45.09      0.00
  -16    0   16     54.68      0.00
  -14    0   16     63.14      0.00
  -12    0   16     57.78      0.00
  -10    0   16     13.29      0.00
   -8    0   16    -39.42      0.00
   -6    0   16    -45.89      0.00
   -4    0   16    -21.91      0.00
   -2    0   16    -12.68      0.00
    0    0   16     -3.58      0.00
    2    0   16     27.92      0.00
    4    0   16     46.74      0.00
    6    0   16     32.28      0.00
    8    0   16     20.84      0.00
   10    0   16     25.84      0.00
   12    0   16     20.30      0.00
   14    0   16      2.24      0.00
   16    0   16     -9.50      0.00
   18    0   16    -13.45      0.00
   20    0   16    -15.55      0.00
   22    0   16    -15.29      0.00
   24    0   16    -11.06      0.00
   26    0   16     -4.65      0.00
  -33    1   16      4.46      0.00
  -31    1   16      3.95      0.00
  -29    1   16      6.50      0.00
  -27    1   16     12.11      0.00
  -25    1   16      9.33      0.00
  -23    1   16      0.26      0.00
  -21    1   16     -3.49      0.00
  -19    1   16     -5.49      0.00
  -17    1   16    -13.07      0.00
  -15    1   16    -13.76      0.00
  -13    1   16     -0.27      0.00
  -11    1   16      4.89      0.00
   -9    1   16     -3.14      0.00
   -7    1   16      7.89      0.00
   -5    1   16     35.45      0.00
   -3    1   16     36.07      0.00
   -1    1   16     13.05      0.00
    1    1   16      7.72      0.00
    3    1   16     12.06      0.00
    5    1   16     -5.56      0.00
    7    1   16    -24.94      0.00
    9    1   16    -17.66      0.00
   11    1   16     -4.04      0.00
   13    1   16     -2.81      0.00
   15    1   16     -0.04      0.00
   17    1   16      9.38      0.00
   19    1   16     13.59      0.00
   21    1   16      9.64      0.00
   23    1   16      4.10      0.00
   25    1   16      1.05      0.00
  -32    2   16      1.05      0.00
  -30    2   16      2.39      0.00
  -28    2   16      3.03      0.00
  -26    2   16      1.06      0.00
  -24    2   16     -0.75      0.00
  -22    2   16     -2.50      0.00
  -20    2   16     -8.38      0.00
  -18    2   16    -18.31      0.00
  -16    2   16    -24.96      0.00
  -14    2   16    -25.90      0.00
  -12    2   16    -30.97      0.00
  -10    2   16    -35.71      0.00
   -8    2   16    -15.18      0.00
   -6    2   16     20.86      0.00
   -4    2   16     26.89      0.00
   -2    2   16      4.03      0.00
    0    2   16     -3.30      0.00
    2    2   16      4.02      0.00
    4    2   16     -7.13      0.00
    6    2   16    -23.70      0.00
    8    2   16    -14.59      0.00
   10    2   16      3.31      0.00
   12    2   16      3.06      0.00
   14    2   16     -2.23      0.00
   16    2   16      3.13      0.00
   18    2   16      8.19      0.00
   20    2   16      5.43      0.00
   22    2   16      2.35      0.00
   24    2   16      2.15      0.00
   26    2   16      1.48      0.00
  -33    3   16     -4.67      0.00
  -31    3   16     -5.66      0.00
  -29    3   16     -8.32      0.00
  -27    3   16    -16.12      0.00
  -25    3   16    -16.88      0.00
  -23    3   16     -5.98      0.00
  -21    3   16      2.44      0.00
  -19    3   16      3.99      0.00
  -17    3   16     12.57      0.00
  -15    3   16     28.35      0.00
  -13    3   16     26.55      0.00
  -11    3   16      1.21      0.00
   -9    3   16    -14.93      0.00
   -7    3   16    -10.90      0.00
   -5    3   16    -20.40      0.00
   -3    3   16    -45.97      0.00
   -1    3   16    -44.60      0.00
    1    3   16    -13.89      0.00
    3    3   16      3.83      0.00
    5    3   16      3.79      0.00
    7    3   16     14.43      0.00
    9    3   16     30.86      0.00
   11    3   16     27.60      0.00
   13    3   16     10.47      0.00
   15    3   16      0.19      0.00
   17    3   16     -5.38      0.00
   19    3   16    -13.62      0.00
   21    3   16    -16.10      0.00
   23    3   16     -9.28      0.00
   25    3   16     -2.46      0.00
  -32    4   16      3.22      0.00
  -30    4   16      8.91      0.00
  -28    4   16     10.30      0.00
  -26    4   16      7.27      0.00
  -24    4   16      6.75      0.00
  -22    4   16      5.94      0.00
  -20    4   16     -2.38      0.00
  -18    4   16    -10.00      0.00
  -16    4   16     -4.04      0.00
  -14    4   16      5.26      0.00
  -12    4   16      0.37      0.00
  -10    4   16     -5.66      0.00
   -8    4   16      6.41      0.00
   -6    4   16     20.31      0.00
   -4    4   16     20.13      0.00
   -2    4   16     22.68      0.00
    0    4   16     31.14      0.00
    2    4   16     21.81      0.00
    4    4   16     -4.87      0.00
    6    4   16    -24.21      0.00
    8    4   16    -28.56      0.00
   10    4   16    -26.02      0.00
   12    4   16    -19.12      0.00
   14    4   16     -6.32      0.00
   16    4   16      7.32      0.00
   18    4   16     13.38      0.00
   20    4   16     12.75      0.00
   22    4   16     10.45      0.00
   24    4   16      5.45      0.00
  -31    5   16      1.00      0.00
  -29    5   16      2.15      0.00
  -27    5   16      4.60      0.00
  -25    5   16      6.90      0.00
  -23    5   16      7.30      0.00
  -21    5   16      5.25      0.00
  -19    5   16      4.17      0.00
  -17    5   16      6.93      0.00
  -15    5   16      8.67      0.00
  -13    5   16      3.31      0.00
  -11    5   16     -3.61      0.00
   -9    5   16     -3.23      0.00
   -7    5   16     -2.44      0.00
   -5    5   16     -8.56      0.00
   -3    5   16     -8.39      0.00
   -1    5   16      2.57      0.00
    1    5   16      6.30      0.00
    3    5   16      1.36      0.00
    5    5   16      1.13      0.00
    7    5   16      0.30      0.00
    9    5   16     -6.98      0.00
   11    5   16    -10.72      0.00
   13    5   16     -8.24      0.00
   15    5   16     -5.84      0.00
   17    5   16     -4.20      0.00
   19    5   16     -1.41      0.00
   21    5   16      1.65      0.00
   23    5   16      2.37      0.00
  -28    6   16     -9.42      0.00
  -26    6   16    -10.80      0.00
  -24    6   16     -8.61      0.00
  -22    6   16     -7.95      0.00
  -20    6   16     -5.18      0.00
  -18    6   16      6.13      0.00
  -16    6   16     14.81      0.00
  -14    6   16      9.62      0.00
  -12    6   16      1.11      0.00
  -10    6   16     -1.27      0.00
   -8    6   16     -6.95      0.00
   -6    6   16    -21.54      0.00
   -4    6   16    -31.03      0.00
   -2    6   16    -26.73      0.00
    0    6   16    -21.97      0.00
    2    6   16    -20.74      0.00
    4    6   16     -8.14      0.00
    6    6   16     11.02      0.00
    8    6   16     17.16      0.00
   10    6   16     13.21      0.00
   12    6   16     10.28      0.00
   14    6   16      5.03      0.00
   16    6   16     -4.03      0.00
   18    6   16     -9.07      0.00
   20    6   16     -7.51      0.00
   22    6   16     -4.36      0.00
  -27    7   16      2.96      0.00
  -25    7   16      5.81      0.00
  -23    7   16      4.25      0.00
  -21    7   16     -7.25      0.00
  -19    7   16    -15.65      0.00
  -17    7   16    -14.42      0.00
  -15    7   16    -16.57      0.00
  -13    7   16    -20.43      0.00
  -11    7   16    -11.34      0.00
   -9    7   16      3.28      0.00
   -7    7   16      8.34      0.00
   -5    7   16     10.22      0.00
   -3    7   16     16.67      0.00
   -1    7   16     15.19      0.00
    1    7   16     -0.86      0.00
    3    7   16    -14.26      0.00
    5    7   16    -14.98      0.00
    7    7   16    -14.36      0.00
    9    7   16    -16.20      0.00
   11    7   16    -11.58      0.00
   13    7   16     -1.88      0.00
   15    7   16      3.84      0.00
   17    7   16      5.65      0.00
   19    7   16      7.62      0.00
   21    7   16      7.42      0.00
  -26    8   16      2.02      0.00
  -24    8   16      4.86      0.00
  -22    8   16      3.41      0.00
  -20    8   16     -0.05      0.00
  -18    8   16      3.10      0.00
  -16    8   16      7.86      0.00
  -14    8   16      3.80      0.00
  -12    8   16     -2.05      0.00
  -10    8   16     -1.41      0.00
   -8    8   16     -2.89      0.00
   -6    8   16     -8.16      0.00
   -4    8   16     -4.76      0.00
   -2    8   16      4.57      0.00
    0    8   16      5.89      0.00
    2    8   16      2.58      0.00
    4    8   16      3.74      0.00
    6    8   16      4.23      0.00
    8    8   16     -0.12      0.00
   10    8   16     -2.53      0.00
   12    8   16     -0.24      0.00
   14    8   16      1.34      0.00
   16    8   16      0.41      0.00
   18    8   16      0.18      0.00
  -23    9   16     -3.64      0.00
  -21    9   16     -1.27      0.00
  -19    9   16      3.90      0.00
  -17    9   16     10.23      0.00
  -15    9   16     14.08      0.00
  -13    9   16     12.18      0.00
  -11    9   16      8.60      0.00
   -9    9   16      4.73      0.00
   -7    9   16     -4.25      0.00
   -5    9   16    -12.15      0.00
   -3    9   16    -10.45      0.00
   -1    9   16     -5.99      0.00
    1    9   16     -3.66      0.00
    3    9   16      2.00      0.00
    5    9   16      9.25      0.00
    7    9   16     10.40      0.00
    9    9   16      6.14      0.00
   11    9   16      2.33      0.00
   13    9   16     -0.01      0.00
   15    9   16     -2.32      0.00
  -20   10   16     -1.29      0.00
  -18   10   16     -4.08      0.00
  -16   10   16     -7.62      0.00
  -14   10   16     -8.27      0.00
  -12   10   16     -6.10      0.00
  -10   10   16     -0.91      0.00
   -8   10   16      4.10      0.00
   -6   10   16      6.41      0.00
   -4   10   16      9.45      0.00
   -2   10   16     11.65      0.00
    0   10   16      8.28      0.00
    2   10   16      2.08      0.00
    4   10   16     -2.47      0.00
    6   10   16     -5.33      0.00
    8   10   16     -7.66      0.00
   10   10   16     -8.11      0.00
   12   10   16     -4.80      0.00
  -15   11   16     -0.84      0.00
  -13   11   16     -0.94      0.00
  -11   11   16     -1.17      0.00
   -9   11   16     -1.60      0.00
   -7   11   16     -2.64      0.00
   -5   11   16     -2.34      0.00
   -3   11   16     -0.35      0.00
   -1   11   16      1.01      0.00
    1   11   16      1.62      0.00
    3   11   16      1.95      0.00
    5   11   16      2.36      0.00
    7   11   16      3.16      0.00
    9   11   16      2.72      0.00
   -8   12   16     -0.64      0.00
   -6   12   16     -2.18      0.00
   -4   12   16     -1.57      0.00
   -2   12   16     -0.72      0.00
    0   12   16     -0.31      0.00
  -33    1   17     -3.54      0.00
  -31    1   17     -4.87      0.00
  -29    1   17     -9.52      0.00
  -27    1   17    -15.87      0.00
  -25    1   17    -11.82      0.00
  -23    1   17      0.38      0.00
  -21    1   17      8.15      0.00
  -19    1   17     14.91      0.00
  -17    1   17     29.62      0.00
  -15    1   17     40.80      0.00
  -13    1   17     34.17      0.00
  -11    1   17     23.53      0.00
   -9    1   17     25.96      0.00
   -7    1   17     24.62      0.00
   -5    1   17      0.50      0.00
   -3    1   17    -26.04      0.00
   -1    1   17    -31.08      0.00
    1    1   17    -25.50      0.00
    3    1   17    -19.31      0.00
    5    1   17     -1.16      0.00
    7    1   17     24.23      0.00
    9    1   17     34.98      0.00
   11    1   17     27.68      0.00
   13    1   17     14.44      0.00
   15    1   17      2.04      0.00
   17    1   17     -8.34      0.00
   19    1   17    -14.75      0.00
   21    1   17    -14.19      0.00
   23    1   17     -8.25      0.00
   25    1   17     -2.97      0.00
  -32    2   17      2.79      0.00
  -30    2   17     10.56      0.00
  -28    2   17     11.88      0.00
  -26    2   17     12.63      0.00
  -24    2   17     17.52      0.00
  -22    2   17     11.57      0.00
  -20    2   17     -9.52      0.00
  -18    2   17    -24.20      0.00
  -16    2   17    -23.46      0.00
  -14    2   17    -24.33      0.00
  -12    2   17    -25.83      0.00
  -10    2   17     -5.22      0.00
   -8    2   17     26.43      0.00
   -6    2   17     33.73      0.00
   -4    2   17     23.68      0.00
   -2    2   17     25.44      0.00
    0    2   17     25.29      0.00
    2    2   17      1.72      0.00
    4    2   17    -21.42      0.00
    6    2   17    -24.58      0.00
    8    2   17    -25.78      0.00
   10    2   17    -30.52      0.00
   12    2   17    -23.48      0.00
   14    2   17     -6.72      0.00
   16    2   17      5.65      0.00
   18    2   17     10.00      0.00
   20    2   17     11.27      0.00
   22    2   17     11.72      0.00
   24    2   17      8.39      0.00
  -31    3   17      1.01      0.00
  -29    3   17     -1.00      0.00
  -27    3   17     -4.63      0.00
  -25    3   17     -4.00      0.00
  -23    3   17     -2.00      0.00
  -21    3   17     -4.28      0.00
  -19    3   17     -5.36      0.00
  -17    3   17      0.04      0.00
  -15    3   17      1.24      0.00
  -13    3   17     -8.17      0.00
  -11    3   17    -15.11      0.00
   -9    3   17    -19.13      0.00
   -7    3   17    -36.10      0.00
   -5    3   17    -50.55      0.00
   -3    3   17    -32.70      0.00
   -1    3   17     -3.10      0.00
    1    3   17      1.58      0.00
    3    3   17     -2.24      0.00
    5    3   17      8.25      0.00
    7    3   17     10.38      0.00
    9    3   17     -5.54      0.00
   11    3   17    -12.17      0.00
   13    3   17     -4.71      0.00
   15    3   17     -2.83      0.00
   17    3   17     -7.20      0.00
   19    3   17     -6.79      0.00
   21    3   17     -1.86      0.00
   23    3   17      0.97      0.00
   25    3   17      0.38      0.00
  -32    4   17     -1.88      0.00
  -30    4   17     -8.78      0.00
  -28    4   17    -12.92      0.00
  -26    4   17    -11.49      0.00
  -24    4   17    -10.87      0.00
  -22    4   17    -12.43      0.00
  -20    4   17     -6.85      0.00
  -18    4   17      7.66      0.00
  -16    4   17     16.10      0.00
  -14    4   17     12.05      0.00
  -12    4   17     10.51      0.00
  -10    4   17     11.74      0.00
   -8    4   17     -6.64      0.00
   -6    4   17    -35.99      0.00
   -4    4   17    -38.87      0.00
   -2    4   17    -20.99      0.00
    0    4   17    -19.16      0.00
    2    4   17    -23.12      0.00
    4    4   17     -2.44      0.00
    6    4   17     20.63      0.00
    8    4   17     15.70      0.00
   10    4   17      4.15      0.00
   12    4   17      7.10      0.00
   14    4   17      7.70      0.00
   16    4   17     -1.92      0.00
   18    4   17     -7.18      0.00
   20    4   17     -5.13      0.00
   22    4   17     -3.67      0.00
   24    4   17     -3.08      0.00
  -31    5   17     -0.32      0.00
  -29    5   17      0.38      0.00
  -27    5   17      5.92      0.00
  -25    5   17     11.54      0.00
  -23    5   17      7.23      0.00
  -21    5   17     -3.42      0.00
  -19    5   17     -6.95      0.00
  -17    5   17     -7.77      0.00
  -15    5   17    -18.25      0.00
  -13    5   17    -22.83      0.00
  -11    5   17     -3.62      0.00
   -9    5   17     17.54      0.00
   -7    5   17     21.29      0.00
   -5    5   17     28.52      0.00
   -3    5   17     44.76      0.00
   -1    5   17     38.09      0.00
    1    5   17      6.72      0.00
    3    5   17    -11.35      0.00
    5    5   17     -8.68      0.00
    7    5   17    -12.16      0.00
    9    5   17    -23.13      0.00
   11    5   17    -20.58      0.00
   13    5   17     -7.38      0.00
   15    5   17     -0.00      0.00
   17    5   17      3.49      0.00
   19    5   17      8.84      0.00
   21    5   17     10.09      0.00
   23    5   17      5.98      0.00
  -28    6   17     -1.03      0.00
  -26    6   17     -2.09      0.00
  -24    6   17     -1.05      0.00
  -22    6   17     -1.19      0.00
  -20    6   17      0.83      0.00
  -18    6   17      8.17      0.00
  -16    6   17     11.28      0.00
  -14    6   17      7.23      0.00
  -12    6   17      9.69      0.00
  -10    6   17     15.09      0.00
   -8    6   17      5.20      0.00
   -6    6   17     -7.95      0.00
   -4    6   17     -3.76      0.00
   -2    6   17      1.87      0.00
    0    6   17     -6.52      0.00
    2    6   17    -10.73      0.00
    4    6   17      0.28      0.00
    6    6   17     10.64      0.00
    8    6   17     10.56      0.00
   10    6   17      8.55      0.00
   12    6   17      9.25      0.00
   14    6   17      5.42      0.00
   16    6   17     -3.78      0.00
   18    6   17     -8.99      0.00
   20    6   17     -8.06      0.00
   22    6   17     -5.52      0.00
  -27    7   17     -4.03      0.00
  -25    7   17     -6.60      0.00
  -23    7   17     -8.40      0.00
  -21    7   17     -7.33      0.00
  -19    7   17     -3.17      0.00
  -17    7   17      3.01      0.00
  -15    7   17      8.21      0.00
  -13    7   17     10.01      0.00
  -11    7   17      8.43      0.00
   -9    7   17     -0.15      0.00
   -7    7   17    -12.65      0.00
   -5    7   17    -14.51      0.00
   -3    7   17     -7.16      0.00
   -1    7   17     -4.73      0.00
    1    7   17     -3.79      0.00
    3    7   17      2.95      0.00
    5    7   17      7.91      0.00
    7    7   17      6.29      0.00
    9    7   17      3.91      0.00
   11    7   17      4.09      0.00
   13    7   17      3.48      0.00
   15    7   17      0.56      0.00
   17    7   17     -1.14      0.00
   19    7   17     -0.83      0.00
  -26    8   17      4.19      0.00
  -24    8   17      3.44      0.00
  -22    8   17      2.28      0.00
  -20    8   17     -0.06      0.00
  -18    8   17     -7.99      0.00
  -16    8   17    -13.74      0.00
  -14    8   17    -11.53      0.00
  -12    8   17     -7.55      0.00
  -10    8   17     -5.15      0.00
   -8    8   17     -2.14      0.00
   -6    8   17      4.13      0.00
   -4    8   17     11.98      0.00
   -2    8   17     14.73      0.00
    0    8   17     12.56      0.00
    2    8   17     10.29      0.00
    4    8   17      5.77      0.00
    6    8   17     -2.90      0.00
    8    8   17    -11.05      0.00
   10    8   17    -13.61      0.00
   12    8   17     -9.92      0.00
   14    8   17     -2.96      0.00
   16    8   17      4.00      0.00
   18    8   17      7.11      0.00
  -23    9   17     -2.01      0.00
  -21    9   17      2.23      0.00
  -19    9   17      4.45      0.00
  -17    9   17      1.67      0.00
  -15    9   17      2.81      0.00
  -13    9   17      7.35      0.00
  -11    9   17      5.92      0.00
   -9    9   17     -0.84      0.00
   -7    9   17     -4.33      0.00
   -5    9   17     -2.72      0.00
   -3    9   17     -2.27      0.00
   -1    9   17     -3.88      0.00
    1    9   17     -2.64      0.00
    3    9   17      1.22      0.00
    5    9   17      5.16      0.00
    7    9   17      8.00      0.00
    9    9   17      7.72      0.00
   11    9   17      5.01      0.00
   13    9   17      2.46      0.00
   15    9   17      1.06      0.00
  -20   10   17     -0.97      0.00
  -18   10   17      0.11      0.00
  -16   10   17      0.95      0.00
  -14   10   17      4.47      0.00
  -12   10   17      7.88      0.00
  -10   10   17      6.32      0.00
   -8   10   17      3.10      0.00
   -6   10   17      3.37      0.00
   -4   10   17      3.19      0.00
   -2   10   17     -0.60      0.00
    0   10   17     -2.90      0.00
    2   10   17     -2.33      0.00
    4   10   17     -1.91      0.00
    6   10   17     -0.73      0.00
    8   10   17      1.57      0.00
   10   10   17      2.47      0.00
   12   10   17      1.61      0.00
  -15   11   17     -5.69      0.00
  -13   11   17     -5.95      0.00
  -11   11   17     -4.03      0.00
   -9   11   17     -2.64      0.00
   -7   11   17      0.85      0.00
   -5   11   17      6.50      0.00
   -3   11   17      9.18      0.00
   -1   11   17      8.09      0.00
    1   11   17      5.58      0.00
    3   11   17      1.51      0.00
    5   11   17     -3.40      0.00
    7   11   17     -6.03      0.00
   -4   12   17     -3.44      0.00
  -32    0   18      2.20      0.00
  -30    0   18      8.83      0.00
  -28    0   18      9.38      0.00
  -26    0   18     11.35      0.00
  -24    0   18     17.05      0.00
  -22    0   18     10.48      0.00
  -20    0   18    -11.44      0.00
  -18    0   18    -31.71      0.00
  -16    0   18    -46.09      0.00
  -14    0   18    -59.91      0.00
  -12    0   18    -56.18      0.00
  -10    0   18    -20.59      0.00
   -8    0   18     17.54      0.00
   -6    0   18     25.15      0.00
   -4    0   18     16.48      0.00
   -2    0   18     13.94      0.00
    0    0   18      3.49      0.00
    2    0   18    -21.27      0.00
    4    0   18    -32.43      0.00
    6    0   18    -25.47      0.00
    8    0   18    -25.53      0.00
   10    0   18    -30.27      0.00
   12    0   18    -23.06      0.00
   14    0   18    -10.35      0.00
   16    0   18     -1.45      0.00
   18    0   18      5.20      0.00
   20    0   18     10.24      0.00
   22    0   18     12.02      0.00
   24    0   18      9.52      0.00
  -33    1   18     -2.23      0.00
  -31    1   18     -1.23      0.00
  -29    1   18     -5.41      0.00
  -27    1   18    -11.20      0.00
  -25    1   18     -8.74      0.00
  -23    1   18     -2.50      0.00
  -21    1   18     -0.55      0.00
  -19    1   18      3.07      0.00
  -17    1   18     11.14      0.00
  -15    1   18     11.23      0.00
  -13    1   18      3.45      0.00
  -11    1   18      4.55      0.00
   -9    1   18      8.28      0.00
   -7    1   18     -6.67      0.00
   -5    1   18    -27.54      0.00
   -3    1   18    -26.87      0.00
   -1    1   18    -16.02      0.00
    1    1   18    -17.74      0.00
    3    1   18    -16.17      0.00
    5    1   18      3.52      0.00
    7    1   18     16.72      0.00
    9    1   18     11.16      0.00
   11    1   18      7.00      0.00
   13    1   18      7.92      0.00
   15    1   18      1.70      0.00
   17    1   18     -7.56      0.00
   19    1   18    -10.43      0.00
   21    1   18     -7.79      0.00
   23    1   18     -4.22      0.00
   25    1   18     -1.77      0.00
  -32    2   18      0.19      0.00
  -30    2   18     -1.60      0.00
  -28    2   18     -3.45      0.00
  -26    2   18     -3.00      0.00
  -24    2   18     -3.13      0.00
  -22    2   18     -3.16      0.00
  -20    2   18      2.06      0.00
  -18    2   18     11.37      0.00
  -16    2   18     17.23      0.00
  -14    2   18     21.52      0.00
  -12    2   18     32.63      0.00
  -10    2   18     37.45      0.00
   -8    2   18     15.44      0.00
   -6    2   18    -13.23      0.00
   -4    2   18    -13.53      0.00
   -2    2   18      0.97      0.00
    0    2   18     -0.45      0.00
    2    2   18     -3.74      0.00
    4    2   18     11.93      0.00
    6    2   18     23.44      0.00
    8    2   18     11.66      0.00
   10    2   18      0.39      0.00
   12    2   18      4.58      0.00
   14    2   18      5.94      0.00
   16    2   18     -1.80      0.00
   18    2   18     -5.02      0.00
   20    2   18     -2.32      0.00
   22    2   18     -1.46      0.00
   24    2   18     -1.98      0.00
  -31    3   18      2.49      0.00
  -29    3   18      6.14      0.00
  -27    3   18     14.02      0.00
  -25    3   18     15.50      0.00
  -23    3   18      8.44      0.00
  -21    3   18      3.71      0.00
  -19    3   18      1.41      0.00
  -17    3   18    -10.60      0.00
  -15    3   18    -27.47      0.00
  -13    3   18    -25.82      0.00
  -11    3   18     -6.35      0.00
   -9    3   18      2.02      0.00
   -7    3   18      0.23      0.00
   -5    3   18     18.11      0.00
   -3    3   18     44.53      0.00
   -1    3   18     41.95      0.00
    1    3   18     20.09      0.00
    3    3   18     11.64      0.00
    5    3   18      8.71      0.00
    7    3   18     -8.74      0.00
    9    3   18    -26.05      0.00
   11    3   18    -23.29      0.00
   13    3   18    -11.27      0.00
   15    3   18     -5.14      0.00
   17    3   18      1.21      0.00
   19    3   18     10.92      0.00
   21    3   18     13.39      0.00
   23    3   18      7.89      0.00
  -30    4   18     -7.07      0.00
  -28    4   18     -8.75      0.00
  -26    4   18     -8.51      0.00
  -24    4   18     -9.26      0.00
  -22    4   18     -6.84      0.00
  -20    4   18      2.19      0.00
  -18    4   18      8.80      0.00
  -16    4   18      4.03      0.00
  -14    4   18     -1.44      0.00
  -12    4   18      4.72      0.00
  -10    4   18      8.18      0.00
   -8    4   18     -4.19      0.00
   -6    4   18    -15.09      0.00
   -4    4   18    -16.35      0.00
   -2    4   18    -25.07      0.00
    0    4   18    -35.84      0.00
    2    4   18    -26.16      0.00
    4    4   18     -2.91      0.00
    6    4   18     13.42      0.00
    8    4   18     20.40      0.00
   10    4   18     22.74      0.00
   12    4   18     19.63      0.00
   14    4   18      9.47      0.00
   16    4   18     -2.69      0.00
   18    4   18     -9.03      0.00
   20    4   18    -10.01      0.00
   22    4   18     -8.84      0.00
  -29    5   18     -0.19      0.00
  -27    5   18     -3.06      0.00
  -25    5   18     -5.36      0.00
  -23    5   18     -4.38      0.00
  -21    5   18     -2.04      0.00
  -19    5   18     -3.16      0.00
  -17    5   18     -6.93      0.00
  -15    5   18     -7.31      0.00
  -13    5   18     -2.26      0.00
  -11    5   18      1.92      0.00
   -9    5   18      1.01      0.00
   -7    5   18      2.92      0.00
   -5    5   18      9.43      0.00
   -3    5   18      6.53      0.00
   -1    5   18     -4.44      0.00
    1    5   18     -6.69      0.00
    3    5   18     -3.81      0.00
    5    5   18     -5.47      0.00
    7    5   18     -3.90      0.00
    9    5   18      2.98      0.00
   11    5   18      6.26      0.00
   13    5   18      5.68      0.00
   15    5   18      4.95      0.00
   17    5   18      3.54      0.00
   19    5   18      0.97      0.00
   21    5   18     -1.35      0.00
  -28    6   18      7.39      0.00
  -26    6   18      9.17      0.00
  -24    6   18      8.76      0.00
  -22    6   18     10.73      0.00
  -20    6   18      7.74      0.00
  -18    6   18     -4.91      0.00
  -16    6   18    -12.47      0.00
  -14    6   18     -7.83      0.00
  -12    6   18     -4.33      0.00
  -10    6   18     -5.29      0.00
   -8    6   18      2.39      0.00
   -6    6   18     18.44      0.00
   -4    6   18     26.04      0.00
   -2    6   18     23.87      0.00
    0    6   18     25.76      0.00
    2    6   18     26.44      0.00
    4    6   18     12.47      0.00
    6    6   18     -5.23      0.00
    8    6   18    -11.73      0.00
   10    6   18    -12.16      0.00
   12    6   18    -12.20      0.00
   14    6   18     -7.78      0.00
   16    6   18      0.29      0.00
   18    6   18      4.87      0.00
   20    6   18      4.26      0.00
  -27    7   18     -2.93      0.00
  -25    7   18     -7.57      0.00
  -23    7   18     -6.86      0.00
  -21    7   18      3.64      0.00
  -19    7   18     10.11      0.00
  -17    7   18     10.41      0.00
  -15    7   18     16.66      0.00
  -13    7   18     21.28      0.00
  -11    7   18     11.72      0.00
   -9    7   18      0.59      0.00
   -7    7   18     -1.46      0.00
   -5    7   18     -6.78      0.00
   -3    7   18    -17.09      0.00
   -1    7   18    -14.38      0.00
    1    7   18      0.74      0.00
    3    7   18      9.21      0.00
    5    7   18     10.05      0.00
    7    7   18     14.04      0.00
    9    7   18     17.77      0.00
   11    7   18     13.63      0.00
   13    7   18      5.55      0.00
   15    7   18      0.35      0.00
   17    7   18     -2.68      0.00
   19    7   18     -5.52      0.00
  -24    8   18     -4.33      0.00
  -22    8   18     -2.56      0.00
  -20    8   18     -0.32      0.00
  -18    8   18     -4.32      0.00
  -16    8   18     -7.33      0.00
  -14    8   18     -2.62      0.00
  -12    8   18      0.48      0.00
  -10    8   18     -1.04      0.00
   -8    8   18      3.14      0.00
   -6    8   18      8.67      0.00
   -4    8   18      3.41      0.00
   -2    8   18     -4.00      0.00
    0    8   18     -2.87      0.00
    2    8   18     -1.72      0.00
    4    8   18     -4.92      0.00
    6    8   18     -4.13      0.00
    8    8   18      0.61      0.00
   10    8   18      1.88      0.00
   12    8   18      0.01      0.00
   14    8   18     -0.37      0.00
  -23    9   18      4.19      0.00
  -21    9   18      2.49      0.00
  -19    9   18     -1.62      0.00
  -17    9   18     -7.10      0.00
  -15    9   18    -11.03      0.00
  -13    9   18    -11.37      0.00
  -11    9   18    -10.70      0.00
   -9    9   18     -7.03      0.00
   -7    9   18      2.16      0.00
   -5    9   18      8.41      0.00
   -3    9   18      7.46      0.00
   -1    9   18      6.31      0.00
    1    9   18      5.11      0.00
    3    9   18     -0.88      0.00
    5    9   18     -7.33      0.00
    7    9   18     -8.29      0.00
    9    9   18     -6.09      0.00
   11    9   18     -4.38      0.00
   13    9   18     -2.01      0.00
  -18   10   18      3.71      0.00
  -16   10   18      7.35      0.00
  -14   10   18      8.01      0.00
  -12   10   18      6.24      0.00
  -10   10   18      2.42      0.00
   -8   10   18     -1.07      0.00
   -6   10   18     -4.26      0.00
   -4   10   18     -8.64      0.00
   -2   10   18    -10.83      0.00
    0   10   18     -8.58      0.00
    2   10   18     -4.42      0.00
    4   10   18     -0.49      0.00
    6   10   18      3.15      0.00
    8   10   18      6.32      0.00
   10   10   18      6.71      0.00
  -13   11   18     -0.03      0.00
  -11   11   18      0.28      0.00
   -9   11   18      1.37      0.00
   -7   11   18      2.75      0.00
   -5   11   18      2.47      0.00
   -3   11   18      1.24      0.00
   -1   11   18      0.22      0.00
    1   11   18     -0.60      0.00
    3   11   18     -0.60      0.00
    5   11   18     -0.64      0.00
  -33    1   19      1.18      0.00
  -31    1   19      2.21      0.00
  -29    1   19      8.41      0.00
  -27    1   19     16.02      0.00
  -25    1   19     14.35      0.00
  -23    1   19      7.03      0.00
  -21    1   19      3.17      0.00
  -19    1   19     -3.56      0.00
  -17    1   19    -19.51      0.00
  -15    1   19    -31.88      0.00
  -13    1   19    -30.07      0.00
  -11    1   19    -26.20      0.00
   -9    1   19    -30.88      0.00
   -7    1   19    -29.30      0.00
   -5    1   19     -8.31      0.00
   -3    1   19     15.36      0.00
   -1    1   19     24.19      0.00
    1    1   19     25.16      0.00
    3    1   19     21.45      0.00
    5    1   19      4.22      0.00
    7    1   19    -19.39      0.00
    9    1   19    -32.02      0.00
   11    1   19    -29.89      0.00
   13    1   19    -20.29      0.00
   15    1   19     -9.66      0.00
   17    1   19      0.39      0.00
   19    1   19      8.04      0.00
   21    1   19      9.23      0.00
   23    1   19      5.45      0.00
  -32    2   19     -1.60      0.00
  -30    2   19     -6.42      0.00
  -28    2   19     -7.72      0.00
  -26    2   19    -12.69      0.00
  -24    2   19    -19.82      0.00
  -22    2   19    -13.52      0.00
  -20    2   19      4.96      0.00
  -18    2   19     16.62      0.00
  -16    2   19     19.65      0.00
  -14    2   19     26.17      0.00
  -12    2   19     28.30      0.00
  -10    2   19     10.53      0.00
   -8    2   19    -13.36      0.00
   -6    2   19    -19.92      0.00
   -4    2   19    -18.51      0.00
   -2    2   19    -26.16      0.00
    0    2   19    -27.19      0.00
    2    2   19     -9.66      0.00
    4    2   19      6.31      0.00
    6    2   19     12.56      0.00
    8    2   19     21.11      0.00
   10    2   19     27.85      0.00
   12    2   19     22.70      0.00
   14    2   19     10.65      0.00
   16    2   19      0.43      0.00
   18    2   19     -5.17      0.00
   20    2   19     -8.35      0.00
   22    2   19     -9.88      0.00
   24    2   19     -7.19      0.00
  -31    3   19     -0.83      0.00
  -29    3   19      1.66      0.00
  -27    3   19      3.58      0.00
  -25    3   19      1.27      0.00
  -23    3   19      0.64      0.00
  -21    3   19      3.74      0.00
  -19    3   19      2.28      0.00
  -17    3   19     -3.98      0.00
  -15    3   19     -3.75      0.00
  -13    3   19      2.91      0.00
  -11    3   19      6.57      0.00
   -9    3   19     13.98      0.00
   -7    3   19     33.55      0.00
   -5    3   19     44.95      0.00
   -3    3   19     29.80      0.00
   -1    3   19     10.58      0.00
    1    3   19      8.19      0.00
    3    3   19      4.36      0.00
    5    3   19     -7.53      0.00
    7    3   19     -5.02      0.00
    9    3   19      8.15      0.00
   11    3   19      9.25      0.00
   13    3   19      3.62      0.00
   15    3   19      4.71      0.00
   17    3   19      7.41      0.00
   19    3   19      5.53      0.00
   21    3   19      1.96      0.00
   23    3   19      0.29      0.00
  -30    4   19      4.33      0.00
  -28    4   19      8.21      0.00
  -26    4   19      8.32      0.00
  -24    4   19     10.03      0.00
  -22    4   19     13.48      0.00
  -20    4   19      8.26      0.00
  -18    4   19     -5.67      0.00
  -16    4   19    -12.83      0.00
  -14    4   19    -11.82      0.00
  -12    4   19    -16.45      0.00
  -10    4   19    -18.16      0.00
   -8    4   19      2.42      0.00
   -6    4   19     27.55      0.00
   -4    4   19     28.30      0.00
   -2    4   19     20.25      0.00
    0    4   19     26.95      0.00
    2    4   19     27.63      0.00
    4    4   19      5.36      0.00
    6    4   19    -11.56      0.00
    8    4   19     -6.88      0.00
   10    4   19     -3.58      0.00
   12    4   19     -9.39      0.00
   14    4   19     -7.64      0.00
   16    4   19      1.01      0.00
   18    4   19      4.15      0.00
   20    4   19      3.23      0.00
   22    4   19      3.32      0.00
  -29    5   19     -0.62      0.00
  -27    5   19     -5.08      0.00
  -25    5   19    -10.73      0.00
  -23    5   19     -7.99      0.00
  -21    5   19      0.21      0.00
  -19    5   19      2.57      0.00
  -17    5   19      6.05      0.00
  -15    5   19     19.63      0.00
  -13    5   19     23.53      0.00
  -11    5   19      5.67      0.00
   -9    5   19     -8.80      0.00
   -7    5   19    -11.13      0.00
   -5    5   19    -25.08      0.00
   -3    5   19    -43.74      0.00
   -1    5   19    -35.66      0.00
    1    5   19    -11.15      0.00
    3    5   19     -1.79      0.00
    5    5   19     -1.83      0.00
    7    5   19      8.73      0.00
    9    5   19     20.81      0.00
   11    5   19     18.40      0.00
   13    5   19      9.05      0.00
   15    5   19      4.22      0.00
   17    5   19      0.09      0.00
   19    5   19     -5.43      0.00
   21    5   19     -6.56      0.00
  -28    6   19      3.25      0.00
  -26    6   19      4.74      0.00
  -24    6   19      3.85      0.00
  -22    6   19      4.32      0.00
  -20    6   19      2.59      0.00
  -18    6   19     -4.25      0.00
  -16    6   19     -6.89      0.00
  -14    6   19     -4.90      0.00
  -12    6   19    -10.56      0.00
  -10    6   19    -15.22      0.00
   -8    6   19     -4.35      0.00
   -6    6   19      4.39      0.00
   -4    6   19     -1.52      0.00
   -2    6   19     -1.23      0.00
    0    6   19      9.83      0.00
    2    6   19     10.00      0.00
    4    6   19     -1.74      0.00
    6    6   19     -8.29      0.00
    8    6   19     -7.75      0.00
   10    6   19     -9.22      0.00
   12    6   19    -11.83      0.00
   14    6   19     -7.83      0.00
   16    6   19      0.77      0.00
   18    6   19      5.73      0.00
   20    6   19      6.13      0.00
  -27    7   19      2.78      0.00
  -25    7   19      5.98      0.00
  -23    7   19      7.80      0.00
  -21    7   19      7.12      0.00
  -19    7   19      4.33      0.00
  -17    7   19     -1.00      0.00
  -15    7   19     -6.56      0.00
  -13    7   19     -9.95      0.00
  -11    7   19     -9.48      0.00
   -9    7   19     -1.15      0.00
   -7    7   19      8.84      0.00
   -5    7   19      9.29      0.00
   -3    7   19      6.55      0.00
   -1    7   19      8.37      0.00
    1    7   19      6.45      0.00
    3    7   19     -1.07      0.00
    5    7   19     -4.36      0.00
    7    7   19     -2.23      0.00
    9    7   19     -1.61      0.00
   11    7   19     -3.62      0.00
   13    7   19     -3.57      0.00
   15    7   19     -1.31      0.00
   17    7   19     -0.43      0.00
  -24    8   19     -3.23      0.00
  -22    8   19     -4.74      0.00
  -20    8   19     -3.06      0.00
  -18    8   19      4.84      0.00
  -16    8   19      9.61      0.00
  -14    8   19      8.18      0.00
  -12    8   19      7.18      0.00
  -10    8   19      7.81      0.00
   -8    8   19      5.40      0.00
   -6    8   19     -1.64      0.00
   -4    8   19     -8.02      0.00
   -2    8   19    -10.30      0.00
    0    8   19    -11.94      0.00
    2    8   19    -12.68      0.00
    4    8   19     -8.06      0.00
    6    8   19      1.13      0.00
    8    8   19      9.79      0.00
   10    8   19     13.26      0.00
   12    8   19     11.03      0.00
   14    8   19      5.56      0.00
   16    8   19     -0.89      0.00
  -21    9   19     -2.98      0.00
  -19    9   19     -3.05      0.00
  -17    9   19     -1.04      0.00
  -15    9   19     -4.49      0.00
  -13    9   19     -8.69      0.00
  -11    9   19     -5.68      0.00
   -9    9   19      0.27      0.00
   -7    9   19      1.38      0.00
   -5    9   19      0.61      0.00
   -3    9   19      3.15      0.00
   -1    9   19      4.68      0.00
    1    9   19      2.45      0.00
    3    9   19     -0.10      0.00
    5    9   19     -2.91      0.00
    7    9   19     -5.81      0.00
    9    9   19     -6.14      0.00
   11    9   19     -4.40      0.00
   13    9   19     -2.36      0.00
  -18   10   19      1.28      0.00
  -16   10   19     -0.21      0.00
  -14   10   19     -4.03      0.00
  -12   10   19     -6.31      0.00
  -10   10   19     -4.78      0.00
   -8   10   19     -3.90      0.00
   -6   10   19     -5.28      0.00
   -4   10   19     -3.68      0.00
   -2   10   19      0.09      0.00
    0   10   19      0.89      0.00
    2   10   19      0.77      0.00
    4   10   19      1.71      0.00
    6   10   19      0.86      0.00
    8   10   19     -1.36      0.00
   10   10   19     -2.12      0.00
  -13   11   19      4.39      0.00
  -11   11   19      4.06      0.00
   -9   11   19      3.05      0.00
   -7   11   19     -0.66      0.00
   -5   11   19     -5.02      0.00
   -3   11   19     -6.74      0.00
   -1   11   19     -7.00      0.00
    1   11   19     -6.28      0.00
    3   11   19     -2.97      0.00
    5   11   19      1.47      0.00
  -32    0   20     -1.43      0.00
  -30    0   20     -5.27      0.00
  -28    0   20     -6.62      0.00
  -26    0   20    -13.09      0.00
  -24    0   20    -22.00      0.00
  -22    0   20    -17.87      0.00
  -20    0   20     -0.59      0.00
  -18    0   20     16.93      0.00
  -16    0   20     33.72      0.00
  -14    0   20     49.30      0.00
  -12    0   20     47.68      0.00
  -10    0   20     22.92      0.00
   -8    0   20     -3.84      0.00
   -6    0   20    -13.18      0.00
   -4    0   20    -12.22      0.00
   -2    0   20    -11.69      0.00
    0    0   20     -3.19      0.00
    2    0   20     13.19      0.00
    4    0   20     20.46      0.00
    6    0   20     21.04      0.00
    8    0   20     26.88      0.00
   10    0   20     30.26      0.00
   12    0   20     25.26      0.00
   14    0   20     18.15      0.00
   16    0   20     10.70      0.00
   18    0   20      2.40      0.00
   20    0   20     -4.58      0.00
   22    0   20     -7.96      0.00
  -31    1   20     -0.45      0.00
  -29    1   20      4.42      0.00
  -27    1   20      9.19      0.00
  -25    1   20      7.32      0.00
  -23    1   20      4.36      0.00
  -21    1   20      3.67      0.00
  -19    1   20     -1.27      0.00
  -17    1   20     -8.55      0.00
  -15    1   20     -8.70      0.00
  -13    1   20     -6.67      0.00
  -11    1   20    -10.89      0.00
   -9    1   20    -10.91      0.00
   -7    1   20      3.11      0.00
   -5    1   20     17.70      0.00
   -3    1   20     19.00      0.00
   -1    1   20     17.46      0.00
    1    1   20     21.61      0.00
    3    1   20     16.55      0.00
    5    1   20     -0.02      0.00
    7    1   20     -7.97      0.00
    9    1   20     -6.94      0.00
   11    1   20     -9.81      0.00
   13    1   20    -10.58      0.00
   15    1   20     -2.93      0.00
   17    1   20      4.75      0.00
   19    1   20      6.80      0.00
   21    1   20      5.59      0.00
   23    1   20      3.84      0.00
  -32    2   20     -1.63      0.00
  -30    2   20      0.57      0.00
  -28    2   20      2.98      0.00
  -26    2   20      3.71      0.00
  -24    2   20      5.96      0.00
  -22    2   20      7.93      0.00
  -20    2   20      3.89      0.00
  -18    2   20     -3.48      0.00
  -16    2   20     -7.85      0.00
  -14    2   20    -14.97      0.00
  -12    2   20    -29.53      0.00
  -10    2   20    -33.13      0.00
   -8    2   20    -12.60      0.00
   -6    2   20      7.71      0.00
   -4    2   20      5.64      0.00
   -2    2   20     -0.80      0.00
    0    2   20      4.31      0.00
    2    2   20      2.39      0.00
    4    2   20    -14.16      0.00
    6    2   20    -20.16      0.00
    8    2   20     -9.13      0.00
   10    2   20     -4.88      0.00
   12    2   20    -10.39      0.00
   14    2   20     -7.97      0.00
   16    2   20     -0.05      0.00
   18    2   20      1.25      0.00
   20    2   20     -0.43      0.00
   22    2   20      0.60      0.00
  -31    3   20      0.28      0.00
  -29    3   20     -3.09      0.00
  -27    3   20    -10.23      0.00
  -25    3   20    -12.93      0.00
  -23    3   20    -10.08      0.00
  -21    3   20     -8.39      0.00
  -19    3   20     -5.02      0.00
  -17    3   20      9.00      0.00
  -15    3   20     25.42      0.00
  -13    3   20     24.49      0.00
  -11    3   20     11.50      0.00
   -9    3   20      9.10      0.00
   -7    3   20      8.37      0.00
   -5    3   20    -13.17      0.00
   -3    3   20    -36.59      0.00
   -1    3   20    -34.51      0.00
    1    3   20    -22.94      0.00
    3    3   20    -21.62      0.00
    5    3   20    -16.00      0.00
    7    3   20      4.31      0.00
    9    3   20     20.38      0.00
   11    3   20     18.98      0.00
   13    3   20     12.62      0.00
   15    3   20      9.72      0.00
   17    3   20      2.35      0.00
   19    3   20     -7.69      0.00
   21    3   20     -9.71      0.00
  -30    4   20      5.45      0.00
  -28    4   20      7.63      0.00
  -26    4   20      9.36      0.00
  -24    4   20     10.51      0.00
  -22    4   20      7.17      0.00
  -20    4   20     -1.18      0.00
  -18    4   20     -6.61      0.00
  -16    4   20     -3.75      0.00
  -14    4   20     -2.19      0.00
  -12    4   20     -9.48      0.00
  -10    4   20    -11.47      0.00
   -8    4   20     -0.41      0.00
   -6    4   20      7.45      0.00
   -4    4   20     10.81      0.00
   -2    4   20     24.05      0.00
    0    4   20     35.51      0.00
    2    4   20     27.30      0.00
    4    4   20      9.58      0.00
    6    4   20     -3.56      0.00
    8    4   20    -12.47      0.00
   10    4   20    -18.59      0.00
   12    4   20    -18.85      0.00
   14    4   20    -11.12      0.00
   16    4   20     -0.70      0.00
   18    4   20      5.16      0.00
   20    4   20      6.99      0.00
   22    4   20      6.48      0.00
  -29    5   20     -1.58      0.00
  -27    5   20      1.01      0.00
  -25    5   20      2.59      0.00
  -23    5   20      0.40      0.00
  -21    5   20     -1.54      0.00
  -19    5   20      1.24      0.00
  -17    5   20      4.97      0.00
  -15    5   20      4.31      0.00
  -13    5   20      0.25      0.00
  -11    5   20     -1.65      0.00
   -9    5   20     -0.93      0.00
   -7    5   20     -5.00      0.00
   -5    5   20    -10.85      0.00
   -3    5   20     -5.99      0.00
   -1    5   20      3.45      0.00
    1    5   20      4.67      0.00
    3    5   20      4.41      0.00
    5    5   20      7.49      0.00
    7    5   20      5.81      0.00
    9    5   20      0.05      0.00
   11    5   20     -3.12      0.00
   13    5   20     -3.86      0.00
   15    5   20     -3.68      0.00
   17    5   20     -2.35      0.00
   19    5   20     -0.34      0.00
   21    5   20      1.03      0.00
  -28    6   20     -5.33      0.00
  -26    6   20     -7.15      0.00
  -24    6   20     -8.73      0.00
  -22    6   20    -12.64      0.00
  -20    6   20     -9.11      0.00
  -18    6   20      3.28      0.00
  -16    6   20      9.00      0.00
  -14    6   20      6.00      0.00
  -12    6   20      7.41      0.00
  -10    6   20     10.31      0.00
   -8    6   20      1.09      0.00
   -6    6   20    -13.75      0.00
   -4    6   20    -18.61      0.00
   -2    6   20    -19.72      0.00
    0    6   20    -27.23      0.00
    2    6   20    -28.78      0.00
    4    6   20    -15.72      0.00
    6    6   20     -1.26      0.00
    8    6   20      5.68      0.00
   10    6   20      9.59      0.00
   12    6   20     11.70      0.00
   14    6   20      8.55      0.00
   16    6   20      2.07      0.00
   18    6   20     -1.69      0.00
  -25    7   20      9.03      0.00
  -23    7   20      8.88      0.00
  -21    7   20      0.64      0.00
  -19    7   20     -3.56      0.00
  -17    7   20     -5.82      0.00
  -15    7   20    -14.79      0.00
  -13    7   20    -18.81      0.00
  -11    7   20    -10.00      0.00
   -9    7   20     -3.69      0.00
   -7    7   20     -3.59      0.00
   -5    7   20      5.24      0.00
   -3    7   20     16.67      0.00
   -1    7   20     12.42      0.00
    1    7   20      0.88      0.00
    3    7   20     -2.81      0.00
    5    7   20     -5.12      0.00
    7    7   20    -12.28      0.00
    9    7   20    -16.69      0.00
   11    7   20    -13.79      0.00
   13    7   20     -7.98      0.00
   15    7   20     -3.48      0.00
   17    7   20      0.17      0.00
  -24    8   20      3.51      0.00
  -22    8   20      1.83      0.00
  -20    8   20      1.12      0.00
  -18    8   20      5.17      0.00
  -16    8   20      6.36      0.00
  -14    8   20      2.41      0.00
  -12    8   20      2.15      0.00
  -10    8   20      2.99      0.00
   -8    8   20     -3.59      0.00
   -6    8   20     -7.97      0.00
   -4    8   20     -1.92      0.00
   -2    8   20      2.42      0.00
    0    8   20      0.49      0.00
    2    8   20      2.25      0.00
    4    8   20      6.13      0.00
    6    8   20      4.17      0.00
    8    8   20      0.15      0.00
   10    8   20     -0.23      0.00
   12    8   20      0.70      0.00
   14    8   20      0.26      0.00
  -21    9   20     -3.29      0.00
  -19    9   20     -0.62      0.00
  -17    9   20      3.67      0.00
  -15    9   20      7.46      0.00
  -13    9   20      9.71      0.00
  -11    9   20     10.71      0.00
   -9    9   20      6.97      0.00
   -7    9   20     -0.70      0.00
   -5    9   20     -4.67      0.00
   -3    9   20     -4.94      0.00
   -1    9   20     -6.05      0.00
    1    9   20     -5.25      0.00
    3    9   20     -0.15      0.00
    5    9   20      4.47      0.00
    7    9   20      5.42      0.00
    9    9   20      5.25      0.00
   11    9   20      4.96      0.00
  -18   10   20     -3.39      0.00
  -16   10   20     -6.38      0.00
  -14   10   20     -7.04      0.00
  -12   10   20     -6.02      0.00
  -10   10   20     -4.03      0.00
   -8   10   20     -1.64      0.00
   -6   10   20      2.13      0.00
   -4   10   20      6.22      0.00
   -2   10   20      8.05      0.00
    0   10   20      7.44      0.00
    2   10   20      5.10      0.00
    4   10   20      1.87      0.00
    6   10   20     -1.61      0.00
    8   10   20     -4.53      0.00
  -11   11   20      0.55      0.00
   -9   11   20     -0.70      0.00
   -7   11   20     -1.83      0.00
   -5   11   20     -1.93      0.00
   -3   11   20     -1.67      0.00
   -1   11   20     -0.71      0.00
    1   11   20      0.06      0.00
    3   11   20     -0.42      0.00
  -31    1   21      0.07      0.00
  -29    1   21     -6.20      0.00
  -27    1   21    -13.67      0.00
  -25    1   21    -14.38      0.00
  -23    1   21    -12.58      0.00
  -21    1   21    -12.91      0.00
  -19    1   21     -7.06      0.00
  -17    1   21      8.32      0.00
  -15    1   21     20.78      0.00
  -13    1   21     22.59      0.00
  -11    1   21     23.01      0.00
   -9    1   21     29.11      0.00
   -7    1   21     28.90      0.00
   -5    1   21     11.95      0.00
   -3    1   21     -8.43      0.00
   -1    1   21    -18.82      0.00
    1    1   21    -23.69      0.00
    3    1   21    -22.71      0.00
    5    1   21     -8.41      0.00
    7    1   21     13.18      0.00
    9    1   21     27.79      0.00
   11    1   21     29.59      0.00
   13    1   21     23.59      0.00
   15    1   21     15.60      0.00
   17    1   21      6.03      0.00
   19    1   21     -2.26      0.00
   21    1   21     -4.45      0.00
   23    1   21     -2.71      0.00
  -32    2   21      0.82      0.00
  -30    2   21      2.57      0.00
  -28    2   21      4.07      0.00
  -26    2   21     11.66      0.00
  -24    2   21     19.04      0.00
  -22    2   21     13.13      0.00
  -20    2   21     -0.66      0.00
  -18    2   21     -9.15      0.00
  -16    2   21    -15.44      0.00
  -14    2   21    -25.18      0.00
  -12    2   21    -28.29      0.00
  -10    2   21    -15.73      0.00
   -8    2   21      1.10      0.00
   -6    2   21      7.70      0.00
   -4    2   21     11.66      0.00
   -2    2   21     21.93      0.00
    0    2   21     24.86      0.00
    2    2   21     14.29      0.00
    4    2   21      3.68      0.00
    6    2   21     -4.98      0.00
    8    2   21    -16.42      0.00
   10    2   21    -23.65      0.00
   12    2   21    -21.59      0.00
   14    2   21    -13.69      0.00
   16    2   21     -5.18      0.00
   18    2   21      0.77      0.00
   20    2   21      5.06      0.00
   22    2   21      7.09      0.00
  -31    3   21      0.15      0.00
  -29    3   21     -2.68      0.00
  -27    3   21     -2.84      0.00
  -25    3   21      0.06      0.00
  -23    3   21     -0.99      0.00
  -21    3   21     -3.58      0.00
  -19    3   21      0.81      0.00
  -17    3   21      7.43      0.00
  -15    3   21      7.04      0.00
  -13    3   21      3.75      0.00
  -11    3   21      1.56      0.00
   -9    3   21     -8.43      0.00
   -7    3   21    -27.19      0.00
   -5    3   21    -35.71      0.00
   -3    3   21    -25.35      0.00
   -1    3   21    -14.71      0.00
    1    3   21    -12.17      0.00
    3    3   21     -3.80      0.00
    5    3   21      5.64      0.00
    7    3   21      0.23      0.00
    9    3   21     -8.59      0.00
   11    3   21     -6.86      0.00
   13    3   21     -3.82      0.00
   15    3   21     -5.65      0.00
   17    3   21     -6.25      0.00
   19    3   21     -3.88      0.00
   21    3   21     -1.77      0.00
  -30    4   21     -0.78      0.00
  -28    4   21     -3.74      0.00
  -26    4   21     -4.35      0.00
  -24    4   21     -7.85      0.00
  -22    4   21    -12.78      0.00
  -20    4   21     -8.08      0.00
  -18    4   21      4.18      0.00
  -16    4   21     10.01      0.00
  -14    4   21     12.50      0.00
  -12    4   21     21.62      0.00
  -10    4   21     22.83      0.00
   -8    4   21      2.82      0.00
   -6    4   21    -16.52      0.00
   -4    4   21    -17.17      0.00
   -2    4   21    -17.96      0.00
    0    4   21    -28.60      0.00
    2    4   21    -26.22      0.00
    4    4   21     -6.71      0.00
    6    4   21      3.89      0.00
    8    4   21      1.43      0.00
   10    4   21      4.12      0.00
   12    4   21     10.06      0.00
   14    4   21      6.94      0.00
   16    4   21      0.33      0.00
   18    4   21     -1.43      0.00
   20    4   21     -1.68      0.00
  -29    5   21      0.03      0.00
  -27    5   21      4.08      0.00
  -25    5   21     10.05      0.00
  -23    5   21      8.90      0.00
  -21    5   21      3.60      0.00
  -19    5   21      2.20      0.00
  -17    5   21     -4.21      0.00
  -15    5   21    -19.55      0.00
  -13    5   21    -22.25      0.00
  -11    5   21     -7.74      0.00
   -9    5   21     -0.45      0.00
   -7    5   21      1.80      0.00
   -5    5   21     20.15      0.00
   -3    5   21     37.61      0.00
   -1    5   21     29.66      0.00
    1    5   21     14.23      0.00
    3    5   21     11.59      0.00
    5    5   21      8.76      0.00
    7    5   21     -4.81      0.00
    9    5   21    -15.70      0.00
   11    5   21    -14.36      0.00
   13    5   21     -9.34      0.00
   15    5   21     -6.81      0.00
   17    5   21     -2.75      0.00
   19    5   21      2.16      0.00
  -28    6   21     -4.67      0.00
  -26    6   21     -6.05      0.00
  -24    6   21     -5.82      0.00
  -22    6   21     -7.35      0.00
  -20    6   21     -6.23      0.00
  -18    6   21     -0.49      0.00
  -16    6   21      1.48      0.00
  -14    6   21      2.14      0.00
  -12    6   21     10.23      0.00
  -10    6   21     13.00      0.00
   -8    6   21      2.61      0.00
   -6    6   21     -1.17      0.00
   -4    6   21      4.09      0.00
   -2    6   21     -1.67      0.00
    0    6   21    -12.27      0.00
    2    6   21     -9.02      0.00
    4    6   21      0.76      0.00
    6    6   21      3.81      0.00
    8    6   21      4.36      0.00
   10    6   21      8.95      0.00
   12    6   21     12.56      0.00
   14    6   21      8.90      0.00
   16    6   21      1.69      0.00
   18    6   21     -2.92      0.00
  -25    7   21     -4.81      0.00
  -23    7   21     -6.85      0.00
  -21    7   21     -7.30      0.00
  -19    7   21     -5.76      0.00
  -17    7   21     -1.19      0.00
  -15    7   21      4.58      0.00
  -13    7   21      9.40      0.00
  -11    7   21      9.44      0.00
   -9    7   21      1.98      0.00
   -7    7   21     -4.44      0.00
   -5    7   21     -4.32      0.00
   -3    7   21     -5.95      0.00
   -1    7   21     -9.58      0.00
    1    7   21     -6.54      0.00
    3    7   21     -0.35      0.00
    5    7   21      0.41      0.00
    7    7   21     -2.04      0.00
    9    7   21     -1.25      0.00
   11    7   21      1.73      0.00
   13    7   21      2.16      0.00
   15    7   21      1.11      0.00
   17    7   21      0.95      0.00
  -24    8   21      3.18      0.00
  -22    8   21      6.22      0.00
  -20    8   21      4.99      0.00
  -18    8   21     -1.31      0.00
  -16    8   21     -4.61      0.00
  -14    8   21     -4.28      0.00
  -12    8   21     -6.10      0.00
  -10    8   21     -9.00      0.00
   -8    8   21     -6.66      0.00
   -6    8   21     -0.22      0.00
   -4    8   21      3.55      0.00
   -2    8   21      6.24      0.00
    0    8   21     11.36      0.00
    2    8   21     13.71      0.00
    4    8   21      9.61      0.00
    6    8   21      1.49      0.00
    8    8   21     -6.69      0.00
   10    8   21    -10.78      0.00
   12    8   21    -10.14      0.00
   14    8   21     -6.23      0.00
  -21    9   21      2.88      0.00
  -19    9   21      1.74      0.00
  -17    9   21      1.42      0.00
  -15    9   21      5.95      0.00
  -13    9   21      8.79      0.00
  -11    9   21      4.98      0.00
   -9    9   21      1.20      0.00
   -7    9   21      2.10      0.00
   -5    9   21      1.03      0.00
   -3    9   21     -3.28      0.00
   -1    9   21     -3.72      0.00
    1    9   21     -1.65      0.00
    3    9   21     -0.81      0.00
    5    9   21      1.45      0.00
    7    9   21      4.36      0.00
    9    9   21      4.93      0.00
   11    9   21      3.78      0.00
  -16   10   21     -0.18      0.00
  -14   10   21      2.92      0.00
  -12   10   21      4.01      0.00
  -10   10   21      3.27      0.00
   -8   10   21      4.49      0.00
   -6   10   21      5.84      0.00
   -4   10   21      3.30      0.00
   -2   10   21      0.77      0.00
    0   10   21      1.01      0.00
    2   10   21      0.03      0.00
    4   10   21     -1.79      0.00
    6   10   21     -1.07      0.00
   -9   11   21     -2.69      0.00
   -7   11   21      0.23      0.00
   -5   11   21      2.65      0.00
   -3   11   21      3.78      0.00
   -1   11   21      5.06      0.00
  -32    0   22      0.83      0.00
  -30    0   22      1.88      0.00
  -28    0   22      3.67      0.00
  -26    0   22     12.50      0.00
  -24    0   22     22.83      0.00
  -22    0   22     21.52      0.00
  -20    0   22      9.85      0.00
  -18    0   22     -4.19      0.00
  -16    0   22    -20.70      0.00
  -14    0   22    -35.44      0.00
  -12    0   22    -36.77      0.00
  -10    0   22    -21.88      0.00
   -8    0   22     -2.34      0.00
   -6    0   22      7.87      0.00
   -4    0   22      9.41      0.00
   -2    0   22      9.66      0.00
    0    0   22      5.01      0.00
    2    0   22     -4.59      0.00
    4    0   22    -11.17      0.00
    6    0   22    -16.81      0.00
    8    0   22    -23.62      0.00
   10    0   22    -26.35      0.00
   12    0   22    -25.51      0.00
   14    0   22    -22.79      0.00
   16    0   22    -16.52      0.00
   18    0   22     -7.83      0.00
   20    0   22      0.14      0.00
   22    0   22      4.17      0.00
  -31    1   22      0.87      0.00
  -29    1   22     -3.41      0.00
  -27    1   22     -6.66      0.00
  -25    1   22     -5.89      0.00
  -23    1   22     -5.72      0.00
  -21    1   22     -5.47      0.00
  -19    1   22     -0.17      0.00
  -17    1   22      5.47      0.00
  -15    1   22      6.66      0.00
  -13    1   22      9.18      0.00
  -11    1   22     13.83      0.00
   -9    1   22     11.90      0.00
   -7    1   22      1.41      0.00
   -5    1   22     -8.82      0.00
   -3    1   22    -12.98      0.00
   -1    1   22    -16.63      0.00
    1    1   22    -20.52      0.00
    3    1   22    -15.01      0.00
    5    1   22     -4.05      0.00
    7    1   22      0.85      0.00
    9    1   22      4.69      0.00
   11    1   22     11.14      0.00
   13    1   22     11.08      0.00
   15    1   22      3.94      0.00
   17    1   22     -1.66      0.00
   19    1   22     -3.17      0.00
   21    1   22     -3.35      0.00
  -30    2   22      0.26      0.00
  -28    2   22     -1.66      0.00
  -26    2   22     -3.00      0.00
  -24    2   22     -6.86      0.00
  -22    2   22    -10.08      0.00
  -20    2   22     -7.53      0.00
  -18    2   22     -3.17      0.00
  -16    2   22     -0.53      0.00
  -14    2   22      8.48      0.00
  -12    2   22     23.79      0.00
  -10    2   22     25.71      0.00
   -8    2   22      8.64      0.00
   -6    2   22     -4.60      0.00
   -4    2   22     -3.06      0.00
   -2    2   22     -2.71      0.00
    0    2   22     -7.67      0.00
    2    2   22     -1.51      0.00
    4    2   22     13.07      0.00
    6    2   22     14.73      0.00
    8    2   22      6.72      0.00
   10    2   22      7.94      0.00
   12    2   22     12.78      0.00
   14    2   22      8.01      0.00
   16    2   22      1.63      0.00
   18    2   22      1.76      0.00
   20    2   22      1.97      0.00
  -31    3   22     -2.10      0.00
  -29    3   22      0.15      0.00
  -27    3   22      6.11      0.00
  -25    3   22     10.01      0.00
  -23    3   22     10.94      0.00
  -21    3   22     11.57      0.00
  -19    3   22      7.41      0.00
  -17    3   22     -7.07      0.00
  -15    3   22    -22.18      0.00
  -13    3   22    -22.62      0.00
  -11    3   22    -15.85      0.00
   -9    3   22    -17.48      0.00
   -7    3   22    -14.76      0.00
   -5    3   22      6.44      0.00
   -3    3   22     25.21      0.00
   -1    3   22     25.17      0.00
    1    3   22     22.62      0.00
    3    3   22     25.60      0.00
    5    3   22     18.62      0.00
    7    3   22     -0.94      0.00
    9    3   22    -14.58      0.00
   11    3   22    -15.10      0.00
   13    3   22    -13.91      0.00
   15    3   22    -13.03      0.00
   17    3   22     -4.97      0.00
   19    3   22      4.31      0.00
   21    3   22      5.92      0.00
  -30    4   22     -3.92      0.00
  -28    4   22     -6.32      0.00
  -26    4   22     -9.12      0.00
  -24    4   22    -10.55      0.00
  -22    4   22     -7.56      0.00
  -20    4   22     -1.11      0.00
  -18    4   22      3.14      0.00
  -16    4   22      2.60      0.00
  -14    4   22      4.97      0.00
  -12    4   22     13.43      0.00
  -10    4   22     14.74      0.00
   -8    4   22      5.98      0.00
   -6    4   22      0.84      0.00
   -4    4   22     -4.50      0.00
   -2    4   22    -20.01      0.00
    0    4   22    -31.20      0.00
    2    4   22    -25.99      0.00
    4    4   22    -14.31      0.00
    6    4   22     -4.16      0.00
    8    4   22      5.68      0.00
   10    4   22     14.36      0.00
   12    4   22     16.96      0.00
   14    4   22     11.10      0.00
   16    4   22      2.82      0.00
   18    4   22     -1.92      0.00
   20    4   22     -3.96      0.00
  -29    5   22      2.23      0.00
  -27    5   22      0.51      0.00
  -25    5   22      0.06      0.00
  -23    5   22      2.84      0.00
  -21    5   22      3.87      0.00
  -19    5   22      0.35      0.00
  -17    5   22     -2.56      0.00
  -15    5   22     -1.10      0.00
  -13    5   22      1.98      0.00
  -11    5   22      2.23      0.00
   -9    5   22      2.12      0.00
   -7    5   22      7.72      0.00
   -5    5   22     12.36      0.00
   -3    5   22      6.75      0.00
   -1    5   22     -0.31      0.00
    1    5   22     -1.18      0.00
    3    5   22     -3.25      0.00
    5    5   22     -7.17      0.00
    7    5   22     -6.02      0.00
    9    5   22     -1.40      0.00
   11    5   22      1.77      0.00
   13    5   22      2.74      0.00
   15    5   22      2.36      0.00
   17    5   22      1.19      0.00
   19    5   22     -0.25      0.00
  -26    6   22      4.99      0.00
  -24    6   22      8.43      0.00
  -22    6   22     13.28      0.00
  -20    6   22      9.63      0.00
  -18    6   22     -0.85      0.00
  -16    6   22     -4.90      0.00
  -14    6   22     -4.52      0.00
  -12    6   22    -10.11      0.00
  -10    6   22    -13.76      0.00
   -8    6   22     -4.14      0.00
   -6    6   22      7.44      0.00
   -4    6   22     10.02      0.00
   -2    6   22     14.84      0.00
    0    6   22     25.77      0.00
    2    6   22     27.74      0.00
    4    6   22     17.65      0.00
    6    6   22      6.99      0.00
    8    6   22     -0.09      0.00
   10    6   22     -5.87      0.00
   12    6   22     -9.27      0.00
   14    6   22     -7.58      0.00
   16    6   22     -2.82      0.00
  -25    7   22     -8.96      0.00
  -23    7   22     -9.42      0.00
  -21    7   22     -4.44      0.00
  -19    7   22     -2.29      0.00
  -17    7   22      1.70      0.00
  -15    7   22     11.50      0.00
  -13    7   22     14.42      0.00
  -11    7   22      7.98      0.00
   -9    7   22      6.65      0.00
   -7    7   22      6.82      0.00
   -5    7   22     -4.65      0.00
   -3    7   22    -14.82      0.00
   -1    7   22    -10.14      0.00
    1    7   22     -3.79      0.00
    3    7   22     -3.38      0.00
    5    7   22      0.62      0.00
    7    7   22      8.75      0.00
    9    7   22     13.03      0.00
   11    7   22     11.83      0.00
   13    7   22      8.36      0.00
  -22    8   22     -1.28      0.00
  -20    8   22     -1.97      0.00
  -18    8   22     -5.31      0.00
  -16    8   22     -5.22      0.00
  -14    8   22     -3.07      0.00
  -12    8   22     -4.71      0.00
  -10    8   22     -3.71      0.00
   -8    8   22      3.95      0.00
   -6    8   22      6.31      0.00
   -4    8   22      0.97      0.00
   -2    8   22     -0.33      0.00
    0    8   22      0.82      0.00
    2    8   22     -3.18      0.00
    4    8   22     -6.45      0.00
    6    8   22     -4.04      0.00
    8    8   22     -1.40      0.00
   10    8   22     -1.43      0.00
   12    8   22     -1.41      0.00
  -19    9   22      2.28      0.00
  -17    9   22     -0.73      0.00
  -15    9   22     -4.32      0.00
  -13    9   22     -7.84      0.00
  -11    9   22     -9.24      0.00
   -9    9   22     -5.68      0.00
   -7    9   22     -0.57      0.00
   -5    9   22      1.67      0.00
   -3    9   22      3.12      0.00
   -1    9   22      4.96      0.00
    1    9   22      4.28      0.00
    3    9   22      1.01      0.00
    5    9   22     -1.56      0.00
    7    9   22     -2.54      0.00
    9    9   22     -3.62      0.00
  -16   10   22      4.78      0.00
  -14   10   22      5.51      0.00
  -12   10   22      5.48      0.00
  -10   10   22      5.12      0.00
   -8   10   22      3.24      0.00
   -6   10   22     -0.20      0.00
   -4   10   22     -2.79      0.00
   -2   10   22     -4.44      0.00
    0   10   22     -5.35      0.00
    2   10   22     -4.16      0.00
    4   10   22     -1.82      0.00
    6   10   22      0.64      0.00
  -31    1   23     -1.42      0.00
  -29    1   23      3.48      0.00
  -27    1   23      9.49      0.00
  -25    1   23     11.86      0.00
  -23    1   23     14.74      0.00
  -21    1   23     18.62      0.00
  -19    1   23     14.41      0.00
  -17    1   23      0.95      0.00
  -15    1   23    -10.70      0.00
  -13    1   23    -14.31      0.00
  -11    1   23    -16.76      0.00
   -9    1   23    -23.87      0.00
   -7    1   23    -25.35      0.00
   -5    1   23    -12.08      0.00
   -3    1   23      4.78      0.00
   -1    1   23     14.98      0.00
    1    1   23     22.01      0.00
    3    1   23     23.99      0.00
    5    1   23     13.45      0.00
    7    1   23     -6.04      0.00
    9    1   23    -21.42      0.00
   11    1   23    -25.66      0.00
   13    1   23    -23.36      0.00
   15    1   23    -18.24      0.00
   17    1   23     -9.51      0.00
   19    1   23     -1.68      0.00
   21    1   23      0.95      0.00
  -30    2   23     -0.00      0.00
  -28    2   23     -1.57      0.00
  -26    2   23     -9.58      0.00
  -24    2   23    -15.91      0.00
  -22    2   23    -11.64      0.00
  -20    2   23     -3.40      0.00
  -18    2   23      2.42      0.00
  -16    2   23     10.61      0.00
  -14    2   23     21.70      0.00
  -12    2   23     26.79      0.00
  -10    2   23     20.14      0.00
   -8    2   23      8.60      0.00
   -6    2   23      1.84      0.00
   -4    2   23     -4.70      0.00
   -2    2   23    -15.72      0.00
    0    2   23    -20.85      0.00
    2    2   23    -16.20      0.00
    4    2   23     -8.82      0.00
    6    2   23      0.51      0.00
    8    2   23     11.34      0.00
   10    2   23     18.56      0.00
   12    2   23     19.49      0.00
   14    2   23     14.65      0.00
   16    2   23      7.97      0.00
   18    2   23      2.42      0.00
   20    2   23     -2.16      0.00
  -29    3   23      3.12      0.00
  -27    3   23      2.28      0.00
  -25    3   23      0.22      0.00
  -23    3   23      2.78      0.00
  -21    3   23      4.02      0.00
  -19    3   23     -2.49      0.00
  -17    3   23     -9.07      0.00
  -15    3   23     -9.86      0.00
  -13    3   23     -9.66      0.00
  -11    3   23     -7.78      0.00
   -9    3   23      2.99      0.00
   -7    3   23     18.90      0.00
   -5    3   23     25.65      0.00
   -3    3   23     20.49      0.00
   -1    3   23     15.40      0.00
    1    3   23     11.55      0.00
    3    3   23      2.04      0.00
    5    3   23     -3.52      0.00
    7    3   23      2.43      0.00
    9    3   23      7.32      0.00
   11    3   23      5.23      0.00
   13    3   23      4.20      0.00
   15    3   23      5.36      0.00
   17    3   23      4.31      0.00
   19    3   23      2.04      0.00
  -28    4   23      0.47      0.00
  -26    4   23      0.93      0.00
  -24    4   23      5.58      0.00
  -22    4   23     11.21      0.00
  -20    4   23      7.43      0.00
  -18    4   23     -2.17      0.00
  -16    4   23     -6.99      0.00
  -14    4   23    -12.91      0.00
  -12    4   23    -24.66      0.00
  -10    4   23    -25.33      0.00
   -8    4   23     -8.31      0.00
   -6    4   23      5.29      0.00
   -4    4   23      7.38      0.00
   -2    4   23     14.30      0.00
    0    4   23     25.19      0.00
    2    4   23     21.36      0.00
    4    4   23      7.08      0.00
    6    4   23      1.23      0.00
    8    4   23      1.13      0.00
   10    4   23     -4.40      0.00
   12    4   23     -9.19      0.00
   14    4   23     -6.01      0.00
   16    4   23     -1.57      0.00
   18    4   23     -0.47      0.00
  -27    5   23     -2.92      0.00
  -25    5   23     -8.74      0.00
  -23    5   23     -9.26      0.00
  -21    5   23     -7.40      0.00
  -19    5   23     -6.84      0.00
  -17    5   23      1.86      0.00
  -15    5   23     17.21      0.00
  -13    5   23     19.17      0.00
  -11    5   23     10.16      0.00
   -9    5   23      9.36      0.00
   -7    5   23      6.03      0.00
   -5    5   23    -13.88      0.00
   -3    5   23    -28.14      0.00
   -1    5   23    -22.23      0.00
    1    5   23    -15.58      0.00
    3    5   23    -16.87      0.00
    5    5   23    -12.28      0.00
    7    5   23      0.64      0.00
    9    5   23      9.25      0.00
   11    5   23      9.37      0.00
   13    5   23      8.09      0.00
   15    5   23      7.44      0.00
   17    5   23      4.07      0.00
  -26    6   23      5.24      0.00
  -24    6   23      6.25      0.00
  -22    6   23      8.97      0.00
  -20    6   23      8.53      0.00
  -18    6   23      4.50      0.00
  -16    6   23      3.05      0.00
  -14    6   23     -0.45      0.00
  -12    6   23     -9.25      0.00
  -10    6   23     -9.42      0.00
   -8    6   23     -1.13      0.00
   -6    6   23     -1.63      0.00
   -4    6   23     -4.35      0.00
   -2    6   23      4.92      0.00
    0    6   23     13.03      0.00
    2    6   23      8.30      0.00
    4    6   23      2.02      0.00
    6    6   23      1.30      0.00
    8    6   23     -0.93      0.00
   10    6   23     -7.38      0.00
   12    6   23    -11.10      0.00
   14    6   23     -8.22      0.00
   16    6   23     -2.84      0.00
  -25    7   23      3.31      0.00
  -23    7   23      5.87      0.00
  -21    7   23      7.53      0.00
  -19    7   23      7.03      0.00
  -17    7   23      3.43      0.00
  -15    7   23     -2.53      0.00
  -13    7   23     -8.43      0.00
  -11    7   23     -8.44      0.00
   -9    7   23     -2.75      0.00
   -7    7   23     -0.11      0.00
   -5    7   23      0.27      0.00
   -3    7   23      4.91      0.00
   -1    7   23      8.26      0.00
    1    7   23      4.76      0.00
    3    7   23      1.00      0.00
    5    7   23      2.53      0.00
    7    7   23      5.10      0.00
    9    7   23      3.60      0.00
   11    7   23      0.56      0.00
   13    7   23     -0.25      0.00
  -22    8   23     -6.03      0.00
  -20    8   23     -5.65      0.00
  -18    8   23     -1.87      0.00
  -16    8   23      0.09      0.00
  -14    8   23      0.85      0.00
  -12    8   23      4.90      0.00
  -10    8   23      9.01      0.00
   -8    8   23      6.54      0.00
   -6    8   23      2.01      0.00
   -4    8   23      0.77      0.00
   -2    8   23     -3.07      0.00
    0    8   23    -10.16      0.00
    2    8   23    -12.97      0.00
    4    8   23    -10.19      0.00
    6    8   23     -4.05      0.00
    8    8   23      2.90      0.00
   10    8   23      6.97      0.00
   12    8   23      7.42      0.00
  -19    9   23     -0.77      0.00
  -17    9   23     -2.02      0.00
  -15    9   23     -6.33      0.00
  -13    9   23     -7.58      0.00
  -11    9   23     -4.07      0.00
   -9    9   23     -3.07      0.00
   -7    9   23     -4.90      0.00
   -5    9   23     -1.87      0.00
   -3    9   23      2.53      0.00
   -1    9   23      1.86      0.00
    1    9   23      0.98      0.00
    3    9   23      1.43      0.00
    5    9   23     -0.67      0.00
    7    9   23     -3.22      0.00
    9    9   23     -3.64      0.00
  -14   10   23     -1.56      0.00
  -12   10   23     -1.89      0.00
  -10   10   23     -2.28      0.00
   -8   10   23     -4.62      0.00
   -6   10   23     -5.16      0.00
   -4   10   23     -2.52      0.00
   -2   10   23     -1.66      0.00
    0   10   23     -2.14      0.00
    2   10   23     -0.22      0.00
    4   10   23      1.64      0.00
  -30    0   24      0.39      0.00
  -28    0   24     -0.93      0.00
  -26    0   24     -9.61      0.00
  -24    0   24    -19.86      0.00
  -22    0   24    -21.18      0.00
  -20    0   24    -14.67      0.00
  -18    0   24     -4.51      0.00
  -16    0   24      9.28      0.00
  -14    0   24     22.30      0.00
  -12    0   24     27.20      0.00
  -10    0   24     19.48      0.00
   -8    0   24      4.12      0.00
   -6    0   24     -5.42      0.00
   -4    0   24     -7.34      0.00
   -2    0   24     -9.20      0.00
    0    0   24     -8.84      0.00
    2    0   24     -3.39      0.00
    4    0   24      3.87      0.00
    6    0   24     11.04      0.00
    8    0   24     16.10      0.00
   10    0   24     19.23      0.00
   12    0   24     22.30      0.00
   14    0   24     22.59      0.00
   16    0   24     17.95      0.00
   18    0   24      9.94      0.00
   20    0   24      2.26      0.00
  -31    1   24     -0.54      0.00
  -29    1   24      2.39      0.00
  -27    1   24      4.45      0.00
  -25    1   24      4.76      0.00
  -23    1   24      6.15      0.00
  -21    1   24      6.07      0.00
  -19    1   24      1.78      0.00
  -17    1   24     -2.19      0.00
  -15    1   24     -5.07      0.00
  -13    1   24    -10.15      0.00
  -11    1   24    -13.99      0.00
   -9    1   24    -12.22      0.00
   -7    1   24     -5.65      0.00
   -5    1   24      2.32      0.00
   -3    1   24      8.59      0.00
   -1    1   24     13.99      0.00
    1    1   24     16.92      0.00
    3    1   24     13.34      0.00
    5    1   24      7.93      0.00
    7    1   24      4.03      0.00
    9    1   24     -3.10      0.00
   11    1   24    -10.21      0.00
   13    1   24     -9.62      0.00
   15    1   24     -4.19      0.00
   17    1   24     -0.77      0.00
   19    1   24      0.26      0.00
  -30    2   24     -0.65      0.00
  -28    2   24      0.12      0.00
  -26    2   24      1.49      0.00
  -24    2   24      5.76      0.00
  -22    2   24      9.18      0.00
  -20    2   24      8.33      0.00
  -18    2   24      7.29      0.00
  -16    2   24      6.12      0.00
  -14    2   24     -3.56      0.00
  -12    2   24    -17.52      0.00
  -10    2   24    -18.17      0.00
   -8    2   24     -5.32      0.00
   -6    2   24      3.20      0.00
   -4    2   24      3.73      0.00
   -2    2   24      6.92      0.00
    0    2   24      9.94      0.00
    2    2   24      1.74      0.00
    4    2   24     -9.34      0.00
    6    2   24     -8.47      0.00
    8    2   24     -4.04      0.00
   10    2   24     -8.25      0.00
   12    2   24    -11.47      0.00
   14    2   24     -6.22      0.00
   16    2   24     -2.35      0.00
   18    2   24     -3.30      0.00
   20    2   24     -2.14      0.00
  -29    3   24      1.71      0.00
  -27    3   24     -2.85      0.00
  -25    3   24     -7.40      0.00
  -23    3   24    -11.01      0.00
  -21    3   24    -13.33      0.00
  -19    3   24     -9.39      0.00
  -17    3   24      3.92      0.00
  -15    3   24     17.30      0.00
  -13    3   24     19.64      0.00
  -11    3   24     18.42      0.00
   -9    3   24     22.70      0.00
   -7    3   24     19.19      0.00
   -5    3   24      0.92      0.00
   -3    3   24    -13.57      0.00
   -1    3   24    -16.38      0.00
    1    3   24    -20.12      0.00
    3    3   24    -25.14      0.00
    5    3   24    -18.51      0.00
    7    3   24     -2.06      0.00
    9    3   24      8.74      0.00
   11    3   24     11.15      0.00
   13    3   24     13.82      0.00
   15    3   24     13.91      0.00
   17    3   24      6.04      0.00
   19    3   24     -1.53      0.00
  -28    4   24      4.48      0.00
  -26    4   24      7.58      0.00
  -24    4   24      9.50      0.00
  -22    4   24      7.98      0.00
  -20    4   24      4.12      0.00
  -18    4   24      1.14      0.00
  -16    4   24     -0.48      0.00
  -14    4   24     -6.36      0.00
  -12    4   24    -15.69      0.00
  -10    4   24    -16.95      0.00
   -8    4   24    -11.20      0.00
   -6    4   24     -8.37      0.00
   -4    4   24     -1.65      0.00
   -2    4   24     14.09      0.00
    0    4   24     24.80      0.00
    2    4   24     23.24      0.00
    4    4   24     16.82      0.00
    6    4   24      9.29      0.00
    8    4   24     -0.55      0.00
   10    4   24    -10.36      0.00
   12    4   24    -13.81      0.00
   14    4   24     -9.37      0.00
   16    4   24     -3.55      0.00
   18    4   24     -0.23      0.00
  -27    5   24     -0.99      0.00
  -25    5   24     -1.48      0.00
  -23    5   24     -3.98      0.00
  -21    5   24     -4.06      0.00
  -19    5   24     -0.60      0.00
  -17    5   24      1.29      0.00
  -15    5   24     -0.83      0.00
  -13    5   24     -3.15      0.00
  -11    5   24     -2.36      0.00
   -9    5   24     -3.32      0.00
   -7    5   24     -9.97      0.00
   -5    5   24    -13.36      0.00
   -3    5   24     -8.15      0.00
   -1    5   24     -3.47      0.00
    1    5   24     -2.37      0.00
    3    5   24      1.22      0.00
    5    5   24      5.57      0.00
    7    5   24      5.10      0.00
    9    5   24      1.17      0.00
   11    5   24     -1.64      0.00
   13    5   24     -1.98      0.00
   15    5   24     -1.41      0.00
   17    5   24     -0.50      0.00
  -26    6   24     -3.06      0.00
  -24    6   24     -7.49      0.00
  -22    6   24    -12.32      0.00
  -20    6   24     -9.52      0.00
  -18    6   24     -2.08      0.00
  -16    6   24      0.67      0.00
  -14    6   24      3.03      0.00
  -12    6   24     11.59      0.00
  -10    6   24     15.40      0.00
   -8    6   24      6.96      0.00
   -6    6   24     -0.32      0.00
   -4    6   24     -1.73      0.00
   -2    6   24     -9.62      0.00
    0    6   24    -21.60      0.00
    2    6   24    -24.12      0.00
    4    6   24    -17.91      0.00
    6    6   24    -10.61      0.00
    8    6   24     -4.12      0.00
   10    6   24      1.92      0.00
   12    6   24      5.94      0.00
   14    6   24      5.43      0.00
  -23    7   24      8.13      0.00
  -21    7   24      6.52      0.00
  -19    7   24      5.95      0.00
  -17    7   24      1.31      0.00
  -15    7   24     -7.56      0.00
  -13    7   24     -9.67      0.00
  -11    7   24     -6.77      0.00
   -9    7   24     -9.32      0.00
   -7    7   24     -8.38      0.00
   -5    7   24      3.96      0.00
   -3    7   24     11.56      0.00
   -1    7   24      8.06      0.00
    1    7   24      6.68      0.00
    3    7   24      7.64      0.00
    5    7   24      2.81      0.00
    7    7   24     -4.36      0.00
    9    7   24     -8.11      0.00
   11    7   24     -8.39      0.00
   13    7   24     -6.80      0.00
  -22    8   24      0.90      0.00
  -20    8   24      2.44      0.00
  -18    8   24      4.75      0.00
  -16    8   24      4.27      0.00
  -14    8   24      4.13      0.00
  -10    8   24      3.06      0.00
   -8    8   24     -4.03      0.00
   -6    8   24     -4.44      0.00
   -4    8   24     -0.88      0.00
   -2    8   24     -1.51      0.00
    0    8   24     -1.13      0.00
    2    8   24      3.60      0.00
    4    8   24      5.67      0.00
    6    8   24      3.56      0.00
    8    8   24      2.22      0.00
   10    8   24      2.21      0.00
  -17    9   24     -1.22      0.00
  -15    9   24      2.06      0.00
  -13    9   24      5.93      0.00
  -11    9   24      6.89      0.00
   -9    9   24      4.15      0.00
   -7    9   24      1.56      0.00
   -5    9   24      0.04      0.00
   -3    9   24     -1.94      0.00
   -1    9   24     -3.30      0.00
    1    9   24     -2.85      0.00
    3    9   24     -1.45      0.00
    5    9   24     -0.41      0.00
    7    9   24      0.52      0.00
  -12   10   24     -4.44      0.00
  -10   10   24     -4.98      0.00
   -8   10   24     -3.29      0.00
   -6   10   24     -1.21      0.00
   -4   10   24     -0.36      0.00
   -2   10   24      1.46      0.00
    0   10   24      3.09      0.00
  -29    1   25     -1.09      0.00
  -27    1   25     -4.87      0.00
  -25    1   25     -7.67      0.00
  -23    1   25    -13.41      0.00
  -21    1   25    -19.78      0.00
  -19    1   25    -17.62      0.00
  -17    1   25     -6.76      0.00
  -15    1   25      3.25      0.00
  -13    1   25      6.92      0.00
  -11    1   25     10.28      0.00
   -9    1   25     18.44      0.00
   -7    1   25     21.28      0.00
   -5    1   25     10.98      0.00
   -3    1   25     -2.53      0.00
   -1    1   25    -11.83      0.00
    1    1   25    -20.28      0.00
    3    1   25    -25.24      0.00
    5    1   25    -18.30      0.00
    7    1   25     -1.26      0.00
    9    1   25     13.10      0.00
   11    1   25     18.50      0.00
   13    1   25     19.48      0.00
   15    1   25     16.84      0.00
   17    1   25      9.66      0.00
   19    1   25      3.42      0.00
  -30    2   25     -0.99      0.00
  -28    2   25      0.19      0.00
  -26    2   25      6.90      0.00
  -24    2   25     11.86      0.00
  -22    2   25     10.02      0.00
  -20    2   25      6.81      0.00
  -18    2   25      3.36      0.00
  -16    2   25     -4.82      0.00
  -14    2   25    -16.19      0.00
  -12    2   25    -24.10      0.00
  -10    2   25    -22.78      0.00
   -8    2   25    -15.09      0.00
   -6    2   25     -8.74      0.00
   -4    2   25     -1.45      0.00
   -2    2   25      9.66      0.00
    0    2   25     16.92      0.00
    2    2   25     16.24      0.00
    4    2   25     10.66      0.00
    6    2   25      2.64      0.00
    8    2   25     -5.77      0.00
   10    2   25    -12.78      0.00
   12    2   25    -15.59      0.00
   14    2   25    -12.95      0.00
   16    2   25     -8.27      0.00
   18    2   25     -3.59      0.00
  -29    3   25     -2.66      0.00
  -27    3   25     -1.84      0.00
  -25    3   25     -1.38      0.00
  -23    3   25     -4.90      0.00
  -21    3   25     -4.98      0.00
  -19    3   25      2.20      0.00
  -17    3   25      8.60      0.00
  -15    3   25     11.22      0.00
  -13    3   25     13.29      0.00
  -11    3   25     11.49      0.00
   -9    3   25      1.69      0.00
   -7    3   25    -10.88      0.00
   -5    3   25    -17.00      0.00
   -3    3   25    -15.99      0.00
   -1    3   25    -13.53      0.00
    1    3   25     -8.56      0.00
    3    3   25     -0.44      0.00
    5    3   25      1.89      0.00
    7    3   25     -2.86      0.00
    9    3   25     -5.32      0.00
   11    3   25     -4.15      0.00
   13    3   25     -4.16      0.00
   15    3   25     -4.37      0.00
   17    3   25     -2.42      0.00
  -28    4   25      1.14      0.00
  -26    4   25      1.01      0.00
  -24    4   25     -3.90      0.00
  -22    4   25     -9.52      0.00
  -20    4   25     -7.20      0.00
  -18    4   25     -0.81      0.00
  -16    4   25      3.19      0.00
  -14    4   25     11.52      0.00
  -12    4   25     24.23      0.00
  -10    4   25     25.11      0.00
   -8    4   25     12.69      0.00
   -6    4   25      3.89      0.00
   -4    4   25      0.02      0.00
   -2    4   25     -9.78      0.00
    0    4   25    -19.05      0.00
    2    4   25    -15.71      0.00
    4    4   25     -6.94      0.00
    6    4   25     -3.93      0.00
    8    4   25     -2.25      0.00
   10    4   25      3.55      0.00
   12    4   25      7.10      0.00
   14    4   25      4.72      0.00
   16    4   25      2.13      0.00
  -27    5   25      1.63      0.00
  -25    5   25      6.49      0.00
  -23    5   25      8.59      0.00
  -21    5   25     10.13      0.00
  -19    5   25     10.48      0.00
  -17    5   25      1.15      0.00
  -15    5   25    -12.42      0.00
  -13    5   25    -14.66      0.00
  -11    5   25    -12.31      0.00
   -9    5   25    -16.34      0.00
   -7    5   25    -11.70      0.00
   -5    5   25      6.96      0.00
   -3    5   25     17.61      0.00
   -1    5   25     15.02      0.00
    1    5   25     14.97      0.00
    3    5   25     17.81      0.00
    5    5   25     13.10      0.00
    7    5   25      3.00      0.00
    9    5   25     -3.17      0.00
   11    5   25     -4.46      0.00
   13    5   25     -5.65      0.00
   15    5   25     -6.23      0.00
  -24    6   25     -5.16      0.00
  -22    6   25     -8.47      0.00
  -20    6   25     -8.61      0.00
  -18    6   25     -6.53      0.00
  -16    6   25     -5.15      0.00
  -14    6   25      0.49      0.00
  -12    6   25      7.89      0.00
  -10    6   25      5.72      0.00
   -8    6   25      0.74      0.00
   -6    6   25      3.78      0.00
   -4    6   25      3.30      0.00
   -2    6   25     -6.84      0.00
    0    6   25    -11.87      0.00
    2    6   25     -7.61      0.00
    4    6   25     -4.91      0.00
    6    6   25     -5.19      0.00
   10    6   25      5.02      0.00
   12    6   25      8.03      0.00
   14    6   25      6.06      0.00
  -23    7   25     -4.81      0.00
  -21    7   25     -7.16      0.00
  -19    7   25     -7.62      0.00
  -17    7   25     -5.32      0.00
  -15    7   25      0.67      0.00
  -13    7   25      6.73      0.00
  -11    7   25      6.43      0.00
   -9    7   25      3.42      0.00
   -7    7   25      3.85      0.00
   -5    7   25      2.40      0.00
   -3    7   25     -3.29      0.00
   -1    7   25     -5.35      0.00
    1    7   25     -2.27      0.00
    3    7   25     -0.87      0.00
    5    7   25     -3.78      0.00
    7    7   25     -6.19      0.00
    9    7   25     -4.57      0.00
   11    7   25     -2.09      0.00
  -20    8   25      5.15      0.00
  -18    8   25      3.84      0.00
  -16    8   25      3.00      0.00
  -14    8   25      1.63      0.00
  -12    8   25     -3.70      0.00
  -10    8   25     -7.87      0.00
   -8    8   25     -5.54      0.00
   -6    8   25     -3.66      0.00
   -4    8   25     -3.94      0.00
   -2    8   25      0.97      0.00
    0    8   25      8.07      0.00
    2    8   25     10.73      0.00
    4    8   25      9.53      0.00
    6    8   25      5.36      0.00
    8    8   25      0.07      0.00
  -17    9   25      2.11      0.00
  -15    9   25      5.40      0.00
  -13    9   25      5.44      0.00
  -11    9   25      3.07      0.00
   -9    9   25      4.46      0.00
   -7    9   25      6.01      0.00
   -5    9   25      1.82      0.00
   -3    9   25     -1.29      0.00
   -1    9   25     -0.17      0.00
    1    9   25     -0.73      0.00
    3    9   25     -1.62      0.00
    5    9   25      0.32      0.00
   -8   10   25      4.13      0.00
   -6   10   25      3.69      0.00
   -2   10   25      2.08      0.00
  -30    0   26     -1.35      0.00
  -28    0   26     -1.32      0.00
  -26    0   26      5.71      0.00
  -24    0   26     14.89      0.00
  -22    0   26     17.71      0.00
  -20    0   26     15.09      0.00
  -18    0   26      9.24      0.00
  -16    0   26     -0.48      0.00
  -14    0   26    -12.18      0.00
  -12    0   26    -20.37      0.00
  -10    0   26    -17.10      0.00
   -8    0   26     -5.06      0.00
   -6    0   26      2.35      0.00
   -4    0   26      4.55      0.00
   -2    0   26      9.06      0.00
    0    0   26     12.38      0.00
    2    0   26      9.07      0.00
    4    0   26      1.71      0.00
    6    0   26     -3.92      0.00
    8    0   26     -6.50      0.00
   10    0   26    -10.40      0.00
   12    0   26    -15.80      0.00
   14    0   26    -18.03      0.00
   16    0   26    -15.27      0.00
   18    0   26     -8.66      0.00
  -29    1   26     -1.59      0.00
  -27    1   26     -3.05      0.00
  -25    1   26     -3.75      0.00
  -23    1   26     -5.56      0.00
  -21    1   26     -6.08      0.00
  -19    1   26     -3.71      0.00
  -17    1   26     -0.94      0.00
  -15    1   26      3.29      0.00
  -13    1   26      9.04      0.00
  -11    1   26     12.28      0.00
   -9    1   26     12.22      0.00
   -7    1   26      8.78      0.00
   -5    1   26      1.96      0.00
   -3    1   26     -4.99      0.00
   -1    1   26    -10.24      0.00
    1    1   26    -12.79      0.00
    3    1   26    -12.26      0.00
    5    1   26    -10.82      0.00
    7    1   26     -6.86      0.00
    9    1   26      1.25      0.00
   11    1   26      7.29      0.00
   13    1   26      6.64      0.00
   15    1   26      3.27      0.00
   17    1   26      1.94      0.00
  -28    2   26      0.88      0.00
  -26    2   26      0.02      0.00
  -24    2   26     -3.35      0.00
  -22    2   26     -6.21      0.00
  -20    2   26     -6.93      0.00
  -18    2   26     -8.61      0.00
  -16    2   26     -8.51      0.00
  -14    2   26      0.64      0.00
  -12    2   26     12.25      0.00
  -10    2   26     12.39      0.00
   -8    2   26      3.51      0.00
   -6    2   26     -2.35      0.00
   -4    2   26     -4.92      0.00
   -2    2   26     -9.46      0.00
    0    2   26    -10.58      0.00
    2    2   26     -2.58      0.00
    4    2   26      4.76      0.00
    6    2   26      2.87      0.00
    8    2   26      1.21      0.00
   10    2   26      6.02      0.00
   12    2   26      7.57      0.00
   14    2   26      3.34      0.00
   16    2   26      2.12      0.00
   18    2   26      3.35      0.00
  -29    3   26     -2.16      0.00
  -27    3   26      1.00      0.00
  -25    3   26      5.39      0.00
  -23    3   26     10.24      0.00
  -21    3   26     13.82      0.00
  -19    3   26     11.38      0.00
  -17    3   26      0.67      0.00
  -15    3   26    -10.67      0.00
  -13    3   26    -14.85      0.00
  -11    3   26    -18.15      0.00
   -9    3   26    -24.45      0.00
   -7    3   26    -21.78      0.00
   -5    3   26     -7.70      0.00
   -3    3   26      3.68      0.00
   -1    3   26      9.12      0.00
    1    3   26     16.36      0.00
    3    3   26     22.26      0.00
    5    3   26     17.27      0.00
    7    3   26      4.86      0.00
    9    3   26     -3.19      0.00
   11    3   26     -6.95      0.00
   13    3   26    -11.69      0.00
   15    3   26    -11.98      0.00
   17    3   26     -5.32      0.00
  -28    4   26     -2.40      0.00
  -26    4   26     -5.29      0.00
  -24    4   26     -7.77      0.00
  -22    4   26     -8.07      0.00
  -20    4   26     -6.83      0.00
  -18    4   26     -5.29      0.00
  -16    4   26     -2.28      0.00
  -14    4   26      5.83      0.00
  -12    4   26     15.27      0.00
  -10    4   26     17.19      0.00
   -8    4   26     14.94      0.00
   -6    4   26     14.00      0.00
   -4    4   26      6.86      0.00
   -2    4   26     -7.71      0.00
    0    4   26    -18.01      0.00
    2    4   26    -19.68      0.00
    4    4   26    -17.15      0.00
    6    4   26    -11.80      0.00
    8    4   26     -2.60      0.00
   10    4   26      6.79      0.00
   12    4   26      9.70      0.00
   14    4   26      6.49      0.00
   16    4   26      3.03      0.00
  -25    5   26      1.41      0.00
  -23    5   26      3.02      0.00
  -21    5   26      2.43      0.00
  -19    5   26     -0.64      0.00
  -17    5   26     -1.68      0.00
  -15    5   26      0.83      0.00
  -13    5   26      2.23      0.00
  -11    5   26      0.92      0.00
   -9    5   26      3.49      0.00
   -7    5   26     10.79      0.00
   -5    5   26     13.25      0.00
   -3    5   26      9.28      0.00
   -1    5   26      6.40      0.00
    1    5   26      4.82      0.00
    3    5   26      0.51      0.00
    5    5   26     -3.93      0.00
    7    5   26     -3.74      0.00
    9    5   26     -0.22      0.00
   11    5   26      1.66      0.00
   13    5   26      1.30      0.00
   15    5   26      0.97      0.00
  -24    6   26      5.78      0.00
  -22    6   26      9.90      0.00
  -20    6   26      8.66      0.00
  -18    6   26      4.62      0.00
  -16    6   26      3.16      0.00
  -14    6   26     -1.03      0.00
  -12    6   26    -11.03      0.00
  -10    6   26    -14.79      0.00
   -8    6   26     -8.96      0.00
   -6    6   26     -6.01      0.00
   -4    6   26     -4.78      0.00
   -2    6   26      4.65      0.00
    0    6   26     15.82      0.00
    2    6   26     19.12      0.00
    4    6   26     16.33      0.00
    8    6   26      6.43      0.00
   10    6   26      1.11      0.00
   12    6   26     -2.88      0.00
  -21    7   26     -6.34      0.00
  -19    7   26     -6.92      0.00
  -17    7   26     -2.94      0.00
  -15    7   26      3.88      0.00
  -13    7   26      5.71      0.00
  -11    7   26      6.37      0.00
   -9    7   26     10.94      0.00
   -7    7   26      8.49      0.00
   -5    7   26     -2.70      0.00
   -3    7   26     -7.62      0.00
   -1    7   26     -6.33      0.00
    1    7   26     -8.23      0.00
    3    7   26     -9.11      0.00
    5    7   26     -4.63      0.00
    7    7   26      0.67      0.00
    9    7   26      3.77      0.00
   11    7   26      4.83      0.00
  -18    8   26     -3.75      0.00
  -16    8   26     -3.63      0.00
  -14    8   26     -4.91      0.00
  -12    8   26     -6.07      0.00
  -10    8   26     -1.63      0.00
   -8    8   26      3.72      0.00
   -6    8   26      2.99      0.00
   -4    8   26      1.38      0.00
   -2    8   26      2.50      0.00
    0    8   26      0.82      0.00
    2    8   26     -3.32      0.00
    4    8   26     -4.29      0.00
    6    8   26     -2.83      0.00
    8    8   26     -2.23      0.00
  -15    9   26     -0.71      0.00
  -13    9   26     -3.93      0.00
  -11    9   26     -4.27      0.00
   -9    9   26     -2.79      0.00
   -7    9   26     -1.86      0.00
   -5    9   26     -0.46      0.00
   -3    9   26      1.17      0.00
   -1    9   26      1.72      0.00
    1    9   26      1.66      0.00
    3    9   26      1.44      0.00
  -29    1   27     -0.41      0.00
  -27    1   27      1.05      0.00
  -25    1   27      3.17      0.00
  -23    1   27      9.94      0.00
  -21    1   27     17.54      0.00
  -19    1   27     17.19      0.00
  -17    1   27      9.06      0.00
  -15    1   27      1.56      0.00
  -13    1   27     -1.02      0.00
  -11    1   27     -5.19      0.00
   -9    1   27    -14.60      0.00
   -7    1   27    -18.57      0.00
   -5    1   27    -10.93      0.00
   -3    1   27     -0.50      0.00
   -1    1   27      7.93      0.00
    1    1   27     17.72      0.00
    3    1   27     25.27      0.00
    5    1   27     21.24      0.00
    7    1   27      7.22      0.00
    9    1   27     -4.56      0.00
   11    1   27    -10.13      0.00
   13    1   27    -13.23      0.00
   15    1   27    -12.31      0.00
   17    1   27     -7.34      0.00
  -28    2   27      0.45      0.00
  -26    2   27     -4.36      0.00
  -24    2   27     -8.19      0.00
  -22    2   27     -8.54      0.00
  -20    2   27     -9.05      0.00
  -18    2   27     -8.10      0.00
  -16    2   27     -1.70      0.00
  -14    2   27      9.32      0.00
  -12    2   27     19.89      0.00
  -10    2   27     22.69      0.00
   -8    2   27     18.27      0.00
   -6    2   27     13.32      0.00
   -4    2   27      6.50      0.00
   -2    2   27     -4.47      0.00
    0    2   27    -13.29      0.00
    2    2   27    -14.67      0.00
    4    2   27    -10.51      0.00
    6    2   27     -5.22      0.00
    8    2   27      0.47      0.00
   10    2   27      6.91      0.00
   12    2   27     10.33      0.00
   14    2   27      9.24      0.00
   16    2   27      6.31      0.00
  -27    3   27      1.45      0.00
  -25    3   27      2.41      0.00
  -23    3   27      6.40      0.00
  -21    3   27      6.14      0.00
  -19    3   27     -0.40      0.00
  -17    3   27     -6.43      0.00
  -15    3   27    -10.63      0.00
  -13    3   27    -14.04      0.00
  -11    3   27    -12.64      0.00
   -9    3   27     -4.80      0.00
   -7    3   27      4.80      0.00
   -5    3   27     10.80      0.00
   -3    3   27     12.20      0.00
   -1    3   27     10.43      0.00
    1    3   27      5.30      0.00
    3    3   27     -0.34      0.00
    5    3   27     -1.01      0.00
    7    3   27      1.96      0.00
    9    3   27      3.38      0.00
   11    3   27      3.24      0.00
   13    3   27      3.65      0.00
   15    3   27      3.27      0.00
  -26    4   27     -1.51      0.00
  -24    4   27      2.89      0.00
  -22    4   27      8.04      0.00
  -20    4   27      7.33      0.00
  -18    4   27      4.15      0.00
  -16    4   27      1.32      0.00
  -14    4   27     -7.79      0.00
  -12    4   27    -20.10      0.00
  -10    4   27    -21.84      0.00
   -8    4   27    -14.51      0.00
   -6    4   27     -9.53      0.00
   -4    4   27     -4.70      0.00
   -2    4   27      5.17      0.00
    0    4   27     12.43      0.00
    2    4   27     10.80      0.00
    4    4   27      6.38      0.00
    6    4   27      4.90      0.00
    8    4   27      2.98      0.00
   10    4   27     -1.77      0.00
   12    4   27     -4.43      0.00
   14    4   27     -3.05      0.00
  -25    5   27     -3.80      0.00
  -23    5   27     -6.94      0.00
  -21    5   27    -11.03      0.00
  -19    5   27    -12.40      0.00
  -17    5   27     -4.38      0.00
  -15    5   27      6.11      0.00
  -13    5   27      9.30      0.00
  -11    5   27     12.99      0.00
   -9    5   27     19.68      0.00
   -7    5   27     14.51      0.00
   -5    5   27     -0.61      0.00
   -3    5   27     -8.15      0.00
   -1    5   27     -8.93      0.00
    1    5   27    -12.64      0.00
    3    5   27    -15.64      0.00
    5    5   27    -11.99      0.00
    9    5   27     -1.08      0.00
   11    5   27      0.76      0.00
   13    5   27      2.98      0.00
  -24    6   27      3.33      0.00
  -22    6   27      6.29      0.00
  -20    6   27      6.79      0.00
  -18    6   27      6.30      0.00
  -16    6   27      4.54      0.00
  -14    6   27     -1.76      0.00
  -12    6   27     -6.24      0.00
  -10    6   27     -2.95      0.00
   -8    6   27     -1.45      0.00
   -6    6   27     -5.02      0.00
   -4    6   27     -2.00      0.00
   -2    6   27      6.73      0.00
    0    6   27      9.20      0.00
    2    6   27      6.52      0.00
    6    6   27      6.57      0.00
    8    6   27      2.52      0.00
   10    6   27     -2.84      0.00
   12    6   27     -4.66      0.00
  -21    7   27      5.76      0.00
  -19    7   27      7.12      0.00
  -17    7   27      6.18      0.00
  -15    7   27      0.71      0.00
  -13    7   27     -4.16      0.00
  -11    7   27     -3.61      0.00
   -9    7   27     -3.56      0.00
   -7    7   27     -5.78      0.00
   -5    7   27     -3.53      0.00
   -3    7   27      1.42      0.00
   -1    7   27      2.27      0.00
    1    7   27      0.19      0.00
    3    7   27      0.36      0.00
    5    7   27      3.59      0.00
    7    7   27      5.48      0.00
    9    7   27      4.05      0.00
  -18    8   27     -4.11      0.00
  -16    8   27     -4.31      0.00
  -14    8   27     -2.97      0.00
  -12    8   27      2.50      0.00
  -10    8   27      5.74      0.00
   -8    8   27      4.06      0.00
   -6    8   27      4.61      0.00
   -4    8   27      5.19      0.00
   -2    8   27      0.13      0.00
    0    8   27     -5.45      0.00
    2    8   27     -7.75      0.00
    4    8   27     -7.64      0.00
    6    8   27     -4.87      0.00
  -13    9   27     -3.03      0.00
  -11    9   27     -2.09      0.00
   -9    9   27     -4.76      0.00
   -7    9   27     -5.27      0.00
   -5    9   27     -1.20      0.00
   -3    9   27      0.16      0.00
   -1    9   27     -0.67      0.00
    1    9   27      0.74      0.00
  -28    0   28      2.80      0.00
  -26    0   28     -2.43      0.00
  -24    0   28     -9.77      0.00
  -22    0   28    -12.56      0.00
  -20    0   28    -12.67      0.00
  -18    0   28    -11.18      0.00
  -16    0   28     -5.42      0.00
  -14    0   28      5.46      0.00
  -12    0   28     15.53      0.00
  -10    0   28     15.00      0.00
   -8    0   28      6.92      0.00
   -6    0   28      2.59      0.00
   -4    0   28     -0.10      0.00
   -2    0   28     -7.14      0.00
    0    0   28    -12.88      0.00
    2    0   28    -10.87      0.00
    4    0   28     -4.98      0.00
    6    0   28     -2.52      0.00
    8    0   28     -1.94      0.00
   12    0   28      8.28      0.00
   14    0   28     11.47      0.00
   16    0   28     10.14      0.00
  -27    1   28      2.26      0.00
  -25    1   28      2.55      0.00
  -23    1   28      4.36      0.00
  -21    1   28      5.91      0.00
  -19    1   28      5.49      0.00
  -17    1   28      3.61      0.00
  -15    1   28     -0.83      0.00
  -13    1   28     -6.02      0.00
  -11    1   28     -9.36      0.00
   -9    1   28    -11.47      0.00
   -7    1   28    -10.36      0.00
   -5    1   28     -4.79      0.00
   -3    1   28      1.47      0.00
   -1    1   28      5.94      0.00
    1    1   28      8.96      0.00
    3    1   28     11.31      0.00
    5    1   28     11.94      0.00
    7    1   28      7.89      0.00
    9    1   28      0.73      0.00
   11    1   28     -3.58      0.00
   13    1   28     -3.10      0.00
   15    1   28     -1.64      0.00
  -28    2   28     -1.09      0.00
  -26    2   28     -1.08      0.00
  -24    2   28      0.77      0.00
  -22    2   28      2.77      0.00
  -20    2   28      4.43      0.00
  -18    2   28      7.73      0.00
  -16    2   28      8.34      0.00
  -14    2   28      0.50      0.00
  -12    2   28     -8.64      0.00
  -10    2   28     -8.79      0.00
   -8    2   28     -3.08      0.00
   -6    2   28      1.14      0.00
   -4    2   28      4.75      0.00
    0    2   28      9.31      0.00
    2    2   28      2.97      0.00
    4    2   28     -1.22      0.00
    6    2   28      0.85      0.00
    8    2   28      1.10      0.00
   10    2   28     -2.73      0.00
   12    2   28     -3.04      0.00
   14    2   28     -0.55      0.00
  -27    3   28     -0.41      0.00
  -25    3   28     -3.94      0.00
  -23    3   28     -8.69      0.00
  -21    3   28    -13.20      0.00
  -19    3   28    -13.06      0.00
  -17    3   28     -5.67      0.00
  -15    3   28      3.22      0.00
  -13    3   28      8.30      0.00
  -11    3   28     14.63      0.00
   -9    3   28     22.66      0.00
   -7    3   28     22.21      0.00
   -5    3   28     12.69      0.00
   -3    3   28      3.68      0.00
   -1    3   28     -3.27      0.00
    1    3   28    -11.92      0.00
    3    3   28    -18.23      0.00
    5    3   28    -15.32      0.00
    7    3   28     -6.83      0.00
    9    3   28     -1.13      0.00
   11    3   28      3.13      0.00
   13    3   28      8.11      0.00
   15    3   28      8.13      0.00
  -26    4   28      3.12      0.00
  -24    4   28      5.91      0.00
  -22    4   28      7.49      0.00
  -20    4   28      8.28      0.00
  -18    4   28      8.25      0.00
  -16    4   28      5.04      0.00
  -14    4   28     -3.35      0.00
  -12    4   28    -11.93      0.00
  -10    4   28    -15.05      0.00
   -8    4   28    -16.25      0.00
   -6    4   28    -16.88      0.00
   -4    4   28    -10.44      0.00
   -2    4   28      2.07      0.00
    0    4   28     11.83      0.00
    2    4   28     15.63      0.00
    4    4   28     15.61      0.00
    6    4   28     11.85      0.00
    8    4   28      3.75      0.00
   10    4   28     -3.91      0.00
   12    4   28     -5.62      0.00
   14    4   28     -3.56      0.00
  -25    5   28     -0.42      0.00
  -23    5   28     -1.06      0.00
  -21    5   28     -0.14      0.00
  -19    5   28      2.52      0.00
  -17    5   28      2.91      0.00
  -15    5   28      0.59      0.00
  -13    5   28      0.63      0.00
  -11    5   28      1.95      0.00
   -9    5   28     -2.32      0.00
   -7    5   28     -9.66      0.00
   -5    5   28    -11.73      0.00
   -3    5   28     -9.43      0.00
   -1    5   28     -7.70      0.00
    1    5   28     -5.69      0.00
    3    5   28     -1.25      0.00
    7    5   28      2.48      0.00
    9    5   28     -0.44      0.00
   11    5   28     -1.13      0.00
  -22    6   28     -6.68      0.00
  -20    6   28     -6.88      0.00
  -18    6   28     -5.84      0.00
  -16    6   28     -5.92      0.00
  -12    6   28      8.45      0.00
  -10    6   28     11.87      0.00
   -8    6   28      9.34      0.00
   -6    6   28      9.92      0.00
   -4    6   28      8.48      0.00
   -2    6   28     -0.60      0.00
    0    6   28     -9.89      0.00
    2    6   28    -13.83      0.00
    4    6   28    -13.26      0.00
    6    6   28    -10.31      0.00
    8    6   28     -6.75      0.00
   10    6   28     -2.46      0.00
  -19    7   28      5.82      0.00
  -17    7   28      3.26      0.00
  -15    7   28     -1.24      0.00
  -13    7   28     -3.04      0.00
  -11    7   28     -6.21      0.00
   -9    7   28    -10.92      0.00
   -7    7   28     -7.44      0.00
   -5    7   28      1.09      0.00
   -3    7   28      4.01      0.00
   -1    7   28      4.89      0.00
    1    7   28      7.92      0.00
    3    7   28      8.13      0.00
    5    7   28      4.77      0.00
    7    7   28      1.22      0.00
  -16    8   28      3.07      0.00
  -12    8   28      4.81      0.00
  -10    8   28      0.23      0.00
   -8    8   28     -3.07      0.00
   -6    8   28     -2.15      0.00
   -4    8   28     -1.91      0.00
   -2    8   28     -2.56      0.00
    0    8   28     -0.34      0.00
    2    8   28      2.60      0.00
    4    8   28      2.97      0.00
   -9    9   28      1.62      0.00
   -7    9   28      1.35      0.00
  -27    1   29      1.44      0.00
  -25    1   29      0.36      0.00
  -23    1   29     -6.16      0.00
  -21    1   29    -13.68      0.00
  -19    1   29    -14.34      0.00
  -17    1   29     -8.80      0.00
  -15    1   29     -4.42      0.00
  -13    1   29     -3.34      0.00
  -11    1   29      1.72      0.00
   -9    1   29     12.27      0.00
   -7    1   29     17.33      0.00
   -5    1   29     12.54      0.00
   -3    1   29      5.11      0.00
   -1    1   29     -2.59      0.00
    1    1   29    -13.54      0.00
    3    1   29    -22.77      0.00
    5    1   29    -20.82      0.00
    7    1   29    -10.28      0.00
    9    1   29     -1.82      0.00
   11    1   29      3.13      0.00
   13    1   29      6.84      0.00
  -26    2   29      2.53      0.00
  -24    2   29      5.39      0.00
  -22    2   29      6.92      0.00
  -20    2   29      9.74      0.00
  -18    2   29     11.36      0.00
  -16    2   29      7.75      0.00
  -14    2   29     -2.22      0.00
  -12    2   29    -14.17      0.00
  -10    2   29    -19.58      0.00
   -8    2   29    -18.15      0.00
   -6    2   29    -15.53      0.00
   -4    2   29    -10.15      0.00
   -2    2   29      0.19      0.00
    0    2   29      9.39      0.00
    2    2   29     11.46      0.00
    4    2   29      9.03      0.00
    6    2   29      6.83      0.00
    8    2   29      3.29      0.00
   10    2   29     -2.20      0.00
   12    2   29     -5.32      0.00
   14    2   29     -5.14      0.00
  -25    3   29     -2.66      0.00
  -23    3   29     -6.86      0.00
  -21    3   29     -6.95      0.00
  -19    3   29     -1.85      0.00
  -17    3   29      3.39      0.00
  -15    3   29      8.31      0.00
  -13    3   29     12.30      0.00
  -11    3   29     11.48      0.00
   -9    3   29      5.83      0.00
   -7    3   29     -1.32      0.00
   -5    3   29     -7.03      0.00
   -3    3   29     -9.20      0.00
   -1    3   29     -7.27      0.00
    1    3   29     -2.99      0.00
    3    3   29      0.34      0.00
    5    3   29      0.72      0.00
    7    3   29     -0.74      0.00
    9    3   29     -1.84      0.00
   11    3   29     -2.28      0.00
   13    3   29     -2.82      0.00
  -24    4   29     -2.31      0.00
  -22    4   29     -6.62      0.00
  -20    4   29     -7.05      0.00
  -18    4   29     -6.66      0.00
  -16    4   29     -5.46      0.00
  -14    4   29      2.84      0.00
  -12    4   29     13.53      0.00
  -10    4   29     16.03      0.00
   -8    4   29     13.20      0.00
   -6    4   29     11.22      0.00
   -4    4   29      6.75      0.00
   -2    4   29     -1.27      0.00
    0    4   29     -6.75      0.00
    2    4   29     -6.96      0.00
    4    4   29     -5.34      0.00
    6    4   29     -4.77      0.00
    8    4   29     -3.43      0.00
   10    4   29      0.00      0.00
   12    4   29      1.99      0.00
  -23    5   29      4.80      0.00
  -21    5   29     10.10      0.00
  -19    5   29     12.28      0.00
  -17    5   29      6.78      0.00
  -15    5   29     -0.06      0.00
  -13    5   29     -4.01      0.00
  -11    5   29    -11.51      0.00
   -9    5   29    -18.75      0.00
   -7    5   29    -14.26      0.00
   -5    5   29     -3.91      0.00
   -3    5   29      1.22      0.00
   -1    5   29      4.34      0.00
    1    5   29      9.29      0.00
    3    5   29     11.85      0.00
    5    5   29      9.63      0.00
    7    5   29      5.57      0.00
    9    5   29      2.83      0.00
   11    5   29      0.96      0.00
  -22    6   29     -3.58      0.00
  -20    6   29     -4.16      0.00
  -18    6   29     -4.54      0.00
  -16    6   29     -2.30      0.00
  -14    6   29      3.08      0.00
  -12    6   29      4.43      0.00
  -10    6   29      1.48      0.00
   -8    6   29      2.60      0.00
   -6    6   29      5.19      0.00
   -4    6   29      1.09      0.00
   -2    6   29     -4.99      0.00
    0    6   29     -5.89      0.00
    2    6   29     -4.90      0.00
    4    6   29     -5.81      0.00
    6    6   29     -5.43      0.00
    8    6   29     -1.80      0.00
  -19    7   29     -5.46      0.00
  -17    7   29     -5.53      0.00
  -15    7   29     -1.32      0.00
  -13    7   29      1.30      0.00
  -11    7   29      0.70      0.00
   -9    7   29      2.92      0.00
   -7    7   29      5.56      0.00
   -5    7   29      3.35      0.00
   -3    7   29      0.14      0.00
   -1    7   29     -0.07      0.00
    1    7   29      0.97      0.00
    3    7   29      0.08      0.00
    5    7   29     -2.69      0.00
  -14    8   29      3.07      0.00
  -12    8   29     -1.44      0.00
  -10    8   29     -3.23      0.00
   -8    8   29     -2.53      0.00
   -6    8   29     -4.47      0.00
   -4    8   29     -4.58      0.00
   -2    8   29     -0.55      0.00
    0    8   29      2.95      0.00
    2    8   29      4.86      0.00
  -26    0   30      0.64      0.00
  -24    0   30      5.50      0.00
  -22    0   30      7.33      0.00
  -20    0   30      9.36      0.00
  -18    0   30     11.31      0.00
  -16    0   30      8.41      0.00
  -14    0   30     -1.42      0.00
  -12    0   30    -11.45      0.00
  -10    0   30    -12.73      0.00
   -8    0   30     -9.13      0.00
   -6    0   30     -8.07      0.00
   -4    0   30     -5.32      0.00
   -2    0   30      2.86      0.00
    0    0   30      9.43      0.00
    2    0   30      8.54      0.00
    4    0   30      5.44      0.00
    6    0   30      6.18      0.00
    8    0   30      6.63      0.00
   10    0   30      2.67      0.00
  -27    1   30     -1.56      0.00
  -25    1   30     -1.22      0.00
  -23    1   30     -3.08      0.00
  -21    1   30     -5.43      0.00
  -19    1   30     -6.38      0.00
  -17    1   30     -5.47      0.00
  -15    1   30     -1.96      0.00
  -13    1   30      2.08      0.00
  -11    1   30      5.70      0.00
   -9    1   30      9.49      0.00
   -7    1   30     10.24      0.00
   -5    1   30      6.51      0.00
   -3    1   30      1.87      0.00
   -1    1   30     -1.74      0.00
    1    1   30     -5.55      0.00
    3    1   30     -9.70      0.00
    5    1   30    -10.92      0.00
    7    1   30     -7.29      0.00
    9    1   30     -2.12      0.00
   11    1   30      0.50      0.00
   13    1   30      0.28      0.00
  -26    2   30      1.56      0.00
  -24    2   30      0.98      0.00
  -22    2   30     -0.14      0.00
  -20    2   30     -1.93      0.00
  -18    2   30     -5.77      0.00
  -16    2   30     -6.71      0.00
  -14    2   30     -0.28      0.00
  -12    2   30      6.57      0.00
  -10    2   30      6.71      0.00
   -8    2   30      3.35      0.00
   -6    2   30      0.51      0.00
   -4    2   30     -2.99      0.00
   -2    2   30     -6.73      0.00
    0    2   30     -6.49      0.00
    2    2   30     -2.26      0.00
    4    2   30     -0.34      0.00
    6    2   30     -2.24      0.00
    8    2   30     -2.18      0.00
   10    2   30      0.03      0.00
   12    2   30     -0.31      0.00
  -25    3   30      2.71      0.00
  -23    3   30      6.53      0.00
  -21    3   30     11.56      0.00
  -19    3   30     13.52      0.00
  -17    3   30      9.22      0.00
  -15    3   30      3.22      0.00
  -13    3   30     -1.31      0.00
  -11    3   30     -8.83      0.00
   -9    3   30    -17.98      0.00
   -7    3   30    -20.15      0.00
   -5    3   30    -14.91      0.00
   -3    3   30     -8.29      0.00
   -1    3   30     -1.35      0.00
    1    3   30      7.27      0.00
    3    3   30     13.59      0.00
    5    3   30     12.47      0.00
    7    3   30      7.21      0.00
    9    3   30      3.33      0.00
   11    3   30     -0.64      0.00
  -24    4   30     -4.20      0.00
  -22    4   30     -6.11      0.00
  -20    4   30     -8.02      0.00
  -18    4   30     -9.30      0.00
  -16    4   30     -7.03      0.00
  -14    4   30     -0.28      0.00
  -12    4   30      6.69      0.00
  -10    4   30     11.02      0.00
   -8    4   30     14.82      0.00
   -6    4   30     16.71      0.00
   -4    4   30     11.91      0.00
   -2    4   30      2.01      0.00
    0    4   30     -6.66      0.00
    2    4   30    -11.36      0.00
    4    4   30    -12.73      0.00
    6    4   30     -9.95      0.00
    8    4   30     -3.31      0.00
   10    4   30      1.94      0.00
  -23    5   30     -0.63      0.00
  -21    5   30     -1.60      0.00
  -19    5   30     -3.78      0.00
  -17    5   30     -3.63      0.00
  -15    5   30     -2.26      0.00
  -13    5   30     -4.02      0.00
  -11    5   30     -4.93      0.00
   -9    5   30      0.36      0.00
   -7    5   30      6.88      0.00
   -5    5   30      9.01      0.00
   -3    5   30      8.41      0.00
   -1    5   30      7.38      0.00
    1    5   30      5.23      0.00
    3    5   30      1.10      0.00
    5    5   30     -2.25      0.00
    7    5   30     -1.50      0.00
    9    5   30      0.35      0.00
  -20    6   30      4.33      0.00
  -18    6   30      5.44      0.00
  -16    6   30      6.99      0.00
  -14    6   30      2.94      0.00
  -12    6   30     -4.87      0.00
  -10    6   30     -7.53      0.00
   -8    6   30     -8.00      0.00
   -6    6   30    -10.70      0.00
   -4    6   30     -9.20      0.00
   -2    6   30     -2.07      0.00
    0    6   30      4.92      0.00
    2    6   30      9.01      0.00
    4    6   30      9.51      0.00
    6    6   30      7.81      0.00
  -17    7   30     -2.55      0.00
  -15    7   30     -0.10      0.00
  -13    7   30      1.58      0.00
  -11    7   30      5.71      0.00
   -9    7   30      9.26      0.00
   -7    7   30      5.72      0.00
   -5    7   30      0.41      0.00
   -3    7   30     -1.41      0.00
   -1    7   30     -3.64      0.00
    1    7   30     -6.19      0.00
    3    7   30     -5.85      0.00
  -10    8   30      0.65      0.00
   -8    8   30      2.24      0.00
   -6    8   30      1.69      0.00
  -25    1   31     -2.20      0.00
  -23    1   31      3.38      0.00
  -21    1   31      9.63      0.00
  -19    1   31     10.40      0.00
  -17    1   31      7.12      0.00
  -15    1   31      5.84      0.00
  -13    1   31      6.16      0.00
  -11    1   31      0.52      0.00
   -9    1   31    -10.38      0.00
   -7    1   31    -16.32      0.00
   -5    1   31    -14.53      0.00
   -3    1   31    -10.12      0.00
   -1    1   31     -3.27      0.00
    1    1   31      8.10      0.00
    3    1   31     17.61      0.00
    5    1   31     16.93      0.00
    7    1   31      9.94      0.00
    9    1   31      4.67      0.00
   11    1   31      0.82      0.00
  -24    2   31     -3.24      0.00
  -22    2   31     -4.94      0.00
  -20    2   31     -8.77      0.00
  -18    2   31    -12.45      0.00
  -16    2   31    -11.64      0.00
  -14    2   31     -3.45      0.00
  -12    2   31      8.00      0.00
  -10    2   31     14.19      0.00
   -8    2   31     15.09      0.00
   -6    2   31     15.15      0.00
   -4    2   31     11.84      0.00
   -2    2   31      2.97      0.00
    0    2   31     -5.12      0.00
    2    2   31     -7.10      0.00
    4    2   31     -6.69      0.00
    6    2   31     -6.94      0.00
    8    2   31     -4.68      0.00
   10    2   31     -0.34      0.00
  -23    3   31      6.24      0.00
  -21    3   31      6.80      0.00
  -19    3   31      3.46      0.00
  -17    3   31     -0.49      0.00
  -15    3   31     -5.29      0.00
  -13    3   31     -9.06      0.00
  -11    3   31     -8.62      0.00
   -9    3   31     -5.00      0.00
   -7    3   31      0.06      0.00
   -5    3   31      5.08      0.00
   -3    3   31      6.86      0.00
   -1    3   31      4.74      0.00
    1    3   31      1.86      0.00
    3    3   31      0.04      0.00
    5    3   31     -0.73      0.00
    7    3   31     -0.16      0.00
    9    3   31      0.77      0.00
  -22    4   31      4.89      0.00
  -20    4   31      5.74      0.00
  -18    4   31      7.42      0.00
  -16    4   31      7.77      0.00
  -14    4   31      1.24      0.00
  -12    4   31     -6.75      0.00
  -10    4   31     -9.26      0.00
   -8    4   31     -9.58      0.00
   -6    4   31     -9.68      0.00
   -4    4   31     -6.55      0.00
   -2    4   31     -1.30      0.00
    0    4   31      2.61      0.00
    2    4   31      4.04      0.00
    4    4   31      3.90      0.00
    6    4   31      3.93      0.00
    8    4   31      3.27      0.00
  -21    5   31     -7.90      0.00
  -19    5   31    -10.24      0.00
  -17    5   31     -7.38      0.00
  -15    5   31     -4.00      0.00
  -13    5   31     -0.05      0.00
  -11    5   31      8.40      0.00
   -9    5   31     14.54      0.00
   -7    5   31     11.59      0.00
   -5    5   31      6.02      0.00
   -3    5   31      2.70      0.00
   -1    5   31     -1.34      0.00
    1    5   31     -5.81      0.00
    3    5   31     -7.71      0.00
    5    5   31     -6.78      0.00
    7    5   31     -4.52      0.00
  -18    6   31      2.46      0.00
  -16    6   31     -0.01      0.00
  -14    6   31     -3.47      0.00
  -12    6   31     -2.63      0.00
  -10    6   31     -1.00      0.00
   -8    6   31     -3.31      0.00
   -6    6   31     -4.38      0.00
   -4    6   31     -0.69      0.00
   -2    6   31      2.61      0.00
    0    6   31      2.84      0.00
    2    6   31      3.10      0.00
    4    6   31      3.99      0.00
  -15    7   31      1.09      0.00
  -13    7   31      0.91      0.00
  -11    7   31      1.33      0.00
   -9    7   31     -1.72      0.00
   -7    7   31     -3.81      0.00
   -5    7   31     -2.44      0.00
   -3    7   31     -1.03      0.00
   -1    7   31     -0.98      0.00
    1    7   31     -1.27      0.00
  -24    0   32     -2.34      0.00
  -22    0   32     -3.30      0.00
  -20    0   32     -6.47      0.00
  -18    0   32    -10.08      0.00
  -16    0   32     -8.75      0.00
  -14    0   32     -0.69      0.00
  -12    0   32      7.63      0.00
  -10    0   32      9.89      0.00
   -8    0   32     10.06      0.00
   -6    0   32     11.67      0.00
   -4    0   32      9.63      0.00
   -2    0   32      2.16      0.00
    0    0   32     -3.68      0.00
    2    0   32     -3.83      0.00
    4    0   32     -3.78      0.00
    6    0   32     -6.50      0.00
    8    0   32     -7.01      0.00
   10    0   32     -3.82      0.00
  -25    1   32      0.09      0.00
  -23    1   32      1.93      0.00
  -21    1   32      4.34      0.00
  -19    1   32      5.99      0.00
  -17    1   32      6.08      0.00
  -15    1   32      4.00      0.00
  -13    1   32      1.39      0.00
  -11    1   32     -1.99      0.00
   -9    1   32     -6.51      0.00
   -7    1   32     -8.60      0.00
   -5    1   32     -6.91      0.00
   -3    1   32     -4.25      0.00
   -1    1   32     -1.56      0.00
    1    1   32      2.70      0.00
    3    1   32      7.19      0.00
    5    1   32      8.16      0.00
    7    1   32      5.55      0.00
    9    1   32      2.53      0.00
  -24    2   32     -1.50      0.00
  -22    2   32     -1.17      0.00
  -20    2   32      0.22      0.00
  -18    2   32      3.85      0.00
  -16    2   32      4.58      0.00
  -14    2   32     -0.65      0.00
  -12    2   32     -5.35      0.00
  -10    2   32     -5.25      0.00
   -8    2   32     -3.57      0.00
   -6    2   32     -2.01      0.00
   -4    2   32      0.72      0.00
   -2    2   32      3.43      0.00
    0    2   32      3.22      0.00
    2    2   32      0.80      0.00
    4    2   32      0.20      0.00
    6    2   32      1.80      0.00
    8    2   32      2.04      0.00
   10    2   32      1.22      0.00
  -23    3   32     -4.11      0.00
  -21    3   32     -9.09      0.00
  -19    3   32    -12.01      0.00
  -17    3   32     -9.92      0.00
  -15    3   32     -6.88      0.00
  -13    3   32     -4.10      0.00
  -11    3   32      2.89      0.00
   -9    3   32     11.93      0.00
   -7    3   32     15.86      0.00
   -5    3   32     14.08      0.00
   -3    3   32     10.09      0.00
   -1    3   32      4.43      0.00
    1    3   32     -3.13      0.00
    3    3   32     -8.79      0.00
    5    3   32     -8.86      0.00
    7    3   32     -5.95      0.00
    9    3   32     -3.30      0.00
  -22    4   32      4.07      0.00
  -20    4   32      6.20      0.00
  -18    4   32      8.28      0.00
  -16    4   32      7.59      0.00
  -14    4   32      3.53      0.00
  -12    4   32     -1.52      0.00
  -10    4   32     -6.35      0.00
   -8    4   32    -11.31      0.00
   -6    4   32    -14.04      0.00
   -4    4   32    -11.29      0.00
   -2    4   32     -4.25      0.00
    0    4   32      2.68      0.00
    2    4   32      7.30      0.00
    4    4   32      9.18      0.00
  -19    5   32      3.68      0.00
  -17    5   32      3.07      0.00
  -15    5   32      3.13      0.00
  -13    5   32      6.18      0.00
  -11    5   32      6.44      0.00
   -9    5   32      1.47      0.00
   -7    5   32     -3.45      0.00
   -5    5   32     -5.79      0.00
   -3    5   32     -6.51      0.00
   -1    5   32     -5.97      0.00
    1    5   32     -4.05      0.00
    3    5   32     -0.66      0.00
    5    5   32      1.55      0.00
  -16    6   32     -6.17      0.00
  -12    6   32      1.69      0.00
  -10    6   32      3.35      0.00
   -8    6   32      5.72      0.00
   -6    6   32      8.92      0.00
   -4    6   32      7.72      0.00
   -2    6   32      3.32      0.00
    0    6   32     -1.42      0.00
    2    6   32     -5.10      0.00
  -11    7   32     -4.66      0.00
   -9    7   32     -6.57      0.00
   -7    7   32     -3.89      0.00
  -23    1   33     -1.94      0.00
  -21    1   33     -6.20      0.00
  -19    1   33     -6.52      0.00
  -17    1   33     -4.99      0.00
  -15    1   33     -6.08      0.00
  -13    1   33     -7.32      0.00
  -11    1   33     -1.83      0.00
   -9    1   33      8.13      0.00
   -7    1   33     14.16      0.00
   -5    1   33     14.93      0.00
   -3    1   33     13.29      0.00
   -1    1   33      7.65      0.00
    1    1   33     -2.91      0.00
    3    1   33    -11.20      0.00
    5    1   33    -11.15      0.00
    7    1   33     -7.24      0.00
    9    1   33     -4.43      0.00
  -22    2   33      2.74      0.00
  -20    2   33      6.45      0.00
  -18    2   33     11.06      0.00
  -16    2   33     12.24      0.00
  -14    2   33      6.19      0.00
  -12    2   33     -3.07      0.00
  -10    2   33     -8.18      0.00
   -8    2   33    -10.26      0.00
   -6    2   33    -12.52      0.00
   -4    2   33    -11.17      0.00
   -2    2   33     -4.51      0.00
    0    2   33      1.25      0.00
    2    2   33      2.86      0.00
    4    2   33      4.23      0.00
    8    2   33      3.94      0.00
  -21    3   33     -5.50      0.00
  -19    3   33     -3.85      0.00
  -17    3   33     -1.26      0.00
  -15    3   33      2.75      0.00
  -13    3   33      5.53      0.00
  -11    3   33      5.20      0.00
   -9    3   33      3.32      0.00
   -7    3   33     -0.10      0.00
   -5    3   33     -4.11      0.00
   -3    3   33     -4.95      0.00
   -1    3   33     -2.99      0.00
    1    3   33     -1.51      0.00
    3    3   33     -0.33      0.00
    7    3   33      0.55      0.00
  -20    4   33     -3.58      0.00
  -18    4   33     -6.35      0.00
  -16    4   33     -7.47      0.00
  -14    4   33     -3.00      0.00
  -12    4   33      1.75      0.00
  -10    4   33      3.54      0.00
   -8    4   33      5.34      0.00
   -6    4   33      6.37      0.00
   -4    4   33      4.86      0.00
   -2    4   33      2.41      0.00
    0    4   33     -0.14      0.00
    2    4   33     -1.95      0.00
    4    4   33     -2.36      0.00
  -17    5   33      6.07      0.00
  -15    5   33      5.29      0.00
  -13    5   33      2.04      0.00
  -11    5   33     -5.00      0.00
   -9    5   33     -9.14      0.00
   -7    5   33     -7.93      0.00
   -5    5   33     -6.08      0.00
   -3    5   33     -3.98      0.00
   -1    5   33     -0.24      0.00
    1    5   33      2.84      0.00
    3    5   33      4.13      0.00
  -14    6   33      2.70      0.00
  -12    6   33      1.06      0.00
  -10    6   33      0.92      0.00
   -8    6   33      3.09      0.00
   -6    6   33      2.95      0.00
   -4    6   33      0.62      0.00
   -2    6   33     -0.48      0.00
    0    6   33     -0.71      0.00
  -22    0   34      1.07      0.00
  -20    0   34      4.38      0.00
  -18    0   34      7.80      0.00
  -16    0   34      7.12      0.00
  -14    0   34      1.35      0.00
  -12    0   34     -4.38      0.00
  -10    0   34     -6.59      0.00
   -8    0   34     -8.86      0.00
   -6    0   34    -11.96      0.00
   -4    0   34    -10.95      0.00
   -2    0   34     -5.45      0.00
    0    0   34     -1.38      0.00
    2    0   34     -0.43      0.00
    4    0   34      1.68      0.00
    6    0   34      4.64      0.00
  -21    1   34     -2.68      0.00
  -19    1   34     -4.53      0.00
  -17    1   34     -5.27      0.00
  -15    1   34     -4.44      0.00
  -13    1   34     -3.31      0.00
  -11    1   34     -0.75      0.00
   -9    1   34      3.47      0.00
   -7    1   34      6.02      0.00
   -5    1   34      5.88      0.00
   -3    1   34      5.03      0.00
   -1    1   34      3.21      0.00
    1    1   34     -0.73      0.00
    3    1   34     -4.28      0.00
    5    1   34     -4.80      0.00
  -20    2   34      0.39      0.00
  -18    2   34     -2.59      0.00
  -16    2   34     -2.65      0.00
  -14    2   34      1.53      0.00
  -12    2   34      4.25      0.00
  -10    2   34      3.85      0.00
   -8    2   34      3.28      0.00
   -6    2   34      2.64      0.00
   -4    2   34      0.82      0.00
   -2    2   34     -0.86      0.00
    0    2   34     -0.75      0.00
    2    2   34      0.51      0.00
    4    2   34      0.59      0.00
    6    2   34     -0.72      0.00
  -19    3   34      8.73      0.00
  -17    3   34      7.78      0.00
  -15    3   34      7.20      0.00
  -13    3   34      6.42      0.00
  -11    3   34      1.09      0.00
   -9    3   34     -6.38      0.00
   -7    3   34    -10.47      0.00
   -5    3   34    -10.88      0.00
   -3    3   34     -9.35      0.00
   -1    3   34     -5.55      0.00
    1    3   34      0.20      0.00
    5    3   34      5.21      0.00
  -18    4   34     -5.76      0.00
  -14    4   34     -5.03      0.00
  -12    4   34     -1.79      0.00
  -10    4   34      2.48      0.00
   -8    4   34      7.13      0.00
   -6    4   34     10.12      0.00
   -4    4   34      9.13      0.00
   -2    4   34      4.84      0.00
    0    4   34      0.01      0.00
    2    4   34     -3.96      0.00
  -15    5   34     -2.90      0.00
  -13    5   34     -6.15      0.00
   -7    5   34      0.58      0.00
   -5    5   34      2.90      0.00
   -3    5   34      4.25      0.00
   -1    5   34      4.15      0.00
  -19    1   35      3.53      0.00
  -17    1   35      3.11      0.00
  -15    1   35      5.38      0.00
  -13    1   35      6.88      0.00
  -11    1   35      2.24      0.00
   -9    1   35     -5.50      0.00
   -7    1   35    -10.49      0.00
   -5    1   35    -12.77      0.00
   -3    1   35    -13.19      0.00
   -1    1   35     -8.97      0.00
    1    1   35     -0.48      0.00
    3    1   35      5.53      0.00
  -20    2   35     -3.55      0.00
  -18    2   35     -7.87      0.00
  -16    2   35     -9.81      0.00
  -14    2   35     -5.64      0.00
  -12    2   35      0.46      0.00
  -10    2   35      3.26      0.00
   -8    2   35      5.44      0.00
   -6    2   35      8.69      0.00
   -4    2   35      8.46      0.00
   -2    2   35      4.24      0.00
    0    2   35      1.20      0.00
    2    2   35     -0.10      0.00
    4    2   35     -2.46      0.00
  -17    3   35      1.46      0.00
  -15    3   35     -1.33      0.00
  -13    3   35     -2.69      0.00
  -11    3   35     -2.48      0.00
   -9    3   35     -1.89      0.00
   -7    3   35      0.50      0.00
   -5    3   35      3.33      0.00
   -3    3   35      3.26      0.00
   -1    3   35      1.93      0.00
    1    3   35      1.43      0.00
  -16    4   35      5.11      0.00
  -14    4   35      2.56      0.00
  -10    4   35     -0.20      0.00
   -6    4   35     -2.89      0.00
   -4    4   35     -2.69      0.00
   -2    4   35     -2.31      0.00
    0    4   35     -0.85      0.00
  -11    5   35      2.40      0.00
   -9    5   35      4.55      0.00
   -7    5   35      4.70      0.00
   -5    5   35      4.90      0.00
  -18    0   36     -5.03      0.00
  -14    0   36     -1.00      0.00
  -12    0   36      2.06      0.00
  -10    0   36      3.44      0.00
   -8    0   36      6.14      0.00
   -6    0   36      9.34      0.00
   -4    0   36      9.00      0.00
   -2    0   36      5.75      0.00
    2    0   36      2.19      0.00
  -17    1   36      3.46      0.00
  -15    1   36      3.40      0.00
  -13    1   36      3.41      0.00
  -11    1   36      1.82      0.00
   -9    1   36     -1.32      0.00
   -7    1   36     -3.31      0.00
   -5    1   36     -3.92      0.00
   -3    1   36     -4.24      0.00
   -1    1   36     -3.08      0.00
    1    1   36     -0.19      0.00
  -16    2   36      1.31      0.00
  -14    2   36     -1.73      0.00
  -12    2   36     -2.90      0.00
  -10    2   36     -2.40      0.00
   -8    2   36     -2.42      0.00
   -6    2   36     -2.23      0.00
   -4    2   36     -1.17      0.00
   -2    2   36     -0.25      0.00
    0    2   36     -0.32      0.00
  -15    3   36     -5.11      0.00
  -13    3   36     -5.69      0.00
  -11    3   36     -2.32      0.00
   -9    3   36      2.58      0.00
   -7    3   36      5.45      0.00
   -5    3   36      6.71      0.00
   -3    3   36      6.86      0.00
   -1    3   36      4.81      0.00
  -12    4   36      2.66      0.00
  -10    4   36     -0.27      0.00
   -8    4   36     -3.71      0.00
   -6    4   36     -6.28      0.00
  -15    1   37     -4.17      0.00
  -13    1   37     -5.28      0.00
  -11    1   37     -1.86      0.00
   -9    1   37      2.96      0.00
   -7    1   37      6.12      0.00
   -5    1   37      8.73      0.00
   -3    1   37     10.15      0.00
   -1    1   37      7.34      0.00
  -14    2   37      3.03      0.00
  -12    2   37      0.11      0.00
  -10    2   37     -0.39      0.00
   -8    2   37     -2.11      0.00
   -6    2   37     -4.99      0.00
   -4    2   37     -4.85      0.00
   -9    3   37      1.16      0.00
    6    0    0     -2.81      0.00
   10    0    0    -62.58      0.00
   12    0    0    -72.75      0.00
   14    0    0    -15.62      0.00
   11    1    0     14.93      0.00
   10    2    0      6.88      0.00
   14    2    0      4.20      0.00
   32    2    0     -0.17      0.00
   32    4    0      3.36      0.00
   30    6    0      0.13      0.00
   25    9    0      3.05      0.00
    0   12    0     -0.68      0.00
    2   12    0      3.72      0.00
    6   12    0      6.10      0.00
    8   12    0      0.45      0.00
    1   13    0     -1.25      0.00
    3   13    0      1.76      0.00
    5   13    0      3.95      0.00
    9   13    0      0.79      0.00
  -33    3    1     -0.81      0.00
   31    5    1     -3.13      0.00
  -29    7    1     -0.64      0.00
   19   11    1     -3.56      0.00
   -4   12    1      0.96      0.00
    0   12    1      7.16      0.00
    2   12    1      5.12      0.00
    4   12    1      2.42      0.00
    8   12    1     -3.35      0.00
   -9   13    1     -0.52      0.00
   -5   13    1     -1.07      0.00
   -3   13    1      1.80      0.00
   -1   13    1      7.73      0.00
    1   13    1      7.52      0.00
    3   13    1      2.40      0.00
    5   13    1      0.80      0.00
    9   13    1      0.04      0.00
  -34    0    2      5.11      0.00
  -14    0    2     23.90      0.00
  -12    0    2     77.32      0.00
   -4    0    2     -0.28      0.00
   -2    0    2   -238.56      0.00
    0    0    2   -355.02      0.00
    2    0    2   -204.22      0.00
    4    0    2    -59.44      0.00
    6    0    2    -52.30      0.00
    8    0    2    -19.77      0.00
    9    1    2    -30.60      0.00
   13    1    2    -29.28      0.00
   33    1    2     -2.60      0.00
  -10    2    2    -22.45      0.00
   10    2    2      6.71      0.00
  -33    3    2      3.01      0.00
    4    6    2     -6.80      0.00
   20    6    2      0.05      0.00
  -29    7    2     -3.45      0.00
  -26    8    2     -1.25      0.00
    4   10    2      8.39      0.00
   22   10    2      5.53      0.00
   19   11    2      0.92      0.00
  -16   12    2     -0.39      0.00
   -6   12    2     -5.60      0.00
    0   12    2      0.26      0.00
   -9   13    2     -0.79      0.00
   -5   13    2     -3.90      0.00
   -3   13    2     -1.29      0.00
   -1   13    2      1.31      0.00
    1   13    2      0.81      0.00
    5   13    2     -3.36      0.00
    7   13    2     -2.05      0.00
   31    3    3      0.06      0.00
  -24    4    3    -15.24      0.00
  -29    7    3      2.23      0.00
  -16   12    3      0.43      0.00
   -8   12    3      4.04      0.00
    0   12    3     -7.10      0.00
   -9   13    3      0.93      0.00
   -5   13    3      2.58      0.00
   -3   13    3     -1.25      0.00
   -1   13    3     -7.02      0.00
    5   13    3     -2.41      0.00
  -34    0    4     -4.78      0.00
  -14    0    4    -26.52      0.00
    2    0    4    153.83      0.00
    4    0    4     78.32      0.00
    6    0    4     85.33      0.00
   10    0    4    -51.21      0.00
   14    0    4     -1.50      0.00
    9    1    4      8.49      0.00
   13    1    4     34.55      0.00
  -34    2    4      0.42      0.00
   10    2    4    -14.04      0.00
   32    2    4     -2.87      0.00
   13    3    4    -30.31      0.00
   23    3    4      6.00      0.00
  -24    4    4    -24.34      0.00
    6    4    4    -22.00      0.00
   26    8    4      1.12      0.00
  -16   12    4      0.44      0.00
   -2   12    4      0.08      0.00
   14   12    4     -0.37      0.00
   -9   13    4      0.78      0.00
   -5   13    4      3.24      0.00
   -3   13    4      0.78      0.00
    3   13    4      1.88      0.00
    7   13    4      1.08      0.00
  -33    1    5     -6.43      0.00
    3    1    5     89.52      0.00
  -34    2    5      5.47      0.00
  -33    3    5     -2.89      0.00
  -24    4    5     15.07      0.00
  -16   12    5      0.45      0.00
   -9   13    5     -1.10      0.00
   -3   13    5      0.79      0.00
    3   13    5      2.93      0.00
    7   13    5      3.04      0.00
  -34    0    6      4.12      0.00
   -4    0    6     41.36      0.00
    2    0    6   -103.36      0.00
   10    0    6     41.59      0.00
   14    0    6      0.63      0.00
    3    1    6     66.48      0.00
    9    1    6     10.66      0.00
   13    1    6    -35.45      0.00
  -34    2    6      0.00      0.00
   10    2    6     14.36      0.00
   31    3    6     -2.53      0.00
  -23    5    6      4.62      0.00
   27    7    6      1.95      0.00
  -28    8    6     -2.10      0.00
   23    9    6     -3.46      0.00
   17   11    6      1.34      0.00
  -16   12    6     -0.69      0.00
   -9   13    6     -0.83      0.00
    3   13    6     -1.31      0.00
    5   13    6     -1.02      0.00
  -34    2    7     -5.52      0.00
  -33    3    7      3.58      0.00
  -24    4    7    -12.63      0.00
   30    4    7     -1.27      0.00
  -23    5    7      3.85      0.00
   29    5    7      6.32      0.00
   28    6    7     -4.77      0.00
  -28    8    7     -0.02      0.00
   20   10    7      1.16      0.00
   17   11    7     -1.92      0.00
    1   13    7     -3.46      0.00
    5   13    7     -3.09      0.00
  -34    0    8     -3.58      0.00
  -10    0    8    -45.77      0.00
    4    0    8     87.67      0.00
    6    0    8     87.40      0.00
   12    0    8     -9.47      0.00
  -11    1    8     40.80      0.00
    9    1    8    -23.95      0.00
   31    1    8     -1.58      0.00
  -34    2    8     -0.35      0.00
   30    2    8     -4.83      0.00
  -33    3    8     -6.01      0.00
  -24    4    8    -17.69      0.00
  -28    8    8      1.50      0.00
   12   12    8      0.67      0.00
   -7   13    8      2.02      0.00
    3   13    8      0.34      0.00
  -34    2    9      5.14      0.00
  -28    8    9      0.37      0.00
   24    8    9     -2.48      0.00
   -7   13    9     -2.81      0.00
    1   13    9      2.09      0.00
    3   13    9      1.61      0.00
  -34    0   10      3.14      0.00
   30    0   10     -6.45      0.00
    5    1   10      0.88      0.00
    9    1   10     30.31      0.00
  -34    2   10      0.23      0.00
    6    2   10     11.57      0.00
    6    4   10     41.31      0.00
   25    7   10      0.87      0.00
   21    9   10      1.03      0.00
   15   11   10      0.45      0.00
   10   12   10     -2.13      0.00
   -5   13   10     -0.03      0.00
   -3   13   10     -0.01      0.00
   -1   13   10     -0.44      0.00
    1   13   10     -0.05      0.00
  -34    2   11     -4.09      0.00
   28    4   11     -2.44      0.00
   26    6   11     -1.61      0.00
   18   10   11      2.17      0.00
    8    0   12     10.63      0.00
   28    0   12      5.41      0.00
    9    1   12    -30.07      0.00
   29    1   12     -1.78      0.00
  -34    2   12      0.41      0.00
    8    2   12    -20.01      0.00
   24    6   12     -1.38      0.00
   22    8   12      0.57      0.00
  -19   11   12     -2.02      0.00
  -14   12   12      0.57      0.00
  -34    2   13      2.32      0.00
  -25    9   13      0.20      0.00
   17    9   13     -0.16      0.00
   13   11   13     -0.17      0.00
   28    0   14     -1.70      0.00
  -34    2   14     -1.11      0.00
   26    4   14      1.03      0.00
  -29    7   14     -2.55      0.00
  -25    9   14      2.74      0.00
  -22   10   14      2.66      0.00
   16   10   14     -2.82      0.00
  -12   12   14     -0.90      0.00
    6   12   14     -3.35      0.00
   26    4   15      0.84      0.00
   25    5   15     -2.52      0.00
  -29    7   15      2.77      0.00
   11   11   15      2.97      0.00
    4   12   15     -3.35      0.00
  -34    0   16      0.79      0.00
  -30    6   16     -4.68      0.00
   17    9   16     -3.24      0.00
   14   10   16     -0.42      0.00
  -17   11   16     -0.55      0.00
  -10   12   16      1.28      0.00
    2   12   16      0.72      0.00
  -33    3   17     -0.34      0.00
  -30    6   17      1.31      0.00
    9   11   17     -4.91      0.00
   -8   12   17     -3.15      0.00
   -6   12   17     -4.64      0.00
   -2   12   17     -1.99      0.00
    0   12   17     -1.00      0.00
  -32    4   18     -2.75      0.00
   24    4   18     -4.54      0.00
  -31    5   18      0.96      0.00
   23    5   18     -1.64      0.00
  -26    8   18     -1.67      0.00
   16    8   18      0.37      0.00
   18    8   18      0.01      0.00
   15    9   18      0.92      0.00
  -20   10   18     -0.07      0.00
   12   10   18      3.78      0.00
  -15   11   18      0.07      0.00
    7   11   18     -1.22      0.00
   19    7   19     -0.31      0.00
  -23    9   19      0.92      0.00
   24    0   20     -6.76      0.00
  -33    1   20      0.26      0.00
   23    3   20     -5.81      0.00
   20    6   20     -1.67      0.00
  -27    7   20      3.07      0.00
   16    8   20     -0.14      0.00
   13    9   20      2.69      0.00
   10   10   20     -4.68      0.00
  -13   11   20      0.84      0.00
  -18   10   21     -2.07      0.00
    8   10   21      0.64      0.00
  -11   11   21     -3.64      0.00
    1   11   21      5.26      0.00
  -32    2   22      2.28      0.00
   22    2   22     -0.27      0.00
  -28    6   22      3.20      0.00
   18    6   22     -0.07      0.00
   15    7   22      4.83      0.00
  -24    8   22     -2.46      0.00
   14    8   22     -0.72      0.00
  -21    9   22      3.58      0.00
   11    9   22     -3.95      0.00
   -7   11   22      0.46      0.00
   -5   11   22      1.15      0.00
   -3   11   22      1.48      0.00
   -1   11   22      0.44      0.00
  -31    3   23      0.38      0.00
  -30    4   23     -0.93      0.00
  -29    5   23      0.96      0.00
   15    7   23     -0.36      0.00
   16    6   24      2.24      0.00
  -25    7   24      6.92      0.00
  -12    8   24      6.15      0.00
  -19    9   24     -2.99      0.00
  -14   10   24     -3.60      0.00
    2   10   24      2.36      0.00
  -31    1   25      1.77      0.00
  -26    6   25     -2.95      0.00
    8    6   25     -1.61      0.00
   13    7   25     -1.10      0.00
   10    8   25     -3.24      0.00
  -10   10   25      1.76      0.00
   -4   10   25      1.71      0.00
    0   10   25      2.22      0.00
  -30    2   26      0.64      0.00
  -27    5   26      0.69      0.00
    6    6   26     11.56      0.00
  -23    7   26     -5.50      0.00
  -20    8   26     -2.28      0.00
    7    5   27     -5.20      0.00
    4    6   27      6.33      0.00
   10    0   28      2.32      0.00
  -29    1   28      1.23      0.00
   -2    2   28      9.25      0.00
   16    2   28     -1.34      0.00
    5    5   28      2.88      0.00
   13    5   28     -0.65      0.00
  -14    6   28     -1.26      0.00
  -21    7   28      4.48      0.00
  -14    8   28      4.89      0.00
  -11    9   28      1.98      0.00
   -5    9   28      0.13      0.00
   -3    9   28     -0.62      0.00
   -1    9   28     -0.70      0.00
   15    1   29      6.87      0.00
  -28    2   29     -0.71      0.00
  -27    3   29     -0.94      0.00
  -26    4   29      1.23      0.00
    7    7   29     -3.78      0.00
  -16    8   29      4.02      0.00
   12    0   30     -2.54      0.00
   14    0   30     -5.65      0.00
    8    6   30      5.51      0.00
    5    7   30     -3.76      0.00
  -12    8   30     -3.01      0.00
   -4    8   30      2.07      0.00
   -2    8   30      2.04      0.00
    0    8   30      0.04      0.00
  -26    2   31     -1.44      0.00
   12    2   31      2.06      0.00
  -25    3   31      2.13      0.00
   11    3   31      1.32      0.00
  -24    4   31      1.84      0.00
   10    4   31      0.96      0.00
  -20    6   31      1.88      0.00
    6    6   31      2.92      0.00
   11    1   32      1.09      0.00
    6    4   32      6.94      0.00
    8    4   32      2.08      0.00
  -21    5   32      2.24      0.00
  -18    6   32     -3.88      0.00
  -14    6   32     -3.23      0.00
    4    6   32     -5.92      0.00
  -13    7   32     -0.93      0.00
   -5    7   32     -1.43      0.00
   -3    7   32     -0.01      0.00
   -1    7   32      2.49      0.00
    6    2   33      5.69      0.00
    5    3   33      0.80      0.00
    6    4   33     -2.69      0.00
  -19    5   33      6.89      0.00
  -16    6   33      1.29      0.00
    8    0   34      4.58      0.00
  -23    1   34     -0.87      0.00
    7    1   34     -3.53      0.00
  -22    2   34      1.35      0.00
  -21    3   34      6.16      0.00
    3    3   34      4.57      0.00
  -16    4   34     -6.55      0.00
    4    4   34     -5.67      0.00
  -17    5   34     -1.58      0.00
  -11    5   34     -5.85      0.00
   -9    5   34     -2.42      0.00
    1    5   34      2.78      0.00
  -12    6   34      0.17      0.00
  -10    6   34     -0.66      0.00
   -8    6   34     -3.49      0.00
   -6    6   34     -5.92      0.00
   -4    6   34     -5.31      0.00
  -21    1   35      3.67      0.00
    5    1   35      5.74      0.00
  -19    3   35      3.06      0.00
    3    3   35      0.31      0.00
  -12    4   35      0.67      0.00
   -8    4   35     -1.97      0.00
  -13    5   35     -2.05      0.00
   -3    5   35      3.47      0.00
  -16    0   36     -4.57      0.00
    0    0   36      3.60      0.00
  -19    1   36      2.70      0.00
    3    1   36      1.79      0.00
  -18    2   36      1.93      0.00
    2    2   36     -1.06      0.00
  -17    3   36     -4.27      0.00
    1    3   36      1.18      0.00
  -14    4   36      4.48      0.00
   -4    4   36     -6.28      0.00
   -2    4   36     -4.23      0.00
  -17    1   37     -1.84      0.00
   -2    2   37     -2.73      0.00
  -13    3   37      1.03      0.00
  -11    3   37      1.15      0.00
   -7    3   37     -0.68      0.00
   -5    3   37     -2.32      0.00
    0    0    0      0.00      0.00
# SQUEEZE RESULTS (Version = 130524)
# Note: Data are Listed for all Voids in the P1 Unit Cell
# i.e. Centre of Gravity, Solvent Accessible Volume,
# Recovered number of Electrons in the Void and
# Details about the Squeezed Material
loop_
  _platon_squeeze_void_nr
  _platon_squeeze_void_average_x
  _platon_squeeze_void_average_y
  _platon_squeeze_void_average_z
  _platon_squeeze_void_volume
  _platon_squeeze_void_count_electrons
  _platon_squeeze_void_content
   1 -0.000 -0.041  0.250       254        89 ' '
   2 -0.000  0.041  0.750       254        89 ' '
   3  0.500  0.541  0.750       254        89 ' '
   4  0.500  0.459  0.250       254        89 ' '
# Missing Reflections Below sin(th)/lambda = 0.25
loop_
  _platon_missing_refln_index_h
  _platon_missing_refln_index_k
  _platon_missing_refln_index_l
  _platon_missing_refln_theta
    6    0    0     9.975
   10    0    0    16.779
   12    0    0    20.269
   11    1    0    19.000
   10    2    0    18.807
  -12    0    2    19.712
   -4    0    2     6.566
   -2    0    2     3.876
    0    0    2     2.996
    2    0    2     4.988
    4    0    2     7.935
    6    0    2    11.124
    8    0    2    14.424
    9    1    2    16.652
  -10    2    2    18.357
   10    2    2    19.746
    2    0    4     7.547
    4    0    4    10.015
    6    0    4    12.908
   10    0    4    19.299
    9    1    4    18.151
   10    2    4    21.119
    6    4    4    21.328
    3    1    5    10.834
   -4    0    6     9.795
    2    0    6    10.371
   10    0    6    21.165
    3    1    6    12.104
    9    1    6    20.041
  -10    0    8    18.159
    4    0    8    15.230
    6    0    8    17.623
  -11    1    8    19.983
    9    1    8    22.243
    5    1   10    19.640
    6    2   10    22.082
_platon_squeeze_void_probe_radius                  1.20
_platon_squeeze_details
)
TITL c24009           C 2/c        R = 0.10
CELL   27.5637   10.7433   30.4501     90.00    104.35     90.00
SPGR C2/c
# Solvent Accessible Volume =      1014
# Electrons Found in S.A.V. =       357
# Note: Atoms in Void are Labelled as Cxxx and Qxxx for all Others
C101 0.959 0.343 0.774 !      20.91 eA-3
C102 0.556 0.261 0.744 !       5.89 eA-3
C103 1.000 0.250 0.750 !       5.49 eA-3
C104 0.871 0.064 0.211 !       5.36 eA-3
Q105 0.485 0.287 0.295 !       4.74 eA-3
C106 1.000 0.094 0.249 !       3.85 eA-3
C107 0.629 0.375 0.774 !       3.45 eA-3
Q108 0.935 0.023 0.748 !       2.07 eA-3
C109 0.050 0.462 0.748 !       2.05 eA-3
Q110 0.130 0.077 0.647 !       1.27 eA-3
Q111 0.890 0.100 0.391 !       1.15 eA-3
Q112 0.914 0.363 0.069 !       1.15 eA-3
Q113 0.537 0.010 0.373 !       1.02 eA-3
Q114 0.447 0.455 0.131 !       1.00 eA-3
Q115 0.300 0.281 0.791 !       0.99 eA-3
Q116 0.138 0.327 0.837 !       0.99 eA-3
Q117 0.422 0.163 0.242 !       0.94 eA-3
Q118 0.102 0.285 0.580 !       0.94 eA-3
Q119 0.955 0.352 0.149 !       0.92 eA-3
Q120 0.265 0.347 0.195 !       0.90 eA-3
C121 1.000 0.326 0.795 !       0.90 eA-3
Q122 0.151 0.324 0.663 !       0.89 eA-3
C123 0.023 0.326 0.757 !       0.86 eA-3
Q124 0.296 0.106 0.116 !       0.83 eA-3
Q125 0.410 0.019 0.874 !       0.82 eA-3
Q126 0.452 0.128 0.233 !       0.81 eA-3
Q127 0.135 0.484 0.195 !       0.80 eA-3
Q128 0.365 0.016 0.805 !       0.80 eA-3
Q129 0.366 0.109 0.180 !       0.80 eA-3
Q130 0.912 0.021 0.842 !       0.78 eA-3
Q131 0.076 0.346 0.710 !       0.78 eA-3
Q132 0.295 0.216 0.649 !       0.78 eA-3
Q133 0.521 0.094 0.198 !       0.76 eA-3
Q134 0.979 0.406 0.802 !       0.76 eA-3
Q135 0.352 0.470 0.891 !       0.75 eA-3
C136 0.952 0.280 0.742 !       0.74 eA-3
Q137 0.039 0.256 0.936 !       0.73 eA-3
Q138 0.188 0.434 0.836 !       0.73 eA-3
Q139 0.208 0.365 0.038 !       0.72 eA-3
Q140 0.936 0.292 0.975 !       0.72 eA-3
Q141 0.241 0.339 0.190 !       0.71 eA-3
Q142 0.609 0.092 0.116 !       0.71 eA-3
Q143 0.941 0.296 0.941 !       0.70 eA-3
Q144 0.686 0.283 0.890 !       0.70 eA-3
Q145 0.970 0.367 0.813 !       0.70 eA-3
Q146 0.634 0.294 0.007 !       0.70 eA-3
Q147 0.116 0.358 0.493 !       0.69 eA-3
Q148 0.854 0.458 0.789 !       0.69 eA-3
Q149 0.083 0.360 0.727 !       0.68 eA-3
Q150 0.775 0.061 0.109 !       0.68 eA-3
Q151 0.494 0.298 0.061 !       0.67 eA-3
Q152 0.472 0.314 0.231 !       0.67 eA-3
Q153 0.236 0.091 0.515 !       0.65 eA-3
Q154 0.552 0.257 0.501 !       0.65 eA-3
Q155 0.238 0.219 0.735 !       0.65 eA-3
Q156 0.347 0.298 0.499 !       0.65 eA-3
Q157 0.919 0.342-0.000 !       0.64 eA-3
Q158 0.954 0.264 0.155 !       0.63 eA-3
Q159 0.485 0.327 0.266 !       0.63 eA-3
Q160 0.155 0.221 0.256 !       0.62 eA-3
Q161 0.291 0.248 0.335 !       0.61 eA-3
Q162 0.814 0.131 0.743 !       0.60 eA-3
Q163 1.000 0.253 0.475 !       0.60 eA-3
Q164 0.306 0.265 0.484 !       0.59 eA-3
Q165 0.180 0.046 0.625 !       0.58 eA-3
Q166 0.978 0.286 0.991 !       0.58 eA-3
Q167 0.830 0.126 0.853 !       0.57 eA-3
Q168 0.384 0.235 0.507 !       0.57 eA-3
Q169 0.877 0.084 0.007 !       0.57 eA-3
Q170 0.822 0.023 0.499 !       0.56 eA-3
Q171 0.663 0.082 0.180 !       0.56 eA-3
Q172 0.678 0.311 0.166 !       0.56 eA-3
Q173 0.796 0.322 0.587 !       0.56 eA-3
C174 0.500 0.282 0.751 !       0.56 eA-3
Q175 0.837 0.470 0.954 !       0.55 eA-3
Q176 0.522 0.467 0.781 !       0.55 eA-3
Q177 0.987 0.096 0.672 !       0.55 eA-3
Q178 0.170 0.229 0.672 !       0.55 eA-3
Q179 0.895 0.105 0.838 !       0.55 eA-3
Q180 0.354 0.276 0.117 !       0.55 eA-3
Q181 0.174 0.331 0.924 !       0.55 eA-3
Q182 0.699 0.011 0.837 !       0.54 eA-3
Q183 0.720 0.497 0.602 !       0.54 eA-3
Q184 0.530 0.216 0.282 !       0.54 eA-3
Q185 0.366 0.479 0.515 !       0.53 eA-3
Q186 0.134 0.991 0.984 !       0.53 eA-3
Q187 0.561 0.233 0.047 !       0.53 eA-3
Q188 0.773 0.301 0.851 !       0.52 eA-3
Q189 0.259 0.172 0.633 !       0.52 eA-3
Q190 0.999 0.377 0.969 !       0.52 eA-3
Q191 0.547 0.221 0.908 !       0.52 eA-3
Q192 0.844 0.470 0.547 !       0.52 eA-3
Q193 0.014 0.365 0.827 !       0.51 eA-3
Q194 0.897 0.444 0.322 !       0.51 eA-3
Q195 0.622 0.033 0.025 !       0.51 eA-3
Q196 0.247 0.115 0.377 !       0.51 eA-3
Q197 0.908 0.087 0.361 !       0.51 eA-3
Q198 0.784 0.250 0.337 !       0.51 eA-3
)
