# Supplementary material for: A remedy for unusual SHELXL weighting schemes
Source: Acta Crystallogr E Crystallogr Commun. 2025 Sep 5;81(Pt 10):882–8. doi: 10.1107/S2056989025007327 (PMC12498041; doi:10.1107/S2056989025007327)
Supplement: Supplementary file 6 [file e-81-00882-sup7.txt]

TITL c24009 : space group C2/c
    c24009s.res
    created by SHELXL-2019/3 at 10:36:47 on 14-Sep-2024
CELL  1.54178  27.5637  10.7433  30.4501   90.000  104.352   90.000
ZERR        8   0.0005   0.0002   0.0005    0.000    0.001    0.000
LATT  7
SYMM -X, Y, 1/2-Z
SFAC C H AU CL N O P
UNIT 384 304 8 16 8 8 16
ANIS ! automatically inserted
ANIS ! automatically inserted
LIST 4
TEMP -173
SIZE 0.20 0.15 0.07
REM FORM cut block
REM COLR colourless
REM Squeeze used to deal with bad solvent.
REM Weighting scheme is weird - large second parameter.
REM The free chloride anion is probably slightly disordered, but not
REM modelled as such so as to keep things as simple as possible.
L.S. 10 0   50
BOND $H
ACTA
CONF
HTAB
FMAP 2
PLAN 20
RIGU 0.001 P2 C43
DELU 0.001 P2 C43
ABIN 2
WGHT    0.000000   83.604500
REM EXTI    0.000058
FVAR       0.11782   1.04134
AU1   3    0.355349    0.002588    0.479481    11.00000    0.02182    0.01870 =
         0.02675    0.00018    0.00423   -0.00194
CL1   4    0.309731   -0.170799    0.453446    11.00000    0.03388    0.01662 =
         0.04131   -0.00122    0.00117   -0.00407
P1    7    0.398489    0.171885    0.507653    11.00000    0.01374    0.01853 =
         0.02610    0.00139    0.00331   -0.00307
P2    7    0.310392    0.265373    0.329977    11.00000    0.01599    0.02009 =
         0.01915    0.00165    0.00552    0.00151
O1    6    0.394710    0.199707    0.410261    11.00000    0.01385    0.02863 =
         0.02485    0.00079    0.00129   -0.00126
N1    5    0.211910    0.568207    0.389376    11.00000    0.02849    0.04687 =
         0.03243   -0.00552    0.00473    0.00419
C1    1    0.450867    0.211590    0.483805    11.00000    0.02505    0.01998 =
         0.02914    0.00064    0.00626   -0.00109
C2    1    0.498990    0.234230    0.511067    11.00000    0.02026    0.03932 =
         0.02941   -0.00338    0.00570   -0.00864
AFIX  43
H2    2    0.505300    0.226168    0.543055    11.00000   -1.20000
AFIX   0
C3    1    0.537502    0.268389    0.491566    11.00000    0.01574    0.04778 =
         0.04094   -0.00183    0.00464   -0.01099
AFIX  43
H3    2    0.570162    0.282424    0.510231    11.00000   -1.20000
AFIX   0
C4    1    0.528502    0.282135    0.444897    11.00000    0.02088    0.03985 =
         0.03662   -0.00253    0.01281   -0.00944
AFIX  43
H4    2    0.554743    0.308512    0.431886    11.00000   -1.20000
AFIX   0
C5    1    0.481128    0.257424    0.416999    11.00000    0.02159    0.03068 =
         0.02967    0.00089    0.00913   -0.00151
AFIX  43
H5    2    0.475014    0.265184    0.385015    11.00000   -1.20000
AFIX   0
C6    1    0.443333    0.221529    0.436685    11.00000    0.01567    0.02140 =
         0.02831    0.00088    0.00080   -0.00105
C7    1    0.390297    0.114810    0.375293    11.00000    0.01894    0.02082 =
         0.02877    0.00208    0.00685   -0.00443
C8    1    0.421019    0.010937    0.379091    11.00000    0.02273    0.02393 =
         0.03633    0.00564    0.00391    0.00103
AFIX  43
H8    2    0.447211   -0.001679    0.405606    11.00000   -1.20000
AFIX   0
C9    1    0.413068   -0.074625    0.343640    11.00000    0.02586    0.01742 =
         0.04575    0.00145    0.01043   -0.00020
AFIX  43
H9    2    0.433971   -0.145939    0.346267    11.00000   -1.20000
AFIX   0
C10   1    0.375565   -0.057697    0.304986    11.00000    0.02588    0.02450 =
         0.03879   -0.00278    0.01373   -0.00157
AFIX  43
H10   2    0.370864   -0.116281    0.280929    11.00000   -1.20000
AFIX   0
C11   1    0.344734    0.044967    0.301297    11.00000    0.02332    0.02580 =
         0.02768   -0.00086    0.00907   -0.00050
AFIX  43
H11   2    0.318371    0.055946    0.274795    11.00000   -1.20000
AFIX   0
C12   1    0.351869    0.133141    0.336175    11.00000    0.01937    0.01921 =
         0.02590    0.00200    0.00891    0.00000
C13   1    0.262074    0.234508    0.359030    11.00000    0.01786    0.02045 =
         0.01534   -0.00080    0.00390   -0.00335
C14   1    0.265344    0.121311    0.382571    11.00000    0.02111    0.01970 =
         0.01861   -0.00075    0.00516   -0.00042
AFIX  43
H14   2    0.293782    0.069228    0.385249    11.00000   -1.20000
AFIX   0
C15   1    0.226973    0.085719    0.401901    11.00000    0.02397    0.02203 =
         0.01877    0.00136    0.00480   -0.00358
AFIX  43
H15   2    0.229051    0.009072    0.417818    11.00000   -1.20000
AFIX   0
C16   1    0.185668    0.161754    0.398021    11.00000    0.02228    0.02953 =
         0.02508    0.00186    0.00833   -0.00478
AFIX  43
H16   2    0.159284    0.137001    0.411119    11.00000   -1.20000
AFIX   0
C17   1    0.182649    0.273944    0.375083    11.00000    0.01625    0.02852 =
         0.02673    0.00061    0.00765    0.00132
AFIX  43
H17   2    0.154364    0.326064    0.373202    11.00000   -1.20000
AFIX   0
C18   1    0.220268    0.312093    0.354670    11.00000    0.02055    0.02190 =
         0.01709   -0.00129    0.00386   -0.00140
C19   1    0.211782    0.429619    0.325973    11.00000    0.02226    0.02746 =
         0.02415    0.00262    0.00577    0.00479
AFIX  23
H19A  2    0.244216    0.456433    0.320662    11.00000   -1.20000
H19B  2    0.189172    0.409559    0.296125    11.00000   -1.20000
AFIX   0
C20   1    0.189621    0.537109    0.346516    11.00000    0.02295    0.02199 =
         0.02756    0.00029    0.01030   -0.00046
C21   1    0.149252    0.601979    0.320834    11.00000    0.02430    0.02860 =
         0.02606    0.00494    0.00652    0.00995
AFIX  43
H21   2    0.134048    0.576720    0.290661    11.00000   -1.20000
AFIX   0
C22   1    0.131268    0.703229    0.339240    11.00000    0.03252    0.03493 =
         0.04633    0.00730    0.01373    0.01229
AFIX  43
H22   2    0.103457    0.748839    0.322065    11.00000   -1.20000
AFIX   0
C23   1    0.154247    0.737785    0.383142    11.00000    0.04506    0.02628 =
         0.04585   -0.00989    0.02353   -0.00264
AFIX  43
H23   2    0.143086    0.808842    0.396419    11.00000   -1.20000
AFIX   0
C24   1    0.193153    0.668274    0.407048    11.00000    0.03606    0.04981 =
         0.03369   -0.01218    0.00562   -0.00579
AFIX  43
H24   2    0.207962    0.690733    0.437608    11.00000   -1.20000
AFIX   0
C25   1    0.360788    0.312137    0.500378    11.00000    0.02337    0.02041 =
         0.01930    0.00093    0.00421   -0.00555
C26   1    0.382456    0.429090    0.511609    11.00000    0.01563    0.02317 =
         0.02722    0.00313    0.00368   -0.00665
AFIX  43
H26   2    0.417840    0.437660    0.520704    11.00000   -1.20000
AFIX   0
C27   1    0.351746    0.533000    0.509360    11.00000    0.02617    0.02160 =
         0.02730   -0.00025    0.00546   -0.00661
AFIX  43
H27   2    0.366301    0.612154    0.518150    11.00000   -1.20000
AFIX   0
C28   1    0.300098    0.522161    0.494412    11.00000    0.02659    0.01963 =
         0.02318    0.00472    0.00842    0.00304
AFIX  43
H28   2    0.279431    0.593564    0.492973    11.00000   -1.20000
AFIX   0
C29   1    0.278745    0.406494    0.481565    11.00000    0.02317    0.02519 =
         0.02112    0.00507    0.00524   -0.00215
AFIX  43
H29   2    0.243487    0.399268    0.470362    11.00000   -1.20000
AFIX   0
C30   1    0.308700    0.301695    0.485038    11.00000    0.01591    0.02158 =
         0.01736    0.00138    0.00183   -0.00722
AFIX  43
H30   2    0.293856    0.222455    0.476986    11.00000   -1.20000
AFIX   0
C31   1    0.425225    0.150914    0.568162    11.00000    0.01347    0.02752 =
         0.03094    0.00458    0.00527    0.00021
C32   1    0.438542    0.249478    0.598758    11.00000    0.01659    0.03006 =
         0.03567    0.00202    0.00537    0.00179
AFIX  43
H32   2    0.434894    0.333068    0.588279    11.00000   -1.20000
AFIX   0
C33   1    0.457110    0.224327    0.644504    11.00000    0.02401    0.04244 =
         0.03408   -0.00435    0.00172    0.00521
AFIX  43
H33   2    0.465585    0.291309    0.665369    11.00000   -1.20000
AFIX   0
C34   1    0.463468    0.103278    0.660191    11.00000    0.03116    0.05012 =
         0.02985    0.00812    0.00317    0.00197
AFIX  43
H34   2    0.476621    0.087430    0.691586    11.00000   -1.20000
AFIX   0
C35   1    0.450800    0.006298    0.630462    11.00000    0.02861    0.03990 =
         0.04040    0.01590    0.00249   -0.00113
AFIX  43
H35   2    0.454999   -0.076892    0.641320    11.00000   -1.20000
AFIX   0
C36   1    0.431797    0.028801    0.584405    11.00000    0.02632    0.02650 =
         0.03692    0.00369    0.00528    0.00070
AFIX  43
H36   2    0.423261   -0.039034    0.563929    11.00000   -1.20000
AFIX   0
C37   1    0.279771    0.278679    0.270500    11.00000    0.02639    0.02631 =
         0.02014    0.00093    0.00774    0.01095
C38   1    0.237537    0.206318    0.253177    11.00000    0.02665    0.03049 =
         0.02281   -0.00427   -0.00058    0.00825
AFIX  43
H38   2    0.224382    0.154737    0.272788    11.00000   -1.20000
AFIX   0
C39   1    0.214613    0.209725    0.207021    11.00000    0.04542    0.04387 =
         0.02437   -0.00959   -0.00396    0.02515
AFIX  43
H39   2    0.186083    0.159350    0.195006    11.00000   -1.20000
AFIX   0
C40   1    0.233235    0.286070    0.178710    11.00000    0.06184    0.05673 =
         0.01947   -0.00095    0.00026    0.03454
AFIX  43
H40   2    0.217245    0.289057    0.147272    11.00000   -1.20000
AFIX   0
C41   1    0.274799    0.357757    0.195808    11.00000    0.07118    0.05145 =
         0.02667    0.01631    0.02669    0.03196
AFIX  43
H41   2    0.287716    0.408808    0.175890    11.00000   -1.20000
AFIX   0
C42   1    0.298368    0.356934    0.241876    11.00000    0.04120    0.03713 =
         0.02945    0.00694    0.01570    0.01522
AFIX  43
H42   2    0.326565    0.408619    0.253620    11.00000   -1.20000
AFIX   0
C43   1    0.347708    0.402895    0.351163    11.00000    0.02406    0.01587 =
         0.02387    0.00697    0.00598    0.00282
C44   1    0.334214    0.478293    0.382445    11.00000    0.03505    0.01861 =
         0.02170    0.00464    0.00007   -0.00444
AFIX  43
H44   2    0.304978    0.461608    0.392658    11.00000   -1.20000
AFIX   0
C45   1    0.364644    0.580236    0.398859    11.00000    0.05172    0.02370 =
         0.02544    0.00321   -0.00446   -0.00953
AFIX  43
H45   2    0.356070    0.634881    0.420283    11.00000   -1.20000
AFIX   0
C46   1    0.407114    0.601425    0.383933    11.00000    0.04113    0.02844 =
         0.04394    0.01095   -0.01222   -0.01538
AFIX  43
H46   2    0.427700    0.671042    0.395197    11.00000   -1.20000
AFIX   0
C47   1    0.420136    0.524095    0.353227    11.00000    0.02785    0.03993 =
         0.06472    0.01849    0.00304   -0.01280
AFIX  43
H47   2    0.449763    0.539704    0.343505    11.00000   -1.20000
AFIX   0
C48   1    0.390182    0.422548    0.336130    11.00000    0.02381    0.02623 =
         0.05071    0.00557    0.00754   -0.00021
AFIX  43
H48   2    0.398805    0.368192    0.314647    11.00000   -1.20000
AFIX   0
REM Anion
CL2   4    0.452372    0.551348    0.657564    11.00000    0.09416    0.05267 =
         0.07102    0.00527    0.01881    0.03014


REM <hkl>
REM /Users/sparkin/Desktop/wght-b/c24009-extreme-b/c24009s.hkl
REM </hkl>
HKLF 4 1 1 0 0 0 1 0 0 0 1


REM  c24009 : space group C2/c
REM wR2 = 0.0874, GooF = S = 1.179, Restrained GooF = 1.180 for all data
REM R1 = 0.0386 for 8613 Fo > 4sig(Fo) and 0.0394 for all 8803 data
REM 498 parameters refined using 3 restraints

END 
 
WGHT      0.0000     84.1555 

REM No hydrogen bonds found for HTAB generation

REM Highest difference peak  0.887,  deepest hole -1.179,  1-sigma level  0.106
Q1    1   0.4453  0.5267  0.6282  11.00000  0.05    0.89
Q2    1   0.3665  0.4363  0.3553  11.00000  0.05    0.83
Q3    1   0.4811  0.5931  0.6695  11.00000  0.05    0.71
Q4    1   0.0411  0.6543  0.2274  11.00000  0.05    0.64
Q5    1   0.2994  0.2736  0.3128  11.00000  0.05    0.58
Q6    1   0.4007 -0.0134  0.5016  11.00000  0.05    0.54
Q7    1   0.2961  0.2588  0.3348  11.00000  0.05    0.52
Q8    1   0.3183  0.3184  0.3384  11.00000  0.05    0.51
Q9    1   0.3815  0.0406  0.5098  11.00000  0.05    0.51
Q10   1   0.3395  0.3649  0.3481  11.00000  0.05    0.50
Q11   1   0.3802  0.1064  0.4961  11.00000  0.05    0.49
Q12   1   0.3316  0.0241  0.4510  11.00000  0.05    0.47
Q13   1   0.6195  0.1674  0.4878  11.00000  0.05    0.46
Q14   1   0.3159  0.2319  0.3302  11.00000  0.05    0.45
Q15   1   0.2141  0.2531  0.1640  11.00000  0.05    0.45
Q16   1   0.1718  0.6733  0.4273  11.00000  0.05    0.45
Q17   1   0.3324  0.2038  0.3338  11.00000  0.05    0.45
Q18   1   0.3681  0.1222  0.3609  11.00000  0.05    0.44
Q19   1   0.2993  0.3644  0.4861  11.00000  0.05    0.43
Q20   1   0.3396 -0.1039  0.4716  11.00000  0.05    0.42
