# Supplementary material for: A remedy for unusual SHELXL weighting schemes
Source: Acta Crystallogr E Crystallogr Commun. 2025 Sep 5;81(Pt 10):882–8. doi: 10.1107/S2056989025007327 (PMC12498041; doi:10.1107/S2056989025007327)
Supplement: Supplementary file 7 [file e-81-00882-sup8.zip]

Archive with 2 entries (2 files):
- ddrch.py
- __MACOSX/._ddrch.py
