# Supplementary material for: A remedy for unusual SHELXL weighting schemes
Source: Acta Crystallogr E Crystallogr Commun. 2025 Sep 5;81(Pt 10):882–8. doi: 10.1107/S2056989025007327 (PMC12498041; doi:10.1107/S2056989025007327)
Supplement: Supplementary file 7 [file e-81-00882-sup8.zip › ddrch.py]

#!/usr/bin/env python3

# S. Parkin, 2024/09/16: Diederichs plots from SHELX *.hkl files.

import numpy as np
import matplotlib.pyplot as plt
import sys
import os

# Function to read data from the *.hkl file
def read_data(file_path):
    data = []
    with open(file_path, 'r') as f:
        for line in f:
            stripped_line = line.strip()
            # Stop reading if the line is blank or contains all zeroes
            if not stripped_line or all(float(val) == 0 for val in stripped_line.split()):
                break
            data.append([float(val) for val in stripped_line.split()])
    return np.array(data)

# Function to plot the Diederichs scatter plot
def plot_scatter(data, filename):
    # Extracting the 4th and 5th columns (Python indexing starts at 0)
    I_values = data[:, 3]  # 4th column (I values)
    y = I_values / data[:, 4]  # 4th column divided by the 5th column (I / σ(I))

    # First, filter out non-positive I values
    mask = I_values > 0
    I_values_positive = I_values[mask]
    y_filtered = y[mask]

    # Now apply log10 to the filtered positive I_values
    log_I_values = np.log10(I_values_positive)

    # Further filter points where log10(I) > -1
    mask_log = log_I_values > -1
    x_filtered = log_I_values[mask_log]
    y_filtered = y_filtered[mask_log]
    
    # Plotting
    plt.scatter(x_filtered, y_filtered, s=1)

    # Title with filename (without the .hkl extension)
    plt.xlabel(r'log$_{10}$(I)')  # Subscripted 10 in the x-label
    plt.ylabel(r'I/$\sigma$(I)')   # I/σ(I) with sigma as a Greek letter

    # Make axis numbers italic
    plt.xticks(fontstyle='italic')
    plt.yticks(fontstyle='italic')
    
    # Save and show plot
    plt.savefig(f'{filename}.png', dpi=400)
    plt.show()

# Main function
def main():
    if len(sys.argv) != 2:
        print("Usage: python ddrch.py <data_file>")
        sys.exit(1)

    file_path = sys.argv[1]
    
    # Extract filename without the extension
    filename, _ = os.path.splitext(os.path.basename(file_path))
    
    data = read_data(file_path)
    plot_scatter(data, filename)

# Entry point
if __name__ == '__main__':
    main()
