# Supplementary material for: A remedy for unusual SHELXL weighting schemes
Source: Acta Crystallogr E Crystallogr Commun. 2025 Sep 5;81(Pt 10):882–8. doi: 10.1107/S2056989025007327 (PMC12498041; doi:10.1107/S2056989025007327)
Supplement: Supplementary file 8 [file e-81-00882-sup9.zip › ntpp.py]

#!/usr/bin/env python3

# (c) S.Parkin Program to generate probability plots from SHELXL LIST 8 format 
# *.FCF files. 
# 250808: Version for normal probability plots only (used LIST 4 format *.FCF).
# 250809: Modified to use LIST 8 format *.FCF
# 250809: Added choice of SHELXL weights or statistical weights.
# 250810: Added choice of Student's t-distribution probability plot, as per
#         Hooft, Straver & Spek (2009) Acta Cryst. A65, 319-321.
# 250811: Removed some redundancy in normal vs t-distribution function code.

import os
import numpy as np
import matplotlib.pyplot as plt
from scipy.stats import t, norm
import glob
from scipy.optimize import minimize_scalar

def read_fcf_file(filename):
    """Read SHELXL FCF file and extract reflection data."""
    with open(filename, 'r') as f:
        lines = f.readlines()
    
    # Find the start of reflection data
    start_line = -1
    for i, line in enumerate(lines):
        if '_shelx_refinement_sigma' in line:
            start_line = i + 1
            break
    
    if start_line == -1:
        raise ValueError("Could not find reflection data in the FCF file")
    
    # Extract data
    # Note: Does not need all the fields, but does no harm
    hkl_data = []
    for line in lines[start_line:]:
        if line.strip() == '':
            continue
        try:
            fields = line.split()
            h, k, l = map(int, fields[:3])
            Fo2 = float(fields[3])
            sigma_Fo2 = float(fields[4])
            Fc2 = float(fields[5])
            phase = float(fields[6])
            d_spacing = float(fields[7])
            shelx_sigma = float(fields[8])
            hkl_data.append((h, k, l, Fo2, sigma_Fo2, Fc2, phase, d_spacing, shelx_sigma))
        except:
            continue
    
    return np.array(hkl_data)

def find_optimal_nu(residuals):
    """Find the degrees of freedom (ν) that maximizes the correlation coefficient."""
    sorted_residuals = np.sort(residuals)
    n = len(sorted_residuals)
    quantiles = np.linspace(1/(n+1), n/(n+1), n)
    
    def objective(nu):
        theoretical_quantiles = t.ppf(quantiles, df=nu)
        correlation = np.corrcoef(theoretical_quantiles, sorted_residuals)[0, 1]
        return -correlation  # Minimize negative correlation
    
    # Search for optimal ν between 1 and 100
    result = minimize_scalar(objective, bounds=(1, 100), method='bounded')
    return result.x, -result.fun

def get_sigma_data(data, sigma_choice, wght_params=None):
    """Get sigma values and label based on user choice."""
    if sigma_choice == '6':
        sigma = data[:, 4]  # _refln_F_squared_sigma
        sigma_label = "σ(Fo²)  (statistical weights)"
    else:
        sigma = data[:, 8]  # _shelx_refinement_sigma
        if wght_params:
            a, b = wght_params
            sigma_label = f"σW(Fo²)  (uses SHELXL WGHT a = {a:.4f}, b = {b:.4f})"
        else:
            sigma_label = "σW(Fo²)  (SHELXL weights)"
    return sigma, sigma_label

def create_plot(data, theoretical_quantiles, sorted_residuals, stats, filename, plot_type):
    """Create and save a probability plot with given parameters."""
    fig = plt.figure(figsize=(8, 6))
    ax = fig.add_subplot(111)  # Explicitly create an Axes object
    tab10_colors = plt.cm.tab10.colors
    blue_color = tab10_colors[0]
    
    # Ask user if they want a panel label (e.g., 'a', 'b', 'c', 'd')
    panel_label = input("Add panel label (e.g., 'a', 'b') in upper left? [leave blank for none]: ").strip().lower()
    if panel_label:
        # Position label in top-left corner of FIGURE (not subplot) for consistency
        fig.text(0.02, 0.95, panel_label,  # x=2% from left, y=95% from bottom
                fontsize=22, transform=fig.transFigure)  # Uses figure coordinates
    
    # Scatter plot of normalized residuals
    ax.scatter(theoretical_quantiles, sorted_residuals, 
              color=blue_color, alpha=1.0, s=16)
    
    # Ask user if they want to add regression line
    add_regression = input("Add regression line? (y/n) [n]: ").strip().lower() or 'n'
    if add_regression == 'y':
        slope = stats['slope:']
        intercept = stats['intercept:']
        x_vals = np.array(ax.get_xlim())
        y_vals = intercept + slope * x_vals
        ax.plot(x_vals, y_vals, '--', color='black', linewidth=1.5, alpha=0.7)
        # Add regression line style to stats using Unicode bold characters
        stats['━ ━ ━ ━ least-squares linear regression'] = ''  # Using BOX DRAWINGS HEAVY HORIZONTAL (U+2501)
    
    # Determine axis ranges and set appropriate tick spacing
    x_range = max(abs(ax.get_xlim()[0]), abs(ax.get_xlim()[1]))
    y_range = max(abs(ax.get_ylim()[0]), abs(ax.get_ylim()[1]))
    
    def calculate_tick_step(range_val):
        if range_val <= 5:
            return 1
        elif range_val <= 10:
            return 2
        elif range_val <= 20:
            return 4
        else:
            return 5
    
    x_step = calculate_tick_step(x_range)
    y_step = calculate_tick_step(y_range)
    
    # Set ticks and grid
    ax.xaxis.set_major_locator(plt.MultipleLocator(x_step))
    ax.yaxis.set_major_locator(plt.MultipleLocator(y_step))
    ax.grid(True, linestyle='--', alpha=0.4, which='major')
    
    # Labels and title
    xlabel = 'Theoretical Normal Quantiles' if plot_type == 'normal' else 'Theoretical t-distribution Quantiles'
    title = 'Normal Probability Plot' if plot_type == 'normal' else 't-Distribution Probability Plot'
    
    ax.set_xlabel(xlabel, fontsize=12)
    ax.set_ylabel('Experimental Quantiles', fontsize=12)
    ax.set_title(f'{title} ({os.path.splitext(filename)[0]})', fontsize=14)
    
    # Make numbers on axes italic and force integer ticks
    ax.xaxis.set_major_formatter(plt.FormatStrFormatter('%d'))
    ax.yaxis.set_major_formatter(plt.FormatStrFormatter('%d'))
    
    ax.tick_params(axis='both', which='major', labelsize=10)
    for label in ax.get_xticklabels() + ax.get_yticklabels():
        label.set_style('italic')
    
    # Format stats text with proper alignment
    stats_lines = [f'{"● (Fo²-Fc²)/"+stats["sigma_label"]:<30}']
    for key in stats:
        if key != 'sigma_label':
            value = stats[key]
            if isinstance(value, float):
                stats_lines.append(f'{key:<25}{value:>10.4f}')
            else:
                stats_lines.append(f'{key:<25}{value:>10}')
    stats_text = '\n'.join(stats_lines)
    
    # Add text with the stats (positioned relative to subplot)
    ax.text(0.04, 0.935, stats_text, transform=ax.transAxes,
           fontfamily='monospace', fontsize=10, verticalalignment='top', 
           linespacing=2.0, bbox=dict(facecolor='white', alpha=0.0, edgecolor='white'))
    
    # Manually color the dot (positioned relative to subplot)
    ax.text(0.04, 0.935, '●', transform=ax.transAxes,
           fontfamily='monospace', fontsize=10, verticalalignment='top', 
           color=blue_color)
    
    plt.tight_layout(pad=1.5)  # Prevents label clipping
    plt.savefig(f'{filename}_{plot_type}_dist.png', dpi=400)
    plt.show()

def normal_probability_plot(data, sigma_choice, filename, wght_params=None):
    """Create normal distribution probability plot."""
    sigma, sigma_label = get_sigma_data(data, sigma_choice, wght_params)
    residuals = (data[:, 3] - data[:, 5]) / sigma
    
    # Sort and calculate theoretical quantiles
    sorted_residuals = np.sort(residuals)
    n = len(sorted_residuals)
    quantiles = np.linspace(1/(n+1), n/(n+1), n)
    theoretical_quantiles = norm.ppf(quantiles)
    
    # Calculate statistics
    slope, intercept = np.polyfit(theoretical_quantiles, sorted_residuals, 1)
    correlation = np.corrcoef(theoretical_quantiles, sorted_residuals)[0, 1]
    
    stats = {
        'sigma_label': sigma_label,
        'number of reflections:': n,
        'correlation coefficient:': correlation,
        'intercept:': intercept,
        'slope:': slope
    }
    
    create_plot(data, theoretical_quantiles, sorted_residuals, stats, filename, 'normal')

def t_probability_plot(data, sigma_choice, filename, wght_params=None):
    """Create Student t-distribution probability plot."""
    sigma, sigma_label = get_sigma_data(data, sigma_choice, wght_params)
    residuals = (data[:, 3] - data[:, 5]) / sigma
    
    # Sort and calculate theoretical quantiles
    sorted_residuals = np.sort(residuals)
    n = len(sorted_residuals)
    quantiles = np.linspace(1/(n+1), n/(n+1), n)
    
    # Find optimal ν
    optimal_nu, max_correlation = find_optimal_nu(residuals)
    theoretical_quantiles = t.ppf(quantiles, df=optimal_nu)
    
    # Calculate statistics
    slope, intercept = np.polyfit(theoretical_quantiles, sorted_residuals, 1)
    
    stats = {
        'sigma_label': sigma_label,
        'number of reflections:': n,
        'correlation coefficient:': max_correlation,
        'intercept:': intercept,
        'slope:': slope,
        't-distribution ν:': optimal_nu
    }
    
    create_plot(data, theoretical_quantiles, sorted_residuals, stats, filename, 't')

def main():
    # Find FCF files in current directory
    fcf_files = glob.glob('*.fcf')
    
    if not fcf_files:
        print("No .fcf files found in current directory")
        return
    
    print("Found the following .fcf files:")
    for i, f in enumerate(fcf_files):
        print(f"  {i+1}: {f}")
    
    choice = input("Which file to process? (or 'q' to quit): ")
    if choice.lower() == 'q':
        return
    
    try:
        selected_file = fcf_files[int(choice)-1]
    except:
        print("Invalid selection")
        return
    
    # Ask which sigma to use
    sigma_choice = input("Use SHELXL weights (Y/N) [Y]: ").strip().upper() or 'Y'
    while sigma_choice not in ['Y', 'N', '']:
        print("Please enter Y or N")
        sigma_choice = input("Use SHELXL weights (Y/N) [Y]: ").strip().upper() or 'Y'
    
    # Convert to field selection
    sigma_choice = '9' if sigma_choice in ['Y', ''] else '6'
    
    # If using SHELXL weights, ask for WGHT parameters
    wght_params = None
    if sigma_choice == '9':
        wght_input = input("Enter SHELXL WGHT parameters 'a b' (space separated, or Enter to skip): ").strip()
        if wght_input:
            try:
                a, b = map(float, wght_input.split())
                wght_params = (a, b)
            except:
                print("Invalid input format. Using default SHELXL weights label.")
    
    # Read data and create plot
    try:
        data = read_fcf_file(selected_file)
        base_name = os.path.basename(selected_file)
        
        # Offer choice between normal and t-distribution
        dist_choice = input("Create normal (N) or t-distribution (T) plot? [T]: ").strip().upper() or 'T'
        if dist_choice == 'N':
            normal_probability_plot(data, sigma_choice, base_name, wght_params)
        else:
            t_probability_plot(data, sigma_choice, base_name, wght_params)
    except Exception as e:
        print(f"Error processing file: {e}")

if __name__ == "__main__":
    main()
